# Supplementary material for: A mathematical representation of protein binding sites using structural dispersion of atoms from principal axes for classification of binding ligands
Source: PLoS One. 2021 Apr 8;16(4):e0244905. doi: 10.1371/journal.pone.0244905 (PMC8031081; doi:10.1371/journal.pone.0244905)
Supplement: S1 Data — (ZIP) [file pone.0244905.s006.zip]

Archive with 906 entries (906 files):
- pdbligand5_3_906/117E.lig.PO4.pdb
- pdbligand5_3_906/12AS.lig.AMP.pdb
- pdbligand5_3_906/1914.lig.PO4.pdb
- pdbligand5_3_906/1A0I.lig.ATP.pdb
- pdbligand5_3_906/1A2Y.lig.PO4.pdb
- pdbligand5_3_906/1A40.lig.PO4.pdb
- pdbligand5_3_906/1A49.lig.ATP.pdb
- pdbligand5_3_906/1A65.lig.NAG.pdb
- pdbligand5_3_906/1A6Q.lig.PO4.pdb
- pdbligand5_3_906/1A7V.lig.HEM.pdb
- pdbligand5_3_906/1A8P.lig.FAD.pdb
- pdbligand5_3_906/1A9Y.lig.NAD.pdb
- pdbligand5_3_906/1AD3.lig.NAD.pdb
- pdbligand5_3_906/1AER.lig.AMP.pdb
- pdbligand5_3_906/1AF6.lig.GLC.pdb
- pdbligand5_3_906/1AG1.lig.PO4.pdb
- pdbligand5_3_906/1AG9.lig.FMN.pdb
- pdbligand5_3_906/1AJ9.lig.HEM.pdb
- pdbligand5_3_906/1AKA.lig.PO4.pdb
- pdbligand5_3_906/1AKD.lig.HEM.pdb
- pdbligand5_3_906/1ALH.lig.PO4.pdb
- pdbligand5_3_906/1AMU.lig.AMP.pdb
- pdbligand5_3_906/1AN5.lig.PO4.pdb
- pdbligand5_3_906/1ANF.lig.GLC.pdb
- pdbligand5_3_906/1ANK.lig.AMP.pdb
- pdbligand5_3_906/1AOP.lig.PO4.pdb
- pdbligand5_3_906/1AQA.lig.HEM.pdb
- pdbligand5_3_906/1AQE.lig.HEM.pdb
- pdbligand5_3_906/1AQZ.lig.PO4.pdb
- pdbligand5_3_906/1ARZ.lig.NAI.pdb
- pdbligand5_3_906/1ASH.lig.HEM.pdb
- pdbligand5_3_906/1ATJ.lig.HEM.pdb
- pdbligand5_3_906/1ATN.lig.ATP.pdb
- pdbligand5_3_906/1ATR.lig.PO4.pdb
- pdbligand5_3_906/1AVQ.lig.PO4.pdb
- pdbligand5_3_906/1AYL.lig.ATP.pdb
- pdbligand5_3_906/1B0B.lig.HEM.pdb
- pdbligand5_3_906/1B0U.lig.ATP.pdb
- pdbligand5_3_906/1B12.lig.PO4.pdb
- pdbligand5_3_906/1B14.lig.NAD.pdb
- pdbligand5_3_906/1B1Y.lig.GLC.pdb
- pdbligand5_3_906/1B2Y.lig.GLC.pdb
- pdbligand5_3_906/1B37.lig.FAD.pdb
- pdbligand5_3_906/1B3R.lig.NAD.pdb
- pdbligand5_3_906/1B49.lig.PO4.pdb
- pdbligand5_3_906/1B4S.lig.PO4.pdb
- pdbligand5_3_906/1B5T.lig.FAD.pdb
- pdbligand5_3_906/1B76.lig.ATP.pdb
- pdbligand5_3_906/1B7V.lig.HEM.pdb
- pdbligand5_3_906/1B8A.lig.ATP.pdb
- pdbligand5_3_906/1B8O.lig.PO4.pdb
- pdbligand5_3_906/1B8U.lig.NAD.pdb
- pdbligand5_3_906/1BAG.lig.GLC.pdb
- pdbligand5_3_906/1BBH.lig.HEM.pdb
- pdbligand5_3_906/1BCF.lig.HEM.pdb
- pdbligand5_3_906/1BCP.lig.ATP.pdb
- pdbligand5_3_906/1BD3.lig.PO4.pdb
- pdbligand5_3_906/1BDB.lig.NAD.pdb
- pdbligand5_3_906/1BDG.lig.GLC.pdb
- pdbligand5_3_906/1BF3.lig.FAD.pdb
- pdbligand5_3_906/1BFF.lig.PO4.pdb
- pdbligand5_3_906/1BG9.lig.BGC.pdb
- pdbligand5_3_906/1BIH.lig.PO4.pdb
- pdbligand5_3_906/1BIN.lig.HEM.pdb
- pdbligand5_3_906/1BJW.lig.PO4.pdb
- pdbligand5_3_906/1BPD.lig.PO4.pdb
- pdbligand5_3_906/1BPI.lig.PO4.pdb
- pdbligand5_3_906/1BRL.lig.PO4.pdb
- pdbligand5_3_906/1BRR.lig.GLC.pdb
- pdbligand5_3_906/1BRW.lig.PO4.pdb
- pdbligand5_3_906/1BSJ.lig.PO4.pdb
- pdbligand5_3_906/1BVB.lig.HEM.pdb
- pdbligand5_3_906/1BVR.lig.NAD.pdb
- pdbligand5_3_906/1BW9.lig.NAD.pdb
- pdbligand5_3_906/1BWK.lig.FMN.pdb
- pdbligand5_3_906/1BXI.lig.PO4.pdb
- pdbligand5_3_906/1BXK.lig.NAD.pdb
- pdbligand5_3_906/1C0A.lig.AMP.pdb
- pdbligand5_3_906/1C0I.lig.FAD.pdb
- pdbligand5_3_906/1C1L.lig.BGC.pdb
- pdbligand5_3_906/1C52.lig.HEM.pdb
- pdbligand5_3_906/1C53.lig.HEM.pdb
- pdbligand5_3_906/1C6O.lig.HEM.pdb
- pdbligand5_3_906/1C8X.lig.PO4.pdb
- pdbligand5_3_906/1C8Z.lig.PO4.pdb
- pdbligand5_3_906/1C9K.lig.PO4.pdb
- pdbligand5_3_906/1CBF.lig.PO4.pdb
- pdbligand5_3_906/1CBQ.lig.PO4.pdb
- pdbligand5_3_906/1CC5.lig.HEM.pdb
- pdbligand5_3_906/1CCH.lig.HEM.pdb
- pdbligand5_3_906/1CDD.lig.PO4.pdb
- pdbligand5_3_906/1CDT.lig.PO4.pdb
- pdbligand5_3_906/1CEL.lig.GLC.pdb
- pdbligand5_3_906/1CEN.lig.BGC.pdb
- pdbligand5_3_906/1CF3.lig.FAD.pdb
- pdbligand5_3_906/1CFM.lig.HEM.pdb
- pdbligand5_3_906/1CGN.lig.HEM.pdb
- pdbligand5_3_906/1CJA.lig.AMP.pdb
- pdbligand5_3_906/1CL6.lig.HEM.pdb
- pdbligand5_3_906/1CLE.lig.PO4.pdb
- pdbligand5_3_906/1CMB.lig.PO4.pdb
- pdbligand5_3_906/1CPQ.lig.HEM.pdb
- pdbligand5_3_906/1CPT.lig.HEM.pdb
- pdbligand5_3_906/1CQJ.lig.PO4.pdb
- pdbligand5_3_906/1CQX.lig.FAD.pdb
- pdbligand5_3_906/1CRK.lig.PO4.pdb
- pdbligand5_3_906/1CRX.lig.PO4.pdb
- pdbligand5_3_906/1CT9.lig.AMP.pdb
- pdbligand5_3_906/1CU1.lig.PO4.pdb
- pdbligand5_3_906/1CWU.lig.NAD.pdb
- pdbligand5_3_906/1CY1.lig.PO4.pdb
- pdbligand5_3_906/1D0C.lig.HEM.pdb
- pdbligand5_3_906/1D0I.lig.PO4.pdb
- pdbligand5_3_906/1D0S.lig.PO4.pdb
- pdbligand5_3_906/1D1Q.lig.PO4.pdb
- pdbligand5_3_906/1D3G.lig.FMN.pdb
- pdbligand5_3_906/1D4C.lig.FAD.pdb
- pdbligand5_3_906/1D7C.lig.HEM.pdb
- pdbligand5_3_906/1D9V.lig.PO4.pdb
- pdbligand5_3_906/1DAK.lig.PO4.pdb
- pdbligand5_3_906/1DEL.lig.AMP.pdb
- pdbligand5_3_906/1DGR.lig.PO4.pdb
- pdbligand5_3_906/1DGS.lig.AMP.pdb
- pdbligand5_3_906/1DHR.lig.NAD.pdb
- pdbligand5_3_906/1DI0.lig.PO4.pdb
- pdbligand5_3_906/1DK0.lig.HEM.pdb
- pdbligand5_3_906/1DK4.lig.PO4.pdb
- pdbligand5_3_906/1DKS.lig.PO4.pdb
- pdbligand5_3_906/1DLI.lig.NAD.pdb
- pdbligand5_3_906/1DM1.lig.HEM.pdb
- pdbligand5_3_906/1DNL.lig.FMN.pdb
- pdbligand5_3_906/1DOR.lig.FMN.pdb
- pdbligand5_3_906/1DPG.lig.PO4.pdb
- pdbligand5_3_906/1DS7.lig.FMN.pdb
- pdbligand5_3_906/1DSE.lig.HEM.pdb
- pdbligand5_3_906/1DV2.lig.ATP.pdb
- pdbligand5_3_906/1DVE.lig.HEM.pdb
- pdbligand5_3_906/1DW0.lig.HEM.pdb
- pdbligand5_3_906/1DXE.lig.PO4.pdb
- pdbligand5_3_906/1DY3.lig.ATP.pdb
- pdbligand5_3_906/1E04.lig.PO4.pdb
- pdbligand5_3_906/1E1Q.lig.PO4.pdb
- pdbligand5_3_906/1E24.lig.ATP.pdb
- pdbligand5_3_906/1E2Q.lig.ATP.pdb
- pdbligand5_3_906/1E3J.lig.PO4.pdb
- pdbligand5_3_906/1E3R.lig.AND.pdb
- pdbligand5_3_906/1E4G.lig.ATP.pdb
- pdbligand5_3_906/1E55.lig.GLC.pdb
- pdbligand5_3_906/1E5D.lig.FMN.pdb
- pdbligand5_3_906/1E6C.lig.PO4.pdb
- pdbligand5_3_906/1E8G.lig.FAD.pdb
- pdbligand5_3_906/1E8X.lig.ATP.pdb
- pdbligand5_3_906/1E9X.lig.HEM.pdb
- pdbligand5_3_906/1EA0.lig.FMN.pdb
- pdbligand5_3_906/1EBF.lig.NAD.pdb
- pdbligand5_3_906/1ECA.lig.HEM.pdb
- pdbligand5_3_906/1ECE.lig.BGC.pdb
- pdbligand5_3_906/1ECJ.lig.AMP.pdb
- pdbligand5_3_906/1EE9.lig.NAD.pdb
- pdbligand5_3_906/1EFP.lig.FAD.pdb
- pdbligand5_3_906/1EGY.lig.HEM.pdb
- pdbligand5_3_906/1EJ2.lig.NAD.pdb
- pdbligand5_3_906/1EJE.lig.FMN.pdb
- pdbligand5_3_906/1EL7.lig.FAD.pdb
- pdbligand5_3_906/1ELJ.lig.GLC.pdb
- pdbligand5_3_906/1EP1.lig.FAD.pdb
- pdbligand5_3_906/1EQG.lig.HEM.pdb
- pdbligand5_3_906/1ESQ.lig.ATP.pdb
- pdbligand5_3_906/1ETP.lig.HEM.pdb
- pdbligand5_3_906/1EUC.lig.PO4.pdb
- pdbligand5_3_906/1EVI.lig.FAD.pdb
- pdbligand5_3_906/1EW0.lig.HEM.pdb
- pdbligand5_3_906/1EW2.lig.PO4.pdb
- pdbligand5_3_906/1EW6.lig.HEM.pdb
- pdbligand5_3_906/1EX2.lig.PO4.pdb
- pdbligand5_3_906/1EYJ.lig.AMP.pdb
- pdbligand5_3_906/1EYV.lig.PO4.pdb
- pdbligand5_3_906/1EZV.lig.HEM.pdb
- pdbligand5_3_906/1F0I.lig.PO4.pdb
- pdbligand5_3_906/1F0X.lig.FAD.pdb
- pdbligand5_3_906/1F0Y.lig.NAD.pdb
- pdbligand5_3_906/1F1G.lig.PO4.pdb
- pdbligand5_3_906/1F2F.lig.PO4.pdb
- pdbligand5_3_906/1F3P.lig.FAD.pdb
- pdbligand5_3_906/1F4T.lig.HEM.pdb
- pdbligand5_3_906/1F5V.lig.FMN.pdb
- pdbligand5_3_906/1F8R.lig.FAD.pdb
- pdbligand5_3_906/1FB8.lig.PO4.pdb
- pdbligand5_3_906/1FBT.lig.PO4.pdb
- pdbligand5_3_906/1FCD.lig.FAD.pdb
- pdbligand5_3_906/1FDS.lig.EST.pdb
- pdbligand5_3_906/1FIK.lig.PO4.pdb
- pdbligand5_3_906/1FK8.lig.NAD.pdb
- pdbligand5_3_906/1FLA.lig.FMN.pdb
- pdbligand5_3_906/1FMW.lig.ATP.pdb
- pdbligand5_3_906/1FOH.lig.FAD.pdb
- pdbligand5_3_906/1FPP.lig.PO4.pdb
- pdbligand5_3_906/1FSW.lig.PO4.pdb
- pdbligand5_3_906/1FT9.lig.HEM.pdb
- pdbligand5_3_906/1FVI.lig.AMP.pdb
- pdbligand5_3_906/1FWN.lig.PO4.pdb
- pdbligand5_3_906/1FXX.lig.PO4.pdb
- pdbligand5_3_906/1FYD.lig.AMP.pdb
- pdbligand5_3_906/1G19.lig.PO4.pdb
- pdbligand5_3_906/1G21.lig.ATP.pdb
- pdbligand5_3_906/1G28.lig.FMN.pdb
- pdbligand5_3_906/1G31.lig.PO4.pdb
- pdbligand5_3_906/1G5T.lig.ATP.pdb
- pdbligand5_3_906/1G63.lig.FMN.pdb
- pdbligand5_3_906/1GEG.lig.GLC.pdb
- pdbligand5_3_906/1GIQ.lig.NAI.pdb
- pdbligand5_3_906/1GK0.lig.PO4.pdb
- pdbligand5_3_906/1GLF.lig.PO4.pdb
- pdbligand5_3_906/1GN8.lig.ATP.pdb
- pdbligand5_3_906/1GO7.lig.PO4.pdb
- pdbligand5_3_906/1GOS.lig.FAD.pdb
- pdbligand5_3_906/1GPM.lig.PO4.pdb
- pdbligand5_3_906/1GR0.lig.NAD.pdb
- pdbligand5_3_906/1GS4.lig.PO4.pdb
- pdbligand5_3_906/1GT8.lig.FAD.pdb
- pdbligand5_3_906/1GTS.lig.AMP.pdb
- pdbligand5_3_906/1GV4.lig.FAD.pdb
- pdbligand5_3_906/1GWE.lig.HEM.pdb
- pdbligand5_3_906/1GWM.lig.GLC.pdb
- pdbligand5_3_906/1GWW.lig.GLC.pdb
- pdbligand5_3_906/1GYP.lig.PO4.pdb
- pdbligand5_3_906/1GZF.lig.NAD.pdb
- pdbligand5_3_906/1H2E.lig.PO4.pdb
- pdbligand5_3_906/1H2H.lig.NAD.pdb
- pdbligand5_3_906/1H3E.lig.ATP.pdb
- pdbligand5_3_906/1H53.lig.PO4.pdb
- pdbligand5_3_906/1H54.lig.PO4.pdb
- pdbligand5_3_906/1H69.lig.FAD.pdb
- pdbligand5_3_906/1H6L.lig.PO4.pdb
- pdbligand5_3_906/1H7B.lig.PO4.pdb
- pdbligand5_3_906/1H9J.lig.PO4.pdb
- pdbligand5_3_906/1HBG.lig.HEM.pdb
- pdbligand5_3_906/1HBI.lig.HEM.pdb
- pdbligand5_3_906/1HDI.lig.AMP.pdb
- pdbligand5_3_906/1HE4.lig.FMN.pdb
- pdbligand5_3_906/1HEX.lig.NAD.pdb
- pdbligand5_3_906/1HGY.lig.GLC.pdb
- pdbligand5_3_906/1HI1.lig.ATP.pdb
- pdbligand5_3_906/1HKQ.lig.PO4.pdb
- pdbligand5_3_906/1HLB.lig.HEM.pdb
- pdbligand5_3_906/1HN9.lig.PO4.pdb
- pdbligand5_3_906/1HO4.lig.PO4.pdb
- pdbligand5_3_906/1HO5.lig.PO4.pdb
- pdbligand5_3_906/1HQ3.lig.PO4.pdb
- pdbligand5_3_906/1HRU.lig.PO4.pdb
- pdbligand5_3_906/1HSK.lig.FAD.pdb
- pdbligand5_3_906/1HSZ.lig.NAD.pdb
- pdbligand5_3_906/1HTO.lig.AMP.pdb
- pdbligand5_3_906/1I0R.lig.FMN.pdb
- pdbligand5_3_906/1I19.lig.FAD.pdb
- pdbligand5_3_906/1I77.lig.HEM.pdb
- pdbligand5_3_906/1I7L.lig.ATP.pdb
- pdbligand5_3_906/1I82.lig.BGC.pdb
- pdbligand5_3_906/1I8T.lig.FAD.pdb
- pdbligand5_3_906/1IA1.lig.PO4.pdb
- pdbligand5_3_906/1IB0.lig.NAD.pdb
- pdbligand5_3_906/1IDR.lig.HEM.pdb
- pdbligand5_3_906/1IE7.lig.PO4.pdb
- pdbligand5_3_906/1IEQ.lig.BGC.pdb
- pdbligand5_3_906/1IGS.lig.PO4.pdb
- pdbligand5_3_906/1II0.lig.ATP.pdb
- pdbligand5_3_906/1II7.lig.PO4.pdb
- pdbligand5_3_906/1IMD.lig.PO4.pdb
- pdbligand5_3_906/1IQC.lig.HEM.pdb
- pdbligand5_3_906/1IQR.lig.FAD.pdb
- pdbligand5_3_906/1IS2.lig.FAD.pdb
- pdbligand5_3_906/1ITH.lig.HEM.pdb
- pdbligand5_3_906/1IUG.lig.PO4.pdb
- pdbligand5_3_906/1IW0.lig.HEM.pdb
- pdbligand5_3_906/1IZO.lig.HEM.pdb
- pdbligand5_3_906/1J09.lig.ATP.pdb
- pdbligand5_3_906/1J0I.lig.GLC.pdb
- pdbligand5_3_906/1J20.lig.AMP.pdb
- pdbligand5_3_906/1J70.lig.PO4.pdb
- pdbligand5_3_906/1J77.lig.HEM.pdb
- pdbligand5_3_906/1J7K.lig.ATP.pdb
- pdbligand5_3_906/1J8R.lig.BGC.pdb
- pdbligand5_3_906/1J99.lig.AND.pdb
- pdbligand5_3_906/1JA1.lig.FMN.pdb
- pdbligand5_3_906/1JDC.lig.GLC.pdb
- pdbligand5_3_906/1JDS.lig.PO4.pdb
- pdbligand5_3_906/1JFT.lig.PO4.pdb
- pdbligand5_3_906/1JGL.lig.EST.pdb
- pdbligand5_3_906/1JHG.lig.PO4.pdb
- pdbligand5_3_906/1JI0.lig.ATP.pdb
- pdbligand5_3_906/1JJU.lig.HEM.pdb
- pdbligand5_3_906/1JJV.lig.ATP.pdb
- pdbligand5_3_906/1JNI.lig.HEM.pdb
- pdbligand5_3_906/1JP4.lig.AMP.pdb
- pdbligand5_3_906/1JQ5.lig.NAD.pdb
- pdbligand5_3_906/1JQI.lig.FAD.pdb
- pdbligand5_3_906/1JR8.lig.FAD.pdb
- pdbligand5_3_906/1JS1.lig.PO4.pdb
- pdbligand5_3_906/1JSC.lig.FAD.pdb
- pdbligand5_3_906/1JSW.lig.BGC.pdb
[truncated: 606 more entries]
