# Supplementary material for: A mathematical representation of protein binding sites using structural dispersion of atoms from principal axes for classification of binding ligands
Source: PLoS One. 2021 Apr 8;16(4):e0244905. doi: 10.1371/journal.pone.0244905 (PMC8031081; doi:10.1371/journal.pone.0244905)
Supplement: S1 Data — (ZIP) [file pone.0244905.s006.zip › pdbligand5_3_906/117E.lig.PO4.pdb]

ATOM    387  OE1 GLU A  48      46.041 -23.398 -38.441  1.00  3.68           O      4.841
ATOM    454  CG  LYS A  56      47.119 -24.502 -46.327  1.00 10.30           C      4.478
ATOM    455  CD  LYS A  56      46.530 -23.779 -45.118  1.00  9.53           C      4.266
ATOM    456  CE  LYS A  56      47.372 -22.566 -44.768  1.00 11.86           C      4.379
ATOM    457  NZ  LYS A  56      47.224 -22.135 -43.347  1.00 12.51           N      4.896
ATOM    472  CD  GLU A  58      43.274 -20.431 -43.669  1.00 10.30           C      5.019
ATOM    473  OE1 GLU A  58      44.387 -20.810 -44.084  1.00 10.59           O      4.122
ATOM    579  OD2 ASP A  71      44.991 -20.559 -48.040  1.00  6.23           O      4.573
ATOM    594  CE  LYS A  73      46.674 -18.823 -51.719  1.00 16.09           C      5.136
ATOM    595  NZ  LYS A  73      47.884 -19.699 -51.713  1.00 17.08           N      4.733
ATOM    629  NE  ARG A  78      48.045 -22.921 -49.542  1.00  7.31           N      5.131
ATOM    630  CZ  ARG A  78      48.536 -22.041 -48.676  1.00  7.28           C      3.804
ATOM    631  NH1 ARG A  78      47.745 -21.125 -48.134  1.00  7.10           N      3.416
ATOM    632  NH2 ARG A  78      49.823 -22.071 -48.366  1.00  4.67           N      3.275
ATOM    729  OH  TYR A  89      50.071 -25.513 -44.415  1.00  6.93           O      4.956
ATOM    763  CD2 TYR A  93      49.608 -24.772 -39.388  1.00  8.35           C      4.762
ATOM    764  CE1 TYR A  93      52.209 -23.856 -39.301  1.00  8.09           C      5.122
ATOM    765  CE2 TYR A  93      49.877 -23.437 -39.630  1.00  7.45           C      4.437
ATOM    766  CZ  TYR A  93      51.178 -22.984 -39.585  1.00  6.79           C      4.462
ATOM    767  OH  TYR A  93      51.447 -21.656 -39.824  1.00  9.16           O      3.639
ATOM    933  CG  ASP A 115      50.094 -14.077 -40.906  1.00  8.36           C      4.737
ATOM    935  OD2 ASP A 115      49.846 -15.174 -41.449  1.00  6.40           O      5.135
ATOM    949  CG  GLU A 117      47.282 -15.873 -39.589  1.00 10.01           C      5.227
ATOM    950  CD  GLU A 117      47.297 -16.967 -40.657  1.00 10.18           C      3.900
ATOM    951  OE1 GLU A 117      46.335 -17.094 -41.444  1.00 11.41           O      4.191
ATOM    952  OE2 GLU A 117      48.287 -17.704 -40.710  1.00  6.57           O      5.118
ATOM    972  CB  ASP A 120      51.797 -20.051 -36.917  1.00  7.52           C      4.931
ATOM    973  CG  ASP A 120      51.013 -19.329 -37.965  1.00  6.99           C      4.597
ATOM    974  OD1 ASP A 120      49.784 -19.248 -37.809  1.00  6.48           O      4.479
ATOM    975  OD2 ASP A 120      51.624 -18.841 -38.933  1.00 10.37           O      4.119
ATOM   1172  CB  ASP A 147      55.068 -16.083 -44.631  1.00  4.82           C      5.169
ATOM   1173  CG  ASP A 147      54.420 -16.965 -45.666  1.00  5.41           C      5.026
ATOM   1174  OD1 ASP A 147      54.989 -17.124 -46.763  1.00  4.95           O      4.560
ATOM   1175  OD2 ASP A 147      53.340 -17.496 -45.386  1.00  4.56           O      3.897
ATOM   1184  OE2 GLU A 148      52.629 -16.483 -50.106  1.00 12.04           O      5.100
ATOM   1210  CG  ASP A 152      53.553 -16.580 -40.985  1.00  7.95           C      4.021
ATOM   1211  OD1 ASP A 152      52.622 -16.544 -40.159  1.00  5.10           O      5.090
ATOM   1212  OD2 ASP A 152      53.653 -17.436 -41.881  1.00  7.77           O      4.655
ATOM   1234  CE  LYS A 154      54.877 -20.018 -40.043  1.00  2.35           C      5.185
ATOM   1235  NZ  LYS A 154      53.466 -19.697 -40.344  1.00  4.05           N      4.508
ATOM   1541  CD2 TYR A 192      54.069 -23.970 -47.324  1.00  7.29           C      4.853
ATOM   1542  CE1 TYR A 192      55.589 -21.867 -46.391  1.00  5.62           C      4.666
ATOM   1543  CE2 TYR A 192      53.447 -22.846 -46.810  1.00  5.71           C      4.680
ATOM   1544  CZ  TYR A 192      54.213 -21.798 -46.344  1.00  5.68           C      4.633
ATOM   1545  OH  TYR A 192      53.602 -20.676 -45.831  1.00  7.84           O      3.651
ATOM   1551  CG  LYS A 193      53.831 -21.353 -50.172  1.00  5.40           C      4.187
ATOM   1552  CD  LYS A 193      53.137 -20.026 -49.981  1.00  3.48           C      4.760
ATOM   1553  CE  LYS A 193      53.838 -19.167 -48.940  1.00  2.27           C      4.547
ATOM   1554  NZ  LYS A 193      52.876 -18.211 -48.324  1.00  4.41           N      3.647
