# Supplementary material for: A mathematical representation of protein binding sites using structural dispersion of atoms from principal axes for classification of binding ligands
Source: PLoS One. 2021 Apr 8;16(4):e0244905. doi: 10.1371/journal.pone.0244905 (PMC8031081; doi:10.1371/journal.pone.0244905)
Supplement: S1 Data — (ZIP) [file pone.0244905.s006.zip › pdbligand5_3_906/1914.lig.PO4.pdb]

ATOM    247  CB  LYS A2031      56.696  60.297  41.449  1.00 30.87           C      4.875
ATOM    248  CG  LYS A2031      58.198  60.325  41.687  1.00 20.26           C      4.829
ATOM    249  CD  LYS A2031      58.948  59.927  40.465  1.00 22.73           C      4.314
ATOM    250  CE  LYS A2031      60.449  59.849  40.750  1.00 29.78           C      4.727
ATOM    251  NZ  LYS A2031      61.267  60.079  39.526  1.00 20.94           N      3.889
ATOM    378  NE  ARG A2059      54.049  61.252  35.194  1.00 57.27           N      4.662
ATOM    379  CZ  ARG A2059      55.167  61.189  34.480  1.00 67.26           C      4.617
ATOM    380  NH1 ARG A2059      55.166  61.561  33.202  1.00 70.07           N      4.370
ATOM    381  NH2 ARG A2059      56.294  60.811  35.060  1.00 61.07           N      3.303
ATOM    928  CB  ARG A4026      58.438  55.592  39.973  1.00 29.02           C      4.678
ATOM    929  CG  ARG A4026      57.222  55.678  39.094  1.00 39.62           C      4.249
ATOM    930  CD  ARG A4026      57.568  55.278  37.677  1.00 36.41           C      5.288
ATOM    931  NE  ARG A4026      58.805  55.918  37.245  1.00 49.36           N      4.288
ATOM    932  CZ  ARG A4026      59.912  55.270  36.903  1.00 46.27           C      4.862
ATOM    934  NH2 ARG A4026      60.995  55.968  36.622  1.00 45.19           N      4.429
