# Supplementary material for: A mathematical representation of protein binding sites using structural dispersion of atoms from principal axes for classification of binding ligands
Source: PLoS One. 2021 Apr 8;16(4):e0244905. doi: 10.1371/journal.pone.0244905 (PMC8031081; doi:10.1371/journal.pone.0244905)
Supplement: S1 Data — (ZIP) [file pone.0244905.s006.zip › pdbligand5_3_906/1A2Y.lig.PO4.pdb]

ATOM    196  CG  ASN A  28      34.731   2.130   7.744  1.00 17.89           C      5.215
ATOM    197  OD1 ASN A  28      35.653   2.362   6.959  1.00 14.84           O      4.889
ATOM    198  ND2 ASN A  28      34.946   1.785   9.007  1.00 17.70           N      4.620
ATOM    207  N   HIS A  30      37.143   1.090   4.788  1.00 11.17           N      5.220
ATOM    208  CA  HIS A  30      38.398   0.609   5.387  1.00 10.49           C      4.716
ATOM    209  C   HIS A  30      39.692   0.760   4.570  1.00 10.86           C      5.169
ATOM    210  O   HIS A  30      40.501  -0.170   4.490  1.00 11.02           O      4.994
ATOM    211  CB  HIS A  30      38.220  -0.875   5.788  1.00 10.61           C      4.195
ATOM    212  CG  HIS A  30      36.989  -1.138   6.615  1.00 12.75           C      4.356
ATOM    213  ND1 HIS A  30      37.031  -1.322   7.976  1.00 15.72           N      3.608
ATOM    214  CD2 HIS A  30      35.684  -1.242   6.266  1.00 14.01           C      5.056
ATOM    215  CE1 HIS A  30      35.816  -1.519   8.434  1.00 15.34           C      4.641
ATOM    216  NE2 HIS A  30      34.978  -1.474   7.417  1.00 17.34           N      5.083
ATOM    217  N   ASN A  31      39.880   1.941   3.975  1.00 11.48           N      5.296
ATOM    221  CB  ASN A  31      42.374   2.111   3.961  1.00 13.16           C      5.257
ATOM    222  CG  ASN A  31      42.596   3.252   4.942  1.00 16.82           C      5.258
ATOM    224  ND2 ASN A  31      42.563   2.938   6.211  1.00 17.33           N      4.256
ATOM    393  OH  TYR A  50      44.551  -1.096   5.078  1.00 16.93           O      4.615
ATOM   1851  CD  LYS C  13      45.066  -3.078  11.577  1.00 29.97           C      4.605
ATOM   1852  CE  LYS C  13      44.919  -1.670  11.029  1.00 32.98           C      4.943
ATOM   1853  NZ  LYS C  13      43.519  -1.175  11.157  1.00 35.27           N      3.659
ATOM   2748  N   LEU C 129      38.566  -4.170  13.529  1.00 49.57           N      5.050
ATOM   2749  CA  LEU C 129      39.897  -3.594  13.359  1.00 52.21           C      4.785
ATOM   2750  C   LEU C 129      39.808  -2.076  13.453  1.00 53.89           C      4.224
ATOM   2751  O   LEU C 129      40.621  -1.493  14.205  1.00 54.94           O      4.825
ATOM   2752  CB  LEU C 129      40.508  -3.992  12.000  1.00 51.44           C      4.028
ATOM   2753  CG  LEU C 129      41.515  -5.141  11.943  1.00 50.71           C      5.078
ATOM   2754  CD1 LEU C 129      42.546  -4.933  13.033  1.00 51.71           C      4.738
ATOM   2756  OXT LEU C 129      38.915  -1.503  12.781  1.00 55.78           O      3.681
