# Supplementary material for: A mathematical representation of protein binding sites using structural dispersion of atoms from principal axes for classification of binding ligands
Source: PLoS One. 2021 Apr 8;16(4):e0244905. doi: 10.1371/journal.pone.0244905 (PMC8031081; doi:10.1371/journal.pone.0244905)
Supplement: S1 Data — (ZIP) [file pone.0244905.s006.zip › pdbligand5_3_906/1A40.lig.PO4.pdb]

ATOM     47  C   GLY A   8      29.143  17.868  15.192  1.00  3.42           C      5.153
ATOM     48  O   GLY A   8      30.167  18.186  15.806  1.00  6.12           O      4.754
ATOM     49  N   ALA A   9      28.198  18.719  14.817  1.00  3.87           N      5.026
ATOM     50  CA  ALA A   9      28.237  20.171  15.000  1.00  5.04           C      3.880
ATOM     51  C   ALA A   9      28.744  20.681  16.349  1.00  5.44           C      4.197
ATOM     52  O   ALA A   9      28.301  20.250  17.416  1.00  5.64           O      4.936
ATOM     53  CB  ALA A   9      26.838  20.783  14.698  1.00  3.85           C      4.183
ATOM     54  N   THR A  10      29.683  21.616  16.295  1.00  6.16           N      3.493
ATOM     55  CA  THR A  10      30.208  22.216  17.513  1.00  6.57           C      4.458
ATOM     56  C   THR A  10      29.338  23.444  17.834  1.00  5.58           C      4.723
ATOM     57  O   THR A  10      29.339  23.954  18.948  1.00  5.58           O      4.985
ATOM     58  CB  THR A  10      31.709  22.629  17.344  1.00  6.04           C      4.573
ATOM     59  OG1 THR A  10      31.827  23.681  16.377  1.00  3.92           O      3.772
ATOM     60  CG2 THR A  10      32.566  21.446  16.892  1.00  5.87           C      4.868
ATOM     61  N   PHE A  11      28.600  23.920  16.832  1.00  5.73           N      3.987
ATOM     62  CA  PHE A  11      27.708  25.079  16.956  1.00  4.80           C      4.814
ATOM     63  C   PHE A  11      26.822  24.955  18.223  1.00  4.72           C      4.836
ATOM     65  CB  PHE A  11      26.916  25.234  15.641  1.00  4.43           C      4.439
ATOM     66  CG  PHE A  11      25.892  26.323  15.625  1.00  5.77           C      4.347
ATOM     68  CD2 PHE A  11      26.081  27.464  14.838  1.00  6.66           C      4.903
ATOM     72  N   PRO A  12      26.144  23.809  18.431  1.00  6.21           N      5.082
ATOM     78  CD  PRO A  12      25.872  22.715  17.474  1.00  6.61           C      4.477
ATOM    267  C   ILE A  36      33.334  17.830  13.975  1.00  7.07           C      5.175
ATOM    273  N   GLY A  37      32.323  18.692  14.062  1.00  7.97           N      5.122
ATOM    274  CA  GLY A  37      31.907  19.494  12.911  1.00  7.76           C      4.145
ATOM    275  C   GLY A  37      30.753  18.766  12.223  1.00  6.06           C      4.540
ATOM    276  O   GLY A  37      30.679  17.537  12.264  1.00  5.23           O      5.271
ATOM    277  N   SER A  38      29.844  19.524  11.617  1.00  5.42           N      3.926
ATOM    278  CA  SER A  38      28.649  18.956  10.975  1.00  6.10           C      4.886
ATOM    279  C   SER A  38      28.994  17.919   9.908  1.00  5.20           C      4.805
ATOM    281  CB  SER A  38      27.761  20.069  10.364  1.00  4.24           C      4.683
ATOM    282  OG  SER A  38      27.233  20.948  11.341  1.00  4.67           O      3.923
ATOM    283  N   SER A  39      30.036  18.182   9.122  1.00  4.68           N      4.985
ATOM    399  N   ASP A  56      24.478  21.501  11.458  1.00  4.58           N      5.175
ATOM    403  CB  ASP A  56      24.635  23.978  11.664  1.00  4.78           C      5.278
ATOM    404  CG  ASP A  56      25.540  23.793  12.845  1.00  5.06           C      4.457
ATOM    405  OD1 ASP A  56      25.052  23.491  13.945  1.00  5.43           O      4.961
ATOM    406  OD2 ASP A  56      26.763  23.921  12.655  1.00  5.62           O      3.309
ATOM    998  NE  ARG A 135      34.857  25.066  12.332  1.00  4.30           N      4.560
ATOM    999  CZ  ARG A 135      33.659  24.715  12.830  1.00  6.05           C      4.058
ATOM   1000  NH1 ARG A 135      32.776  25.635  13.195  1.00  4.58           N      3.784
ATOM   1001  NH2 ARG A 135      33.343  23.427  12.959  1.00  2.93           N      3.425
ATOM   1014  OD2 ASP A 137      35.389  21.499  12.204  1.00  8.85           O      4.771
ATOM   1017  C   GLY A 138      32.854  21.146   8.318  1.00  5.85           C      5.101
ATOM   1018  O   GLY A 138      32.635  20.426   9.297  1.00  5.60           O      4.493
ATOM   1019  N   SER A 139      32.213  22.290   8.100  1.00  7.02           N      5.289
ATOM   1020  CA  SER A 139      31.424  22.941   9.141  1.00  7.18           C      4.289
ATOM   1021  C   SER A 139      30.024  23.488   8.806  1.00  7.69           C      4.368
ATOM   1022  O   SER A 139      29.815  24.120   7.756  1.00  6.46           O      4.844
ATOM   1023  CB  SER A 139      32.336  24.066   9.672  1.00  5.25           C      4.334
ATOM   1024  OG  SER A 139      31.667  25.119  10.340  1.00  4.69           O      3.858
ATOM   1025  N   GLY A 140      29.078  23.229   9.707  1.00  5.31           N      3.559
ATOM   1026  CA  GLY A 140      27.726  23.731   9.575  1.00  4.75           C      4.253
ATOM   1027  C   GLY A 140      27.758  25.228   9.790  1.00  5.20           C      4.526
ATOM   1028  O   GLY A 140      26.983  25.959   9.177  1.00  5.61           O      5.008
ATOM   1029  N   THR A 141      28.676  25.713  10.627  1.00  5.68           N      3.829
ATOM   1030  CA  THR A 141      28.772  27.156  10.859  1.00  5.62           C      4.778
ATOM   1031  C   THR A 141      29.264  27.854   9.567  1.00  5.70           C      4.671
ATOM   1033  CB  THR A 141      29.652  27.509  12.076  1.00  4.09           C      4.517
ATOM   1034  OG1 THR A 141      29.217  26.723  13.200  1.00  4.91           O      3.662
ATOM   1035  CG2 THR A 141      29.509  28.974  12.436  1.00  2.02           C      4.617
ATOM   1036  N   SER A 142      30.186  27.210   8.850  1.00  6.31           N      4.636
ATOM   1300  CA  GLY A 176      35.900  23.796  15.182  1.00  8.25           C      5.120
ATOM   1303  N   ASN A 177      34.482  25.454  16.255  1.00  6.30           N      5.031
ATOM   1308  CG  ASN A 177      31.722  27.318  16.364  1.00  4.46           C      4.967
ATOM   1310  ND2 ASN A 177      30.869  26.423  15.865  1.00  7.44           N      4.361
