# Supplementary material for: A mathematical representation of protein binding sites using structural dispersion of atoms from principal axes for classification of binding ligands
Source: PLoS One. 2021 Apr 8;16(4):e0244905. doi: 10.1371/journal.pone.0244905 (PMC8031081; doi:10.1371/journal.pone.0244905)
Supplement: S1 Data — (ZIP) [file pone.0244905.s006.zip › pdbligand5_3_906/1A49.lig.ATP.pdb]

ATOM    288  CB  THR A  49       8.334  62.853  19.168  1.00 29.14           C      4.676
ATOM    289  OG1 THR A  49       7.993  64.027  18.496  1.00 40.53           O      4.418
ATOM    290  CG2 THR A  49       8.569  61.731  18.164  1.00 43.45           C      4.606
ATOM    293  C   ILE A  50       6.666  57.825  20.082  1.00 67.57           C      4.940
ATOM    294  O   ILE A  50       6.182  57.736  18.955  1.00 33.51           O      4.321
ATOM    299  N   GLY A  51       7.585  57.018  20.519  1.00 37.63           N      5.097
ATOM    300  CA  GLY A  51       8.133  55.978  19.718  1.00 45.38           C      4.606
ATOM    301  C   GLY A  51       8.575  54.864  20.615  1.00 54.82           C      5.175
ATOM    303  N   PRO A  52       9.567  54.150  20.158  1.00 32.66           N      5.220
ATOM    308  CG  PRO A  52      11.327  53.264  18.780  1.00 95.72           C      5.126
ATOM    309  CD  PRO A  52      10.198  54.263  18.805  1.00 41.54           C      4.909
ATOM    456  CD  ARG A  72       5.871  65.203  16.775  1.00 35.95           C      5.099
ATOM    457  NE  ARG A  72       6.340  65.398  15.412  1.00 24.60           N      5.043
ATOM    458  CZ  ARG A  72       7.577  65.042  14.972  1.00 29.21           C      4.866
ATOM    459  NH1 ARG A  72       8.501  64.542  15.821  1.00 43.78           N      5.141
ATOM    460  NH2 ARG A  72       7.913  65.255  13.670  1.00 30.20           N      3.686
ATOM    469  N   ASN A  74       4.448  60.423  14.567  1.00 26.53           N      5.296
ATOM    470  CA  ASN A  74       5.090  60.814  13.302  1.00 25.74           C      5.084
ATOM    472  O   ASN A  74       5.378  58.796  12.076  1.00 42.03           O      5.290
ATOM    473  CB  ASN A  74       6.636  60.947  13.481  1.00 26.83           C      4.913
ATOM    474  CG  ASN A  74       7.290  61.647  12.306  1.00 28.31           C      4.618
ATOM    475  OD1 ASN A  74       6.630  61.716  11.260  1.00 28.71           O      4.910
ATOM    476  ND2 ASN A  74       8.592  62.089  12.425  1.00 25.98           N      3.529
ATOM    492  CB  SER A  76       7.937  60.518   8.580  1.00 35.22           C      4.730
ATOM    493  OG  SER A  76       7.336  61.672   7.963  1.00 24.31           O      4.345
ATOM    495  CA  HIS A  77       7.850  56.416  10.757  1.00 78.92           C      5.155
ATOM    496  C   HIS A  77       6.721  55.427  11.091  1.00100.00           C      4.749
ATOM    497  O   HIS A  77       5.568  55.778  10.942  1.00 29.73           O      4.841
ATOM    498  CB  HIS A  77       8.685  56.716  12.031  1.00 31.66           C      5.140
ATOM    499  CG  HIS A  77       9.975  57.403  11.740  1.00 36.07           C      5.221
ATOM    500  ND1 HIS A  77      10.038  58.771  11.482  1.00 41.10           N      4.573
ATOM    501  CD2 HIS A  77      11.229  56.895  11.635  1.00 31.31           C      5.093
ATOM    502  CE1 HIS A  77      11.310  59.046  11.241  1.00 36.21           C      3.851
ATOM    503  NE2 HIS A  77      12.045  57.937  11.313  1.00 33.37           N      4.808
ATOM    504  N   GLY A  78       7.067  54.181  11.539  1.00 74.36           N      4.476
ATOM    505  CA  GLY A  78       6.065  53.129  11.942  1.00 56.84           C      5.007
ATOM    539  CG  TYR A  82       4.757  51.425  15.593  1.00 90.31           C      4.937
ATOM    540  CD1 TYR A  82       4.921  52.709  16.118  1.00 48.77           C      4.663
ATOM    541  CD2 TYR A  82       5.731  50.478  15.899  1.00 42.30           C      5.227
ATOM    542  CE1 TYR A  82       5.981  53.008  16.985  1.00 83.92           C      5.236
ATOM    543  CE2 TYR A  82       6.799  50.756  16.755  1.00 67.76           C      5.177
ATOM    544  CZ  TYR A  82       6.915  52.021  17.315  1.00 43.45           C      4.388
ATOM    545  OH  TYR A  82       7.985  52.287  18.154  1.00 35.95           O      4.358
ATOM    551  CG  HIS A  83       2.049  55.858  14.189  1.00 34.31           C      5.211
ATOM    552  ND1 HIS A  83       3.013  56.280  15.120  1.00 66.02           N      4.120
ATOM    553  CD2 HIS A  83       2.644  55.892  12.946  1.00 32.83           C      5.141
ATOM    554  CE1 HIS A  83       4.139  56.554  14.438  1.00 32.73           C      4.496
ATOM    555  NE2 HIS A  83       3.957  56.317  13.143  1.00 38.44           N      5.093
ATOM    774  CG  ASP A 112       4.711  65.515  12.321  1.00 62.62           C      4.908
ATOM    775  OD1 ASP A 112       5.008  65.214  11.104  1.00 32.71           O      4.268
ATOM    776  OD2 ASP A 112       5.220  66.445  12.928  1.00 37.08           O      4.981
ATOM    780  O   THR A 113       4.532  64.120   8.134  1.00 33.74           O      5.274
ATOM    811  OE1 GLU A 117       9.269  63.331   5.535  1.00 60.53           O      5.171
ATOM    828  NE  ARG A 119      10.893  61.201   6.258  1.00 68.94           N      5.195
ATOM    829  CZ  ARG A 119      11.294  61.542   7.464  1.00 42.60           C      4.901
ATOM    830  NH1 ARG A 119      12.289  60.950   8.062  1.00 23.88           N      5.175
ATOM    831  NH2 ARG A 119      10.633  62.519   8.124  1.00 46.03           N      3.707
ATOM    880  C   GLY A 127      13.376  51.109  13.022  1.00 41.06           C      4.922
ATOM    881  O   GLY A 127      13.237  52.295  13.303  1.00 63.51           O      5.279
ATOM   1268  CG  ASP A 176      18.329  61.491  10.402  1.00100.00           C      4.993
ATOM   1269  OD1 ASP A 176      17.202  62.162  10.352  1.00 29.71           O      5.122
ATOM   1270  OD2 ASP A 176      18.501  60.564  11.154  1.00 41.19           O      4.589
ATOM   1276  CG  ASP A 177      16.343  66.745  10.203  1.00 24.35           C      5.101
ATOM   1277  OD1 ASP A 177      15.766  66.640   9.038  1.00 29.76           O      4.700
ATOM   1278  OD2 ASP A 177      15.763  66.683  11.284  1.00 29.82           O      4.614
ATOM   1475  O   SER A 204      14.202  55.326   9.451  1.00 55.91           O      5.037
ATOM   1481  O   LYS A 205      12.777  58.101   7.715  1.00 36.10           O      4.867
ATOM   1488  CA  LYS A 206      15.371  59.109   7.278  1.00 25.57           C      5.165
ATOM   1493  CD  LYS A 206      16.563  58.036   9.704  1.00 39.75           C      4.107
ATOM   1494  CE  LYS A 206      17.265  57.988  11.053  1.00 51.70           C      4.954
ATOM   1495  NZ  LYS A 206      16.611  58.841  12.088  1.00 36.50           N      4.781
ATOM   1496  N   GLY A 207      14.847  61.246   6.402  1.00 42.49           N      5.034
ATOM   1759  OG  SER A 242       5.571  66.700   8.335  1.00 35.80           O      4.720
ATOM   1975  CE  LYS A 269       6.512  69.181  10.829  1.00 18.40           C      5.289
ATOM   1976  NZ  LYS A 269       6.979  67.802  10.629  1.00 32.20           N      4.678
ATOM   1992  OE1 GLU A 271       9.733  69.418   8.397  1.00 21.58           O      4.534
ATOM   2177  CB  ASP A 295      13.035  69.651   7.505  1.00 27.60           C      5.177
ATOM   2178  CG  ASP A 295      12.969  68.212   7.060  1.00 60.73           C      4.463
ATOM   2180  OD2 ASP A 295      12.241  67.387   7.587  1.00 35.50           O      4.720
ATOM   2417  OG1 THR A 327      12.463  69.305  15.061  1.00 25.24           O      5.125
ATOM   2664  CA  SER A 361      11.434  64.421  19.086  1.00 48.32           C      4.988
ATOM   2665  C   SER A 361      12.267  63.215  19.483  1.00 31.51           C      5.185
ATOM   2666  O   SER A 361      11.923  62.529  20.456  1.00 34.39           O      5.266
ATOM   2667  CB  SER A 361      11.930  65.117  17.815  1.00 33.60           C      4.276
ATOM   2668  OG  SER A 361      10.939  66.070  17.384  1.00 21.93           O      4.927
ATOM   2669  N   GLY A 362      13.420  63.054  18.842  1.00 27.72           N      4.955
ATOM   2670  CA  GLY A 362      14.404  61.994  19.170  1.00 31.77           C      4.633
ATOM   2690  CA  ALA A 365      10.959  58.735  20.960  1.00 59.05           C      5.261
ATOM   2691  C   ALA A 365      11.981  57.643  20.885  1.00 35.40           C      5.207
ATOM   2692  O   ALA A 365      11.662  56.487  20.592  1.00 30.61           O      5.223
ATOM   2693  CB  ALA A 365      10.449  59.174  19.597  1.00 29.83           C      5.061
ATOM   2694  N   LYS A 366      13.200  57.960  21.201  1.00 43.43           N      5.299
ATOM   2698  CB  LYS A 366      14.328  56.484  19.644  1.00 47.85           C      4.630
ATOM   2699  CG  LYS A 366      14.755  57.621  18.745  1.00 35.46           C      4.496
ATOM   2700  CD  LYS A 366      16.252  57.757  18.656  1.00 34.76           C      4.907
ATOM   2701  CE  LYS A 366      16.692  58.777  17.618  1.00 54.23           C      4.885
ATOM   2702  NZ  LYS A 366      18.082  58.557  17.188  1.00 48.78           N      5.006
