# Supplementary material for: A mathematical representation of protein binding sites using structural dispersion of atoms from principal axes for classification of binding ligands
Source: PLoS One. 2021 Apr 8;16(4):e0244905. doi: 10.1371/journal.pone.0244905 (PMC8031081; doi:10.1371/journal.pone.0244905)
Supplement: S1 Data — (ZIP) [file pone.0244905.s006.zip › pdbligand5_3_906/1A65.lig.NAG.pdb]

ATOM   2505  CA  LEU A 329       5.497  42.179  46.268  1.00 24.23           C      5.145
ATOM   2508  CB  LEU A 329       5.622  42.963  44.948  1.00 24.33           C      4.679
ATOM   2509  CG  LEU A 329       6.369  44.279  45.082  1.00 26.30           C      4.980
ATOM   2511  CD2 LEU A 329       5.550  45.249  45.913  1.00 27.07           C      4.200
ATOM   2512  N   ARG A 330       3.562  40.806  46.204  1.00 25.13           N      5.040
ATOM   2513  CA  ARG A 330       2.740  39.641  45.899  1.00 27.48           C      4.919
ATOM   2514  C   ARG A 330       1.628  40.116  44.965  1.00 27.52           C      4.932
ATOM   2515  O   ARG A 330       0.988  41.132  45.257  1.00 27.17           O      3.832
ATOM   2516  CB  ARG A 330       2.200  39.017  47.166  1.00 29.82           C      4.559
ATOM   2517  CG  ARG A 330       1.351  37.794  46.932  1.00 33.18           C      5.065
ATOM   2518  CD  ARG A 330       0.880  37.251  48.284  1.00 37.06           C      4.637
ATOM   2523  N   PHE A 331       1.507  39.481  43.795  1.00 25.88           N      4.907
ATOM   2524  CA  PHE A 331       0.475  39.937  42.855  1.00 25.87           C      5.035
ATOM   2525  C   PHE A 331      -0.657  38.919  42.779  1.00 25.94           C      5.245
ATOM   2528  CG  PHE A 331       1.884  41.565  41.496  1.00 28.66           C      4.979
ATOM   2529  CD1 PHE A 331       1.282  42.782  41.759  1.00 28.04           C      4.568
ATOM   2531  CE1 PHE A 331       1.988  43.963  41.744  1.00 29.21           C      4.423
ATOM   2532  CE2 PHE A 331       3.975  42.753  41.181  1.00 30.61           C      5.126
ATOM   2533  CZ  PHE A 331       3.348  43.965  41.453  1.00 30.66           C      4.161
ATOM   2534  N   GLN A 332      -1.873  39.446  42.676  1.00 25.58           N      4.641
ATOM   2535  CA  GLN A 332      -3.085  38.628  42.608  1.00 26.60           C      5.182
ATOM   2538  CB  GLN A 332      -4.110  39.094  43.630  1.00 30.32           C      4.651
ATOM   2539  CG  GLN A 332      -5.412  38.299  43.642  1.00 35.72           C      5.032
ATOM   2540  CD  GLN A 332      -5.199  36.961  44.325  1.00 39.98           C      4.873
ATOM   2542  NE2 GLN A 332      -4.257  36.915  45.270  1.00 42.27           N      4.680
ATOM   2618  CA  ASN A 343      -4.702  43.413  41.782  1.00 21.51           C      4.668
ATOM   2621  CB  ASN A 343      -3.513  44.231  42.356  1.00 22.34           C      3.881
ATOM   2622  CG  ASN A 343      -2.685  43.190  43.073  1.00 25.38           C      2.767
ATOM   2623  OD1 ASN A 343      -2.075  42.218  42.598  1.00 26.90           O      3.279
ATOM   2624  ND2 ASN A 343      -2.652  43.238  44.425  1.00 25.34           N      1.457
ATOM   2844  CG  TYR A 375       3.042  48.217  41.226  1.00 24.04           C      5.136
ATOM   2846  CD2 TYR A 375       2.398  48.261  42.445  1.00 23.57           C      5.204
ATOM   2847  CE1 TYR A 375       1.034  47.327  40.220  1.00 25.89           C      5.277
ATOM   2848  CE2 TYR A 375       1.100  47.831  42.575  1.00 25.65           C      4.408
ATOM   2849  CZ  TYR A 375       0.429  47.352  41.464  1.00 26.65           C      4.915
ATOM   2850  OH  TYR A 375      -0.869  46.916  41.593  1.00 27.26           O      4.703
