# Supplementary material for: A mathematical representation of protein binding sites using structural dispersion of atoms from principal axes for classification of binding ligands
Source: PLoS One. 2021 Apr 8;16(4):e0244905. doi: 10.1371/journal.pone.0244905 (PMC8031081; doi:10.1371/journal.pone.0244905)
Supplement: S1 Data — (ZIP) [file pone.0244905.s006.zip › pdbligand5_3_906/1A6Q.lig.PO4.pdb]

ATOM    246  NE  ARG A  33     -31.793  31.789  45.892  1.00 19.77           N      4.778
ATOM    247  CZ  ARG A  33     -30.759  31.136  46.422  1.00 21.50           C      4.118
ATOM    248  NH1 ARG A  33     -29.531  31.651  46.374  1.00 15.26           N      3.614
ATOM    249  NH2 ARG A  33     -30.948  29.939  46.955  1.00 18.25           N      3.667
ATOM    281  OE1 GLU A  37     -24.071  32.607  44.976  1.00 23.15           O      4.538
ATOM    457  OD1 ASP A  60     -25.362  26.959  43.311  1.00 24.63           O      5.190
ATOM    462  O   GLY A  61     -23.440  29.332  44.371  1.00 17.06           O      5.215
ATOM    464  CA  HIS A  62     -22.269  30.022  46.710  1.00 18.10           C      5.040
ATOM    467  CB  HIS A  62     -22.669  28.944  47.729  1.00 22.14           C      4.955
ATOM    468  CG  HIS A  62     -21.581  27.974  48.098  1.00 24.89           C      4.702
ATOM    469  ND1 HIS A  62     -21.565  26.664  47.657  1.00 28.37           N      5.053
ATOM   1432  NH2 ARG A 186     -29.329  26.383  53.830  1.00 21.32           N      5.201
ATOM   1840  OD2 ASP A 239     -28.878  23.433  46.200  1.00 18.69           O      5.209
ATOM   2180  CB  ASP A 282     -32.316  28.157  43.733  1.00 15.92           C      5.114
ATOM   2181  CG  ASP A 282     -30.828  28.099  43.950  1.00 20.69           C      3.957
ATOM   2182  OD1 ASP A 282     -30.150  29.141  43.872  1.00 23.42           O      5.076
ATOM   2183  OD2 ASP A 282     -30.329  26.989  44.207  1.00 23.23           O      3.775
