# Supplementary material for: A mathematical representation of protein binding sites using structural dispersion of atoms from principal axes for classification of binding ligands
Source: PLoS One. 2021 Apr 8;16(4):e0244905. doi: 10.1371/journal.pone.0244905 (PMC8031081; doi:10.1371/journal.pone.0244905)
Supplement: S1 Data — (ZIP) [file pone.0244905.s006.zip › pdbligand5_3_906/1A7V.lig.HEM.pdb]

ATOM     35  O   ILE A   5      42.302  30.895   5.110  1.00 37.24           O      5.145
ATOM     38  CG2 ILE A   5      43.929  30.906   2.340  1.00 32.11           C      5.239
ATOM     59  CG  ARG A   8      39.364  31.650   3.954  1.00  7.51           C      4.953
ATOM     60  CD  ARG A   8      39.009  32.257   2.617  1.00 10.72           C      4.897
ATOM     61  NE  ARG A   8      39.884  31.818   1.534  1.00  7.52           N      4.490
ATOM     62  CZ  ARG A   8      40.236  32.584   0.506  1.00 12.42           C      4.709
ATOM     63  NH1 ARG A   8      39.806  33.835   0.433  1.00 12.74           N      4.761
ATOM     64  NH2 ARG A   8      40.936  32.076  -0.499  1.00 10.55           N      4.536
ATOM     66  CA  LYS A   9      40.105  28.011   6.246  1.00 18.89           C      4.427
ATOM     67  C   LYS A   9      39.879  27.514   7.674  1.00 20.69           C      4.487
ATOM     68  O   LYS A   9      39.338  26.428   7.884  1.00 21.49           O      5.171
ATOM     69  CB  LYS A   9      41.502  27.631   5.738  1.00 21.25           C      4.643
ATOM     70  CG  LYS A   9      41.636  27.681   4.211  1.00 24.69           C      4.847
ATOM     71  CD  LYS A   9      43.087  27.619   3.750  1.00 25.12           C      5.232
ATOM     72  CE  LYS A   9      43.595  26.200   3.619  1.00 23.40           C      4.649
ATOM     73  NZ  LYS A   9      45.085  26.180   3.488  1.00 26.74           N      4.788
ATOM     88  CA  LEU A  12      35.431  26.499   7.478  1.00 13.84           C      5.007
ATOM     89  C   LEU A  12      35.751  25.143   8.099  1.00 16.60           C      4.572
ATOM     90  O   LEU A  12      34.927  24.225   8.051  1.00 17.08           O      3.656
ATOM     91  CB  LEU A  12      35.918  26.563   6.031  1.00 12.14           C      4.945
ATOM     92  CG  LEU A  12      35.255  27.660   5.197  1.00 12.65           C      4.626
ATOM     93  CD1 LEU A  12      36.055  27.925   3.944  1.00 15.75           C      4.720
ATOM     94  CD2 LEU A  12      33.834  27.256   4.853  1.00 10.46           C      3.605
ATOM     95  N   LYS A  13      36.931  25.022   8.703  1.00 19.33           N      4.921
ATOM     96  CA  LYS A  13      37.322  23.774   9.353  1.00 24.90           C      5.264
ATOM     97  C   LYS A  13      36.411  23.562  10.557  1.00 26.12           C      4.950
ATOM     98  O   LYS A  13      36.038  22.431  10.870  1.00 26.34           O      4.879
ATOM     99  CB  LYS A  13      38.784  23.814   9.800  1.00 29.98           C      5.188
ATOM    100  CG  LYS A  13      39.227  22.569  10.569  1.00 40.07           C      5.277
ATOM    101  CD  LYS A  13      40.615  22.752  11.176  1.00 50.33           C      4.596
ATOM    114  CA  MET A  15      32.039  24.032  10.222  1.00 25.21           C      5.031
ATOM    115  C   MET A  15      32.042  22.525   9.995  1.00 23.51           C      4.918
ATOM    116  O   MET A  15      31.037  21.850  10.232  1.00 21.87           O      4.734
ATOM    117  CB  MET A  15      31.680  24.742   8.915  1.00 25.43           C      4.561
ATOM    118  CG  MET A  15      31.336  26.209   9.061  1.00 29.06           C      5.264
ATOM    119  SD  MET A  15      30.127  26.709   7.829  1.00 34.12           S      4.726
ATOM    120  CE  MET A  15      31.074  26.657   6.373  1.00 29.38           C      4.741
ATOM    121  N   GLY A  16      33.174  22.011   9.519  1.00 19.09           N      4.321
ATOM    122  CA  GLY A  16      33.308  20.586   9.294  1.00 19.33           C      4.518
ATOM    123  C   GLY A  16      33.243  19.862  10.627  1.00 20.92           C      5.037
ATOM    124  O   GLY A  16      32.534  18.866  10.773  1.00 16.47           O      5.256
ATOM    143  CB  THR A  19      28.971  18.531   9.859  1.00 14.83           C      4.739
ATOM    144  OG1 THR A  19      30.298  18.171   9.466  1.00 15.32           O      4.391
ATOM    145  CG2 THR A  19      28.634  19.906   9.287  1.00 13.49           C      5.089
ATOM    326  CG1 ILE A  44      27.116  24.319  11.224  1.00 12.64           C      5.050
ATOM    327  CG2 ILE A  44      26.243  25.768   9.402  1.00  8.51           C      5.258
ATOM    328  CD1 ILE A  44      26.331  23.084  10.847  1.00 13.76           C      4.638
ATOM    409  CD2 PHE A  55      36.335  32.977  -0.204  1.00 13.35           C      5.228
ATOM    411  CE2 PHE A  55      36.247  31.735   0.424  1.00 11.72           C      4.797
ATOM    412  CZ  PHE A  55      35.428  31.577   1.543  1.00 12.70           C      5.216
ATOM    465  C   ASP A  64      45.860  27.253  -0.022  1.00 30.49           C      5.245
ATOM    466  O   ASP A  64      45.317  27.134   1.069  1.00 32.13           O      4.640
ATOM    471  N   THR A  65      45.197  27.639  -1.106  1.00 31.69           N      4.941
ATOM    472  CA  THR A  65      43.754  27.880  -1.082  1.00 28.19           C      4.381
ATOM    473  C   THR A  65      43.045  27.022  -2.129  1.00 26.94           C      4.505
ATOM    474  O   THR A  65      43.584  26.779  -3.212  1.00 23.56           O      4.956
ATOM    475  CB  THR A  65      43.408  29.374  -1.321  1.00 26.33           C      4.449
ATOM    476  OG1 THR A  65      41.988  29.547  -1.288  1.00 23.77           O      4.819
ATOM    477  CG2 THR A  65      43.925  29.848  -2.672  1.00 26.07           C      5.144
ATOM    478  N   ALA A  66      41.853  26.548  -1.779  1.00 24.73           N      4.576
ATOM    479  CA  ALA A  66      41.047  25.721  -2.666  1.00 24.32           C      4.506
ATOM    480  C   ALA A  66      39.917  26.538  -3.283  1.00 23.44           C      5.274
ATOM    481  O   ALA A  66      39.077  26.000  -4.004  1.00 23.00           O      5.011
ATOM    482  CB  ALA A  66      40.478  24.529  -1.907  1.00 23.38           C      5.215
ATOM    483  N   ALA A  67      39.875  27.828  -2.965  1.00 21.29           N      5.205
ATOM    484  CA  ALA A  67      38.857  28.720  -3.504  1.00 22.58           C      5.226
ATOM    487  CB  ALA A  67      38.934  30.062  -2.817  1.00 20.47           C      4.427
ATOM    488  N   LEU A  68      38.029  28.665  -5.794  1.00 23.91           N      5.269
ATOM    517  CG1 ILE A  71      34.773  31.217  -5.006  1.00 14.35           C      4.941
ATOM    519  CD1 ILE A  71      35.718  30.991  -3.859  1.00 17.55           C      3.963
ATOM    575  CA  PHE A  78      28.568  32.806  -3.731  1.00 11.29           C      4.943
ATOM    576  C   PHE A  78      28.158  33.322  -2.353  1.00 10.30           C      4.634
ATOM    577  O   PHE A  78      27.969  32.541  -1.422  1.00 10.58           O      4.818
ATOM    579  CG  PHE A  78      31.002  32.618  -3.005  1.00  9.77           C      5.059
ATOM    580  CD1 PHE A  78      31.409  31.283  -3.059  1.00 13.57           C      4.171
ATOM    581  CD2 PHE A  78      31.537  33.442  -2.021  1.00  9.25           C      5.179
ATOM    582  CE1 PHE A  78      32.341  30.779  -2.145  1.00  9.47           C      4.388
ATOM    583  CE2 PHE A  78      32.465  32.958  -1.106  1.00  5.25           C      5.084
ATOM    584  CZ  PHE A  78      32.870  31.619  -1.169  1.00  8.70           C      4.668
ATOM    601  N   LEU A  81      24.851  31.967  -1.132  1.00 10.02           N      5.047
ATOM    602  CA  LEU A  81      24.900  30.569  -0.714  1.00 14.61           C      5.252
ATOM    603  C   LEU A  81      25.166  30.503   0.787  1.00 11.15           C      4.481
ATOM    604  O   LEU A  81      24.549  29.714   1.500  1.00 13.62           O      4.306
ATOM    605  CB  LEU A  81      25.969  29.801  -1.497  1.00 16.83           C      4.701
ATOM    606  CG  LEU A  81      25.546  29.004  -2.734  1.00 21.39           C      4.226
ATOM    607  CD1 LEU A  81      25.752  27.519  -2.464  1.00 28.73           C      4.909
ATOM    609  N   PHE A  82      26.048  31.370   1.273  1.00  9.58           N      4.615
ATOM    610  CA  PHE A  82      26.350  31.418   2.701  1.00 10.49           C      4.576
ATOM    613  CB  PHE A  82      27.497  32.391   2.984  1.00 11.89           C      5.281
ATOM    614  CG  PHE A  82      28.868  31.805   2.798  1.00 13.97           C      5.025
ATOM    615  CD1 PHE A  82      29.083  30.457   2.821  1.00 19.35           C      5.203
ATOM    616  CD2 PHE A  82      29.952  32.610   2.610  1.00 14.68           C      5.011
ATOM    617  CE1 PHE A  82      30.370  29.935   2.676  1.00 19.81           C      4.844
ATOM    618  CE2 PHE A  82      31.229  32.081   2.465  1.00 14.19           C      4.959
ATOM    619  CZ  PHE A  82      31.432  30.745   2.491  1.00 18.22           C      4.369
ATOM    638  CB  LEU A  85      24.684  27.899   4.701  1.00  4.16           C      4.470
ATOM    639  CG  LEU A  85      25.299  26.518   4.958  1.00  6.77           C      4.917
ATOM    640  CD1 LEU A  85      26.758  26.697   5.364  1.00  2.00           C      3.906
ATOM    641  CD2 LEU A  85      24.545  25.771   6.038  1.00  3.59           C      4.671
ATOM    793  O   VAL A 109      23.059  22.671   4.370  1.00 10.58           O      5.300
ATOM    798  CA  LEU A 110      24.007  20.029   4.723  1.00  9.35           C      5.062
ATOM    804  CD2 LEU A 110      25.288  19.498   7.364  1.00 13.87           C      4.239
ATOM    810  CA  ASN A 112      24.296  23.732   0.993  1.00 10.73           C      5.242
ATOM    811  C   ASN A 112      25.810  23.602   0.875  1.00 10.15           C      4.930
ATOM    812  O   ASN A 112      26.417  24.194  -0.017  1.00  7.97           O      4.860
ATOM    813  CB  ASN A 112      23.937  24.834   1.989  1.00 10.46           C      4.798
ATOM    817  N   CYS A 113      26.408  22.812   1.762  1.00  9.73           N      4.407
ATOM    818  CA  CYS A 113      27.846  22.577   1.748  1.00 10.34           C      3.615
ATOM    819  C   CYS A 113      28.266  22.048   0.377  1.00 13.51           C      4.584
ATOM    820  O   CYS A 113      29.206  22.556  -0.249  1.00 12.61           O      5.141
ATOM    821  CB  CYS A 113      28.207  21.551   2.826  1.00  9.33           C      3.985
ATOM    822  SG  CYS A 113      27.559  21.938   4.491  1.00 10.62           S      4.074
ATOM    838  N   CYS A 116      27.821  24.574  -2.814  1.00 15.54           N      5.283
ATOM    839  CA  CYS A 116      28.898  25.540  -2.976  1.00 15.35           C      4.906
ATOM    840  C   CYS A 116      30.177  24.873  -3.440  1.00 15.18           C      5.189
ATOM    842  CB  CYS A 116      29.151  26.292  -1.673  1.00 16.31           C      5.201
ATOM    843  SG  CYS A 116      30.342  27.665  -1.832  1.00  7.27           S      3.352
ATOM    844  N   HIS A 117      30.573  23.810  -2.747  1.00 16.64           N      5.127
ATOM    849  CG  HIS A 117      32.207  22.286  -0.721  1.00 18.49           C      4.092
ATOM    850  ND1 HIS A 117      32.116  21.400   0.333  1.00 17.31           N      4.001
ATOM    851  CD2 HIS A 117      32.534  23.485  -0.170  1.00 14.49           C      2.982
ATOM    852  CE1 HIS A 117      32.376  22.032   1.461  1.00 15.43           C      2.868
ATOM    853  NE2 HIS A 117      32.632  23.286   1.187  1.00 14.83           N      1.937
ATOM    871  CA  PHE A 120      33.445  27.116  -5.965  1.00 25.25           C      5.082
ATOM    872  C   PHE A 120      34.673  26.555  -5.256  1.00 27.61           C      5.216
ATOM    873  O   PHE A 120      35.546  27.322  -4.843  1.00 24.45           O      4.761
ATOM    874  CB  PHE A 120      32.813  28.203  -5.088  1.00 23.98           C      4.535
ATOM    877  CD2 PHE A 120      30.352  28.652  -5.328  1.00 25.06           C      5.129
ATOM    881  N   ARG A 121      34.781  25.240  -5.135  1.00 30.13           N      4.721
ATOM    882  CA  ARG A 121      35.933  24.670  -4.455  1.00 36.33           C      5.021
ATOM    885  CB  ARG A 121      35.478  24.082  -3.125  1.00 37.06           C      5.009
ATOM    886  CG  ARG A 121      36.503  23.502  -2.183  1.00 38.91           C      4.692
ATOM    887  CD  ARG A 121      35.736  22.433  -1.468  1.00 44.73           C      4.506
ATOM    888  NE  ARG A 121      36.330  21.903  -0.244  1.00 47.85           N      5.125
ATOM    889  CZ  ARG A 121      35.904  20.777   0.312  1.00 49.96           C      4.488
ATOM    890  NH1 ARG A 121      34.915  20.098  -0.265  1.00 52.78           N      5.299
ATOM    891  NH2 ARG A 121      36.419  20.341   1.440  1.00 51.87           N      4.500
