# Supplementary material for: A mathematical representation of protein binding sites using structural dispersion of atoms from principal axes for classification of binding ligands
Source: PLoS One. 2021 Apr 8;16(4):e0244905. doi: 10.1371/journal.pone.0244905 (PMC8031081; doi:10.1371/journal.pone.0244905)
Supplement: S1 Data — (ZIP) [file pone.0244905.s006.zip › pdbligand5_3_906/1A8P.lig.FAD.pdb]

ATOM    298  CB  PHE A  37      31.877 -16.420   7.999  1.00  8.84           C      5.271
ATOM    299  CG  PHE A  37      32.448 -16.979   6.730  1.00 12.41           C      4.393
ATOM    300  CD1 PHE A  37      31.847 -16.702   5.503  1.00 12.80           C      4.740
ATOM    301  CD2 PHE A  37      33.556 -17.832   6.760  1.00 10.54           C      4.672
ATOM    302  CE1 PHE A  37      32.337 -17.268   4.321  1.00 17.70           C      4.733
ATOM    303  CE2 PHE A  37      34.052 -18.401   5.587  1.00 15.35           C      5.244
ATOM    304  CZ  PHE A  37      33.441 -18.120   4.364  1.00 15.09           C      4.796
ATOM    393  CD2 LEU A  49      38.900 -28.948  14.284  1.00 26.31           C      4.965
ATOM    403  CA  ARG A  51      36.112 -23.855  11.493  1.00 11.04           C      4.580
ATOM    404  C   ARG A  51      35.568 -22.490  11.120  1.00  8.83           C      4.341
ATOM    405  O   ARG A  51      35.862 -21.487  11.770  1.00  4.35           O      5.055
ATOM    406  CB  ARG A  51      35.106 -24.562  12.409  1.00  7.98           C      4.854
ATOM    407  CG  ARG A  51      35.403 -26.041  12.670  1.00  7.85           C      4.514
ATOM    408  CD  ARG A  51      35.087 -26.911  11.471  1.00 16.93           C      4.955
ATOM    409  NE  ARG A  51      35.185 -28.336  11.791  1.00 16.21           N      4.453
ATOM    410  CZ  ARG A  51      36.297 -29.058  11.679  1.00 21.29           C      5.031
ATOM    411  NH1 ARG A  51      37.423 -28.500  11.252  1.00 19.26           N      4.610
ATOM    412  NH2 ARG A  51      36.290 -30.339  12.012  1.00 22.99           N      4.644
ATOM    413  N   ALA A  52      34.770 -22.476  10.060  1.00  5.58           N      5.143
ATOM    414  CA  ALA A  52      34.145 -21.265   9.545  1.00  8.93           C      4.750
ATOM    415  C   ALA A  52      32.988 -20.889  10.456  1.00 10.28           C      5.277
ATOM    416  O   ALA A  52      32.197 -21.747  10.824  1.00 11.36           O      4.126
ATOM    417  CB  ALA A  52      33.647 -21.520   8.143  1.00  2.00           C      5.224
ATOM    418  N   TYR A  53      32.910 -19.612  10.850  1.00 10.28           N      5.075
ATOM    419  CA  TYR A  53      31.845 -19.123  11.730  1.00  7.37           C      5.283
ATOM    420  C   TYR A  53      31.481 -17.704  11.384  1.00 12.44           C      4.466
ATOM    421  O   TYR A  53      32.366 -16.854  11.272  1.00 10.35           O      5.217
ATOM    422  CB  TYR A  53      32.291 -19.127  13.193  1.00  5.96           C      4.928
ATOM    423  CG  TYR A  53      31.927 -20.365  13.973  1.00  8.01           C      4.727
ATOM    424  CD1 TYR A  53      32.703 -21.516  13.909  1.00 11.47           C      4.732
ATOM    425  CD2 TYR A  53      30.814 -20.375  14.792  1.00 10.09           C      4.441
ATOM    426  CE1 TYR A  53      32.366 -22.644  14.650  1.00 10.17           C      4.477
ATOM    427  CE2 TYR A  53      30.472 -21.480  15.520  1.00  3.35           C      4.166
ATOM    428  CZ  TYR A  53      31.242 -22.615  15.451  1.00 12.56           C      4.181
ATOM    429  OH  TYR A  53      30.868 -23.721  16.172  1.00 10.87           O      4.531
ATOM    430  N   SER A  54      30.181 -17.452  11.226  1.00 13.65           N      5.015
ATOM    431  CA  SER A  54      29.683 -16.118  10.922  1.00 11.52           C      4.872
ATOM    432  C   SER A  54      29.809 -15.283  12.186  1.00 13.68           C      4.465
ATOM    433  O   SER A  54      29.657 -15.802  13.296  1.00 11.98           O      5.036
ATOM    434  CB  SER A  54      28.206 -16.175  10.512  1.00 16.15           C      4.716
ATOM    435  OG  SER A  54      28.019 -16.781   9.243  1.00 11.78           O      4.864
ATOM    540  C   PHE A  67      26.770 -19.800  17.302  1.00  9.20           C      5.126
ATOM    541  O   PHE A  67      26.925 -19.985  16.103  1.00  9.43           O      4.091
ATOM    549  N   SER A  68      26.880 -20.779  18.192  1.00 11.37           N      4.779
ATOM    550  CA  SER A  68      27.343 -22.103  17.808  1.00 11.63           C      4.594
ATOM    551  C   SER A  68      26.434 -23.297  18.050  1.00 12.06           C      5.054
ATOM    552  O   SER A  68      25.581 -23.287  18.930  1.00 10.37           O      5.169
ATOM    553  CB  SER A  68      28.671 -22.354  18.520  1.00 13.67           C      5.231
ATOM    554  OG  SER A  68      29.196 -23.639  18.234  1.00 15.64           O      5.097
ATOM    555  N   ILE A  69      26.671 -24.350  17.275  1.00 14.67           N      4.844
ATOM    556  CA  ILE A  69      25.932 -25.598  17.401  1.00 13.88           C      5.180
ATOM    557  C   ILE A  69      26.799 -26.511  18.277  1.00 13.10           C      5.184
ATOM    558  O   ILE A  69      27.968 -26.229  18.504  1.00 13.22           O      5.088
ATOM    559  CB  ILE A  69      25.711 -26.267  16.012  1.00 13.51           C      4.835
ATOM    560  CG1 ILE A  69      24.748 -27.448  16.124  1.00 15.90           C      5.171
ATOM    561  CG2 ILE A  69      27.033 -26.743  15.422  1.00 10.89           C      5.063
ATOM    562  CD1 ILE A  69      23.295 -27.051  16.276  1.00 15.97           C      5.242
ATOM    572  N   VAL A  71      27.631 -30.390  18.274  1.00 26.58           N      5.224
ATOM    573  CA  VAL A  71      27.526 -31.664  17.587  1.00 26.54           C      5.211
ATOM    575  O   VAL A  71      29.194 -32.516  19.085  1.00 26.49           O      5.153
ATOM    576  CB  VAL A  71      28.225 -31.609  16.208  1.00 27.10           C      5.047
ATOM    577  CG1 VAL A  71      28.030 -32.920  15.456  1.00 25.54           C      4.521
ATOM    578  CG2 VAL A  71      27.698 -30.431  15.394  1.00 25.15           C      5.043
ATOM    590  C   ASN A  73      31.766 -34.317  17.217  1.00 32.32           C      4.509
ATOM    591  O   ASN A  73      31.051 -33.614  16.507  1.00 32.20           O      5.291
ATOM    593  CG  ASN A  73      30.687 -36.316  15.243  1.00 49.78           C      5.138
ATOM    594  OD1 ASN A  73      29.459 -36.299  15.265  1.00 52.16           O      4.834
ATOM    595  ND2 ASN A  73      31.386 -36.011  14.153  1.00 47.43           N      4.288
ATOM    596  N   GLY A  74      32.930 -33.889  17.684  1.00 34.70           N      4.407
ATOM    597  CA  GLY A  74      33.418 -32.591  17.278  1.00 22.89           C      4.194
ATOM    598  C   GLY A  74      34.000 -32.691  15.882  1.00 22.35           C      4.863
ATOM    599  O   GLY A  74      33.277 -32.861  14.913  1.00 30.22           O      3.824
ATOM    600  N   PRO A  75      35.327 -32.658  15.764  1.00 24.59           N      5.161
ATOM    601  CA  PRO A  75      36.152 -32.528  16.960  1.00 24.81           C      5.259
ATOM    602  C   PRO A  75      36.185 -31.137  17.566  1.00 14.13           C      5.083
ATOM    604  CB  PRO A  75      37.528 -32.978  16.472  1.00 33.53           C      5.181
ATOM    605  CG  PRO A  75      37.526 -32.522  15.047  1.00 30.18           C      4.400
ATOM    606  CD  PRO A  75      36.156 -32.946  14.582  1.00 29.07           C      4.810
ATOM    607  N   LEU A  76      35.559 -30.152  16.919  1.00 15.27           N      4.653
ATOM    608  CA  LEU A  76      35.565 -28.806  17.490  1.00 13.80           C      4.727
ATOM    609  C   LEU A  76      34.489 -28.541  18.533  1.00 12.27           C      4.999
ATOM    611  CB  LEU A  76      35.480 -27.719  16.419  1.00 15.19           C      5.010
ATOM    612  CG  LEU A  76      35.658 -26.324  17.053  1.00 11.32           C      5.238
ATOM    614  CD2 LEU A  76      35.273 -25.227  16.079  1.00  5.63           C      4.240
ATOM    615  N   THR A  77      33.218 -28.633  18.143  1.00 11.86           N      4.244
ATOM    616  CA  THR A  77      32.135 -28.350  19.081  1.00 15.61           C      5.106
ATOM    617  C   THR A  77      32.040 -29.302  20.254  1.00 14.80           C      4.813
ATOM    619  CB  THR A  77      30.750 -28.197  18.402  1.00  7.67           C      4.729
ATOM    620  OG1 THR A  77      30.415 -29.381  17.682  1.00 15.24           O      4.334
ATOM    621  CG2 THR A  77      30.747 -27.014  17.464  1.00  6.66           C      4.982
ATOM    622  N   SER A  78      32.645 -30.478  20.128  1.00 18.70           N      4.659
ATOM    922  N   THR A 117      21.322 -22.424  12.969  1.00 13.39           N      5.117
ATOM    923  CA  THR A 117      22.413 -21.493  13.225  1.00 11.67           C      5.112
ATOM    925  O   THR A 117      23.453 -19.557  12.292  1.00 12.42           O      4.917
ATOM    926  CB  THR A 117      23.741 -22.218  13.542  1.00 14.59           C      4.696
ATOM    927  OG1 THR A 117      24.116 -23.070  12.450  1.00  8.38           O      5.004
ATOM    928  CG2 THR A 117      23.604 -23.039  14.809  1.00  9.00           C      4.572
ATOM    942  CA  ALA A 120      24.158 -15.969  13.161  1.00 10.12           C      5.094
ATOM    945  CB  ALA A 120      25.305 -16.974  13.178  1.00  6.26           C      5.084
ATOM    952  CD  PRO A 121      24.618 -15.900  10.157  1.00  6.05           C      5.296
ATOM   2005  CG  GLU A 252      27.465 -18.180   3.263  1.00 11.49           C      5.078
ATOM   2006  CD  GLU A 252      28.127 -17.087   4.086  1.00 18.09           C      5.131
ATOM   2007  OE1 GLU A 252      27.822 -16.973   5.290  1.00 19.83           O      4.523
ATOM   2008  OE2 GLU A 252      28.969 -16.354   3.534  1.00 17.56           O      4.285
ATOM   2011  C   ARG A 253      25.892 -21.957   5.016  1.00 13.51           C      5.051
ATOM   2012  O   ARG A 253      26.931 -21.361   5.318  1.00 11.05           O      5.275
ATOM   2013  CB  ARG A 253      26.359 -23.403   3.029  1.00 16.23           C      5.225
ATOM   2016  NE  ARG A 253      28.295 -24.931   1.550  1.00 51.06           N      5.151
ATOM   2019  NH2 ARG A 253      30.464 -25.687   1.560  1.00 54.92           N      4.830
ATOM   2021  CA  ALA A 254      25.198 -22.222   7.360  1.00 12.80           C      5.270
ATOM   2022  C   ALA A 254      26.201 -23.254   7.838  1.00 15.45           C      5.181
ATOM   2023  O   ALA A 254      26.862 -23.065   8.856  1.00 10.94           O      5.087
ATOM   2025  N   PHE A 255      26.269 -24.364   7.109  1.00 16.79           N      4.991
ATOM   2026  CA  PHE A 255      27.189 -25.463   7.399  1.00 16.99           C      4.918
ATOM   2027  C   PHE A 255      27.287 -26.359   6.169  1.00 23.31           C      5.298
ATOM   2029  CB  PHE A 255      26.754 -26.271   8.642  1.00 13.33           C      4.349
ATOM   2030  CG  PHE A 255      25.410 -26.929   8.513  1.00  6.55           C      5.010
ATOM   2031  CD1 PHE A 255      25.296 -28.205   7.977  1.00 12.78           C      5.299
ATOM   2032  CD2 PHE A 255      24.255 -26.264   8.908  1.00 17.36           C      4.795
ATOM   2033  CE1 PHE A 255      24.058 -28.808   7.830  1.00 16.49           C      4.475
ATOM   2034  CE2 PHE A 255      23.007 -26.858   8.767  1.00 14.32           C      5.229
ATOM   2035  CZ  PHE A 255      22.909 -28.133   8.226  1.00 14.65           C      5.053
ATOM   2036  N   VAL A 256      28.192 -27.328   6.214  1.00 24.40           N      5.067
ATOM   2038  C   VAL A 256      28.042 -29.638   5.446  1.00 35.29           C      5.124
ATOM   2039  O   VAL A 256      28.117 -30.028   6.615  1.00 33.82           O      5.163
ATOM   2042  CG2 VAL A 256      30.319 -26.742   4.474  1.00 27.26           C      5.088
ATOM   2043  N   GLU A 257      27.617 -30.392   4.440  1.00 39.65           N      5.260
ATOM   2044  CA  GLU A 257      27.311 -31.797   4.612  1.00 45.03           C      4.976
ATOM   2045  C   GLU A 257      28.624 -32.560   4.397  1.00 43.93           C      4.767
ATOM   2052  N   LYS A 258      29.166 -33.082   5.487  1.00 45.14           N      4.772
ATOM   2053  CA  LYS A 258      30.409 -33.832   5.433  1.00 46.85           C      4.061
ATOM   2054  C   LYS A 258      30.061 -35.304   5.506  1.00 47.55           C      4.605
ATOM   2055  O   LYS A 258      29.112 -35.640   6.250  1.00 46.52           O      4.213
ATOM   2056  CB  LYS A 258      31.342 -33.431   6.583  1.00 45.31           C      4.725
ATOM   2057  CG  LYS A 258      31.849 -31.990   6.472  1.00 50.14           C      4.945
ATOM   2058  CD  LYS A 258      32.615 -31.526   7.711  1.00 49.85           C      4.289
ATOM   2059  CE  LYS A 258      32.937 -30.028   7.616  1.00 47.28           C      4.574
ATOM   2060  NZ  LYS A 258      33.518 -29.455   8.863  1.00 45.94           N      3.895
