# Supplementary material for: A mathematical representation of protein binding sites using structural dispersion of atoms from principal axes for classification of binding ligands
Source: PLoS One. 2021 Apr 8;16(4):e0244905. doi: 10.1371/journal.pone.0244905 (PMC8031081; doi:10.1371/journal.pone.0244905)
Supplement: S1 Data — (ZIP) [file pone.0244905.s006.zip › pdbligand5_3_906/1A9Y.lig.NAD.pdb]

ATOM     49  N   GLY A   7     -25.364  41.842  -0.381  1.00 16.00           N      4.926
ATOM     50  CA  GLY A   7     -24.664  42.952   0.243  1.00 13.34           C      5.171
ATOM     51  C   GLY A   7     -24.934  42.936   1.737  1.00 26.85           C      5.204
ATOM     52  O   GLY A   7     -24.750  43.939   2.426  1.00 16.92           O      4.353
ATOM     57  N   SER A   9     -23.288  41.865   4.151  1.00 19.47           N      4.537
ATOM     58  CA  SER A   9     -22.235  42.170   5.105  1.00 18.48           C      4.523
ATOM     59  C   SER A   9     -21.898  43.657   5.139  1.00 21.30           C      5.104
ATOM     60  O   SER A   9     -21.078  44.107   5.939  1.00 20.98           O      4.364
ATOM     61  CB  SER A   9     -21.001  41.296   4.995  1.00 18.86           C      4.753
ATOM     62  OG  SER A   9     -20.544  41.223   3.676  1.00 21.20           O      3.986
ATOM     63  N   GLY A  10     -22.517  44.463   4.285  1.00 13.26           N      5.252
ATOM     64  CA  GLY A  10     -22.238  45.868   4.250  1.00 15.36           C      4.062
ATOM     65  C   GLY A  10     -22.916  46.584   5.391  1.00 26.36           C      4.549
ATOM     66  O   GLY A  10     -23.542  45.972   6.249  1.00 20.21           O      4.803
ATOM     67  N   TYR A  11     -22.764  47.901   5.339  1.00 19.56           N      3.938
ATOM     68  CA  TYR A  11     -23.303  48.770   6.373  1.00 17.03           C      4.930
ATOM     69  C   TYR A  11     -24.781  48.602   6.656  1.00 13.86           C      4.844
ATOM     70  O   TYR A  11     -25.167  48.172   7.745  1.00 21.75           O      4.763
ATOM     71  CB  TYR A  11     -23.026  50.224   6.007  1.00 14.84           C      4.675
ATOM     72  CG  TYR A  11     -23.654  51.261   6.921  1.00 11.64           C      4.947
ATOM     74  CD2 TYR A  11     -24.156  52.452   6.387  1.00 18.51           C      4.643
ATOM     76  CE2 TYR A  11     -24.630  53.471   7.212  1.00 10.40           C      4.751
ATOM     79  N   ILE A  12     -25.623  48.952   5.707  1.00 17.42           N      4.860
ATOM     80  CA  ILE A  12     -27.056  48.830   5.968  1.00 16.32           C      4.900
ATOM     81  C   ILE A  12     -27.547  47.391   5.979  1.00 21.12           C      4.511
ATOM     83  CB  ILE A  12     -27.795  49.559   4.863  1.00 19.18           C      4.425
ATOM     84  CG1 ILE A  12     -27.317  50.997   4.866  1.00 20.40           C      4.006
ATOM     85  CG2 ILE A  12     -29.283  49.551   5.144  1.00  8.43           C      5.051
ATOM     86  CD1 ILE A  12     -27.883  51.832   3.708  1.00 15.47           C      4.058
ATOM     87  N   GLY A  13     -26.972  46.563   5.127  1.00 17.50           N      4.155
ATOM    216  C   LEU A  30     -23.759  38.242  -0.490  1.00 22.10           C      5.132
ATOM    217  O   LEU A  30     -24.294  39.333  -0.625  1.00 13.80           O      4.750
ATOM    220  CD1 LEU A  30     -24.106  37.901  -3.482  1.00 15.56           C      4.723
ATOM    222  N   ASP A  31     -22.443  38.120  -0.413  1.00 16.96           N      4.958
ATOM    223  CA  ASP A  31     -21.628  39.306  -0.534  1.00 17.25           C      5.105
ATOM    224  C   ASP A  31     -20.303  38.920  -1.148  1.00 21.05           C      4.200
ATOM    225  O   ASP A  31     -19.866  37.806  -0.889  1.00 19.28           O      5.199
ATOM    226  CB  ASP A  31     -21.346  40.018   0.797  1.00 14.69           C      4.727
ATOM    227  CG  ASP A  31     -21.068  41.483   0.657  1.00  9.63           C      4.413
ATOM    228  OD1 ASP A  31     -19.889  41.788   0.182  1.00 18.37           O      4.582
ATOM    229  OD2 ASP A  31     -21.872  42.300   1.052  1.00 18.47           O      5.003
ATOM    230  N   ASN A  32     -19.702  39.824  -1.915  1.00 21.06           N      4.655
ATOM    231  CA  ASN A  32     -18.435  39.589  -2.556  1.00 24.76           C      5.100
ATOM    232  C   ASN A  32     -17.280  40.170  -1.760  1.00 19.69           C      4.574
ATOM    234  CB  ASN A  32     -18.458  39.935  -4.054  1.00 25.27           C      5.162
ATOM    235  CG  ASN A  32     -18.415  41.418  -4.332  1.00 15.22           C      4.837
ATOM    236  OD1 ASN A  32     -18.493  41.824  -5.524  1.00 28.38           O      4.377
ATOM    237  ND2 ASN A  32     -18.226  42.243  -3.311  1.00 13.88           N      4.250
ATOM    238  N   LEU A  33     -17.608  40.821  -0.643  1.00 18.63           N      4.925
ATOM    239  CA  LEU A  33     -16.630  41.394   0.268  1.00 22.06           C      5.161
ATOM    240  C   LEU A  33     -15.754  42.454  -0.357  1.00 28.61           C      5.099
ATOM    241  O   LEU A  33     -14.639  42.740   0.074  1.00 20.24           O      4.641
ATOM    242  CB  LEU A  33     -15.769  40.287   0.937  1.00 23.38           C      5.246
ATOM    246  N   CYS A  34     -16.253  43.072  -1.399  1.00 15.72           N      4.396
ATOM    247  CA  CYS A  34     -15.395  44.090  -1.959  1.00 14.46           C      4.975
ATOM    248  C   CYS A  34     -15.387  45.311  -1.059  1.00 23.75           C      4.753
ATOM    249  O   CYS A  34     -14.469  46.141  -1.135  1.00 20.78           O      5.016
ATOM    250  CB  CYS A  34     -15.803  44.483  -3.396  1.00 10.43           C      5.099
ATOM    251  SG  CYS A  34     -17.422  45.356  -3.502  1.00 17.25           S      5.289
ATOM    252  N   ASN A  35     -16.439  45.422  -0.238  1.00 22.01           N      4.478
ATOM    253  CA  ASN A  35     -16.561  46.583   0.632  1.00 21.06           C      4.962
ATOM    254  C   ASN A  35     -16.938  46.320   2.065  1.00 13.36           C      4.968
ATOM    255  O   ASN A  35     -17.371  47.198   2.818  1.00 17.41           O      5.058
ATOM    256  CB  ASN A  35     -17.197  47.834   0.003  1.00 31.84           C      5.160
ATOM    257  CG  ASN A  35     -16.796  49.163   0.689  1.00 44.15           C      5.254
ATOM    258  OD1 ASN A  35     -15.650  49.555   0.963  1.00 44.86           O      5.128
ATOM    259  ND2 ASN A  35     -17.893  49.862   0.967  1.00 27.12           N      4.219
ATOM    260  N   SER A  36     -16.762  45.063   2.431  1.00 17.25           N      4.540
ATOM    261  CA  SER A  36     -17.015  44.583   3.773  1.00 14.00           C      5.123
ATOM    263  O   SER A  36     -15.330  42.974   3.173  1.00 17.65           O      5.283
ATOM    264  CB  SER A  36     -18.472  44.245   3.926  1.00 24.48           C      4.357
ATOM    265  OG  SER A  36     -18.739  43.284   2.904  1.00 19.48           O      5.147
ATOM    427  C   GLY A  57     -20.592  36.737  -4.967  1.00 14.16           C      4.877
ATOM    428  O   GLY A  57     -20.708  37.681  -4.187  1.00 18.96           O      4.164
ATOM    429  N   ASP A  58     -20.777  36.814  -6.272  1.00 16.96           N      4.740
ATOM    430  CA  ASP A  58     -21.145  38.089  -6.823  1.00 22.62           C      4.624
ATOM    431  C   ASP A  58     -22.505  38.069  -7.469  1.00 19.85           C      4.897
ATOM    432  O   ASP A  58     -22.861  37.097  -8.131  1.00 20.57           O      5.052
ATOM    433  CB  ASP A  58     -20.118  38.364  -7.910  1.00 15.80           C      4.836
ATOM    434  CG  ASP A  58     -20.074  39.791  -8.353  1.00 18.34           C      5.139
ATOM    435  OD1 ASP A  58     -20.978  40.370  -8.897  1.00 19.57           O      5.006
ATOM    436  OD2 ASP A  58     -18.904  40.327  -8.124  1.00 17.55           O      5.019
ATOM    437  N   ILE A  59     -23.241  39.168  -7.282  1.00 13.62           N      4.094
ATOM    438  CA  ILE A  59     -24.549  39.256  -7.895  1.00 15.64           C      4.941
ATOM    439  C   ILE A  59     -24.470  39.136  -9.420  1.00  9.73           C      5.099
ATOM    441  CB  ILE A  59     -25.281  40.534  -7.551  1.00 22.53           C      4.621
ATOM    442  CG1 ILE A  59     -24.416  41.708  -7.933  1.00 14.95           C      4.705
ATOM    443  CG2 ILE A  59     -25.722  40.572  -6.084  1.00 11.09           C      4.758
ATOM    444  CD1 ILE A  59     -25.145  43.047  -7.736  1.00 16.12           C      4.805
ATOM    445  N   ARG A  60     -23.306  39.400 -10.007  1.00 10.24           N      4.838
ATOM    450  CG  ARG A  60     -22.225  41.676 -11.767  1.00 18.18           C      4.651
ATOM    451  CD  ARG A  60     -20.948  42.462 -11.945  1.00 12.43           C      4.599
ATOM    452  NE  ARG A  60     -20.023  42.137 -10.894  1.00 16.30           N      5.034
ATOM    453  CZ  ARG A  60     -18.799  42.671 -10.862  1.00 14.74           C      4.300
ATOM    455  NH2 ARG A  60     -17.977  42.366  -9.838  1.00 16.91           N      5.110
ATOM    600  O   HIS A  79     -30.372  46.029  -2.884  1.00 17.92           O      4.984
ATOM    608  CA  PHE A  80     -28.312  46.030  -1.054  1.00 12.98           C      4.292
ATOM    609  C   PHE A  80     -26.988  46.061  -1.785  1.00 11.47           C      4.631
ATOM    610  O   PHE A  80     -26.312  47.074  -1.805  1.00 14.73           O      4.711
ATOM    611  CB  PHE A  80     -27.851  45.953   0.408  1.00 20.60           C      5.173
ATOM    612  CG  PHE A  80     -28.927  46.026   1.471  1.00 19.95           C      4.318
ATOM    613  CD1 PHE A  80     -29.536  47.223   1.846  1.00 11.75           C      5.282
ATOM    615  CE1 PHE A  80     -30.490  47.278   2.864  1.00 22.99           C      5.139
ATOM    618  N   ALA A  81     -26.590  44.944  -2.396  1.00 14.86           N      4.933
ATOM    619  CA  ALA A  81     -25.308  44.895  -3.093  1.00 20.20           C      4.507
ATOM    620  C   ALA A  81     -25.157  45.853  -4.244  1.00 20.15           C      4.965
ATOM    621  O   ALA A  81     -26.064  46.033  -5.060  1.00 14.40           O      5.256
ATOM    622  CB  ALA A  81     -25.028  43.508  -3.637  1.00  9.95           C      5.085
ATOM    623  N   GLY A  82     -23.982  46.460  -4.327  1.00 13.76           N      4.486
ATOM    624  CA  GLY A  82     -23.639  47.402  -5.382  1.00 13.49           C      4.914
ATOM    625  C   GLY A  82     -22.504  48.299  -4.948  1.00 18.67           C      5.066
ATOM    626  O   GLY A  82     -22.037  48.167  -3.821  1.00 13.36           O      4.888
ATOM    627  N   LEU A  83     -22.085  49.198  -5.861  1.00  9.49           N      4.645
ATOM    628  CA  LEU A  83     -21.049  50.164  -5.566  1.00 11.95           C      5.213
ATOM    629  C   LEU A  83     -21.779  51.459  -5.268  1.00 12.76           C      5.035
ATOM    630  O   LEU A  83     -22.854  51.670  -5.839  1.00 13.84           O      4.444
ATOM    632  CG  LEU A  83     -19.446  49.004  -7.121  1.00 11.97           C      5.157
ATOM    634  CD2 LEU A  83     -18.781  48.374  -5.882  1.00 10.08           C      4.207
ATOM    635  N   LYS A  84     -21.251  52.297  -4.380  1.00 12.06           N      5.137
ATOM    636  CA  LYS A  84     -22.033  53.486  -4.088  1.00 13.10           C      5.248
ATOM    639  CB  LYS A  84     -22.820  53.281  -2.796  1.00 15.87           C      5.276
ATOM    640  CG  LYS A  84     -21.930  52.861  -1.653  1.00 15.44           C      5.099
ATOM    641  CD  LYS A  84     -22.537  52.938  -0.259  1.00 21.31           C      4.441
ATOM    642  CE  LYS A  84     -21.473  53.100   0.831  1.00 18.66           C      4.243
ATOM    643  NZ  LYS A  84     -22.036  53.363   2.189  1.00 23.80           N      4.437
ATOM    757  CA  ASN A  99     -22.181  46.229 -10.667  1.00 12.72           C      4.721
ATOM    758  C   ASN A  99     -23.598  46.602 -10.295  1.00 10.44           C      5.199
ATOM    759  O   ASN A  99     -24.297  45.825  -9.632  1.00 12.40           O      4.713
ATOM    760  CB  ASN A  99     -21.351  46.832  -9.552  1.00 10.63           C      4.911
ATOM    761  CG  ASN A  99     -20.067  46.100  -9.405  1.00 15.99           C      4.557
ATOM    762  OD1 ASN A  99     -20.047  45.074  -8.765  1.00 15.88           O      5.022
ATOM    763  ND2 ASN A  99     -19.027  46.668  -9.975  1.00 10.84           N      5.078
ATOM    936  CA  SER A 122     -32.009  49.725  -2.200  1.00 16.22           C      5.213
ATOM    937  C   SER A 122     -31.915  50.847  -3.226  1.00 16.10           C      5.077
ATOM    938  O   SER A 122     -30.980  50.837  -4.037  1.00 16.33           O      4.966
ATOM    939  CB  SER A 122     -30.535  49.487  -1.834  1.00  7.74           C      4.937
ATOM    940  OG  SER A 122     -30.411  48.604  -0.721  1.00 16.25           O      4.413
ATOM    941  N   SER A 123     -32.853  51.791  -3.224  1.00 12.24           N      5.223
ATOM    942  CA  SER A 123     -32.822  52.932  -4.113  1.00 10.66           C      5.229
ATOM    943  C   SER A 123     -32.294  54.174  -3.380  1.00 13.17           C      4.606
ATOM    944  O   SER A 123     -31.762  54.041  -2.276  1.00 14.62           O      4.765
ATOM    947  N   ALA A 124     -32.434  55.381  -3.949  1.00 15.62           N      4.937
ATOM    948  CA  ALA A 124     -31.886  56.566  -3.289  1.00 12.16           C      4.273
ATOM    951  CB  ALA A 124     -30.407  56.744  -3.726  1.00  8.93           C      4.907
ATOM   1140  CD1 PHE A 149     -24.440  54.744  -6.617  1.00  9.89           C      4.796
ATOM   1142  CE1 PHE A 149     -25.212  54.363  -5.653  1.00 14.88           C      4.973
ATOM   1143  CE2 PHE A 149     -26.202  56.600  -5.493  1.00 11.39           C      5.084
ATOM   1144  CZ  PHE A 149     -26.234  55.183  -4.942  1.00 16.96           C      4.852
ATOM   1170  CD  LYS A 153     -29.159  52.324  -6.829  1.00 11.75           C      5.290
ATOM   1171  CE  LYS A 153     -28.372  52.012  -5.572  1.00 18.35           C      4.770
ATOM   1172  NZ  LYS A 153     -28.448  50.561  -5.213  1.00 14.85           N      4.963
ATOM   1360  N   TYR A 177     -33.645  55.518  -0.175  1.00 14.83           N      4.876
ATOM   1361  CA  TYR A 177     -33.070  55.966   1.057  1.00  9.42           C      4.637
ATOM   1362  C   TYR A 177     -32.686  57.395   0.928  1.00 16.32           C      5.172
ATOM   1363  O   TYR A 177     -32.368  57.834  -0.171  1.00 19.93           O      5.005
ATOM   1364  CB  TYR A 177     -31.761  55.262   1.447  1.00 10.21           C      4.977
ATOM   1365  CG  TYR A 177     -31.925  53.759   1.394  1.00 16.09           C      5.196
ATOM   1366  CD1 TYR A 177     -33.135  53.070   1.378  1.00 14.45           C      5.282
ATOM   1367  CD2 TYR A 177     -30.754  53.012   1.353  1.00 15.65           C      5.249
ATOM   1369  CE2 TYR A 177     -30.821  51.617   1.227  1.00 16.50           C      5.051
ATOM   1370  CZ  TYR A 177     -32.031  50.935   1.212  1.00 22.92           C      4.402
ATOM   1371  OH  TYR A 177     -31.987  49.558   1.169  1.00 16.87           O      5.192
ATOM   1374  C   PHE A 178     -30.816  59.361   2.732  1.00 20.98           C      5.168
ATOM   1375  O   PHE A 178     -29.993  58.806   2.008  1.00 15.56           O      5.159
ATOM   1391  N   PRO A 180     -28.538  57.708   5.351  1.00 18.17           N      5.028
ATOM   1392  CA  PRO A 180     -28.359  56.784   6.456  1.00 11.83           C      5.224
ATOM   1394  O   PRO A 180     -26.021  57.144   6.763  1.00 13.79           O      5.197
ATOM   1395  CB  PRO A 180     -28.201  55.394   5.804  1.00 19.93           C      5.229
ATOM   1396  CG  PRO A 180     -28.583  55.547   4.334  1.00 15.51           C      4.640
ATOM   1397  CD  PRO A 180     -28.483  57.053   4.009  1.00 22.43           C      5.187
ATOM   1469  OE2 GLU A 191     -20.708  55.092   5.490  1.00 24.66           O      5.230
ATOM   1526  CG  ASN A 199     -21.820  59.042   2.907  1.00 27.57           C      4.598
ATOM   1527  OD1 ASN A 199     -21.484  57.879   2.702  1.00 32.92           O      5.024
ATOM   1528  ND2 ASN A 199     -22.694  59.654   2.127  1.00 29.40           N      5.282
