# Supplementary material for: A mathematical representation of protein binding sites using structural dispersion of atoms from principal axes for classification of binding ligands
Source: PLoS One. 2021 Apr 8;16(4):e0244905. doi: 10.1371/journal.pone.0244905 (PMC8031081; doi:10.1371/journal.pone.0244905)
Supplement: S1 Data — (ZIP) [file pone.0244905.s006.zip › pdbligand5_3_906/1AD3.lig.NAD.pdb]

ATOM   1081  CA  ALA A 112      30.108  34.709  34.562  1.00 15.42           C      4.858
ATOM   1082  C   ALA A 112      29.329  33.539  33.947  1.00 10.59           C      5.222
ATOM   1084  CB  ALA A 112      30.811  34.265  35.845  1.00  2.00           C      5.196
ATOM   1086  N   TRP A 113      30.044  32.543  33.427  1.00 11.21           N      4.667
ATOM   1087  CA  TRP A 113      29.399  31.408  32.774  1.00  9.03           C      4.859
ATOM   1090  CB  TRP A 113      30.326  30.830  31.693  1.00  9.23           C      4.783
ATOM   1091  CG  TRP A 113      31.668  30.316  32.175  1.00 11.24           C      4.949
ATOM   1092  CD1 TRP A 113      32.878  30.921  32.026  1.00 10.41           C      4.982
ATOM   1093  CD2 TRP A 113      31.918  29.084  32.873  1.00 12.81           C      5.234
ATOM   1094  NE1 TRP A 113      33.867  30.151  32.592  1.00 11.44           N      4.725
ATOM   1095  CE2 TRP A 113      33.311  29.017  33.118  1.00  5.56           C      5.281
ATOM   1096  CE3 TRP A 113      31.112  28.029  33.310  1.00 11.99           C      5.023
ATOM   1097  CZ2 TRP A 113      33.899  27.947  33.792  1.00  5.89           C      4.770
ATOM   1099  CH2 TRP A 113      33.079  26.930  34.211  1.00  3.44           C      4.768
ATOM   1100  H   TRP A 113      31.042  32.606  33.437  1.00 15.00           H      3.907
ATOM   1101  HE1 TRP A 113      34.776  30.439  32.656  1.00 15.00           H      4.117
ATOM   1102  N   ASN A 114      29.414  29.962  34.747  1.00  3.83           N      5.035
ATOM   1103  CA  ASN A 114      28.955  28.851  35.584  1.00  9.98           C      5.275
ATOM   1106  CB  ASN A 114      29.934  28.590  36.721  1.00 12.80           C      5.193
ATOM   1107  CG  ASN A 114      30.171  29.804  37.549  1.00  9.61           C      4.483
ATOM   1108  OD1 ASN A 114      29.761  30.893  37.177  1.00 12.05           O      4.332
ATOM   1109  ND2 ASN A 114      30.806  29.631  38.686  1.00 18.80           N      5.253
ATOM   1110  H   ASN A 114      30.183  30.507  35.030  1.00 15.00           H      4.070
ATOM   1111 HD21 ASN A 114      30.974  30.434  39.221  1.00 15.00           H      5.096
ATOM   1112 HD22 ASN A 114      31.078  28.721  38.938  1.00 15.00           H      5.110
ATOM   1125  H   TYR A 115      27.785  30.879  36.570  1.00 15.00           H      5.235
ATOM   1163  CD1 LEU A 119      28.545  33.494  38.581  1.00  3.46           C      4.811
ATOM   1307  NZ  LYS A 137      30.650  40.092  27.996  1.00  9.42           N      5.198
ATOM   1309  HZ1 LYS A 137      31.021  40.506  28.878  1.00 15.00           H      5.235
ATOM   1310  HZ2 LYS A 137      29.903  39.414  28.229  1.00 15.00           H      5.179
ATOM   1311  HZ3 LYS A 137      31.428  39.619  27.498  1.00 15.00           H      4.516
ATOM   1320  CA  SER A 139      28.971  35.839  29.694  1.00  7.76           C      4.858
ATOM   1321  C   SER A 139      28.652  35.240  28.320  1.00  8.40           C      5.225
ATOM   1323  CB  SER A 139      29.355  34.721  30.664  1.00  9.76           C      4.911
ATOM   1324  OG  SER A 139      30.454  33.948  30.190  1.00  3.52           O      5.195
ATOM   1326  HG  SER A 139      30.292  33.559  29.364  1.00 15.00           H      4.298
ATOM   1327  N   GLU A 140      29.612  35.298  27.423  1.00 10.10           N      4.504
ATOM   1331  CB  GLU A 140      30.364  35.480  25.106  1.00 18.26           C      5.189
ATOM   1332  CG  GLU A 140      31.829  35.040  25.111  1.00 18.05           C      4.973
ATOM   1333  CD  GLU A 140      32.686  35.712  26.165  1.00 18.81           C      5.068
ATOM   1334  OE1 GLU A 140      32.155  36.225  27.171  1.00 10.13           O      4.815
ATOM   1335  OE2 GLU A 140      33.922  35.720  25.963  1.00 22.82           O      5.030
ATOM   1336  H   GLU A 140      30.391  35.778  27.704  1.00 15.00           H      4.871
ATOM   1337  N   VAL A 141      30.478  32.805  27.096  1.00 14.59           N      4.994
ATOM   1341  CB  VAL A 141      31.871  31.170  28.306  1.00 15.25           C      4.345
ATOM   1342  CG1 VAL A 141      32.374  29.736  28.269  1.00 19.83           C      5.203
ATOM   1343  CG2 VAL A 141      33.038  32.109  28.080  1.00  2.65           C      4.309
ATOM   1344  H   VAL A 141      30.854  33.431  27.755  1.00 15.00           H      4.943
ATOM   1584  O   GLY A 167      30.568  39.082  25.201  1.00 21.54           O      5.261
ATOM   1587  CA  GLY A 168      32.937  38.447  23.929  1.00 10.54           C      4.135
ATOM   1588  C   GLY A 168      33.943  39.496  24.361  1.00 11.05           C      5.025
ATOM   1589  O   GLY A 168      33.576  40.651  24.574  1.00 13.88           O      4.258
ATOM   1591  N   VAL A 169      35.224  39.133  24.381  1.00  7.42           N      4.463
ATOM   1592  CA  VAL A 169      36.274  40.053  24.790  1.00  5.77           C      4.655
ATOM   1593  C   VAL A 169      36.262  41.401  24.054  1.00 12.66           C      4.941
ATOM   1594  O   VAL A 169      36.291  42.444  24.697  1.00 16.58           O      5.096
ATOM   1595  CB  VAL A 169      37.673  39.404  24.692  1.00  2.00           C      4.648
ATOM   1596  CG1 VAL A 169      38.745  40.326  25.233  1.00  2.00           C      4.790
ATOM   1597  CG2 VAL A 169      37.690  38.115  25.438  1.00  2.90           C      5.211
ATOM   1598  H   VAL A 169      35.466  38.234  24.056  1.00 15.00           H      4.353
ATOM   1620  CB  THR A 172      34.002  42.908  27.481  1.00  8.80           C      5.209
ATOM   1621  OG1 THR A 172      32.846  42.078  27.620  1.00 18.18           O      4.861
ATOM   1622  CG2 THR A 172      34.423  43.369  28.862  1.00  6.63           C      4.734
ATOM   1624  HG1 THR A 172      32.995  41.282  28.161  1.00 15.00           H      5.290
ATOM   1625  N   THR A 173      35.843  44.960  26.027  1.00 13.44           N      5.160
ATOM   1626  CA  THR A 173      36.926  45.923  26.067  1.00 17.53           C      5.199
ATOM   1629  CB  THR A 173      38.106  45.436  25.234  1.00 12.58           C      5.069
ATOM   1630  OG1 THR A 173      38.478  44.128  25.671  1.00 19.05           O      5.211
ATOM   1632  H   THR A 173      35.961  44.135  25.511  1.00 15.00           H      5.030
ATOM   1633  HG1 THR A 173      39.222  43.807  25.149  1.00  0.00           H      5.238
ATOM   1659  CD1 LEU A 176      36.733  46.100  31.196  1.00  6.53           C      5.040
ATOM   1767  HH  TYR A 185      36.285  38.236  34.337  1.00 15.00           H      5.184
ATOM   1777  N   GLY A 187      34.256  36.983  38.065  1.00  2.00           N      5.164
ATOM   1778  CA  GLY A 187      35.020  36.235  37.094  1.00  2.00           C      4.607
ATOM   1779  C   GLY A 187      36.330  35.739  37.667  1.00  3.58           C      5.256
ATOM   1780  O   GLY A 187      36.379  35.281  38.817  1.00  2.00           O      5.143
ATOM   1781  H   GLY A 187      34.571  37.076  38.999  1.00 15.00           H      5.081
ATOM   1782  N   SER A 188      37.400  35.847  36.886  1.00  2.00           N      5.180
ATOM   1783  CA  SER A 188      38.711  35.395  37.336  1.00  5.78           C      5.190
ATOM   1786  CB  SER A 188      39.472  34.723  36.193  1.00  2.00           C      5.186
ATOM   1787  OG  SER A 188      40.022  35.693  35.320  1.00  6.83           O      4.364
ATOM   1788  H   SER A 188      37.304  36.293  36.013  1.00 15.00           H      5.258
ATOM   1789  HG  SER A 188      40.457  35.283  34.560  1.00 15.00           H      4.976
ATOM   1797  H   THR A 189      40.622  35.250  38.987  1.00 15.00           H      5.219
ATOM   1809  CB  VAL A 191      39.388  38.881  33.683  1.00  6.00           C      4.895
ATOM   1810  CG1 VAL A 191      38.515  39.875  32.904  1.00  8.69           C      4.640
ATOM   1811  CG2 VAL A 191      39.912  37.860  32.727  1.00  4.11           C      4.161
ATOM   1835  CB  ILE A 194      41.627  43.316  32.694  1.00  9.35           C      5.081
ATOM   1836  CG1 ILE A 194      42.887  42.508  32.365  1.00 12.09           C      5.165
ATOM   1837  CG2 ILE A 194      41.051  43.996  31.451  1.00  7.31           C      4.307
ATOM   1838  CD1 ILE A 194      42.671  41.443  31.319  1.00 19.75           C      5.125
ATOM   1977  N   GLY A 211      37.919  34.535  42.711  1.00 18.14           N      5.051
ATOM   1978  CA  GLY A 211      37.893  33.252  43.379  1.00 22.88           C      5.134
ATOM   1981  H   GLY A 211      38.722  34.804  42.240  1.00 15.00           H      5.105
ATOM   2266 HE21 GLN A 241      33.952  23.962  34.564  1.00 15.00           H      5.262
ATOM   2708  CG  ASN A 286      34.586  25.960  27.475  1.00  8.00           C      5.027
ATOM   2709  OD1 ASN A 286      34.919  25.649  28.625  1.00 17.02           O      5.038
ATOM   2710  ND2 ASN A 286      35.050  27.037  26.859  1.00 12.35           N      4.181
ATOM   2712 HD21 ASN A 286      35.703  27.613  27.269  1.00 15.00           H      4.744
ATOM   2713 HD22 ASN A 286      34.735  27.249  25.914  1.00 15.00           H      4.641
ATOM   2729  CD  ARG A 288      39.792  27.998  27.240  1.00 62.00           C      5.009
ATOM   2730  NE  ARG A 288      40.655  28.839  28.065  1.00 65.00           N      4.711
ATOM   2731  CZ  ARG A 288      40.657  28.838  29.395  1.00 65.00           C      4.506
ATOM   2732  NH1 ARG A 288      39.838  28.040  30.069  1.00 65.00           N      4.532
ATOM   2733  NH2 ARG A 288      41.508  29.614  30.052  1.00 65.00           N      4.877
ATOM   2735  HE  ARG A 288      41.279  29.429  27.586  1.00 15.00           H      5.069
ATOM   2736 HH11 ARG A 288      39.227  27.423  29.570  1.00 15.00           H      4.685
ATOM   2737 HH12 ARG A 288      39.864  28.028  31.060  1.00 15.00           H      4.793
ATOM   2738 HH21 ARG A 288      42.169  30.161  29.531  1.00 15.00           H      5.277
ATOM   2739 HH22 ARG A 288      41.537  29.586  31.041  1.00 15.00           H      5.130
ATOM   2745  CG  HIS A 289      36.877  25.867  31.349  1.00 28.32           C      5.270
ATOM   2746  ND1 HIS A 289      36.071  26.790  30.718  1.00 26.01           N      5.068
ATOM   2747  CD2 HIS A 289      37.828  26.579  32.000  1.00 16.99           C      4.619
ATOM   2748  CE1 HIS A 289      36.520  28.005  30.960  1.00 18.03           C      3.931
ATOM   2749  NE2 HIS A 289      37.586  27.905  31.734  1.00 17.28           N      4.363
ATOM   2751  HD1 HIS A 289      35.273  26.558  30.178  1.00 15.00           H      4.267
ATOM   2752  HE2 HIS A 289      38.160  28.606  32.068  1.00 15.00           H      4.111
ATOM   2783  CD  ARG A 292      40.834  24.980  32.959  1.00 32.20           C      5.133
ATOM   2784  NE  ARG A 292      41.003  24.753  34.395  1.00 15.90           N      5.107
ATOM   2785  CZ  ARG A 292      40.000  24.635  35.258  1.00 15.73           C      5.179
ATOM   2786  NH1 ARG A 292      38.743  24.731  34.839  1.00 15.19           N      5.232
ATOM   2787  NH2 ARG A 292      40.252  24.384  36.541  1.00 10.85           N      4.455
ATOM   2789  HE  ARG A 292      41.918  24.711  34.734  1.00 15.00           H      4.437
ATOM   2790 HH11 ARG A 292      38.547  24.840  33.863  1.00 15.00           H      5.237
ATOM   2791 HH12 ARG A 292      37.996  24.576  35.484  1.00 15.00           H      4.132
ATOM   2792 HH21 ARG A 292      41.203  24.259  36.848  1.00 15.00           H      4.952
ATOM   3166  OE2 GLU A 332      43.768  24.726  36.240  1.00 27.80           O      4.604
ATOM   3170  C   GLU A 333      40.902  25.603  40.410  1.00 16.05           C      5.158
ATOM   3171  O   GLU A 333      41.001  25.682  39.184  1.00 16.07           O      4.049
ATOM   3173  CG  GLU A 333      39.176  27.876  41.426  1.00  2.00           C      4.963
ATOM   3174  CD  GLU A 333      38.416  29.176  41.168  1.00 17.55           C      4.856
ATOM   3175  OE1 GLU A 333      38.883  29.980  40.342  1.00 30.56           O      4.594
ATOM   3176  OE2 GLU A 333      37.357  29.402  41.794  1.00 12.03           O      5.171
ATOM   3187  N   PHE A 335      38.065  24.053  38.862  1.00 26.82           N      5.190
ATOM   3188  CA  PHE A 335      36.670  24.410  38.626  1.00 28.12           C      4.233
ATOM   3189  C   PHE A 335      36.023  23.181  38.001  1.00 25.79           C      5.085
ATOM   3190  O   PHE A 335      35.498  23.234  36.890  1.00 26.23           O      4.891
ATOM   3191  CB  PHE A 335      36.575  25.630  37.712  1.00 25.71           C      4.944
ATOM   3192  CG  PHE A 335      35.580  26.666  38.170  1.00 14.39           C      4.299
ATOM   3193  CD1 PHE A 335      35.545  27.083  39.490  1.00 15.60           C      5.137
ATOM   3194  CD2 PHE A 335      34.679  27.228  37.268  1.00  5.15           C      4.166
ATOM   3195  CE1 PHE A 335      34.621  28.043  39.900  1.00 20.51           C      4.846
ATOM   3196  CE2 PHE A 335      33.765  28.179  37.675  1.00  2.00           C      4.911
ATOM   3197  CZ  PHE A 335      33.733  28.584  38.984  1.00  6.21           C      4.869
ATOM   3198  H   PHE A 335      38.691  24.043  38.111  1.00 15.00           H      4.533
