# Supplementary material for: A mathematical representation of protein binding sites using structural dispersion of atoms from principal axes for classification of binding ligands
Source: PLoS One. 2021 Apr 8;16(4):e0244905. doi: 10.1371/journal.pone.0244905 (PMC8031081; doi:10.1371/journal.pone.0244905)
Supplement: S1 Data — (ZIP) [file pone.0244905.s006.zip › pdbligand5_3_906/1AER.lig.AMP.pdb]

ATOM   1876  CG  HIS B 440      27.733  86.726   0.027  1.00 15.38           C      4.801
ATOM   1877  ND1 HIS B 440      26.729  85.824   0.316  1.00  9.08           N      4.766
ATOM   1878  CD2 HIS B 440      27.905  87.473   1.145  1.00 10.54           C      5.274
ATOM   1879  CE1 HIS B 440      26.301  86.024   1.550  1.00 10.13           C      4.249
ATOM   1880  NE2 HIS B 440      26.999  87.015   2.077  1.00 10.16           N      3.971
ATOM   1884  O   GLY B 441      24.638  90.002   0.600  1.00 19.91           O      5.031
ATOM   1886  CA  THR B 442      25.830  91.791   2.192  1.00 16.68           C      5.152
ATOM   1889  CB  THR B 442      26.669  90.736   2.891  1.00 17.88           C      5.040
ATOM   1890  OG1 THR B 442      26.334  90.681   4.293  1.00 24.17           O      5.236
ATOM   1891  CG2 THR B 442      28.128  91.059   2.735  1.00 16.82           C      5.257
ATOM   1898  CD1 PHE B 443      24.917  92.725   6.847  1.00 28.30           C      4.793
ATOM   1900  CE1 PHE B 443      25.085  91.748   7.828  1.00 22.63           C      5.053
ATOM   1902  CZ  PHE B 443      25.898  92.002   8.927  1.00 23.03           C      5.003
ATOM   1920  N   ALA B 446      29.988  93.120   7.230  1.00 27.20           N      5.098
ATOM   1921  CA  ALA B 446      29.970  91.680   7.001  1.00 24.40           C      5.202
ATOM   1922  C   ALA B 446      30.969  91.449   5.865  1.00 25.50           C      5.138
ATOM   1923  O   ALA B 446      31.730  90.466   5.848  1.00 24.27           O      4.912
ATOM   1924  CB  ALA B 446      28.596  91.224   6.590  1.00 18.52           C      5.197
ATOM   1940  CA  SER B 449      34.617  90.297   8.039  1.00 24.09           C      5.188
ATOM   1941  C   SER B 449      35.002  89.184   7.076  1.00 23.44           C      5.171
ATOM   1942  O   SER B 449      35.985  88.487   7.295  1.00 24.85           O      4.552
ATOM   1943  CB  SER B 449      33.375  89.856   8.819  1.00 27.84           C      4.775
ATOM   1944  OG  SER B 449      33.591  88.644   9.539  1.00 32.80           O      4.862
ATOM   1945  N   ILE B 450      34.222  89.014   6.021  1.00 19.35           N      4.989
ATOM   1946  CA  ILE B 450      34.471  87.974   5.024  1.00 23.12           C      4.817
ATOM   1949  CB  ILE B 450      33.281  87.896   4.039  1.00 22.26           C      5.144
ATOM   1950  CG1 ILE B 450      31.987  87.579   4.790  1.00 17.90           C      5.136
ATOM   1951  CG2 ILE B 450      33.546  86.854   2.966  1.00 26.17           C      5.283
ATOM   1952  CD1 ILE B 450      30.790  87.489   3.869  1.00 17.99           C      4.523
ATOM   1977  C   GLY B 454      35.756  84.315   6.277  1.00 23.38           C      4.943
ATOM   1978  O   GLY B 454      35.106  84.731   7.247  1.00 24.53           O      4.004
ATOM   1979  N   VAL B 455      35.235  83.482   5.363  1.00 20.52           N      5.158
ATOM   1980  CA  VAL B 455      33.885  82.935   5.481  1.00 19.38           C      4.455
ATOM   1981  C   VAL B 455      33.884  81.882   6.609  1.00 23.23           C      4.776
ATOM   1982  O   VAL B 455      34.538  80.829   6.528  1.00 23.45           O      5.094
ATOM   1983  CB  VAL B 455      33.422  82.278   4.180  1.00 20.52           C      4.339
ATOM   1984  CG1 VAL B 455      32.095  81.559   4.399  1.00 17.51           C      4.128
ATOM   1985  CG2 VAL B 455      33.336  83.309   3.055  1.00 17.05           C      4.746
ATOM   1986  N   ARG B 456      33.168  82.202   7.683  1.00 23.77           N      3.980
ATOM   1987  CA  ARG B 456      33.089  81.360   8.859  1.00 21.54           C      4.822
ATOM   1988  C   ARG B 456      31.619  81.205   9.219  1.00 20.67           C      4.721
ATOM   1989  O   ARG B 456      30.836  82.155   9.099  1.00 23.41           O      4.636
ATOM   1990  CB  ARG B 456      33.900  81.996  10.017  1.00 17.21           C      5.059
ATOM   1991  N   ALA B 457      31.245  79.968   9.535  1.00 22.07           N      5.221
ATOM   1996  N   ARG B 458      28.362  79.913  11.741  1.00 29.74           N      4.722
ATOM   1997  CA  ARG B 458      27.982  80.147  13.126  1.00 29.71           C      5.178
ATOM   2000  CB  ARG B 458      26.596  80.762  13.195  1.00 27.13           C      4.279
ATOM   2001  CG  ARG B 458      26.448  82.120  12.511  1.00 30.30           C      4.721
ATOM   2002  CD  ARG B 458      24.991  82.364  12.113  1.00 30.69           C      3.730
ATOM   2003  NE  ARG B 458      24.131  82.025  13.231  1.00 31.43           N      4.740
ATOM   2004  CZ  ARG B 458      23.086  81.205  13.162  1.00 35.72           C      4.939
ATOM   2005  NH1 ARG B 458      22.746  80.640  12.000  1.00 32.50           N      4.218
ATOM   2087  O   GLY B 468      24.697  79.269   4.282  1.00 12.68           O      4.221
ATOM   2093  CG  PHE B 469      28.554  81.788   2.121  1.00 15.85           C      5.195
ATOM   2094  CD1 PHE B 469      28.425  82.647   3.208  1.00 16.85           C      5.151
ATOM   2096  CE1 PHE B 469      28.987  83.903   3.186  1.00 19.43           C      5.236
ATOM   2098  CZ  PHE B 469      29.684  84.319   2.064  1.00 15.52           C      5.223
ATOM   2714  NE1 TRP B 558      26.533  77.658   7.221  1.00 15.93           N      5.097
ATOM   2715  CE2 TRP B 558      27.438  78.615   6.842  1.00 16.73           C      5.017
ATOM   2717  CZ2 TRP B 558      27.311  80.015   6.788  1.00 12.85           C      4.667
ATOM   2718  CZ3 TRP B 558      29.615  80.075   6.013  1.00 17.50           C      4.843
ATOM   2719  CH2 TRP B 558      28.402  80.727   6.378  1.00 16.06           C      5.032
