# Supplementary material for: A mathematical representation of protein binding sites using structural dispersion of atoms from principal axes for classification of binding ligands
Source: PLoS One. 2021 Apr 8;16(4):e0244905. doi: 10.1371/journal.pone.0244905 (PMC8031081; doi:10.1371/journal.pone.0244905)
Supplement: S1 Data — (ZIP) [file pone.0244905.s006.zip › pdbligand5_3_906/1AF6.lig.GLC.pdb]

ATOM     47  CD1 TYR A   6      12.657  35.128  80.024  1.00 21.64           C      5.284
ATOM     49  CE1 TYR A   6      13.518  34.349  80.773  1.00 24.62           C      5.181
ATOM     51  CZ  TYR A   6      14.791  34.103  80.291  1.00 25.40           C      5.296
ATOM     52  OH  TYR A   6      15.658  33.320  81.041  1.00 26.45           O      5.156
ATOM     65  NE  ARG A   8      14.726  31.949  84.988  1.00 23.90           N      4.651
ATOM     66  CZ  ARG A   8      14.638  33.272  84.985  1.00 28.35           C      4.918
ATOM     67  NH1 ARG A   8      14.848  33.965  83.866  1.00 21.78           N      4.672
ATOM     68  NH2 ARG A   8      14.370  33.912  86.106  1.00 18.57           N      4.199
ATOM    250  CZ  ARG A  33      19.206  34.943  82.587  1.00 23.45           C      5.140
ATOM    251  NH1 ARG A  33      19.683  36.114  82.227  1.00 20.93           N      4.962
ATOM    252  NH2 ARG A  33      17.900  34.715  82.493  1.00 28.04           N      4.276
ATOM    308  CB  TYR A  41      10.894  33.345  84.759  1.00 24.33           C      5.072
ATOM    309  CG  TYR A  41      10.532  34.810  84.569  1.00 28.55           C      5.005
ATOM    310  CD1 TYR A  41       9.710  35.460  85.491  1.00 26.66           C      4.698
ATOM    311  CD2 TYR A  41      10.985  35.520  83.472  1.00 26.08           C      4.639
ATOM    312  CE1 TYR A  41       9.340  36.781  85.309  1.00 25.00           C      3.997
ATOM    313  CE2 TYR A  41      10.611  36.849  83.278  1.00 29.15           C      3.926
ATOM    314  CZ  TYR A  41       9.794  37.470  84.198  1.00 29.94           C      3.558
ATOM    315  OH  TYR A  41       9.425  38.790  84.018  1.00 27.55           O      3.503
ATOM    326  CG  GLU A  43       8.470  38.481  80.790  1.00 27.96           C      5.116
ATOM    327  CD  GLU A  43       9.566  39.514  80.791  1.00 27.16           C      4.893
ATOM    328  OE1 GLU A  43       9.931  40.014  79.724  1.00 28.84           O      4.017
ATOM    329  OE2 GLU A  43      10.066  39.826  81.892  1.00 30.68           O      4.565
ATOM    649  NE  ARG A  82       7.968  43.047  84.701  1.00 27.66           N      5.264
ATOM    650  CZ  ARG A  82       9.239  42.729  84.896  1.00 34.14           C      4.766
ATOM    651  NH1 ARG A  82       9.678  41.488  84.761  1.00 31.98           N      3.656
ATOM    652  NH2 ARG A  82      10.111  43.672  85.232  1.00 23.69           N      4.983
ATOM    841  CD2 PHE A 106      10.396  44.394  79.480  1.00 24.87           C      4.524
ATOM    842  CE1 PHE A 106       9.119  44.849  81.894  1.00 27.55           C      4.735
ATOM    843  CE2 PHE A 106       9.972  43.325  80.255  1.00 28.35           C      4.837
ATOM    844  CZ  PHE A 106       9.325  43.547  81.459  1.00 28.49           C      5.102
ATOM    873  NE  ARG A 109      13.929  45.290  80.323  1.00 30.81           N      4.654
ATOM    874  CZ  ARG A 109      13.528  44.066  80.624  1.00 34.50           C      5.179
ATOM    875  NH1 ARG A 109      13.094  43.761  81.835  1.00 27.33           N      4.322
ATOM    876  NH2 ARG A 109      13.537  43.105  79.695  1.00 24.48           N      5.113
ATOM    932  CB  ASP A 116      19.854  37.231  85.446  1.00 25.86           C      4.962
ATOM    933  CG  ASP A 116      18.405  37.467  85.065  1.00 33.31           C      4.005
ATOM    934  OD1 ASP A 116      18.089  38.361  84.261  1.00 27.02           O      5.294
ATOM    935  OD2 ASP A 116      17.522  36.735  85.556  1.00 25.17           O      4.650
ATOM    953  CD1 TYR A 118      17.666  42.859  84.547  1.00 25.86           C      5.192
ATOM    955  CE1 TYR A 118      17.108  41.975  83.646  1.00 32.60           C      5.061
ATOM    956  CE2 TYR A 118      16.907  43.751  82.047  1.00 29.94           C      5.236
ATOM    957  CZ  TYR A 118      16.729  42.435  82.392  1.00 33.88           C      4.721
ATOM    958  OH  TYR A 118      16.170  41.566  81.488  1.00 38.95           O      4.133
ATOM   3939  CZ3 TRP B  74       7.455  39.528  87.292  1.00 35.62           C      5.199
