# Supplementary material for: A mathematical representation of protein binding sites using structural dispersion of atoms from principal axes for classification of binding ligands
Source: PLoS One. 2021 Apr 8;16(4):e0244905. doi: 10.1371/journal.pone.0244905 (PMC8031081; doi:10.1371/journal.pone.0244905)
Supplement: S1 Data — (ZIP) [file pone.0244905.s006.zip › pdbligand5_3_906/1AG1.lig.PO4.pdb]

ATOM   1975  CE  LYS T  13      45.413  18.818  -8.465  1.00 10.09           C      5.144
ATOM   1976  NZ  LYS T  13      46.886  18.743  -8.436  1.00 10.01           N      4.675
ATOM   3143  OE2 GLU T 167      47.219  12.307  -7.913  1.00 59.60           O      5.180
ATOM   3174  C   ALA T 171      53.480  15.293 -11.919  1.00 32.36           C      4.694
ATOM   3175  O   ALA T 171      52.597  15.507 -12.742  1.00 35.13           O      5.094
ATOM   3177  N   ILE T 172      53.412  15.872 -10.730  1.00 23.52           N      4.867
ATOM   3178  CA  ILE T 172      52.279  16.718 -10.464  1.00 26.51           C      5.081
ATOM   3179  C   ILE T 172      52.297  18.117 -11.087  1.00 38.77           C      5.008
ATOM   3180  O   ILE T 172      53.123  18.986 -10.755  1.00 35.86           O      4.898
ATOM   3181  CB  ILE T 172      51.772  16.624  -9.038  1.00 35.49           C      4.679
ATOM   3182  CG1 ILE T 172      51.601  15.141  -8.683  1.00 33.05           C      5.218
ATOM   3183  CG2 ILE T 172      50.447  17.386  -8.826  1.00 34.41           C      4.739
ATOM   3185  N   GLY T 173      51.340  18.292 -12.027  1.00 44.07           N      3.948
ATOM   3186  CA  GLY T 173      51.065  19.493 -12.819  1.00 37.30           C      4.251
ATOM   3187  C   GLY T 173      52.321  20.132 -13.372  1.00 34.25           C      4.433
ATOM   3189  N   THR T 174      53.200  19.298 -13.904  1.00 37.78           N      4.696
ATOM   3472  N   GLY T 212      49.258  12.183 -12.119  1.00 26.38           N      4.999
ATOM   3473  CA  GLY T 212      50.432  12.937 -12.482  1.00 28.56           C      4.819
ATOM   3474  C   GLY T 212      50.547  13.216 -13.973  1.00 32.09           C      4.841
ATOM   3475  O   GLY T 212      51.187  12.470 -14.707  1.00 39.09           O      5.231
ATOM   3476  N   SER T 213      49.956  14.318 -14.411  1.00 32.82           N      3.854
ATOM   3477  CA  SER T 213      50.002  14.723 -15.802  1.00 33.34           C      4.466
ATOM   3478  C   SER T 213      49.453  13.709 -16.787  1.00 37.01           C      5.055
ATOM   3480  CB  SER T 213      51.359  15.206 -16.255  1.00 25.93           C      4.322
ATOM   3481  OG  SER T 213      51.870  16.046 -15.242  1.00 32.88           O      4.982
ATOM   3482  N   VAL T 214      48.285  13.146 -16.445  1.00 30.74           N      5.281
ATOM   3485  O   VAL T 214      46.271  14.078 -17.852  1.00 33.54           O      4.708
ATOM   3631  O   LEU T 232      45.107  11.601 -11.372  1.00  8.61           O      5.140
ATOM   3637  CA  VAL T 233      43.308  13.508 -12.736  1.00 19.39           C      4.419
ATOM   3638  C   VAL T 233      43.096  14.967 -12.363  1.00 18.80           C      5.002
ATOM   3639  O   VAL T 233      41.968  15.409 -12.153  1.00 19.26           O      5.195
ATOM   3640  CB  VAL T 233      42.636  13.319 -14.099  1.00 21.61           C      5.043
ATOM   3641  CG1 VAL T 233      43.345  14.152 -15.158  1.00 23.44           C      4.305
ATOM   3643  N   GLY T 234      44.193  15.736 -12.384  1.00 16.75           N      3.705
ATOM   3644  CA  GLY T 234      44.141  17.154 -12.101  1.00 11.94           C      3.610
ATOM   3645  C   GLY T 234      43.512  18.042 -13.190  1.00 13.94           C      4.372
ATOM   3646  O   GLY T 234      42.290  18.089 -13.438  1.00 11.75           O      4.883
ATOM   3647  N   GLY T 235      44.414  18.772 -13.841  1.00 16.80           N      3.961
ATOM   3648  CA  GLY T 235      44.146  19.726 -14.914  1.00 23.44           C      5.069
ATOM   3649  C   GLY T 235      43.237  19.250 -16.040  1.00 24.14           C      5.114
ATOM   3651  N   ALA T 236      43.573  18.134 -16.654  1.00 20.34           N      5.216
