# Supplementary material for: A mathematical representation of protein binding sites using structural dispersion of atoms from principal axes for classification of binding ligands
Source: PLoS One. 2021 Apr 8;16(4):e0244905. doi: 10.1371/journal.pone.0244905 (PMC8031081; doi:10.1371/journal.pone.0244905)
Supplement: S1 Data — (ZIP) [file pone.0244905.s006.zip › pdbligand5_3_906/1AG9.lig.FMN.pdb]

ATOM     57  C   GLY A   9      -1.824  49.445  28.182  1.00 15.17           C      5.039
ATOM     58  O   GLY A   9      -0.982  50.326  28.375  1.00 14.62           O      4.340
ATOM     59  N   SER A  10      -2.132  49.012  26.967  1.00 16.07           N      5.221
ATOM     60  CA  SER A  10      -1.480  49.582  25.800  1.00 17.11           C      4.368
ATOM     61  C   SER A  10      -2.348  49.503  24.545  1.00 18.79           C      4.521
ATOM     62  O   SER A  10      -2.967  48.466  24.276  1.00 18.35           O      4.943
ATOM     63  CB  SER A  10      -0.142  48.864  25.579  1.00 15.35           C      4.453
ATOM     64  OG  SER A  10       0.574  49.393  24.478  1.00 18.27           O      4.840
ATOM     65  N   ASP A  11      -2.393  50.610  23.799  1.00 18.61           N      5.042
ATOM     66  CA  ASP A  11      -3.166  50.703  22.567  1.00 19.37           C      4.487
ATOM     67  C   ASP A  11      -2.306  50.360  21.362  1.00 20.16           C      4.526
ATOM     68  O   ASP A  11      -2.711  49.541  20.531  1.00 22.23           O      5.272
ATOM     69  CB  ASP A  11      -3.725  52.113  22.369  1.00 20.99           C      4.580
ATOM     70  CG  ASP A  11      -5.046  52.340  23.073  1.00 19.94           C      4.227
ATOM     71  OD1 ASP A  11      -5.556  51.449  23.778  1.00 20.24           O      4.873
ATOM     72  OD2 ASP A  11      -5.584  53.443  22.909  1.00 20.79           O      4.771
ATOM     73  N   THR A  12      -1.153  51.012  21.238  1.00 15.59           N      5.122
ATOM     74  CA  THR A  12      -0.270  50.750  20.113  1.00 17.78           C      4.334
ATOM     75  C   THR A  12       0.997  49.970  20.485  1.00 19.25           C      4.430
ATOM     76  O   THR A  12       1.951  49.892  19.706  1.00 21.01           O      5.253
ATOM     77  CB  THR A  12       0.034  52.038  19.307  1.00 19.68           C      5.131
ATOM     78  OG1 THR A  12       0.801  52.960  20.090  1.00 26.06           O      4.817
ATOM     79  CG2 THR A  12      -1.265  52.717  18.901  1.00 20.42           C      5.225
ATOM     80  N   GLY A  13       0.988  49.393  21.685  1.00 17.39           N      4.100
ATOM     81  CA  GLY A  13       2.090  48.564  22.144  1.00 16.46           C      4.870
ATOM     82  C   GLY A  13       3.303  49.200  22.784  1.00 16.68           C      4.703
ATOM     83  O   GLY A  13       4.185  48.486  23.280  1.00 16.79           O      4.873
ATOM     84  N   ASN A  14       3.350  50.522  22.836  1.00 16.00           N      4.436
ATOM     85  CA  ASN A  14       4.510  51.187  23.414  1.00 14.33           C      4.969
ATOM     86  C   ASN A  14       4.670  50.905  24.889  1.00 13.26           C      4.871
ATOM     87  O   ASN A  14       5.752  50.529  25.326  1.00 16.73           O      5.033
ATOM     88  CB  ASN A  14       4.492  52.689  23.140  1.00 14.01           C      4.515
ATOM     89  CG  ASN A  14       4.767  53.021  21.681  1.00 17.32           C      4.761
ATOM     90  OD1 ASN A  14       4.333  54.056  21.179  1.00 19.13           O      4.828
ATOM     91  ND2 ASN A  14       5.512  52.159  21.000  1.00 14.53           N      4.945
ATOM     92  N   THR A  15       3.597  51.051  25.657  1.00 14.82           N      4.275
ATOM     93  CA  THR A  15       3.672  50.786  27.086  1.00 14.44           C      5.193
ATOM     94  C   THR A  15       3.939  49.299  27.343  1.00 17.85           C      4.725
ATOM     96  CB  THR A  15       2.420  51.286  27.833  1.00 13.52           C      4.917
ATOM     97  OG1 THR A  15       2.185  52.665  27.492  1.00 11.24           O      5.203
ATOM     98  CG2 THR A  15       2.640  51.180  29.342  1.00  8.93           C      4.811
ATOM     99  N   GLU A  16       3.444  48.436  26.449  1.00 18.00           N      4.650
ATOM    401  N   PRO A  55      -0.561  54.507  29.302  1.00 13.23           N      5.249
ATOM    402  CA  PRO A  55      -0.341  55.614  28.358  1.00 12.64           C      4.731
ATOM    403  C   PRO A  55      -1.559  56.547  28.411  1.00 11.62           C      4.582
ATOM    405  CB  PRO A  55      -0.240  54.904  27.011  1.00 10.98           C      5.266
ATOM    406  CG  PRO A  55      -1.172  53.738  27.181  1.00 12.65           C      4.754
ATOM    407  CD  PRO A  55      -0.847  53.249  28.582  1.00 12.89           C      5.032
ATOM    408  N   THR A  56      -1.383  57.783  27.971  1.00 12.92           N      5.113
ATOM    409  CA  THR A  56      -2.459  58.762  27.981  1.00 12.67           C      4.884
ATOM    410  C   THR A  56      -2.962  58.921  26.563  1.00 14.28           C      4.312
ATOM    411  O   THR A  56      -2.177  59.114  25.637  1.00 13.36           O      3.346
ATOM    412  CB  THR A  56      -1.953  60.103  28.501  1.00 13.57           C      4.428
ATOM    413  OG1 THR A  56      -1.327  59.892  29.768  1.00 12.68           O      4.661
ATOM    414  CG2 THR A  56      -3.092  61.084  28.677  1.00 11.36           C      4.973
ATOM    415  N   TRP A  57      -4.270  58.835  26.389  1.00 12.97           N      5.273
ATOM    416  CA  TRP A  57      -4.860  58.939  25.064  1.00 16.16           C      4.469
ATOM    417  C   TRP A  57      -6.000  59.942  25.038  1.00 16.27           C      4.473
ATOM    418  O   TRP A  57      -6.450  60.418  26.079  1.00 17.10           O      4.605
ATOM    419  CB  TRP A  57      -5.381  57.566  24.628  1.00 15.77           C      4.794
ATOM    420  CG  TRP A  57      -4.316  56.604  24.173  1.00 17.53           C      5.283
ATOM    421  CD1 TRP A  57      -3.636  55.687  24.935  1.00 16.04           C      5.070
ATOM    422  CD2 TRP A  57      -3.831  56.452  22.839  1.00 19.21           C      4.699
ATOM    423  NE1 TRP A  57      -2.760  54.978  24.149  1.00 16.64           N      4.658
ATOM    424  CE2 TRP A  57      -2.860  55.429  22.859  1.00 19.15           C      5.045
ATOM    425  CE3 TRP A  57      -4.127  57.079  21.625  1.00 20.60           C      5.018
ATOM    426  CZ2 TRP A  57      -2.181  55.024  21.708  1.00 20.72           C      5.208
ATOM    427  CZ3 TRP A  57      -3.451  56.672  20.481  1.00 22.31           C      4.694
ATOM    428  CH2 TRP A  57      -2.491  55.657  20.532  1.00 19.81           C      5.031
ATOM    429  N   TYR A  58      -6.423  60.285  23.830  1.00 14.93           N      4.867
ATOM    430  CA  TYR A  58      -7.528  61.199  23.608  1.00 14.38           C      4.914
ATOM    431  C   TYR A  58      -7.585  62.412  24.522  1.00 15.34           C      5.147
ATOM    432  O   TYR A  58      -8.567  62.630  25.240  1.00 18.09           O      5.049
ATOM    433  CB  TYR A  58      -8.854  60.448  23.661  1.00 12.14           C      5.255
ATOM    441  N   TYR A  59      -6.526  63.204  24.503  1.00 15.07           N      4.129
ATOM    442  CA  TYR A  59      -6.477  64.432  25.288  1.00 13.75           C      4.302
ATOM    443  C   TYR A  59      -6.640  64.288  26.800  1.00 14.75           C      4.612
ATOM    444  O   TYR A  59      -7.625  64.767  27.386  1.00 15.09           O      4.645
ATOM    445  CB  TYR A  59      -7.492  65.444  24.737  1.00 13.44           C      4.582
ATOM    446  CG  TYR A  59      -7.369  65.617  23.243  1.00 16.37           C      5.088
ATOM    453  N   GLY A  60      -5.680  63.619  27.425  1.00 14.32           N      4.481
ATOM    454  CA  GLY A  60      -5.683  63.471  28.864  1.00 14.04           C      5.039
ATOM    455  C   GLY A  60      -6.413  62.291  29.451  1.00 14.18           C      4.816
ATOM    457  N   GLU A  61      -6.898  61.380  28.612  1.00 13.24           N      4.812
ATOM    476  CG  GLN A  63      -4.462  52.154  27.139  1.00 12.80           C      4.976
ATOM    678  CA  CYS A  88       4.003  56.864  27.523  1.00 14.54           C      5.209
ATOM    679  C   CYS A  88       3.061  58.009  27.161  1.00 14.21           C      5.274
ATOM    680  O   CYS A  88       1.888  58.027  27.566  1.00 12.04           O      4.887
ATOM    681  CB  CYS A  88       4.154  55.913  26.324  1.00 14.28           C      5.118
ATOM    682  SG  CYS A  88       5.219  54.465  26.617  1.00 14.32           S      4.942
ATOM    683  N   GLY A  89       3.594  58.957  26.398  1.00 12.50           N      4.749
ATOM    684  CA  GLY A  89       2.833  60.109  25.965  1.00 13.71           C      3.427
ATOM    685  C   GLY A  89       3.606  60.788  24.851  1.00 12.17           C      3.727
ATOM    686  O   GLY A  89       4.725  60.400  24.564  1.00 13.69           O      4.908
ATOM    687  N   ASP A  90       2.996  61.780  24.219  1.00 14.42           N      3.099
ATOM    688  CA  ASP A  90       3.590  62.542  23.121  1.00 13.78           C      4.115
ATOM    689  C   ASP A  90       3.562  64.001  23.591  1.00 15.63           C      4.521
ATOM    690  O   ASP A  90       2.519  64.651  23.566  1.00 15.50           O      4.205
ATOM    691  CB  ASP A  90       2.732  62.330  21.865  1.00 12.58           C      4.097
ATOM    692  CG  ASP A  90       3.201  63.140  20.657  1.00 14.91           C      4.815
ATOM    694  OD2 ASP A  90       2.722  62.842  19.549  1.00 17.03           O      4.915
ATOM    695  N   GLN A  91       4.719  64.504  24.014  1.00 16.52           N      5.228
ATOM    722  CA  TYR A  94      -0.327  66.716  23.453  1.00 17.85           C      5.085
ATOM    723  C   TYR A  94       0.384  67.338  24.643  1.00 15.81           C      5.254
ATOM    724  O   TYR A  94       0.295  66.849  25.770  1.00 14.93           O      4.601
ATOM    725  CB  TYR A  94      -0.822  65.312  23.782  1.00 18.81           C      3.975
ATOM    726  CG  TYR A  94      -1.545  64.718  22.602  1.00 23.04           C      4.130
ATOM    727  CD1 TYR A  94      -2.875  65.056  22.340  1.00 21.95           C      5.127
ATOM    728  CD2 TYR A  94      -0.862  63.928  21.667  1.00 23.09           C      4.002
ATOM    729  CE1 TYR A  94      -3.501  64.638  21.170  1.00 24.44           C      4.751
ATOM    730  CE2 TYR A  94      -1.473  63.509  20.499  1.00 23.95           C      4.919
ATOM    731  CZ  TYR A  94      -2.793  63.872  20.252  1.00 24.84           C      5.291
ATOM    732  OH  TYR A  94      -3.393  63.507  19.069  1.00 30.59           O      4.618
ATOM    747  N   TYR A  97      -1.465  67.894  27.845  1.00 14.08           N      5.279
ATOM    748  CA  TYR A  97      -2.001  66.698  28.488  1.00 12.21           C      4.482
ATOM    749  C   TYR A  97      -0.933  65.611  28.604  1.00 14.64           C      4.341
ATOM    750  O   TYR A  97      -1.261  64.418  28.710  1.00 13.34           O      5.023
ATOM    751  CB  TYR A  97      -3.135  66.146  27.644  1.00 12.49           C      5.157
ATOM    752  CG  TYR A  97      -4.191  67.150  27.259  1.00 14.85           C      5.200
ATOM    753  CD1 TYR A  97      -5.311  67.365  28.065  1.00 14.85           C      5.056
ATOM    754  CD2 TYR A  97      -4.100  67.849  26.062  1.00 19.18           C      4.636
ATOM    759  N   PHE A  98       0.333  66.020  28.642  1.00 15.84           N      4.654
ATOM    760  CA  PHE A  98       1.436  65.068  28.678  1.00 14.87           C      4.243
ATOM    761  C   PHE A  98       1.451  64.104  29.849  1.00 14.74           C      4.628
ATOM    762  O   PHE A  98       1.710  64.490  30.979  1.00 16.84           O      4.867
ATOM    763  CB  PHE A  98       2.783  65.785  28.602  1.00 14.59           C      4.381
ATOM    764  CG  PHE A  98       3.960  64.839  28.438  1.00 16.26           C      4.396
ATOM    765  CD1 PHE A  98       4.026  63.971  27.349  1.00 13.28           C      4.761
ATOM    767  CE1 PHE A  98       5.095  63.094  27.197  1.00 13.24           C      4.441
ATOM    770  N   CYS A  99       1.200  62.837  29.563  1.00 13.56           N      5.113
ATOM    771  CA  CYS A  99       1.201  61.811  30.598  1.00 13.16           C      4.896
ATOM    772  C   CYS A  99       0.263  62.097  31.775  1.00 14.49           C      5.124
ATOM    774  CB  CYS A  99       2.633  61.541  31.083  1.00 12.54           C      4.871
ATOM    775  SG  CYS A  99       3.684  60.674  29.842  1.00 13.53           S      4.660
ATOM    776  N   ASP A 100      -0.893  62.686  31.473  1.00 12.24           N      5.066
ATOM   1124  N   GLU A 146       7.925  57.844  23.037  1.00 16.47           N      5.034
ATOM   1128  CB  GLU A 146       7.787  55.730  21.770  1.00 13.20           C      4.755
ATOM   1129  CG  GLU A 146       7.988  54.779  22.954  1.00 12.69           C      4.896
ATOM   1137  CB  ASP A 147       5.707  60.220  19.453  1.00 18.26           C      5.182
ATOM   1138  CG  ASP A 147       4.657  59.123  19.578  1.00 20.81           C      4.655
ATOM   1139  OD1 ASP A 147       4.504  58.312  18.645  1.00 25.18           O      5.088
ATOM   1140  OD2 ASP A 147       3.970  59.064  20.614  1.00 21.82           O      4.233
