# Supplementary material for: A mathematical representation of protein binding sites using structural dispersion of atoms from principal axes for classification of binding ligands
Source: PLoS One. 2021 Apr 8;16(4):e0244905. doi: 10.1371/journal.pone.0244905 (PMC8031081; doi:10.1371/journal.pone.0244905)
Supplement: S1 Data — (ZIP) [file pone.0244905.s006.zip › pdbligand5_3_906/1AJ9.lig.HEM.pdb]

ATOM    232  SD  MET A  32      32.513  27.397  15.081  1.00 13.03           S      5.015
ATOM    233  CE  MET A  32      33.655  26.840  16.285  1.00  9.37           C      5.240
ATOM    285  CA  THR A  39      33.129  21.956  13.616  1.00 16.86           C      4.825
ATOM    286  C   THR A  39      33.899  21.397  14.832  1.00 16.98           C      5.200
ATOM    287  O   THR A  39      34.976  21.891  15.188  1.00 16.57           O      5.131
ATOM    288  CB  THR A  39      32.637  23.419  13.986  1.00 15.12           C      4.266
ATOM    290  CG2 THR A  39      31.760  24.118  12.932  1.00 14.34           C      4.597
ATOM    308  CA  TYR A  42      38.967  20.550  14.979  1.00 19.19           C      4.500
ATOM    309  C   TYR A  42      39.439  20.646  16.421  1.00 19.21           C      4.075
ATOM    310  O   TYR A  42      40.532  21.181  16.577  1.00 20.05           O      4.647
ATOM    311  CB  TYR A  42      38.927  21.946  14.317  1.00 17.66           C      4.690
ATOM    312  CG  TYR A  42      38.678  21.872  12.830  1.00 16.00           C      5.234
ATOM    313  CD1 TYR A  42      37.352  21.876  12.381  1.00 17.44           C      4.071
ATOM    314  CD2 TYR A  42      39.661  21.811  11.882  1.00 16.03           C      4.817
ATOM    315  CE1 TYR A  42      37.056  21.858  11.027  1.00 16.90           C      4.528
ATOM    316  CE2 TYR A  42      39.407  21.783  10.509  1.00 15.49           C      5.240
ATOM    317  CZ  TYR A  42      38.099  21.775  10.118  1.00 16.60           C      5.109
ATOM    319  N   PHE A  43      38.666  20.121  17.363  1.00 19.62           N      5.106
ATOM    324  CG  PHE A  43      38.164  22.647  18.801  1.00 23.45           C      4.626
ATOM    325  CD1 PHE A  43      37.360  22.941  17.696  1.00 23.47           C      5.069
ATOM    326  CD2 PHE A  43      39.071  23.620  19.266  1.00 23.60           C      5.196
ATOM    327  CE1 PHE A  43      37.406  24.216  17.148  1.00 23.79           C      3.918
ATOM    328  CE2 PHE A  43      39.115  24.907  18.742  1.00 23.59           C      4.118
ATOM    329  CZ  PHE A  43      38.280  25.182  17.655  1.00 23.41           C      3.309
ATOM    342  CG  HIS A  45      43.018  19.449  21.186  1.00 28.06           C      4.935
ATOM    343  ND1 HIS A  45      43.143  20.794  21.373  1.00 28.53           N      5.063
ATOM    344  CD2 HIS A  45      42.929  19.264  19.853  1.00 28.15           C      4.905
ATOM    345  CE1 HIS A  45      43.102  21.393  20.178  1.00 29.32           C      5.261
ATOM    346  NE2 HIS A  45      42.953  20.485  19.257  1.00 29.13           N      5.110
ATOM    353  CD1 PHE A  46      40.620  22.157  22.739  1.00 24.34           C      5.013
ATOM    355  CE1 PHE A  46      41.329  23.277  22.422  1.00 23.67           C      4.372
ATOM    356  CE2 PHE A  46      39.416  24.684  22.982  1.00 23.55           C      4.874
ATOM    357  CZ  PHE A  46      40.723  24.530  22.508  1.00 23.92           C      4.349
ATOM    440  CG  HIS A  58      40.114  28.347  22.034  1.00 17.22           C      5.298
ATOM    441  ND1 HIS A  58      41.407  28.414  21.612  1.00 15.29           N      4.814
ATOM    443  CE1 HIS A  58      41.378  28.499  20.270  1.00 14.85           C      4.876
ATOM    444  NE2 HIS A  58      40.142  28.412  19.838  1.00 14.37           N      4.465
ATOM    459  CA  LYS A  61      42.046  33.929  22.851  1.00 20.21           C      4.694
ATOM    460  C   LYS A  61      41.297  34.432  21.620  1.00 19.21           C      5.295
ATOM    461  O   LYS A  61      41.850  35.371  20.976  1.00 18.99           O      5.083
ATOM    462  CB  LYS A  61      42.962  32.796  22.611  1.00 20.95           C      5.025
ATOM    463  CG  LYS A  61      43.067  31.727  23.669  1.00 23.53           C      3.938
ATOM    464  CD  LYS A  61      44.189  31.766  24.630  1.00 24.17           C      4.471
ATOM    465  CE  LYS A  61      45.255  30.688  24.424  1.00 25.63           C      4.043
ATOM    466  NZ  LYS A  61      46.554  31.304  24.949  1.00 25.94           N      4.912
ATOM    467  N   VAL A  62      40.127  33.925  21.354  1.00 17.57           N      5.064
ATOM    468  CA  VAL A  62      39.336  34.403  20.199  1.00 17.20           C      4.428
ATOM    469  C   VAL A  62      39.025  35.899  20.324  1.00 16.67           C      5.269
ATOM    470  O   VAL A  62      39.373  36.657  19.408  1.00 15.55           O      5.098
ATOM    471  CB  VAL A  62      38.136  33.512  19.897  1.00 17.35           C      4.686
ATOM    472  CG1 VAL A  62      37.235  34.086  18.798  1.00 15.51           C      4.836
ATOM    473  CG2 VAL A  62      38.664  32.107  19.573  1.00 16.90           C      5.058
ATOM    487  N   ALA A  65      42.145  38.127  19.671  1.00 17.92           N      4.940
ATOM    488  CA  ALA A  65      42.463  38.383  18.269  1.00 17.29           C      4.948
ATOM    489  C   ALA A  65      41.460  39.346  17.610  1.00 17.20           C      4.989
ATOM    491  CB  ALA A  65      42.530  37.106  17.492  1.00 16.77           C      4.435
ATOM    492  N   LEU A  66      40.173  39.334  17.905  1.00 16.77           N      4.891
ATOM    497  CG  LEU A  66      37.332  38.522  17.015  1.00 15.98           C      4.510
ATOM    499  CD2 LEU A  66      37.427  38.629  15.483  1.00 15.45           C      4.151
ATOM    617  CG  LEU A  83      44.981  34.309  14.513  1.00 23.62           C      4.375
ATOM    618  CD1 LEU A  83      45.917  33.864  15.640  1.00 23.51           C      4.742
ATOM    619  CD2 LEU A  83      44.341  35.623  14.895  1.00 23.45           C      4.341
ATOM    639  CG  LEU A  86      46.892  28.554  14.173  1.00 25.89           C      4.614
ATOM    640  CD1 LEU A  86      47.725  27.351  14.575  1.00 25.33           C      5.196
ATOM    641  CD2 LEU A  86      46.498  29.422  15.365  1.00 25.55           C      3.661
ATOM    647  CG  HIS A  87      42.718  29.640  12.083  1.00 14.67           C      4.067
ATOM    648  ND1 HIS A  87      43.426  30.599  12.716  1.00 12.74           N      4.083
ATOM    649  CD2 HIS A  87      41.777  29.276  12.969  1.00 14.37           C      2.884
ATOM    650  CE1 HIS A  87      42.927  30.746  13.912  1.00 13.17           C      2.998
ATOM    651  NE2 HIS A  87      41.900  29.948  14.131  1.00 10.96           N      1.927
ATOM    680  CB  LEU A  91      44.245  24.108  11.960  1.00 26.86           C      5.144
ATOM    681  CG  LEU A  91      45.086  24.253  13.259  1.00 27.66           C      4.647
ATOM    682  CD1 LEU A  91      44.808  25.532  13.976  1.00 28.03           C      4.717
ATOM    683  CD2 LEU A  91      44.725  23.046  14.123  1.00 28.35           C      4.451
ATOM    696  CA  VAL A  93      40.213  24.824   8.782  1.00 18.54           C      5.237
ATOM    699  CB  VAL A  93      40.040  26.023   9.712  1.00 17.98           C      4.901
ATOM    700  CG1 VAL A  93      38.560  26.183  10.026  1.00 17.82           C      5.127
ATOM    701  CG2 VAL A  93      40.873  25.831  10.998  1.00 17.81           C      4.216
ATOM    725  CA  ASN A  97      33.604  27.119   9.110  1.00 12.00           C      4.431
ATOM    726  C   ASN A  97      33.662  28.573   9.624  1.00 11.76           C      5.139
ATOM    727  O   ASN A  97      33.219  28.793  10.747  1.00 12.26           O      4.854
ATOM    728  CB  ASN A  97      34.522  26.179   9.842  1.00 11.85           C      4.943
ATOM    729  CG  ASN A  97      34.321  24.720   9.604  1.00 12.85           C      5.264
ATOM    730  OD1 ASN A  97      35.294  23.928   9.481  1.00 12.41           O      4.586
ATOM    731  ND2 ASN A  97      33.044  24.362   9.535  1.00 12.12           N      4.740
ATOM    732  N   PHE A  98      34.373  29.416   8.923  1.00 11.43           N      5.265
ATOM    733  CA  PHE A  98      34.504  30.831   9.178  1.00 11.27           C      3.986
ATOM    734  C   PHE A  98      33.152  31.552   9.232  1.00 10.57           C      5.059
ATOM    736  CB  PHE A  98      35.591  31.487   8.355  1.00 12.51           C      4.660
ATOM    737  CG  PHE A  98      36.984  31.116   8.817  1.00 14.06           C      5.021
ATOM    738  CD1 PHE A  98      37.565  31.823   9.863  1.00 13.97           C      4.006
ATOM    739  CD2 PHE A  98      37.672  30.042   8.246  1.00 13.57           C      5.086
ATOM    740  CE1 PHE A  98      38.847  31.535  10.329  1.00 15.77           C      3.539
ATOM    741  CE2 PHE A  98      38.946  29.737   8.701  1.00 14.91           C      5.199
ATOM    742  CZ  PHE A  98      39.565  30.450   9.765  1.00 16.13           C      4.233
ATOM    764  CB  LEU A 101      33.031  30.902  13.873  1.00  6.85           C      5.047
ATOM    765  CG  LEU A 101      33.590  31.788  15.004  1.00  9.39           C      4.766
ATOM    767  CD2 LEU A 101      35.064  31.933  14.769  1.00  9.84           C      3.379
ATOM    773  OG  SER A 102      32.405  35.088  10.576  1.00 11.82           O      5.232
ATOM    797  CD2 LEU A 105      33.052  35.581  15.817  1.00 10.60           C      4.565
ATOM    994  CB  VAL A 132      38.193  38.776  10.721  1.00 14.00           C      4.977
ATOM    995  CG1 VAL A 132      38.989  37.656  11.455  1.00  9.94           C      5.221
ATOM   1002  OG  SER A 133      35.206  35.120   8.668  1.00 17.14           O      4.979
ATOM   1022  CG  LEU A 136      41.753  34.443  10.500  1.00 23.01           C      4.960
ATOM   1023  CD1 LEU A 136      40.918  34.004  11.685  1.00 22.93           C      4.991
