# Supplementary material for: A mathematical representation of protein binding sites using structural dispersion of atoms from principal axes for classification of binding ligands
Source: PLoS One. 2021 Apr 8;16(4):e0244905. doi: 10.1371/journal.pone.0244905 (PMC8031081; doi:10.1371/journal.pone.0244905)
Supplement: S1 Data — (ZIP) [file pone.0244905.s006.zip › pdbligand5_3_906/1AKA.lig.PO4.pdb]

ATOM    522  CD1 TYR A  70       6.044  16.580  31.832  1.00 14.49           C      4.292
ATOM    524  CE1 TYR A  70       6.983  16.265  32.817  1.00 13.40           C      4.461
ATOM    525  CE2 TYR A  70       5.665  17.474  34.449  1.00 16.95           C      4.595
ATOM    526  CZ  TYR A  70       6.776  16.700  34.118  1.00 21.97           C      4.639
ATOM    527  OH  TYR A  70       7.723  16.336  35.028  1.00 19.85           O      3.834
ATOM   2260  O   TYR A 295       6.971   9.474  30.333  1.00 10.98           O      4.811
ATOM   2273  CB  SER A 296       5.512  10.078  32.715  1.00 15.74           C      4.319
ATOM   2274  OG  SER A 296       4.663  10.894  33.489  1.00 20.05           O      4.761
ATOM   3950  O   ILE B 106      11.375   9.773  30.256  1.00  6.53           O      4.582
ATOM   3956  CA  SER B 107      13.011  11.866  30.942  1.00  3.84           C      4.972
ATOM   3957  C   SER B 107      13.242  10.892  32.091  1.00  8.25           C      4.793
ATOM   3958  O   SER B 107      13.799   9.780  31.959  1.00 10.61           O      5.227
ATOM   3959  CB  SER B 107      11.722  12.615  31.022  1.00  2.00           C      3.995
ATOM   3960  OG  SER B 107      11.855  13.789  31.783  1.00  5.07           O      3.489
ATOM   3961  N   GLY B 108      12.824  11.357  33.251  1.00 12.32           N      3.778
ATOM   3962  CA  GLY B 108      12.969  10.600  34.504  1.00  3.41           C      4.129
ATOM   3963  C   GLY B 108      12.145   9.329  34.515  1.00  8.69           C      4.502
ATOM   3964  O   GLY B 108      12.704   8.244  34.794  1.00 11.23           O      4.925
ATOM   3965  N   THR B 109      10.854   9.468  34.206  1.00  8.05           N      3.818
ATOM   3966  CA  THR B 109      10.059   8.225  34.212  1.00  5.44           C      4.889
ATOM   3967  C   THR B 109      10.571   7.117  33.326  1.00  5.35           C      4.795
ATOM   3969  CB  THR B 109       8.530   8.458  33.875  1.00 10.53           C      4.809
ATOM   3970  OG1 THR B 109       8.140   9.594  34.712  1.00 14.05           O      3.836
ATOM   3971  CG2 THR B 109       7.709   7.168  34.114  1.00 12.23           C      4.839
ATOM   3972  N   GLY B 110      10.831   7.366  32.035  1.00  7.57           N      4.954
ATOM   4198  CZ2 TRP B 140       6.577  10.470  38.382  1.00 17.91           C      4.496
ATOM   4199  CZ3 TRP B 140       8.386   8.956  38.951  1.00 19.54           C      5.058
ATOM   4200  CH2 TRP B 140       7.622   9.629  38.004  1.00 17.90           C      4.939
ATOM   5106  CA  SER B 255      15.677  13.980  34.888  1.00 14.98           C      4.652
ATOM   5109  CB  SER B 255      14.272  13.932  35.480  1.00 15.11           C      4.786
ATOM   5110  OG  SER B 255      13.414  14.950  34.966  1.00 18.33           O      4.205
ATOM   5123  N   ALA B 257      13.852  17.508  33.528  1.00 10.35           N      5.027
ATOM   5124  CA  ALA B 257      12.494  18.089  33.452  1.00  5.74           C      5.245
ATOM   5127  CB  ALA B 257      11.506  17.098  34.087  1.00  8.04           C      4.413
ATOM   5169  O   TYR B 263       9.301  16.950  29.477  1.00 18.02           O      5.277
ATOM   5198  NE  ARG B 266       8.460  12.938  29.111  1.00 18.21           N      5.103
ATOM   5199  CZ  ARG B 266       8.602  13.081  30.422  1.00 17.45           C      4.143
ATOM   5200  NH1 ARG B 266       8.897  14.277  30.937  1.00 12.05           N      3.762
ATOM   5201  NH2 ARG B 266       8.433  12.050  31.253  1.00 10.78           N      3.562
