# Supplementary material for: A mathematical representation of protein binding sites using structural dispersion of atoms from principal axes for classification of binding ligands
Source: PLoS One. 2021 Apr 8;16(4):e0244905. doi: 10.1371/journal.pone.0244905 (PMC8031081; doi:10.1371/journal.pone.0244905)
Supplement: S1 Data — (ZIP) [file pone.0244905.s006.zip › pdbligand5_3_906/1AKD.lig.HEM.pdb]

ATOM    521  CD1 TYR A  75       8.458  31.744   4.854  1.00 24.39           C      4.786
ATOM    523  CE1 TYR A  75       9.769  31.763   5.341  1.00 31.40           C      5.087
ATOM    525  CZ  TYR A  75      10.012  32.048   6.689  1.00 26.92           C      4.807
ATOM    526  OH  TYR A  75      11.288  32.067   7.159  1.00 19.36           O      4.944
ATOM    599  OG  SER A  83      11.560  29.168  -0.349  1.00 28.81           O      5.210
ATOM    619  CB  PRO A  86      16.482  30.306   1.722  1.00 17.61           C      5.105
ATOM    730  N   PRO A 100      13.941  20.195  -1.091  1.00 16.45           N      5.096
ATOM    731  CA  PRO A 100      13.161  21.132  -1.913  1.00 12.90           C      4.811
ATOM    732  C   PRO A 100      13.206  22.599  -1.469  1.00 17.08           C      4.532
ATOM    733  O   PRO A 100      12.488  23.441  -2.013  1.00 18.10           O      4.849
ATOM    734  CB  PRO A 100      11.733  20.575  -1.832  1.00 19.11           C      5.193
ATOM    735  CG  PRO A 100      11.799  19.377  -0.864  1.00 17.51           C      4.769
ATOM    736  CD  PRO A 100      13.075  19.522  -0.110  1.00 17.38           C      5.260
ATOM    737  N   THR A 101      14.086  22.914  -0.527  1.00 15.89           N      5.058
ATOM    738  CA  THR A 101      14.042  24.207   0.152  1.00 25.21           C      5.230
ATOM    739  C   THR A 101      14.476  25.408  -0.714  1.00 26.68           C      4.904
ATOM    740  O   THR A 101      14.037  26.531  -0.469  1.00 23.52           O      5.184
ATOM    741  CB  THR A 101      14.860  24.161   1.487  1.00 26.68           C      5.029
ATOM    742  OG1 THR A 101      14.364  23.100   2.312  1.00 27.61           O      4.914
ATOM    743  CG2 THR A 101      14.714  25.458   2.267  1.00 26.22           C      4.463
ATOM    795  CD  GLN A 108       7.891  23.457  -2.210  1.00 35.73           C      5.298
ATOM    796  OE1 GLN A 108       7.071  24.119  -1.585  1.00 41.58           O      4.633
ATOM    797  NE2 GLN A 108       8.646  22.528  -1.633  1.00 41.26           N      4.209
ATOM    833  CB  ARG A 112       7.026  17.710  -0.875  1.00 24.46           C      5.048
ATOM    834  CG  ARG A 112       7.541  18.999  -0.254  1.00 20.76           C      5.107
ATOM    835  CD  ARG A 112       6.410  19.965   0.100  1.00 17.85           C      4.854
ATOM    836  NE  ARG A 112       5.729  19.609   1.346  1.00 24.27           N      5.258
ATOM    837  CZ  ARG A 112       6.128  19.966   2.568  1.00 26.49           C      4.765
ATOM    838  NH1 ARG A 112       7.262  20.631   2.748  1.00 16.75           N      5.054
ATOM    839  NH2 ARG A 112       5.401  19.624   3.626  1.00 23.64           N      5.001
ATOM    857  CB  ALA A 115      11.590  14.540   1.111  1.00 17.68           C      4.884
ATOM    886  CB  VAL A 119      12.011  12.151   7.043  1.00 18.18           C      4.551
ATOM    887  CG1 VAL A 119      13.435  11.945   6.580  1.00 22.26           C      4.364
ATOM    888  CG2 VAL A 119      11.310  13.216   6.204  1.00 21.43           C      4.810
ATOM   1238  CD1 PHE A 163      18.563  11.365   9.330  1.00 30.51           C      4.581
ATOM   1240  CE1 PHE A 163      18.468  11.695   7.985  1.00 25.22           C      4.217
ATOM   1242  CZ  PHE A 163      19.616  11.816   7.227  1.00 26.35           C      5.092
ATOM   1868  CG  LEU A 244      16.985  19.837   3.237  1.00 24.15           C      5.278
ATOM   1870  CD2 LEU A 244      15.688  19.924   2.464  1.00 30.15           C      5.092
ATOM   1872  CA  LEU A 245      18.250  15.484   5.014  1.00 18.30           C      4.322
ATOM   1873  C   LEU A 245      19.352  15.261   6.058  1.00 22.60           C      4.363
ATOM   1874  O   LEU A 245      19.071  14.975   7.231  1.00 22.39           O      4.923
ATOM   1875  CB  LEU A 245      17.875  14.157   4.363  1.00 15.14           C      4.695
ATOM   1876  CG  LEU A 245      16.629  14.213   3.481  1.00 30.35           C      5.124
ATOM   1878  CD2 LEU A 245      15.348  14.478   4.271  1.00 30.26           C      4.996
ATOM   1894  N   GLY A 248      19.377  18.411   8.254  1.00 24.96           N      5.071
ATOM   1895  CA  GLY A 248      18.202  18.400   9.108  1.00 22.99           C      4.761
ATOM   1896  C   GLY A 248      18.272  17.346  10.194  1.00 25.24           C      5.296
ATOM   1897  O   GLY A 248      17.817  17.578  11.312  1.00 32.30           O      4.655
ATOM   1898  N   GLY A 249      18.870  16.201   9.881  1.00 16.08           N      4.787
ATOM   1899  CA  GLY A 249      18.999  15.135  10.859  1.00 23.45           C      5.058
ATOM   1919  CA  THR A 252      17.853  20.470  14.622  1.00 19.45           C      5.230
ATOM   1920  C   THR A 252      17.387  20.003  15.997  1.00 22.43           C      4.916
ATOM   1921  O   THR A 252      17.484  20.748  16.966  1.00 23.38           O      4.663
ATOM   1922  CB  THR A 252      16.748  20.206  13.564  1.00 21.04           C      3.778
ATOM   1923  OG1 THR A 252      16.599  18.797  13.352  1.00 19.70           O      3.318
ATOM   1924  CG2 THR A 252      17.095  20.880  12.243  1.00 23.98           C      5.199
ATOM   1925  N   VAL A 253      16.957  18.746  16.085  1.00 20.46           N      5.158
ATOM   1926  CA  VAL A 253      16.527  18.134  17.343  1.00 17.07           C      4.515
ATOM   1929  CB  VAL A 253      16.084  16.664  17.127  1.00 20.12           C      5.008
ATOM   1931  CG2 VAL A 253      15.000  16.590  16.069  1.00 17.28           C      4.662
ATOM   1951  CB  PHE A 256      15.144  21.529  19.889  1.00 16.21           C      4.043
ATOM   1952  CG  PHE A 256      13.836  21.714  20.645  1.00 20.13           C      4.422
ATOM   1953  CD1 PHE A 256      13.303  22.995  20.800  1.00 13.37           C      4.965
ATOM   1954  CD2 PHE A 256      13.179  20.604  21.182  1.00 21.62           C      4.840
ATOM   2227  CD2 LEU A 289       9.690  21.770  19.003  1.00 10.50           C      4.613
ATOM   2272  CG  LEU A 294      15.959  25.458  17.080  1.00 13.87           C      4.806
ATOM   2274  CD2 LEU A 294      14.566  24.915  17.230  1.00 17.16           C      4.958
ATOM   2279  CB  VAL A 295      14.558  27.442  12.494  1.00 16.80           C      4.743
ATOM   2280  CG1 VAL A 295      14.928  27.622  11.023  1.00 15.18           C      4.930
ATOM   2281  CG2 VAL A 295      14.972  26.046  12.934  1.00 14.74           C      4.063
ATOM   2291  CB  ASP A 297      16.282  30.716   6.796  1.00 19.56           C      4.993
ATOM   2292  CG  ASP A 297      15.063  29.860   6.495  1.00 22.01           C      4.624
ATOM   2293  OD1 ASP A 297      13.980  30.078   7.074  1.00 23.25           O      4.405
ATOM   2294  OD2 ASP A 297      15.202  28.953   5.652  1.00 23.99           O      4.008
ATOM   2298  O   GLY A 298      14.065  32.711   2.979  1.00 15.69           O      5.269
ATOM   2306  NE  ARG A 299      10.381  31.572   2.162  1.00 16.63           N      4.897
ATOM   2307  CZ  ARG A 299      10.915  30.398   2.516  1.00 13.79           C      4.250
ATOM   2308  NH1 ARG A 299      12.165  30.320   2.997  1.00 14.92           N      5.228
ATOM   2309  NH2 ARG A 299      10.262  29.234   2.435  1.00 20.22           N      5.263
ATOM   2491  CB  GLN A 322      10.718  30.008  12.083  1.00 20.21           C      4.570
ATOM   2492  CG  GLN A 322      10.356  29.657  10.649  1.00 29.41           C      5.295
ATOM   2493  CD  GLN A 322      11.476  29.931   9.664  1.00 22.24           C      5.197
ATOM   2494  OE1 GLN A 322      12.526  30.465  10.023  1.00 18.06           O      4.412
ATOM   2495  NE2 GLN A 322      11.273  29.521   8.419  1.00 25.98           N      5.108
ATOM   2698  O   THR A 348       7.932  28.219  12.524  1.00 19.24           O      5.007
ATOM   2703  CA  THR A 349       8.597  26.641  14.776  1.00 17.81           C      5.131
ATOM   2704  C   THR A 349       9.062  25.695  13.665  1.00 18.15           C      4.658
ATOM   2705  O   THR A 349      10.264  25.569  13.404  1.00 16.86           O      3.675
ATOM   2706  CB  THR A 349       8.502  25.874  16.112  1.00 11.65           C      5.039
ATOM   2708  CG2 THR A 349       9.763  25.081  16.400  1.00 15.85           C      5.109
ATOM   2709  N   PHE A 350       8.100  25.043  13.019  1.00 18.68           N      4.872
ATOM   2710  CA  PHE A 350       8.391  24.109  11.938  1.00 19.84           C      4.073
ATOM   2711  C   PHE A 350       8.132  24.740  10.569  1.00 24.89           C      4.473
ATOM   2712  O   PHE A 350       8.085  24.039   9.557  1.00 23.72           O      5.221
ATOM   2713  CB  PHE A 350       7.545  22.847  12.093  1.00 16.16           C      4.910
ATOM   2714  CG  PHE A 350       7.919  21.962  13.273  1.00 15.74           C      5.079
ATOM   2715  CD1 PHE A 350       9.174  21.350  13.319  1.00 14.34           C      4.314
ATOM   2717  CE1 PHE A 350       9.501  20.516  14.393  1.00 22.10           C      5.134
ATOM   2719  CZ  PHE A 350       8.572  20.297  15.417  1.00 18.76           C      5.036
ATOM   2720  N   GLY A 351       7.974  26.062  10.547  1.00 16.66           N      5.159
ATOM   2721  CA  GLY A 351       7.763  26.772   9.300  1.00 17.10           C      4.711
ATOM   2727  O   HIS A 352       5.680  28.440   5.301  1.00 24.47           O      5.285
ATOM   2740  C   SER A 354       5.754  24.593   1.754  1.00 21.59           C      4.842
ATOM   2741  O   SER A 354       5.928  23.454   1.321  1.00 23.42           O      4.951
ATOM   2744  N   HIS A 355       6.574  25.166   2.634  1.00 14.68           N      5.268
ATOM   2745  CA  HIS A 355       7.822  24.526   3.048  1.00 16.68           C      5.101
ATOM   2746  C   HIS A 355       7.758  23.971   4.469  1.00 21.61           C      4.971
ATOM   2747  O   HIS A 355       8.800  23.706   5.083  1.00 17.93           O      3.751
ATOM   2748  CB  HIS A 355       8.978  25.502   2.914  1.00 15.31           C      4.434
ATOM   2749  CG  HIS A 355       9.316  25.848   1.502  1.00 22.62           C      4.748
ATOM   2750  ND1 HIS A 355      10.303  25.201   0.796  1.00 28.39           N      5.086
ATOM   2751  CD2 HIS A 355       8.834  26.809   0.677  1.00 19.07           C      4.876
ATOM   2752  CE1 HIS A 355      10.421  25.753  -0.398  1.00 20.07           C      4.736
ATOM   2753  NE2 HIS A 355       9.538  26.732  -0.497  1.00 19.49           N      5.020
ATOM   2754  N   LEU A 356       6.537  23.736   4.963  1.00 20.78           N      5.293
ATOM   2756  C   LEU A 356       7.213  21.889   6.449  1.00 24.19           C      4.769
ATOM   2757  O   LEU A 356       7.287  21.015   5.582  1.00 23.57           O      4.941
ATOM   2762  N   CYS A 357       7.870  21.826   7.600  1.00 13.75           N      4.259
ATOM   2763  CA  CYS A 357       8.825  20.773   7.904  1.00 21.71           C      4.203
ATOM   2764  C   CYS A 357       8.274  19.344   7.786  1.00 21.21           C      4.917
ATOM   2766  CB  CYS A 357       9.388  20.980   9.309  1.00 15.86           C      3.380
ATOM   2767  SG  CYS A 357      10.594  19.746   9.797  1.00 21.19           S      2.343
ATOM   2768  N   LEU A 358       8.912  18.541   6.937  1.00 23.38           N      5.002
ATOM   2769  CA  LEU A 358       8.514  17.151   6.727  1.00 30.41           C      5.293
ATOM   2770  C   LEU A 358       8.947  16.226   7.860  1.00 26.27           C      5.099
ATOM   2772  CB  LEU A 358       9.092  16.633   5.410  1.00 27.61           C      5.264
ATOM   2773  CG  LEU A 358       8.455  17.222   4.155  1.00 30.99           C      4.967
ATOM   2774  CD1 LEU A 358       9.241  16.770   2.924  1.00 26.72           C      4.953
ATOM   2776  N   GLY A 359       9.989  16.621   8.586  1.00 18.90           N      4.904
ATOM   2777  CA  GLY A 359      10.511  15.777   9.643  1.00 16.71           C      5.021
ATOM   2778  C   GLY A 359       9.915  16.071  11.005  1.00 25.99           C      4.686
ATOM   2779  O   GLY A 359      10.423  15.583  12.016  1.00 25.45           O      4.470
ATOM   2780  N   GLN A 360       8.812  16.813  11.040  1.00 20.88           N      5.225
ATOM   2803  CB  LEU A 362      11.142  12.095  12.648  1.00 22.30           C      5.237
ATOM   2804  CG  LEU A 362      12.489  11.478  13.033  1.00 21.59           C      5.050
ATOM   2806  CD2 LEU A 362      13.412  11.555  11.835  1.00 24.33           C      4.568
ATOM   2807  N   ALA A 363      10.696  14.470  14.715  1.00 20.53           N      4.968
ATOM   2808  CA  ALA A 363      11.166  15.389  15.747  1.00 20.23           C      5.079
ATOM   2811  CB  ALA A 363      11.077  16.833  15.249  1.00 18.59           C      4.293
ATOM   2841  OE1 GLU A 366      14.934  12.991  16.409  1.00 21.18           O      5.240
ATOM   2850  CD1 ILE A 367      10.840  18.058  19.805  1.00 13.84           C      5.067
