# Supplementary material for: A mathematical representation of protein binding sites using structural dispersion of atoms from principal axes for classification of binding ligands
Source: PLoS One. 2021 Apr 8;16(4):e0244905. doi: 10.1371/journal.pone.0244905 (PMC8031081; doi:10.1371/journal.pone.0244905)
Supplement: S1 Data — (ZIP) [file pone.0244905.s006.zip › pdbligand5_3_906/1ALH.lig.PO4.pdb]

ATOM    433  OD1 ASP A  51      71.671  40.405  39.472  1.00 43.82           O      4.907
ATOM    434  OD2 ASP A  51      72.178  42.395  40.136  1.00 43.64           O      5.288
ATOM    884  N   ASP A 101      77.188  33.616  40.885  1.00  9.82           N      5.253
ATOM    885  CA  ASP A 101      76.714  34.773  41.611  1.00  5.67           C      5.243
ATOM    886  C   ASP A 101      76.921  35.949  40.664  1.00  8.32           C      3.976
ATOM    887  O   ASP A 101      77.617  35.814  39.648  1.00  6.01           O      5.176
ATOM    888  CB  ASP A 101      77.515  34.968  42.906  1.00  2.69           C      4.956
ATOM    889  CG  ASP A 101      78.902  35.604  42.868  1.00  7.17           C      4.264
ATOM    890  OD1 ASP A 101      79.648  35.441  41.899  1.00  7.40           O      5.282
ATOM    891  OD2 ASP A 101      79.248  36.258  43.851  1.00  9.53           O      4.223
ATOM    893  N   SER A 102      76.437  37.135  41.032  1.00 10.30           N      4.477
ATOM    894  CA  SER A 102      76.576  38.327  40.212  1.00  9.31           C      5.160
ATOM    895  C   SER A 102      78.002  38.694  39.833  1.00  8.42           C      5.144
ATOM    897  CB  SER A 102      75.944  39.490  40.942  1.00 13.04           C      4.445
ATOM    898  OG  SER A 102      74.717  39.092  41.544  1.00 23.70           O      3.412
ATOM    899  H   SER A 102      75.830  37.193  41.797  1.00  0.00           H      3.522
ATOM    900  HG  SER A 102      74.402  39.798  42.122  1.00  0.00           H      3.149
ATOM    901  N   ALA A 103      78.957  38.465  40.729  1.00  9.87           N      5.067
ATOM    906  H   ALA A 103      78.708  38.024  41.562  1.00  0.00           H      4.296
ATOM   1445  CD  ARG A 166      79.774  39.165  45.646  1.00 27.39           C      5.211
ATOM   1446  NE  ARG A 166      78.665  40.078  45.419  1.00 41.72           N      4.996
ATOM   1447  CZ  ARG A 166      77.755  39.863  44.459  1.00 49.51           C      4.045
ATOM   1448  NH1 ARG A 166      77.817  38.798  43.657  1.00 54.24           N      3.909
ATOM   1449  NH2 ARG A 166      76.763  40.740  44.283  1.00 51.84           N      3.766
ATOM   1451  HE  ARG A 166      78.575  40.874  45.984  1.00  0.00           H      5.275
ATOM   1452 HH11 ARG A 166      78.565  38.143  43.746  1.00  0.00           H      4.545
ATOM   1453 HH12 ARG A 166      77.118  38.660  42.956  1.00  0.00           H      3.530
ATOM   1454 HH21 ARG A 166      76.699  41.547  44.870  1.00  0.00           H      4.311
ATOM   1455 HH22 ARG A 166      76.078  40.579  43.574  1.00  0.00           H      3.375
ATOM   2925  CG  ASP A 327      69.852  39.601  41.849  1.00 35.66           C      3.943
ATOM   2926  OD1 ASP A 327      70.093  38.531  41.293  1.00 17.00           O      3.988
ATOM   2927  OD2 ASP A 327      70.415  39.953  42.883  1.00 41.61           O      4.561
ATOM   2939  HZ1 LYS A 328      71.531  43.062  42.848  1.00  0.00           H      4.702
ATOM   2968  CG  HIS A 331      68.433  37.634  46.228  1.00 35.59           C      5.059
ATOM   2969  ND1 HIS A 331      68.904  36.402  46.129  1.00 36.80           N      4.601
ATOM   2970  CD2 HIS A 331      69.217  38.464  45.469  1.00 33.63           C      4.983
ATOM   2971  CE1 HIS A 331      69.943  36.446  45.342  1.00 35.02           C      4.538
ATOM   2972  NE2 HIS A 331      70.127  37.680  44.950  1.00 34.27           N      4.031
ATOM   2974  HD1 HIS A 331      68.568  35.605  46.590  1.00  0.00           H      5.170
ATOM   3312 HD21 ASN A 369      73.097  38.968  38.820  1.00  0.00           H      5.039
ATOM   3322  CE1 HIS A 370      71.683  36.634  39.700  1.00 21.23           C      4.890
ATOM   3323  NE2 HIS A 370      72.939  36.452  39.991  1.00 23.10           N      5.172
ATOM   3344  HE2 HIS A 372      68.085  37.918  42.814  1.00  0.00           H      5.230
ATOM   3692  CG  HIS A 412      71.954  33.799  42.192  1.00 31.48           C      5.136
ATOM   3693  ND1 HIS A 412      73.182  33.719  42.678  1.00 37.10           N      4.926
ATOM   3694  CD2 HIS A 412      71.394  35.011  42.523  1.00 37.23           C      4.681
ATOM   3695  CE1 HIS A 412      73.391  34.848  43.294  1.00 38.96           C      3.627
ATOM   3696  NE2 HIS A 412      72.330  35.615  43.203  1.00 39.03           N      3.428
ATOM   3698  HD1 HIS A 412      73.740  32.914  42.776  1.00  0.00           H      4.847
