# Supplementary material for: A mathematical representation of protein binding sites using structural dispersion of atoms from principal axes for classification of binding ligands
Source: PLoS One. 2021 Apr 8;16(4):e0244905. doi: 10.1371/journal.pone.0244905 (PMC8031081; doi:10.1371/journal.pone.0244905)
Supplement: S1 Data — (ZIP) [file pone.0244905.s006.zip › pdbligand5_3_906/1AMU.lig.AMP.pdb]

ATOM   1326  CA  THR A 190      31.452 103.754  23.027  1.00 55.95           C      4.873
ATOM   1329  CB  THR A 190      30.681 102.520  23.621  1.00 55.97           C      4.617
ATOM   1330  OG1 THR A 190      31.516 101.356  23.621  1.00 56.39           O      3.607
ATOM   1331  CG2 THR A 190      29.409 102.231  22.837  1.00 54.69           C      5.083
ATOM   1332  N   SER A 191      33.025 102.860  21.373  1.00 60.90           N      4.934
ATOM   1337  OG  SER A 191      35.046 101.189  21.430  1.00 64.30           O      4.480
ATOM   1631  CD1 PHE A 234      34.468 103.498  30.088  1.00 24.06           C      4.329
ATOM   1633  CE1 PHE A 234      34.555 102.114  30.008  1.00 20.73           C      4.894
ATOM   1635  CZ  PHE A 234      35.181 101.401  31.021  1.00 23.73           C      4.266
ATOM   2159  C   THR A 300      37.392  95.047  37.538  1.00 18.06           C      5.229
ATOM   2160  O   THR A 300      36.469  94.245  37.704  1.00 19.02           O      4.650
ATOM   2164  N   ALA A 301      37.499  95.810  36.459  1.00 16.96           N      5.084
ATOM   2165  CA  ALA A 301      36.509  95.750  35.400  1.00 18.00           C      4.536
ATOM   2166  C   ALA A 301      37.097  96.377  34.143  1.00 19.49           C      4.940
ATOM   2168  CB  ALA A 301      35.260  96.512  35.832  1.00 15.61           C      4.829
ATOM   2169  N   GLY A 302      36.385  96.243  33.025  1.00 20.08           N      4.423
ATOM   2170  CA  GLY A 302      36.829  96.857  31.782  1.00 21.23           C      4.655
ATOM   2171  C   GLY A 302      37.536  95.894  30.852  1.00 21.48           C      4.182
ATOM   2172  O   GLY A 302      37.339  95.928  29.643  1.00 22.09           O      4.698
ATOM   2173  N   SER A 303      38.371  95.039  31.422  1.00 21.28           N      5.190
ATOM   2174  CA  SER A 303      39.064  94.017  30.656  1.00 19.45           C      4.875
ATOM   2175  C   SER A 303      39.356  92.826  31.556  1.00 19.68           C      5.051
ATOM   2176  O   SER A 303      39.113  92.867  32.761  1.00 18.36           O      4.975
ATOM   2177  CB  SER A 303      40.356  94.576  30.062  1.00 18.93           C      5.292
ATOM   2179  N   ALA A 304      39.874  91.758  30.970  1.00 22.39           N      4.911
ATOM   2180  CA  ALA A 304      40.138  90.541  31.718  1.00 23.82           C      4.838
ATOM   2181  C   ALA A 304      41.209  90.664  32.794  1.00 24.04           C      4.989
ATOM   2183  CB  ALA A 304      40.478  89.397  30.762  1.00 24.30           C      4.609
ATOM   2184  N   THR A 305      40.919  90.088  33.954  1.00 22.35           N      5.124
ATOM   2314  C   ASN A 321      34.228  91.254  38.496  1.00 18.73           C      4.960
ATOM   2316  CB  ASN A 321      36.111  89.599  38.297  1.00 19.78           C      5.249
ATOM   2317  CG  ASN A 321      36.379  89.778  36.815  1.00 21.35           C      4.985
ATOM   2318  OD1 ASN A 321      36.516  90.901  36.314  1.00 20.04           O      4.145
ATOM   2319  ND2 ASN A 321      36.475  88.662  36.102  1.00 19.56           N      5.051
ATOM   2320  N   ALA A 322      34.097  92.454  37.945  1.00 18.59           N      4.407
ATOM   2321  CA  ALA A 322      32.812  92.948  37.475  1.00 17.09           C      4.602
ATOM   2322  C   ALA A 322      32.826  93.109  35.964  1.00 17.72           C      4.543
ATOM   2323  O   ALA A 322      33.715  93.752  35.400  1.00 18.65           O      4.906
ATOM   2325  N   TYR A 323      31.824  92.541  35.312  1.00 15.71           N      4.592
ATOM   2326  CA  TYR A 323      31.730  92.598  33.871  1.00 14.68           C      4.550
ATOM   2327  C   TYR A 323      30.460  93.308  33.423  1.00 16.35           C      4.843
ATOM   2329  CB  TYR A 323      31.760  91.171  33.306  1.00 13.64           C      4.988
ATOM   2330  CG  TYR A 323      31.156  91.036  31.923  1.00 13.92           C      5.181
ATOM   2332  CD2 TYR A 323      31.943  91.174  30.776  1.00 13.92           C      4.693
ATOM   2334  CE2 TYR A 323      31.375  91.095  29.504  1.00 13.65           C      4.081
ATOM   2335  CZ  TYR A 323      30.010  90.874  29.380  1.00 15.04           C      4.802
ATOM   2336  OH  TYR A 323      29.431  90.824  28.137  1.00 15.42           O      4.837
ATOM   2337  N   GLY A 324      30.562  94.065  32.336  1.00 15.07           N      5.047
ATOM   2338  CA  GLY A 324      29.378  94.658  31.753  1.00 16.44           C      4.933
ATOM   2339  C   GLY A 324      29.674  95.679  30.677  1.00 17.87           C      4.580
ATOM   2340  O   GLY A 324      30.718  96.338  30.722  1.00 17.25           O      5.056
ATOM   2341  N   PRO A 325      28.810  95.781  29.654  1.00 16.69           N      5.126
ATOM   2342  CA  PRO A 325      28.967  96.762  28.581  1.00 16.99           C      4.910
ATOM   2343  C   PRO A 325      28.263  98.053  28.990  1.00 18.32           C      5.136
ATOM   2344  O   PRO A 325      27.437  98.059  29.911  1.00 18.44           O      5.061
ATOM   2345  CB  PRO A 325      28.244  96.100  27.416  1.00 14.52           C      4.273
ATOM   2346  CG  PRO A 325      27.102  95.429  28.093  1.00 15.35           C      5.182
ATOM   2347  CD  PRO A 325      27.738  94.820  29.330  1.00 15.78           C      5.076
ATOM   2348  N   THR A 326      28.573  99.144  28.303  1.00 18.80           N      4.370
ATOM   2349  CA  THR A 326      27.922 100.424  28.563  1.00 19.79           C      5.166
ATOM   2350  C   THR A 326      26.413 100.272  28.358  1.00 19.14           C      5.095
ATOM   2352  CB  THR A 326      28.443 101.500  27.590  1.00 18.68           C      4.733
ATOM   2353  OG1 THR A 326      29.872 101.539  27.655  1.00 21.18           O      3.615
ATOM   2354  CG2 THR A 326      27.889 102.866  27.946  1.00 18.66           C      5.041
ATOM   2355  N   GLU A 327      26.054  99.416  27.407  1.00 17.50           N      5.082
ATOM   2361  CD  GLU A 327      26.730  99.107  24.278  1.00 21.41           C      4.900
ATOM   2362  OE1 GLU A 327      27.453  98.629  25.180  1.00 19.67           O      5.299
ATOM   2363  OE2 GLU A 327      27.200  99.530  23.203  1.00 22.66           O      5.132
ATOM   2507  CB  ILE A 348      32.705  87.675  33.805  1.00 16.02           C      5.148
ATOM   2509  CG2 ILE A 348      33.949  88.148  33.087  1.00 16.70           C      5.211
ATOM   2998  O   THR A 411      29.181  92.795  22.623  1.00 22.23           O      4.686
ATOM   2999  CB  THR A 411      27.702  91.513  24.904  1.00 16.50           C      4.963
ATOM   3010  CB  ASP A 413      31.336  89.183  25.030  1.00 19.41           C      4.989
ATOM   3011  CG  ASP A 413      31.783  90.598  25.251  1.00 21.35           C      4.378
ATOM   3012  OD1 ASP A 413      32.777  91.012  24.621  1.00 21.26           O      5.244
ATOM   3013  OD2 ASP A 413      31.136  91.294  26.058  1.00 19.96           O      4.982
ATOM   3108  CB  TYR A 425      34.910  86.513  29.905  1.00 19.84           C      5.109
ATOM   3109  CG  TYR A 425      35.221  87.533  28.838  1.00 20.76           C      4.757
ATOM   3110  CD1 TYR A 425      34.200  88.228  28.188  1.00 20.00           C      5.154
ATOM   3111  CD2 TYR A 425      36.543  87.797  28.470  1.00 20.67           C      4.704
ATOM   3112  CE1 TYR A 425      34.490  89.161  27.194  1.00 22.93           C      4.217
ATOM   3113  CE2 TYR A 425      36.845  88.724  27.478  1.00 22.67           C      5.011
ATOM   3114  CZ  TYR A 425      35.817  89.400  26.843  1.00 24.08           C      4.434
ATOM   3115  OH  TYR A 425      36.118  90.296  25.843  1.00 27.17           O      4.120
ATOM   3133  CG  ARG A 428      36.135  91.807  22.410  1.00 32.93           C      4.329
ATOM   3134  CD  ARG A 428      35.214  93.000  22.188  1.00 41.76           C      4.109
ATOM   3135  NE  ARG A 428      33.816  92.660  22.448  1.00 45.68           N      4.604
ATOM   3136  CZ  ARG A 428      32.773  93.176  21.806  1.00 47.13           C      4.725
ATOM   3138  NH2 ARG A 428      31.556  92.832  22.181  1.00 48.00           N      4.330
ATOM   3841  CD  LYS A 517      38.233  98.819  27.353  1.00 22.29           C      5.103
ATOM   3842  CE  LYS A 517      37.141  98.654  28.400  1.00 20.73           C      5.049
ATOM   3843  NZ  LYS A 517      35.811  98.327  27.824  1.00 24.31           N      3.702
