# Supplementary material for: A mathematical representation of protein binding sites using structural dispersion of atoms from principal axes for classification of binding ligands
Source: PLoS One. 2021 Apr 8;16(4):e0244905. doi: 10.1371/journal.pone.0244905 (PMC8031081; doi:10.1371/journal.pone.0244905)
Supplement: S1 Data — (ZIP) [file pone.0244905.s006.zip › pdbligand5_3_906/1AN5.lig.PO4.pdb]

ATOM    174  CB  ARG A  21      10.039  25.903  24.659  1.00 52.57           C      4.236
ATOM    175  CG  ARG A  21       9.797  24.773  23.677  1.00 55.08           C      4.539
ATOM    176  CD  ARG A  21      11.084  23.990  23.444  1.00 56.11           C      4.885
ATOM    177  NE  ARG A  21      11.605  23.400  24.677  1.00 59.72           N      3.948
ATOM    178  CZ  ARG A  21      11.148  22.281  25.237  1.00 61.25           C      4.569
ATOM    179  NH1 ARG A  21      10.146  21.609  24.681  1.00 60.72           N      5.096
ATOM    180  NH2 ARG A  21      11.693  21.836  26.363  1.00 62.31           N      4.261
ATOM   1170  CG  LEU A 143      15.258  18.022  24.765  1.00 31.39           C      4.743
ATOM   1171  CD1 LEU A 143      13.996  18.586  24.085  1.00 31.17           C      4.536
ATOM   1173  N   ALA A 144      17.913  19.787  22.291  1.00  9.35           N      5.247
ATOM   1176  O   ALA A 144      19.211  20.474  24.592  1.00  8.05           O      5.125
ATOM   1177  CB  ALA A 144      19.016  21.944  21.943  1.00  8.37           C      5.076
ATOM   1357  CD  ARG A 166      21.581  25.456  25.694  1.00  5.66           C      5.224
ATOM   1358  NE  ARG A 166      20.670  24.382  25.344  1.00 10.29           N      4.259
ATOM   1359  CZ  ARG A 166      19.373  24.373  25.631  1.00 10.59           C      4.121
ATOM   1360  NH1 ARG A 166      18.805  25.427  26.195  1.00 12.71           N      3.777
ATOM   1361  NH2 ARG A 166      18.627  23.329  25.294  1.00  9.69           N      3.506
ATOM   1366  CB  SER A 167      18.423  25.525  29.424  1.00 27.17           C      4.895
ATOM   1367  OG  SER A 167      17.099  25.569  29.931  1.00 30.30           O      4.613
ATOM   1695  OH  TYR A 209      11.780  23.959  31.273  1.00 29.46           O      5.164
ATOM   3183  N   ARG B 126      16.138  29.741  25.250  1.00 16.34           N      5.036
ATOM   3184  CA  ARG B 126      17.270  29.422  26.103  1.00 12.75           C      4.848
ATOM   3185  C   ARG B 126      18.309  28.748  25.223  1.00 10.80           C      4.454
ATOM   3186  O   ARG B 126      19.255  28.149  25.713  1.00 11.54           O      4.469
ATOM   3187  CB  ARG B 126      16.823  28.481  27.224  1.00 16.37           C      4.808
ATOM   3188  CG  ARG B 126      15.667  29.044  28.043  1.00 20.51           C      4.625
ATOM   3189  CD  ARG B 126      15.185  28.107  29.139  1.00 22.52           C      5.112
ATOM   3190  NE  ARG B 126      14.390  26.993  28.624  1.00 25.75           N      4.027
ATOM   3191  CZ  ARG B 126      13.293  26.522  29.213  1.00 26.89           C      4.512
ATOM   3192  NH1 ARG B 126      12.843  27.074  30.334  1.00 28.57           N      4.536
ATOM   3193  NH2 ARG B 126      12.635  25.504  28.675  1.00 26.40           N      4.038
ATOM   3194  N   ARG B 127      18.124  28.863  23.912  1.00  8.93           N      4.698
ATOM   3195  CA  ARG B 127      19.024  28.257  22.942  1.00  9.42           C      4.995
ATOM   3198  CB  ARG B 127      18.233  27.309  22.024  1.00 18.58           C      4.565
ATOM   3199  CG  ARG B 127      17.381  26.288  22.745  1.00 28.33           C      4.414
ATOM   3200  CD  ARG B 127      16.531  25.437  21.798  1.00 33.51           C      4.540
ATOM   3201  NE  ARG B 127      15.896  24.356  22.550  1.00 45.70           N      3.469
ATOM   3202  CZ  ARG B 127      15.320  23.282  22.013  1.00 52.12           C      4.027
ATOM   3203  NH1 ARG B 127      15.214  23.153  20.692  1.00 55.52           N      4.851
ATOM   3204  NH2 ARG B 127      14.791  22.355  22.805  1.00 53.30           N      3.637
