# Supplementary material for: A mathematical representation of protein binding sites using structural dispersion of atoms from principal axes for classification of binding ligands
Source: PLoS One. 2021 Apr 8;16(4):e0244905. doi: 10.1371/journal.pone.0244905 (PMC8031081; doi:10.1371/journal.pone.0244905)
Supplement: S1 Data — (ZIP) [file pone.0244905.s006.zip › pdbligand5_3_906/1ANF.lig.GLC.pdb]

ATOM     83  CB  ASN A  12       2.636  15.476  37.061  1.00 20.71           C      5.018
ATOM     84  CG  ASN A  12       3.544  16.517  36.370  1.00 23.03           C      4.785
ATOM     86  ND2 ASN A  12       4.723  16.170  35.940  1.00 23.71           N      5.095
ATOM     95  CB  ASP A  14       4.919  13.055  32.811  1.00 23.85           C      5.114
ATOM     96  CG  ASP A  14       5.269  13.270  34.283  1.00 25.78           C      4.543
ATOM     97  OD1 ASP A  14       4.326  13.325  35.094  1.00 21.27           O      4.822
ATOM     98  OD2 ASP A  14       6.468  13.454  34.625  1.00 27.63           O      3.504
ATOM    105  CD  LYS A  15       3.294  10.615  36.574  1.00 18.66           C      5.165
ATOM    106  CE  LYS A  15       4.338  10.472  37.605  1.00 19.34           C      4.978
ATOM    107  NZ  LYS A  15       5.097  11.684  37.729  1.00 23.84           N      3.747
ATOM    329  CG  GLU A  44       5.962  21.332  41.808  1.00 33.18           C      5.269
ATOM    332  OE2 GLU A  44       7.190  21.792  39.879  1.00 37.69           O      4.774
ATOM    465  CG  TRP A  62       4.719  16.469  43.306  1.00 17.52           C      5.046
ATOM    466  CD1 TRP A  62       5.937  16.436  43.813  1.00 15.19           C      4.949
ATOM    467  CD2 TRP A  62       4.888  16.968  41.952  1.00 16.34           C      5.091
ATOM    468  NE1 TRP A  62       6.865  16.898  42.917  1.00 17.65           N      5.011
ATOM    469  CE2 TRP A  62       6.236  17.202  41.761  1.00 18.48           C      4.640
ATOM    471  CZ2 TRP A  62       6.790  17.735  40.576  1.00 18.35           C      5.102
ATOM    473  CH2 TRP A  62       5.852  17.938  39.606  1.00 20.02           C      5.180
ATOM    474  N   ALA A  63       5.291  13.431  43.885  1.00 16.89           N      4.775
ATOM    475  CA  ALA A  63       6.322  12.663  44.574  1.00 14.19           C      4.502
ATOM    476  C   ALA A  63       6.303  13.135  46.061  1.00 15.79           C      5.053
ATOM    477  O   ALA A  63       5.928  14.359  46.283  1.00 14.46           O      5.096
ATOM    478  CB  ALA A  63       7.692  12.709  43.993  1.00 15.58           C      4.769
ATOM    493  CB  ASP A  65      10.795  15.320  47.622  1.00 16.52           C      5.217
ATOM    494  CG  ASP A  65      10.426  15.767  46.252  1.00 14.74           C      5.163
ATOM    495  OD1 ASP A  65       9.470  15.193  45.559  1.00 14.91           O      4.794
ATOM    496  OD2 ASP A  65      10.911  16.789  45.762  1.00 17.68           O      4.757
ATOM    497  N   ARG A  66       7.788  16.876  48.117  1.00 18.75           N      5.142
ATOM    501  CB  ARG A  66       6.281  18.501  47.015  1.00 18.07           C      4.939
ATOM    502  CG  ARG A  66       7.025  18.710  45.705  1.00 18.34           C      4.832
ATOM    503  CD  ARG A  66       7.571  20.107  45.776  1.00 25.02           C      5.085
ATOM    504  NE  ARG A  66       8.625  20.265  44.789  1.00 28.36           N      5.203
ATOM    505  CZ  ARG A  66       9.183  21.434  44.466  1.00 30.88           C      4.588
ATOM    506  NH1 ARG A  66       8.715  22.643  44.971  1.00 30.46           N      4.874
ATOM    507  NH2 ARG A  66      10.222  21.471  43.589  1.00 29.38           N      4.146
ATOM    861  CB  GLU A 111       8.944   7.213  40.782  1.00 15.13           C      5.279
ATOM    862  CG  GLU A 111       7.445   7.353  40.682  1.00 15.53           C      4.894
ATOM    863  CD  GLU A 111       7.095   8.754  40.327  1.00 14.88           C      4.423
ATOM    864  OE1 GLU A 111       7.896   9.661  40.337  1.00 20.98           O      4.576
ATOM    865  OE2 GLU A 111       5.939   8.935  39.907  1.00 17.19           O      4.700
ATOM   1174  ND2 ASN A 150      13.400  17.371  31.846  1.00 16.14           N      5.283
ATOM   1193  CA  GLU A 153      15.435  19.056  35.492  1.00 18.94           C      5.258
ATOM   1194  C   GLU A 153      16.489  18.289  36.268  1.00 15.92           C      5.081
ATOM   1195  O   GLU A 153      16.988  17.255  35.745  1.00 14.78           O      4.529
ATOM   1196  CB  GLU A 153      14.168  18.215  35.200  1.00 17.08           C      5.176
ATOM   1197  CG  GLU A 153      12.916  19.120  35.085  1.00 19.50           C      5.293
ATOM   1198  CD  GLU A 153      12.481  19.954  36.237  1.00 23.65           C      4.856
ATOM   1199  OE1 GLU A 153      12.974  19.921  37.378  1.00 26.26           O      4.958
ATOM   1200  OE2 GLU A 153      11.689  20.876  36.066  1.00 28.40           O      5.177
ATOM   1201  N   PRO A 154      16.875  18.840  37.451  1.00 16.54           N      4.501
ATOM   1202  CA  PRO A 154      17.996  18.313  38.233  1.00 17.66           C      5.028
ATOM   1203  C   PRO A 154      17.848  16.878  38.632  1.00 17.05           C      4.999
ATOM   1204  O   PRO A 154      18.799  16.177  38.912  1.00 15.56           O      5.289
ATOM   1205  CB  PRO A 154      18.201  19.321  39.422  1.00 16.88           C      4.934
ATOM   1206  CG  PRO A 154      16.893  20.069  39.596  1.00 14.65           C      3.885
ATOM   1207  CD  PRO A 154      16.372  20.097  38.096  1.00 16.95           C      4.030
ATOM   1208  N   TYR A 155      16.560  16.473  38.633  1.00 17.84           N      5.044
ATOM   1209  CA  TYR A 155      16.161  15.098  38.967  1.00 17.52           C      5.290
ATOM   1210  C   TYR A 155      16.866  14.065  38.016  1.00 17.68           C      5.159
ATOM   1212  CB  TYR A 155      14.683  14.891  38.778  1.00 15.96           C      4.143
ATOM   1213  CG  TYR A 155      14.044  13.567  39.058  1.00 17.22           C      3.964
ATOM   1214  CD1 TYR A 155      13.805  13.113  40.408  1.00 15.10           C      3.554
ATOM   1215  CD2 TYR A 155      13.636  12.713  38.019  1.00 15.47           C      4.836
ATOM   1216  CE1 TYR A 155      13.150  11.942  40.613  1.00 12.71           C      4.099
ATOM   1217  CE2 TYR A 155      12.912  11.556  38.245  1.00 18.63           C      5.223
ATOM   1218  CZ  TYR A 155      12.684  11.121  39.606  1.00 16.35           C      4.919
ATOM   1219  OH  TYR A 155      12.033   9.935  39.696  1.00 14.77           O      5.254
ATOM   1227  CD2 PHE A 156      14.751  14.773  34.473  1.00 14.97           C      4.772
ATOM   1229  CE2 PHE A 156      13.385  14.475  34.326  1.00 17.43           C      5.122
ATOM   1230  CZ  PHE A 156      13.018  13.251  33.761  1.00 15.10           C      4.828
ATOM   1788  CD2 TRP A 230       7.657   9.193  34.820  1.00 20.47           C      4.817
ATOM   1789  NE1 TRP A 230       8.517  10.366  33.132  1.00 19.66           N      5.121
ATOM   1790  CE2 TRP A 230       8.754   9.942  34.435  1.00 20.33           C      4.392
ATOM   1791  CE3 TRP A 230       7.606   8.669  36.114  1.00 21.16           C      4.755
ATOM   1792  CZ2 TRP A 230       9.767  10.285  35.265  1.00 19.60           C      3.792
ATOM   1793  CZ3 TRP A 230       8.710   8.936  36.918  1.00 18.79           C      4.240
ATOM   1794  CH2 TRP A 230       9.764   9.710  36.511  1.00 22.05           C      3.759
ATOM   2550  SD  MET A 330      13.001  13.363  45.444  1.00 20.01           S      5.077
ATOM   2551  CE  MET A 330      11.719  12.344  44.943  1.00 12.57           C      4.984
ATOM   2625  CB  TRP A 340      14.495  21.162  43.854  1.00 17.62           C      4.571
ATOM   2626  CG  TRP A 340      14.291  19.742  44.201  1.00 15.81           C      4.979
ATOM   2627  CD1 TRP A 340      13.279  19.189  44.932  1.00 14.78           C      4.734
ATOM   2628  CD2 TRP A 340      15.068  18.632  43.651  1.00 18.26           C      5.202
ATOM   2629  NE1 TRP A 340      13.440  17.803  44.912  1.00 17.80           N      4.799
ATOM   2630  CE2 TRP A 340      14.502  17.393  44.179  1.00 16.28           C      4.685
ATOM   2631  CE3 TRP A 340      16.170  18.505  42.762  1.00 17.79           C      4.772
ATOM   2632  CZ2 TRP A 340      14.979  16.167  43.781  1.00 15.58           C      4.475
ATOM   2633  CZ3 TRP A 340      16.668  17.262  42.442  1.00 17.99           C      4.963
ATOM   2634  CH2 TRP A 340      16.122  16.060  42.991  1.00 18.45           C      5.095
ATOM   2667  CZ  ARG A 344      13.872  23.412  38.933  1.00 44.60           C      5.142
ATOM   2668  NH1 ARG A 344      13.723  22.447  38.030  1.00 47.84           N      4.588
ATOM   2669  NH2 ARG A 344      13.311  23.204  40.149  1.00 50.39           N      4.728
