# Supplementary material for: A mathematical representation of protein binding sites using structural dispersion of atoms from principal axes for classification of binding ligands
Source: PLoS One. 2021 Apr 8;16(4):e0244905. doi: 10.1371/journal.pone.0244905 (PMC8031081; doi:10.1371/journal.pone.0244905)
Supplement: S1 Data — (ZIP) [file pone.0244905.s006.zip › pdbligand5_3_906/1ANK.lig.AMP.pdb]

ATOM     80  CB  PRO A   9      -0.917   3.375  28.484  1.00  7.50           C      5.289
ATOM    110  HZ2 LYS A  13       3.654   2.956  28.523  1.00  0.00           H      5.192
ATOM    270  OG  SER A  30       7.407  -3.160  24.387  1.00 10.40           O      4.943
ATOM    272  HG  SER A  30       7.115  -2.397  23.883  1.00  0.00           H      4.512
ATOM    273  N   THR A  31       7.400  -6.043  25.558  1.00  4.50           N      5.173
ATOM    274  CA  THR A  31       6.395  -7.091  25.511  1.00  3.10           C      4.665
ATOM    275  C   THR A  31       5.257  -6.869  24.529  1.00  2.00           C      5.175
ATOM    276  O   THR A  31       4.825  -7.803  23.857  1.00  2.00           O      4.683
ATOM    277  CB  THR A  31       5.807  -7.214  26.868  1.00  2.40           C      4.887
ATOM    278  OG1 THR A  31       5.465  -5.884  27.311  1.00  3.30           O      4.796
ATOM    279  CG2 THR A  31       6.796  -7.849  27.808  1.00  2.00           C      4.953
ATOM    280  H   THR A  31       7.454  -5.489  26.364  1.00  0.00           H      4.900
ATOM    281  HG1 THR A  31       5.080  -5.928  28.190  1.00  0.00           H      4.881
ATOM    282  N   GLY A  32       4.729  -5.648  24.513  1.00  2.00           N      4.835
ATOM    283  CA  GLY A  32       3.636  -5.295  23.619  1.00  3.80           C      4.285
ATOM    284  C   GLY A  32       4.052  -5.429  22.174  1.00  2.00           C      5.299
ATOM    285  O   GLY A  32       3.241  -5.766  21.326  1.00  7.30           O      4.749
ATOM    286  H   GLY A  32       5.086  -4.967  25.120  1.00  0.00           H      4.463
ATOM    287  N   ASP A  33       5.317  -5.167  21.895  1.00  3.90           N      4.730
ATOM    295  H   ASP A  33       5.916  -4.885  22.617  1.00  0.00           H      4.648
ATOM    310  CG  LEU A  35       2.447  -9.976  24.070  1.00  3.10           C      5.248
ATOM    311  CD1 LEU A  35       1.760  -9.172  25.167  1.00  8.10           C      4.301
ATOM    321  NE  ARG A  36       0.679  -3.424  20.193  1.00 16.90           N      4.581
ATOM    322  CZ  ARG A  36       1.452  -2.952  21.166  1.00 11.00           C      4.429
ATOM    323  NH1 ARG A  36       2.756  -2.956  21.030  1.00 12.70           N      4.591
ATOM    324  NH2 ARG A  36       0.890  -2.436  22.255  1.00 13.20           N      3.399
ATOM    326  HE  ARG A  36      -0.290  -3.364  20.319  1.00  0.00           H      4.957
ATOM    327 HH11 ARG A  36       3.170  -3.314  20.193  1.00  0.00           H      4.141
ATOM    328 HH12 ARG A  36       3.336  -2.601  21.763  1.00  0.00           H      3.962
ATOM    329 HH21 ARG A  36      -0.106  -2.405  22.337  1.00  0.00           H      3.769
ATOM    330 HH22 ARG A  36       1.464  -2.079  22.992  1.00  0.00           H      2.484
ATOM    464  C   ILE A  52      -6.563  -8.092  25.290  1.00  2.50           C      4.846
ATOM    465  O   ILE A  52      -7.057  -7.066  25.760  1.00  2.70           O      4.883
ATOM    466  CB  ILE A  52      -6.062 -10.159  26.547  1.00  3.60           C      5.152
ATOM    468  CG2 ILE A  52      -5.855  -9.346  27.801  1.00  8.50           C      4.627
ATOM    471  N   MET A  53      -5.555  -8.045  24.435  1.00  2.00           N      4.444
ATOM    472  CA  MET A  53      -5.012  -6.755  24.019  1.00  2.00           C      4.918
ATOM    473  C   MET A  53      -6.108  -5.856  23.539  1.00  6.40           C      5.139
ATOM    474  O   MET A  53      -6.297  -4.716  24.046  1.00  9.00           O      4.845
ATOM    475  CB  MET A  53      -3.963  -6.929  22.914  1.00  2.60           C      4.777
ATOM    476  CG  MET A  53      -2.579  -7.293  23.493  1.00  2.00           C      5.044
ATOM    477  SD  MET A  53      -1.196  -7.221  22.364  1.00 10.00           S      5.066
ATOM    479  H   MET A  53      -5.173  -8.875  24.081  1.00  0.00           H      4.795
ATOM    496  CA  GLY A  56      -7.510  -3.292  26.742  1.00  2.00           C      4.878
ATOM    497  C   GLY A  56      -7.091  -3.936  28.056  1.00  4.50           C      4.496
ATOM    498  O   GLY A  56      -6.561  -3.248  28.923  1.00  4.90           O      4.302
ATOM    499  H   GLY A  56      -7.702  -4.831  25.325  1.00  0.00           H      5.175
ATOM    500  N   LYS A  57      -7.303  -5.256  28.216  1.00  2.70           N      4.935
ATOM    501  CA  LYS A  57      -6.898  -5.917  29.452  1.00  2.00           C      5.213
ATOM    502  C   LYS A  57      -5.470  -6.370  29.342  1.00  2.10           C      5.192
ATOM    503  O   LYS A  57      -4.890  -6.387  28.259  1.00  8.00           O      5.034
ATOM    504  CB  LYS A  57      -7.789  -7.093  29.827  1.00  2.00           C      5.224
ATOM    509  H   LYS A  57      -7.730  -5.773  27.501  1.00  0.00           H      5.213
ATOM    513  N   LEU A  58      -4.871  -6.613  30.486  1.00  5.60           N      4.831
ATOM    514  CA  LEU A  58      -3.497  -7.048  30.589  1.00  4.50           C      4.994
ATOM    515  C   LEU A  58      -3.537  -8.543  30.290  1.00  4.30           C      4.606
ATOM    516  O   LEU A  58      -4.519  -9.163  30.581  1.00  2.00           O      4.970
ATOM    517  CB  LEU A  58      -3.042  -6.835  32.034  1.00  2.00           C      5.016
ATOM    518  CG  LEU A  58      -2.651  -5.430  32.430  1.00  3.70           C      5.139
ATOM    519  CD1 LEU A  58      -2.446  -5.339  33.898  1.00  7.80           C      5.174
ATOM    520  CD2 LEU A  58      -1.382  -5.098  31.772  1.00  2.00           C      4.744
ATOM    521  H   LEU A  58      -5.383  -6.493  31.312  1.00  0.00           H      5.180
ATOM    522  N   VAL A  59      -2.494  -9.083  29.671  1.00  6.50           N      4.226
ATOM    523  CA  VAL A  59      -2.370 -10.506  29.319  1.00  5.90           C      5.279
ATOM    524  C   VAL A  59      -1.895 -11.291  30.548  1.00  9.30           C      4.896
ATOM    525  O   VAL A  59      -1.241 -10.711  31.440  1.00  6.90           O      5.207
ATOM    526  CB  VAL A  59      -1.297 -10.690  28.158  1.00  8.40           C      5.055
ATOM    527  CG1 VAL A  59      -0.977 -12.143  27.903  1.00  6.30           C      5.063
ATOM    528  CG2 VAL A  59      -1.807 -10.106  26.873  1.00  2.00           C      5.253
ATOM    529  H   VAL A  59      -1.752  -8.490  29.431  1.00  0.00           H      5.222
ATOM    530  N   THR A  60      -2.105 -12.615  30.561  1.00  8.10           N      5.178
ATOM    571  CB  VAL A  64       3.760 -11.483  30.009  1.00  6.20           C      4.864
ATOM    572  CG1 VAL A  64       4.788 -10.384  29.910  1.00  2.00           C      4.728
ATOM    573  CG2 VAL A  64       2.439 -11.028  29.284  1.00  4.20           C      5.085
ATOM    766  O   ASP A  84       8.175  -2.630  26.937  1.00 10.90           O      5.205
ATOM    773  CA  GLY A  85       6.813  -2.688  29.323  1.00  2.00           C      4.777
ATOM    774  C   GLY A  85       6.733  -3.893  30.253  1.00  7.20           C      4.811
ATOM    775  O   GLY A  85       5.672  -4.542  30.366  1.00  5.10           O      4.820
ATOM    777  N   PHE A  86       7.830  -4.179  30.958  1.00  3.50           N      5.007
ATOM    778  CA  PHE A  86       7.878  -5.306  31.868  1.00  5.80           C      4.558
ATOM    781  CB  PHE A  86       8.401  -6.541  31.120  1.00  2.00           C      4.569
ATOM    782  CG  PHE A  86       8.335  -7.833  31.919  1.00  2.00           C      4.597
ATOM    784  CD2 PHE A  86       7.252  -8.688  31.783  1.00  2.00           C      4.965
ATOM    786  CE2 PHE A  86       7.251  -9.960  32.368  1.00  3.40           C      4.555
ATOM    787  CZ  PHE A  86       8.327 -10.382  33.103  1.00  2.00           C      5.176
ATOM    788  H   PHE A  86       8.623  -3.612  30.858  1.00  0.00           H      5.191
ATOM    790  CA  PRO A  87       7.293  -6.120  34.662  1.00  4.20           C      5.242
ATOM    791  C   PRO A  87       6.105  -5.184  34.798  1.00  4.70           C      4.993
ATOM    796  N   ARG A  88       4.916  -5.756  34.619  1.00  2.20           N      5.069
ATOM    797  CA  ARG A  88       3.666  -5.049  34.597  1.00  3.50           C      4.927
ATOM    798  C   ARG A  88       2.800  -5.343  35.825  1.00  4.50           C      4.881
ATOM    800  CB  ARG A  88       2.941  -5.431  33.327  1.00  2.70           C      5.078
ATOM    801  CG  ARG A  88       1.891  -4.453  32.869  1.00  8.10           C      5.035
ATOM    802  CD  ARG A  88       2.539  -3.234  32.309  1.00  2.20           C      5.047
ATOM    803  NE  ARG A  88       3.303  -3.568  31.138  1.00  8.50           N      4.953
ATOM    804  CZ  ARG A  88       2.947  -3.217  29.910  1.00  7.50           C      4.838
ATOM    805  NH1 ARG A  88       1.818  -2.561  29.710  1.00  3.20           N      4.392
ATOM    806  NH2 ARG A  88       3.723  -3.519  28.873  1.00 15.30           N      4.263
ATOM    807  H   ARG A  88       4.892  -6.727  34.494  1.00  0.00           H      4.718
ATOM    808  HE  ARG A  88       4.129  -4.081  31.253  1.00  0.00           H      4.770
ATOM    809 HH11 ARG A  88       1.231  -2.329  30.485  1.00  0.00           H      5.178
ATOM    810 HH12 ARG A  88       1.551  -2.297  28.783  1.00  0.00           H      3.459
ATOM    811 HH21 ARG A  88       4.580  -4.013  29.017  1.00  0.00           H      4.987
ATOM    812 HH22 ARG A  88       3.449  -3.252  27.949  1.00  0.00           H      3.295
ATOM    813  N   THR A  89       3.036  -6.471  36.492  1.00  2.00           N      5.024
ATOM    820  H   THR A  89       3.706  -7.103  36.156  1.00  0.00           H      4.475
ATOM    842  CB  GLN A  92       5.231  -9.415  35.975  1.00  3.80           C      4.720
ATOM    843  CG  GLN A  92       4.305 -10.143  35.004  1.00  2.00           C      5.071
ATOM    844  CD  GLN A  92       3.556  -9.225  34.110  1.00  6.00           C      4.226
ATOM    845  OE1 GLN A  92       4.042  -8.163  33.794  1.00  3.60           O      5.121
ATOM    846  NE2 GLN A  92       2.381  -9.651  33.635  1.00  2.00           N      5.239
ATOM    848 HE21 GLN A  92       1.886  -9.046  33.045  1.00  0.00           H      4.439
ATOM    849 HE22 GLN A  92       2.046 -10.539  33.880  1.00  0.00           H      4.716
ATOM   1130  NH1 ARG A 123       0.395   3.293  22.491  1.00  5.70           N      5.028
ATOM   1135 HH12 ARG A 123       0.241   2.870  23.384  1.00  0.00           H      4.202
ATOM   1137 HH22 ARG A 123       2.221   3.810  24.146  1.00  0.00           H      4.735
ATOM   1455  NE  ARG A 156       1.742   0.441  20.074  1.00 11.00           N      4.721
ATOM   1456  CZ  ARG A 156       1.966   0.545  21.382  1.00 13.00           C      4.627
ATOM   1457  NH1 ARG A 156       0.978   0.221  22.210  1.00  5.50           N      3.886
ATOM   1458  NH2 ARG A 156       3.147   0.971  21.857  1.00 11.80           N      4.614
ATOM   1461 HH11 ARG A 156       0.101  -0.089  21.844  1.00  0.00           H      4.359
ATOM   1462 HH12 ARG A 156       1.112   0.287  23.199  1.00  0.00           H      3.129
ATOM   1463 HH21 ARG A 156       3.881   1.218  21.224  1.00  0.00           H      4.417
ATOM   1464 HH22 ARG A 156       3.293   1.041  22.844  1.00  0.00           H      4.002
ATOM   1483  CG  ASP A 158      -3.549  -1.490  21.857  1.00  6.90           C      4.880
ATOM   1485  OD2 ASP A 158      -2.815  -1.720  22.866  1.00  7.30           O      4.980
ATOM   1579  CB  ARG A 167      -5.057   0.883  28.882  1.00  2.00           C      5.142
ATOM   1580  CG  ARG A 167      -5.139  -0.135  27.738  1.00  2.00           C      4.507
ATOM   1581  CD  ARG A 167      -3.957  -0.041  26.791  0.50  2.00           C      5.276
ATOM   1582  NE  ARG A 167      -4.237   0.757  25.612  0.50  2.90           N      5.122
ATOM   1583  CZ  ARG A 167      -3.294   1.214  24.787  0.50  4.40           C      4.871
ATOM   1584  NH1 ARG A 167      -2.019   0.989  25.056  0.50  2.00           N      4.878
ATOM   1588 HH11 ARG A 167      -1.764   0.477  25.876  1.00  0.00           H      4.402
ATOM   1589 HH12 ARG A 167      -1.310   1.331  24.439  1.00  0.00           H      4.625
