# Supplementary material for: A mathematical representation of protein binding sites using structural dispersion of atoms from principal axes for classification of binding ligands
Source: PLoS One. 2021 Apr 8;16(4):e0244905. doi: 10.1371/journal.pone.0244905 (PMC8031081; doi:10.1371/journal.pone.0244905)
Supplement: S1 Data — (ZIP) [file pone.0244905.s006.zip › pdbligand5_3_906/1AOP.lig.PO4.pdb]

ATOM     24  NE  ARG A  83      20.565  45.336  24.811  1.00 33.22           N      5.174
ATOM     25  CZ  ARG A  83      19.955  44.320  25.417  1.00 31.49           C      4.297
ATOM     26  NH1 ARG A  83      20.160  44.101  26.711  1.00 29.98           N      3.857
ATOM     27  NH2 ARG A  83      19.147  43.523  24.734  1.00 28.95           N      4.135
ATOM    288  CB  ARG A 117      16.749  50.380  26.963  1.00  7.40           C      5.156
ATOM    289  CG  ARG A 117      15.561  49.676  27.626  1.00  8.32           C      4.465
ATOM    290  CD  ARG A 117      16.000  48.803  28.810  1.00  8.09           C      5.215
ATOM    291  NE  ARG A 117      16.212  49.590  30.034  1.00  7.55           N      4.668
ATOM    545  CB  ARG A 153      18.546  46.823  31.812  1.00 17.29           C      4.446
ATOM    546  CG  ARG A 153      18.479  45.316  31.589  1.00 15.89           C      4.462
ATOM    547  CD  ARG A 153      19.627  44.795  30.657  1.00 16.10           C      4.282
ATOM    548  NE  ARG A 153      19.623  43.339  30.448  1.00 14.90           N      4.014
ATOM    549  CZ  ARG A 153      20.276  42.457  31.208  1.00 17.10           C      5.138
ATOM    550  NH1 ARG A 153      20.990  42.845  32.260  1.00 16.97           N      5.027
ATOM    551  NH2 ARG A 153      20.201  41.161  30.917  1.00 16.92           N      4.020
ATOM    846  CG  LYS A 215      15.874  41.602  33.256  1.00 19.80           C      4.692
ATOM    847  CD  LYS A 215      16.352  41.467  31.803  1.00 19.31           C      4.474
ATOM    848  CE  LYS A 215      15.243  40.909  30.935  1.00 18.55           C      4.294
ATOM    849  NZ  LYS A 215      15.627  40.719  29.518  1.00 14.30           N      3.488
ATOM    867  CD  LYS A 217      13.763  46.544  31.924  1.00  7.14           C      4.890
ATOM    868  CE  LYS A 217      14.414  45.529  30.970  1.00  8.07           C      4.136
ATOM    869  NZ  LYS A 217      13.566  45.094  29.823  1.00  8.12           N      3.784
ATOM   2942  SG  CYS A 483      12.146  42.055  24.264  1.00  8.33           S      4.714
