# Supplementary material for: A mathematical representation of protein binding sites using structural dispersion of atoms from principal axes for classification of binding ligands
Source: PLoS One. 2021 Apr 8;16(4):e0244905. doi: 10.1371/journal.pone.0244905 (PMC8031081; doi:10.1371/journal.pone.0244905)
Supplement: S1 Data — (ZIP) [file pone.0244905.s006.zip › pdbligand5_3_906/1AQA.lig.HEM.pdb]

ATOM    323  CB  VAL A  23      -0.306   0.474  -0.791  1.00  0.00           C      5.197
ATOM    324  CG1 VAL A  23      -0.436   1.466  -1.953  1.00  0.00           C      4.714
ATOM    325  CG2 VAL A  23      -1.395   0.821   0.238  1.00  0.00           C      5.193
ATOM    328  HB  VAL A  23       0.668   0.633  -0.328  1.00  0.00           H      4.800
ATOM    329 HG11 VAL A  23       0.285   1.223  -2.731  1.00  0.00           H      5.143
ATOM    330 HG12 VAL A  23      -1.447   1.445  -2.366  1.00  0.00           H      4.878
ATOM    331 HG13 VAL A  23      -0.230   2.474  -1.595  1.00  0.00           H      5.055
ATOM    333 HG22 VAL A  23      -1.205   1.819   0.631  1.00  0.00           H      4.260
ATOM    334 HG23 VAL A  23      -2.379   0.807  -0.228  1.00  0.00           H      5.041
ATOM    359  CG  LEU A  25       1.106   1.110   2.896  1.00  0.00           C      5.069
ATOM    360  CD1 LEU A  25       0.455   2.464   3.192  1.00  0.00           C      4.780
ATOM    361  CD2 LEU A  25       2.478   1.383   2.291  1.00  0.00           C      4.741
ATOM    366  HG  LEU A  25       0.515   0.583   2.152  1.00  0.00           H      5.225
ATOM    367 HD11 LEU A  25       0.930   2.923   4.056  1.00  0.00           H      5.251
ATOM    368 HD12 LEU A  25       0.549   3.131   2.337  1.00  0.00           H      4.533
ATOM    369 HD13 LEU A  25      -0.599   2.339   3.393  1.00  0.00           H      4.216
ATOM    370 HD21 LEU A  25       3.169   1.694   3.071  1.00  0.00           H      5.138
ATOM    371 HD22 LEU A  25       2.837   0.472   1.826  1.00  0.00           H      4.623
ATOM    372 HD23 LEU A  25       2.412   2.152   1.524  1.00  0.00           H      4.954
ATOM    450  CG  TYR A  30      -3.778  -0.001   4.071  1.00  0.00           C      5.147
ATOM    452  CD2 TYR A  30      -2.803   0.989   4.267  1.00  0.00           C      4.921
ATOM    454  CE2 TYR A  30      -1.977   0.948   5.403  1.00  0.00           C      5.202
ATOM    459  HB2 TYR A  30      -3.930   0.478   2.012  1.00  0.00           H      5.158
ATOM    460  HB3 TYR A  30      -5.461   0.542   2.878  1.00  0.00           H      5.163
ATOM    462  HD2 TYR A  30      -2.674   1.758   3.521  1.00  0.00           H      4.178
ATOM    464  HE2 TYR A  30      -1.116   1.591   5.473  1.00  0.00           H      4.835
ATOM    483  CG  LEU A  32      -4.137   3.266  -1.494  1.00  0.00           C      4.885
ATOM    484  CD1 LEU A  32      -3.849   3.941  -2.834  1.00  0.00           C      5.072
ATOM    485  CD2 LEU A  32      -3.106   3.722  -0.464  1.00  0.00           C      5.269
ATOM    488  HB2 LEU A  32      -5.622   4.722  -0.989  1.00  0.00           H      5.067
ATOM    489  HB3 LEU A  32      -5.522   3.357   0.108  1.00  0.00           H      5.120
ATOM    491 HD11 LEU A  32      -3.932   5.024  -2.741  1.00  0.00           H      4.919
ATOM    492 HD12 LEU A  32      -2.844   3.684  -3.168  1.00  0.00           H      5.098
ATOM    494 HD21 LEU A  32      -3.234   4.782  -0.248  1.00  0.00           H      4.527
ATOM    495 HD22 LEU A  32      -3.249   3.146   0.450  1.00  0.00           H      4.962
ATOM    496 HD23 LEU A  32      -2.104   3.551  -0.846  1.00  0.00           H      5.166
ATOM    537  CB  PHE A  35      -7.168   7.400  -0.582  1.00  0.00           C      4.817
ATOM    538  CG  PHE A  35      -6.328   8.253   0.333  1.00  0.00           C      5.250
ATOM    539  CD1 PHE A  35      -6.954   9.168   1.198  1.00  0.00           C      4.972
ATOM    540  CD2 PHE A  35      -4.925   8.217   0.240  1.00  0.00           C      4.881
ATOM    541  CE1 PHE A  35      -6.186  10.112   1.896  1.00  0.00           C      5.182
ATOM    542  CE2 PHE A  35      -4.156   9.127   0.979  1.00  0.00           C      5.144
ATOM    543  CZ  PHE A  35      -4.787  10.102   1.772  1.00  0.00           C      4.631
ATOM    546  HB2 PHE A  35      -7.936   6.920   0.026  1.00  0.00           H      4.935
ATOM    547  HB3 PHE A  35      -6.546   6.630  -1.026  1.00  0.00           H      4.864
ATOM    548  HD1 PHE A  35      -8.033   9.209   1.274  1.00  0.00           H      5.031
ATOM    549  HD2 PHE A  35      -4.429   7.522  -0.422  1.00  0.00           H      4.674
ATOM    550  HE1 PHE A  35      -6.686  10.863   2.494  1.00  0.00           H      4.729
ATOM    551  HE2 PHE A  35      -3.079   9.081   0.912  1.00  0.00           H      4.621
ATOM    552  HZ  PHE A  35      -4.200  10.847   2.284  1.00  0.00           H      5.265
ATOM    607  CG  HIS A  39      -1.791  11.628  -0.747  1.00  0.00           C      4.212
ATOM    608  ND1 HIS A  39      -0.622  11.779  -1.449  1.00  0.00           N      4.169
ATOM    609  CD2 HIS A  39      -1.449  11.319   0.548  1.00  0.00           C      3.075
ATOM    610  CE1 HIS A  39       0.390  11.603  -0.582  1.00  0.00           C      3.011
ATOM    611  NE2 HIS A  39      -0.053  11.291   0.647  1.00  0.00           N      2.010
ATOM    613  HA  HIS A  39      -4.192  12.648   0.250  1.00  0.00           H      5.192
ATOM    614  HB2 HIS A  39      -3.629  10.663  -1.227  1.00  0.00           H      5.288
ATOM    616  HD1 HIS A  39      -0.540  11.896  -2.451  1.00  0.00           H      5.070
ATOM    617  HD2 HIS A  39      -2.128  11.101   1.352  1.00  0.00           H      3.329
ATOM    618  HE1 HIS A  39       1.423  11.640  -0.866  1.00  0.00           H      3.236
ATOM    623  CB  PRO A  40      -1.938  16.848   0.501  1.00  0.00           C      5.220
ATOM    624  CG  PRO A  40      -1.657  15.656   1.418  1.00  0.00           C      4.771
ATOM    625  CD  PRO A  40      -2.732  14.648   1.010  1.00  0.00           C      4.794
ATOM    627  HB2 PRO A  40      -1.058  17.473   0.347  1.00  0.00           H      5.259
ATOM    628  HB3 PRO A  40      -2.749  17.441   0.926  1.00  0.00           H      5.060
ATOM    629  HG2 PRO A  40      -0.671  15.247   1.191  1.00  0.00           H      4.993
ATOM    630  HG3 PRO A  40      -1.716  15.920   2.475  1.00  0.00           H      4.794
ATOM    631  HD2 PRO A  40      -2.376  13.644   1.223  1.00  0.00           H      4.647
ATOM    632  HD3 PRO A  40      -3.651  14.841   1.565  1.00  0.00           H      4.894
ATOM    634  CA  GLY A  41       0.238  14.690  -3.030  1.00  0.00           C      4.882
ATOM    637  H   GLY A  41      -0.872  14.224  -1.286  1.00  0.00           H      5.202
ATOM    638  HA2 GLY A  41       0.749  15.597  -3.357  1.00  0.00           H      4.577
ATOM    639  HA3 GLY A  41       0.947  14.043  -2.549  1.00  0.00           H      4.909
ATOM    677  N   VAL A  45       2.340   9.608  -6.445  1.00  0.00           N      4.845
ATOM    678  CA  VAL A  45       3.132   8.963  -5.405  1.00  0.00           C      4.579
ATOM    679  C   VAL A  45       2.522   7.627  -4.965  1.00  0.00           C      4.680
ATOM    680  O   VAL A  45       3.238   6.668  -4.690  1.00  0.00           O      4.558
ATOM    681  CB  VAL A  45       3.332   9.926  -4.222  1.00  0.00           C      4.068
ATOM    682  CG1 VAL A  45       3.940  11.256  -4.690  1.00  0.00           C      4.780
ATOM    683  CG2 VAL A  45       2.035  10.201  -3.453  1.00  0.00           C      3.613
ATOM    685  HA  VAL A  45       4.118   8.755  -5.822  1.00  0.00           H      4.926
ATOM    686  HB  VAL A  45       4.042   9.470  -3.530  1.00  0.00           H      3.438
ATOM    687 HG11 VAL A  45       4.836  11.065  -5.282  1.00  0.00           H      4.367
ATOM    688 HG12 VAL A  45       3.228  11.826  -5.287  1.00  0.00           H      4.806
ATOM    689 HG13 VAL A  45       4.214  11.857  -3.824  1.00  0.00           H      4.263
ATOM    690 HG21 VAL A  45       1.233  10.495  -4.130  1.00  0.00           H      4.607
ATOM    691 HG22 VAL A  45       1.732   9.320  -2.883  1.00  0.00           H      3.267
ATOM    692 HG23 VAL A  45       2.223  11.014  -2.759  1.00  0.00           H      5.106
ATOM    693  N   LEU A  46       1.191   7.557  -4.889  1.00  0.00           N      5.272
ATOM    694  CA  LEU A  46       0.488   6.330  -4.552  1.00  0.00           C      4.996
ATOM    695  C   LEU A  46       0.656   5.372  -5.717  1.00  0.00           C      5.012
ATOM    696  O   LEU A  46       1.158   4.260  -5.564  1.00  0.00           O      4.855
ATOM    697  CB  LEU A  46      -1.002   6.614  -4.275  1.00  0.00           C      5.202
ATOM    698  CG  LEU A  46      -1.218   7.678  -3.184  1.00  0.00           C      5.203
ATOM    699  CD1 LEU A  46      -2.629   8.251  -3.244  1.00  0.00           C      5.287
ATOM    700  CD2 LEU A  46      -0.998   7.071  -1.806  1.00  0.00           C      3.835
ATOM    701  H   LEU A  46       0.643   8.327  -5.259  1.00  0.00           H      4.996
ATOM    702  HA  LEU A  46       0.939   5.854  -3.687  1.00  0.00           H      5.244
ATOM    704  HB3 LEU A  46      -1.482   5.685  -3.968  1.00  0.00           H      4.881
ATOM    705  HG  LEU A  46      -0.533   8.515  -3.313  1.00  0.00           H      5.257
ATOM    707 HD12 LEU A  46      -2.814   8.872  -2.371  1.00  0.00           H      5.125
ATOM    709 HD21 LEU A  46      -0.002   6.645  -1.798  1.00  0.00           H      3.879
ATOM    710 HD22 LEU A  46      -1.072   7.847  -1.044  1.00  0.00           H      4.805
ATOM    711 HD23 LEU A  46      -1.732   6.291  -1.608  1.00  0.00           H      4.002
ATOM    749  HG2 GLU A  48       4.461   6.712  -7.011  1.00  0.00           H      4.884
ATOM    750  HG3 GLU A  48       5.838   5.611  -6.889  1.00  0.00           H      5.251
ATOM    752  CA  GLN A  49       4.135   2.396  -5.489  1.00  0.00           C      5.025
ATOM    755  CB  GLN A  49       4.508   3.101  -4.172  1.00  0.00           C      4.909
ATOM    756  CG  GLN A  49       5.660   2.383  -3.463  1.00  0.00           C      4.552
ATOM    757  CD  GLN A  49       6.997   2.598  -4.165  1.00  0.00           C      4.385
ATOM    758  OE1 GLN A  49       7.373   3.730  -4.447  1.00  0.00           O      5.168
ATOM    760  H   GLN A  49       2.943   3.957  -6.282  1.00  0.00           H      5.291
ATOM    762  HB2 GLN A  49       4.820   4.132  -4.353  1.00  0.00           H      4.377
ATOM    763  HB3 GLN A  49       3.642   3.133  -3.510  1.00  0.00           H      5.029
ATOM    764  HG2 GLN A  49       5.743   2.807  -2.464  1.00  0.00           H      4.891
ATOM    765  HG3 GLN A  49       5.442   1.318  -3.389  1.00  0.00           H      4.631
ATOM    805  CA  ALA A  54       5.141   0.603  -0.449  1.00  0.00           C      4.966
ATOM    806  C   ALA A  54       5.481   0.905   1.005  1.00  0.00           C      4.845
ATOM    807  O   ALA A  54       5.837   2.046   1.270  1.00  0.00           O      4.774
ATOM    808  CB  ALA A  54       3.795   1.192  -0.849  1.00  0.00           C      5.106
ATOM    810  HA  ALA A  54       5.918   1.077  -1.045  1.00  0.00           H      5.137
ATOM    811  HB1 ALA A  54       3.002   0.652  -0.342  1.00  0.00           H      5.140
ATOM    812  HB2 ALA A  54       3.771   2.248  -0.579  1.00  0.00           H      5.259
ATOM    813  HB3 ALA A  54       3.653   1.085  -1.921  1.00  0.00           H      4.958
ATOM    843  N   ASN A  57       8.611   3.320   1.090  1.00  0.00           N      5.050
ATOM    844  CA  ASN A  57       8.407   4.627   0.460  1.00  0.00           C      4.623
ATOM    845  C   ASN A  57       7.184   5.361   1.025  1.00  0.00           C      4.742
ATOM    846  O   ASN A  57       6.997   6.544   0.778  1.00  0.00           O      4.902
ATOM    847  CB  ASN A  57       8.338   4.508  -1.071  1.00  0.00           C      4.361
ATOM    848  CG  ASN A  57       8.546   5.860  -1.765  1.00  0.00           C      4.401
ATOM    849  OD1 ASN A  57       9.180   6.761  -1.226  1.00  0.00           O      5.042
ATOM    850  ND2 ASN A  57       8.054   6.014  -2.990  1.00  0.00           N      5.062
ATOM    851  H   ASN A  57       8.531   2.487   0.527  1.00  0.00           H      5.245
ATOM    852  HA  ASN A  57       9.283   5.225   0.700  1.00  0.00           H      5.167
ATOM    853  HB2 ASN A  57       9.119   3.830  -1.418  1.00  0.00           H      4.534
ATOM    854  HB3 ASN A  57       7.367   4.098  -1.345  1.00  0.00           H      4.899
ATOM    855 HD21 ASN A  57       7.618   5.242  -3.487  1.00  0.00           H      5.064
ATOM    856 HD22 ASN A  57       8.184   6.897  -3.459  1.00  0.00           H      5.276
ATOM    857  N   PHE A  58       6.345   4.658   1.787  1.00  0.00           N      5.278
ATOM    858  CA  PHE A  58       5.356   5.233   2.677  1.00  0.00           C      4.875
ATOM    859  C   PHE A  58       6.048   5.785   3.921  1.00  0.00           C      5.248
ATOM    860  O   PHE A  58       6.080   7.003   4.104  1.00  0.00           O      4.804
ATOM    861  CB  PHE A  58       4.315   4.159   3.013  1.00  0.00           C      4.789
ATOM    862  CG  PHE A  58       3.487   4.340   4.271  1.00  0.00           C      5.117
ATOM    863  CD1 PHE A  58       2.452   5.292   4.324  1.00  0.00           C      4.343
ATOM    864  CD2 PHE A  58       3.654   3.430   5.334  1.00  0.00           C      5.032
ATOM    865  CE1 PHE A  58       1.565   5.304   5.416  1.00  0.00           C      4.571
ATOM    867  CZ  PHE A  58       1.687   4.334   6.429  1.00  0.00           C      5.289
ATOM    868  H   PHE A  58       6.489   3.657   1.839  1.00  0.00           H      4.282
ATOM    869  HA  PHE A  58       4.847   6.062   2.184  1.00  0.00           H      4.633
ATOM    870  HB2 PHE A  58       3.649   4.056   2.158  1.00  0.00           H      4.866
ATOM    871  HB3 PHE A  58       4.845   3.220   3.131  1.00  0.00           H      5.257
ATOM    872  HD1 PHE A  58       2.292   5.974   3.501  1.00  0.00           H      5.030
ATOM    874  HE1 PHE A  58       0.761   6.027   5.454  1.00  0.00           H      3.990
ATOM    876  HZ  PHE A  58       0.940   4.248   7.197  1.00  0.00           H      5.143
ATOM    905  CA  VAL A  61       8.657   9.622   3.204  1.00  0.00           C      5.188
ATOM    906  C   VAL A  61       8.608  10.875   4.093  1.00  0.00           C      5.091
ATOM    907  O   VAL A  61       8.307  11.970   3.625  1.00  0.00           O      5.222
ATOM    908  CB  VAL A  61       7.428   9.431   2.285  1.00  0.00           C      4.670
ATOM    909  CG1 VAL A  61       6.144  10.136   2.751  1.00  0.00           C      5.140
ATOM    910  CG2 VAL A  61       7.793   9.758   0.822  1.00  0.00           C      4.437
ATOM    912  HA  VAL A  61       9.527   9.728   2.552  1.00  0.00           H      5.116
ATOM    913  HB  VAL A  61       7.199   8.369   2.325  1.00  0.00           H      4.710
ATOM    914 HG11 VAL A  61       5.996   9.958   3.814  1.00  0.00           H      5.240
ATOM    915 HG12 VAL A  61       6.178  11.210   2.567  1.00  0.00           H      5.157
ATOM    916 HG13 VAL A  61       5.297   9.727   2.203  1.00  0.00           H      4.340
ATOM    917 HG21 VAL A  61       7.944  10.791   1.134  1.00  0.00           H      4.762
ATOM    918 HG22 VAL A  61       6.913   9.185   0.527  1.00  0.00           H      3.570
ATOM    919 HG23 VAL A  61       7.280  10.342   0.066  1.00  0.00           H      3.857
ATOM    923  O   GLY A  62       6.806  13.079   6.965  1.00  0.00           O      4.598
ATOM    928  CA  HIS A  63       5.030  10.968   6.998  1.00  0.00           C      5.131
ATOM    932  CG  HIS A  63       3.625   9.567   5.373  1.00  0.00           C      4.225
ATOM    933  ND1 HIS A  63       3.819   8.535   4.499  1.00  0.00           N      4.178
ATOM    934  CD2 HIS A  63       2.693  10.415   4.816  1.00  0.00           C      3.092
ATOM    935  CE1 HIS A  63       3.044   8.760   3.435  1.00  0.00           C      3.019
ATOM    936  NE2 HIS A  63       2.324   9.894   3.566  1.00  0.00           N      2.016
ATOM    938  HA  HIS A  63       4.589  11.740   6.375  1.00  0.00           H      4.767
ATOM    941  HD1 HIS A  63       4.514   7.802   4.580  1.00  0.00           H      5.082
ATOM    942  HD2 HIS A  63       2.316  11.327   5.255  1.00  0.00           H      3.364
ATOM    943  HE1 HIS A  63       3.069   8.097   2.591  1.00  0.00           H      3.290
ATOM    944  N   SER A  64       3.970  12.191   8.836  1.00  0.00           N      5.204
ATOM    945  CA  SER A  64       3.590  12.398  10.225  1.00  0.00           C      5.084
ATOM    948  CB  SER A  64       2.710  13.647  10.333  1.00  0.00           C      5.196
ATOM    949  OG  SER A  64       3.317  14.693   9.598  1.00  0.00           O      4.226
ATOM    950  H   SER A  64       3.436  12.673   8.129  1.00  0.00           H      5.276
ATOM    952  HB2 SER A  64       1.717  13.439   9.930  1.00  0.00           H      5.047
ATOM    953  HB3 SER A  64       2.603  13.932  11.382  1.00  0.00           H      5.104
ATOM    954  HG  SER A  64       2.760  15.477   9.616  1.00  0.00           H      3.964
ATOM    971  C   ASP A  66      -1.450   9.922  10.459  1.00  0.00           C      4.906
ATOM    972  O   ASP A  66      -2.381   9.113  10.418  1.00  0.00           O      4.621
ATOM    973  CB  ASP A  66      -1.457  12.259  11.403  1.00  0.00           C      4.990
ATOM    979  HB2 ASP A  66      -1.037  12.526  10.434  1.00  0.00           H      4.929
ATOM    980  HB3 ASP A  66      -2.534  12.420  11.361  1.00  0.00           H      5.168
ATOM    981  N   ALA A  67      -0.602  10.106   9.442  1.00  0.00           N      5.238
ATOM    982  CA  ALA A  67      -0.693   9.432   8.153  1.00  0.00           C      4.331
ATOM    983  C   ALA A  67      -0.485   7.923   8.302  1.00  0.00           C      5.079
ATOM    984  O   ALA A  67      -0.958   7.135   7.486  1.00  0.00           O      5.149
ATOM    985  CB  ALA A  67       0.347  10.032   7.204  1.00  0.00           C      5.094
ATOM    986  H   ALA A  67       0.217  10.681   9.613  1.00  0.00           H      5.157
ATOM    987  HA  ALA A  67      -1.684   9.608   7.732  1.00  0.00           H      3.838
ATOM    988  HB1 ALA A  67       0.194  11.107   7.097  1.00  0.00           H      4.990
ATOM    989  HB2 ALA A  67       1.342   9.861   7.607  1.00  0.00           H      4.502
ATOM    990  HB3 ALA A  67       0.271   9.557   6.225  1.00  0.00           H      4.250
ATOM   1003  HA  ARG A  68       0.393   5.515   8.814  1.00  0.00           H      4.989
ATOM   1032  C   LEU A  70      -5.057   4.901   9.036  1.00  0.00           C      5.102
ATOM   1033  O   LEU A  70      -5.992   4.189   8.680  1.00  0.00           O      5.228
ATOM   1034  CB  LEU A  70      -5.798   7.380   9.047  1.00  0.00           C      5.143
ATOM   1035  CG  LEU A  70      -5.366   7.565   7.576  1.00  0.00           C      4.789
ATOM   1036  CD1 LEU A  70      -3.908   7.191   7.305  1.00  0.00           C      5.238
ATOM   1037  CD2 LEU A  70      -6.299   6.856   6.582  1.00  0.00           C      5.160
ATOM   1038  H   LEU A  70      -3.655   7.367  10.561  1.00  0.00           H      5.219
ATOM   1040  HB2 LEU A  70      -6.888   7.357   9.056  1.00  0.00           H      5.085
ATOM   1041  HB3 LEU A  70      -5.494   8.272   9.594  1.00  0.00           H      5.154
ATOM   1042  HG  LEU A  70      -5.465   8.632   7.373  1.00  0.00           H      4.392
ATOM   1043 HD11 LEU A  70      -3.330   7.291   8.220  1.00  0.00           H      4.617
ATOM   1044 HD12 LEU A  70      -3.836   6.186   6.901  1.00  0.00           H      4.427
ATOM   1045 HD13 LEU A  70      -3.472   7.838   6.555  1.00  0.00           H      4.812
ATOM   1046 HD21 LEU A  70      -7.322   7.211   6.712  1.00  0.00           H      4.711
ATOM   1047 HD22 LEU A  70      -5.982   7.081   5.564  1.00  0.00           H      4.410
ATOM   1048 HD23 LEU A  70      -6.279   5.778   6.722  1.00  0.00           H      5.038
ATOM   1049  N   SER A  71      -3.787   4.594   8.757  1.00  0.00           N      5.013
ATOM   1050  CA  SER A  71      -3.424   3.523   7.850  1.00  0.00           C      4.551
ATOM   1051  C   SER A  71      -3.997   2.196   8.366  1.00  0.00           C      5.137
ATOM   1052  O   SER A  71      -4.590   1.430   7.608  1.00  0.00           O      5.163
ATOM   1053  CB  SER A  71      -1.917   3.548   7.551  1.00  0.00           C      4.320
ATOM   1054  OG  SER A  71      -1.168   2.660   8.359  1.00  0.00           O      5.111
ATOM   1055  H   SER A  71      -3.057   5.182   9.131  1.00  0.00           H      5.162
ATOM   1056  HA  SER A  71      -3.888   3.764   6.900  1.00  0.00           H      4.836
ATOM   1057  HB2 SER A  71      -1.780   3.302   6.505  1.00  0.00           H      5.027
ATOM   1058  HB3 SER A  71      -1.534   4.564   7.660  1.00  0.00           H      5.136
ATOM   1103  CD2 TYR A  74      -7.109   2.942   4.702  1.00  0.00           C      4.255
ATOM   1105  CE2 TYR A  74      -7.288   4.304   4.403  1.00  0.00           C      5.105
ATOM   1106  CZ  TYR A  74      -8.567   4.879   4.489  1.00  0.00           C      5.197
ATOM   1107  OH  TYR A  74      -8.753   6.198   4.200  1.00  0.00           O      5.120
ATOM   1113  HD2 TYR A  74      -6.123   2.508   4.620  1.00  0.00           H      4.818
ATOM   1115  HE2 TYR A  74      -6.441   4.897   4.093  1.00  0.00           H      4.034
ATOM   1116  HH  TYR A  74      -7.958   6.645   3.900  1.00  0.00           H      4.889
