# Supplementary material for: A mathematical representation of protein binding sites using structural dispersion of atoms from principal axes for classification of binding ligands
Source: PLoS One. 2021 Apr 8;16(4):e0244905. doi: 10.1371/journal.pone.0244905 (PMC8031081; doi:10.1371/journal.pone.0244905)
Supplement: S1 Data — (ZIP) [file pone.0244905.s006.zip › pdbligand5_3_906/1AQE.lig.HEM.pdb]

ATOM     15  CD1 PHE A   3      22.825  42.305  30.933  1.00 58.68           C      4.495
ATOM     17  CE1 PHE A   3      21.843  41.665  30.192  1.00 58.46           C      4.711
ATOM     18  CE2 PHE A   3      21.944  39.801  31.690  1.00 59.02           C      5.291
ATOM     19  CZ  PHE A   3      21.402  40.411  30.570  1.00 58.45           C      4.202
ATOM     23  C   GLU A   4      19.669  44.772  32.008  1.00 26.49           C      5.065
ATOM     24  O   GLU A   4      20.023  44.928  30.838  1.00 26.53           O      5.261
ATOM     31  N   ILE A   5      18.542  44.161  32.349  1.00 22.47           N      5.267
ATOM     32  CA  ILE A   5      17.616  43.624  31.366  1.00 18.79           C      5.089
ATOM     35  CB  ILE A   5      17.037  42.269  31.849  1.00 18.17           C      4.647
ATOM     36  CG1 ILE A   5      18.178  41.294  32.120  1.00 17.70           C      4.326
ATOM     37  CG2 ILE A   5      16.095  41.675  30.813  1.00 17.80           C      3.885
ATOM     38  CD1 ILE A   5      17.731  39.988  32.692  1.00 19.33           C      4.639
ATOM     40  N   PRO A   6      16.213  45.049  29.945  1.00 17.77           N      5.204
ATOM     44  CB  PRO A   6      15.442  46.546  28.318  1.00 15.37           C      5.243
ATOM     45  CG  PRO A   6      16.055  45.380  27.643  1.00 17.66           C      4.623
ATOM     46  CD  PRO A   6      16.959  44.783  28.704  1.00 17.61           C      5.173
ATOM     69  CB  VAL A   9      12.454  45.888  23.971  1.00 18.58           C      5.195
ATOM     70  CG1 VAL A   9      13.400  46.397  22.902  1.00 19.08           C      5.243
ATOM     71  CG2 VAL A   9      13.237  45.376  25.153  1.00 20.60           C      4.339
ATOM     83  CA  MET A  11      11.044  46.893  18.261  1.00 21.00           C      5.125
ATOM     84  C   MET A  11      10.460  47.669  17.092  1.00 23.41           C      4.213
ATOM     85  O   MET A  11       9.244  47.672  16.888  1.00 23.72           O      4.096
ATOM     86  CB  MET A  11      10.802  45.396  18.102  1.00 17.67           C      4.982
ATOM     87  CG  MET A  11      11.402  44.583  19.230  1.00 16.20           C      5.055
ATOM     88  SD  MET A  11      11.079  42.854  19.038  1.00 17.10           S      4.883
ATOM     89  CE  MET A  11      12.354  42.402  17.905  1.00 12.85           C      5.139
ATOM     91  N   SER A  12      11.323  48.333  16.330  1.00 25.30           N      4.570
ATOM     92  CA  SER A  12      10.860  49.156  15.226  1.00 26.54           C      4.900
ATOM     93  C   SER A  12      11.638  49.005  13.933  1.00 29.25           C      4.950
ATOM     94  O   SER A  12      12.863  48.870  13.942  1.00 30.96           O      5.113
ATOM     97  H   SER A  12      12.289  48.283  16.502  1.00  0.00           H      4.991
ATOM     99  N   PRO A  13      10.929  49.038  12.790  1.00 31.56           N      5.036
ATOM    100  CA  PRO A  13      11.569  48.916  11.479  1.00 32.04           C      5.212
ATOM    103  CB  PRO A  13      10.447  48.351  10.614  1.00 29.95           C      5.119
ATOM    104  CG  PRO A  13       9.247  49.044  11.161  1.00 29.85           C      3.974
ATOM    105  CD  PRO A  13       9.459  48.966  12.663  1.00 30.68           C      4.855
ATOM    165  CD2 TYR A  19      10.574  49.180   6.552  0.30  2.00           C      5.107
ATOM    166  CE1 TYR A  19       9.980  47.743   4.262  0.30  2.00           C      4.720
ATOM    167  CE2 TYR A  19       9.610  48.178   6.593  0.30  2.00           C      4.887
ATOM    168  CZ  TYR A  19       9.321  47.464   5.446  0.30  2.00           C      4.958
ATOM    169  OH  TYR A  19       8.392  46.454   5.470  0.30  2.00           O      5.261
ATOM    171  HH  TYR A  19       8.084  46.303   6.370  1.00  0.00           H      4.398
ATOM    175  O   THR A  20       7.182  50.569   4.555  0.30 16.44           O      4.852
ATOM    181  N   PRO A  21       7.545  51.518   6.564  1.00 24.48           N      4.857
ATOM    182  CA  PRO A  21       6.902  50.438   7.319  1.00 28.66           C      5.257
ATOM    183  C   PRO A  21       5.416  50.250   7.026  1.00 30.04           C      4.335
ATOM    184  O   PRO A  21       4.680  51.216   6.808  1.00 32.51           O      5.223
ATOM    185  CB  PRO A  21       7.167  50.833   8.780  1.00 27.72           C      5.217
ATOM    188  N   LYS A  22       4.996  48.990   6.995  1.00 29.78           N      5.143
ATOM    189  CA  LYS A  22       3.613  48.641   6.726  1.00 30.01           C      5.049
ATOM    190  C   LYS A  22       2.828  48.552   8.019  1.00 31.48           C      5.225
ATOM    191  O   LYS A  22       1.615  48.760   8.026  1.00 34.76           O      5.107
ATOM    192  CB  LYS A  22       3.536  47.294   6.013  1.00 31.30           C      5.134
ATOM    193  CG  LYS A  22       4.251  47.239   4.682  1.00 34.06           C      4.459
ATOM    194  CD  LYS A  22       4.139  45.844   4.102  1.00 39.74           C      4.027
ATOM    195  CE  LYS A  22       4.812  45.734   2.746  1.00 43.38           C      5.098
ATOM    197  H   LYS A  22       5.629  48.275   7.181  1.00  0.00           H      5.296
ATOM    200  HZ3 LYS A  22       5.174  43.678   2.858  1.00  0.00           H      4.630
ATOM    201  N   LYS A  23       3.517  48.249   9.114  1.00 30.90           N      5.119
ATOM    202  CA  LYS A  23       2.859  48.105  10.405  1.00 30.05           C      4.599
ATOM    203  C   LYS A  23       3.517  48.937  11.507  1.00 29.46           C      4.901
ATOM    204  O   LYS A  23       4.645  49.406  11.360  1.00 31.37           O      4.385
ATOM    205  CB  LYS A  23       2.838  46.627  10.792  1.00 30.39           C      4.286
ATOM    206  CG  LYS A  23       1.473  46.087  11.133  1.00 31.43           C      4.248
ATOM    207  CD  LYS A  23       0.522  46.146   9.971  1.00 32.63           C      4.514
ATOM    208  CE  LYS A  23      -0.850  45.685  10.416  1.00 36.85           C      5.201
ATOM    209  NZ  LYS A  23      -1.888  45.876   9.366  1.00 43.15           N      4.891
ATOM    210  H   LYS A  23       4.495  48.135   9.098  1.00  0.00           H      4.993
ATOM    211  HZ1 LYS A  23      -1.618  45.350   8.512  1.00  0.00           H      5.062
ATOM    212  HZ2 LYS A  23      -2.807  45.536   9.714  1.00  0.00           H      5.181
ATOM    214  N   GLY A  24       2.786  49.147  12.597  1.00 27.94           N      4.889
ATOM    216  C   GLY A  24       4.375  49.194  14.502  1.00 23.41           C      4.953
ATOM    217  O   GLY A  24       4.597  48.001  14.312  1.00 20.44           O      4.955
ATOM    219  N   ASP A  25       5.012  49.911  15.420  1.00 22.56           N      5.211
ATOM    220  CA  ASP A  25       6.065  49.337  16.249  1.00 21.65           C      4.533
ATOM    221  C   ASP A  25       5.533  48.233  17.144  1.00 19.36           C      4.619
ATOM    228  N   VAL A  26       6.419  47.329  17.543  1.00 19.36           N      5.133
ATOM    229  CA  VAL A  26       6.055  46.224  18.419  1.00 20.69           C      4.815
ATOM    232  CB  VAL A  26       6.518  44.867  17.836  1.00 19.86           C      5.065
ATOM    233  CG1 VAL A  26       6.262  43.730  18.834  1.00 15.52           C      5.164
ATOM    234  CG2 VAL A  26       5.794  44.599  16.527  1.00 18.45           C      5.288
ATOM    235  H   VAL A  26       7.343  47.388  17.213  1.00  0.00           H      4.759
ATOM    238  C   THR A  27       6.517  44.940  22.733  1.00 20.90           C      4.946
ATOM    239  O   THR A  27       5.575  44.147  22.720  1.00 21.17           O      4.963
ATOM    245  N   PHE A  28       7.738  44.596  23.112  1.00 17.47           N      5.265
ATOM    246  CA  PHE A  28       8.002  43.278  23.662  1.00 15.42           C      4.877
ATOM    249  CB  PHE A  28       9.186  42.612  22.957  1.00 10.97           C      4.866
ATOM    250  CG  PHE A  28       9.617  41.330  23.606  1.00  9.92           C      4.936
ATOM    251  CD1 PHE A  28       8.983  40.133  23.300  1.00 10.11           C      4.826
ATOM    252  CD2 PHE A  28      10.618  41.328  24.570  1.00  9.46           C      4.348
ATOM    253  CE1 PHE A  28       9.338  38.946  23.940  1.00  9.75           C      4.125
ATOM    254  CE2 PHE A  28      10.979  40.148  25.216  1.00  8.70           C      3.549
ATOM    255  CZ  PHE A  28      10.333  38.956  24.901  1.00  9.51           C      3.421
ATOM    257  N   ASN A  29       7.596  42.677  25.981  1.00 14.66           N      4.552
ATOM    258  CA  ASN A  29       7.787  42.720  27.428  1.00 14.31           C      4.746
ATOM    259  C   ASN A  29       8.384  41.398  27.885  1.00 14.97           C      5.101
ATOM    260  O   ASN A  29       7.860  40.330  27.564  1.00 14.17           O      4.544
ATOM    261  CB  ASN A  29       6.453  42.942  28.155  1.00 16.74           C      4.892
ATOM    262  CG  ASN A  29       5.809  44.273  27.813  1.00 17.80           C      4.934
ATOM    264  ND2 ASN A  29       4.774  44.236  26.986  1.00 19.03           N      4.017
ATOM    265  H   ASN A  29       6.947  42.057  25.593  1.00  0.00           H      4.982
ATOM    266 HD21 ASN A  29       4.345  45.073  26.737  1.00  0.00           H      4.445
ATOM    267 HD22 ASN A  29       4.470  43.360  26.650  1.00  0.00           H      5.191
ATOM    273  CG  HIS A  30      12.585  40.587  28.647  1.00 10.12           C      4.755
ATOM    274  ND1 HIS A  30      13.198  41.730  28.183  1.00 10.52           N      4.682
ATOM    275  CD2 HIS A  30      13.169  39.563  27.979  1.00  9.08           C      5.174
ATOM    276  CE1 HIS A  30      14.112  41.371  27.273  1.00 10.40           C      3.473
ATOM    277  NE2 HIS A  30      14.135  40.064  27.112  1.00 10.61           N      3.825
ATOM    279  HD1 HIS A  30      12.998  42.646  28.448  1.00  0.00           H      5.034
ATOM    286  N   SER A  32       6.122  38.789  30.573  1.00 17.98           N      5.187
ATOM    287  CA  SER A  32       5.218  37.736  30.121  1.00 17.99           C      5.024
ATOM    288  C   SER A  32       5.934  36.521  29.532  1.00 17.80           C      5.140
ATOM    289  O   SER A  32       5.335  35.459  29.356  1.00 20.38           O      5.012
ATOM    290  CB  SER A  32       4.235  38.314  29.108  1.00 19.09           C      4.289
ATOM    291  OG  SER A  32       4.895  39.227  28.253  1.00 17.47           O      4.363
ATOM    292  H   SER A  32       6.189  39.584  29.994  1.00  0.00           H      4.505
ATOM    293  HG  SER A  32       4.243  39.532  27.616  1.00  0.00           H      3.840
ATOM    295  CA  HIS A  33       8.036  35.599  28.719  1.00 14.09           C      5.156
ATOM    296  C   HIS A  33       9.147  35.107  29.645  1.00 15.73           C      4.593
ATOM    297  O   HIS A  33       9.979  34.309  29.226  1.00 14.78           O      4.633
ATOM    298  CB  HIS A  33       8.662  36.108  27.422  1.00 12.79           C      4.667
ATOM    299  CG  HIS A  33       7.660  36.559  26.406  1.00 12.42           C      5.040
ATOM    300  ND1 HIS A  33       7.160  37.838  26.324  1.00 10.09           N      4.588
ATOM    301  CD2 HIS A  33       7.062  35.866  25.405  1.00 10.12           C      5.043
ATOM    302  CE1 HIS A  33       6.297  37.875  25.299  1.00 11.06           C      4.922
ATOM    303  NE2 HIS A  33       6.206  36.698  24.714  1.00 10.22           N      4.402
ATOM    305  HD1 HIS A  33       7.377  38.612  26.885  1.00  0.00           H      5.187
ATOM    307  CA  MET A  34      10.157  35.186  31.891  1.00 17.60           C      5.223
ATOM    312  SD  MET A  34      12.587  36.699  33.503  1.00 28.23           S      4.967
ATOM    313  CE  MET A  34      12.065  38.344  33.103  1.00 24.02           C      4.594
ATOM    324  N   ILE A  36      10.531  31.366  30.046  1.00 13.54           N      4.911
ATOM    325  CA  ILE A  36      11.247  30.791  28.911  1.00 14.26           C      4.381
ATOM    326  C   ILE A  36      12.751  31.032  29.083  1.00 15.56           C      4.049
ATOM    327  O   ILE A  36      13.167  32.118  29.483  1.00 17.60           O      4.828
ATOM    328  CB  ILE A  36      10.746  31.425  27.579  1.00 14.48           C      5.038
ATOM    329  CG1 ILE A  36       9.223  31.295  27.480  1.00 15.35           C      4.633
ATOM    330  CG2 ILE A  36      11.381  30.744  26.372  1.00 12.99           C      5.172
ATOM    331  CD1 ILE A  36       8.610  32.168  26.414  1.00 13.45           C      4.589
ATOM    332  H   ILE A  36      10.219  32.293  29.964  1.00  0.00           H      4.509
ATOM    333  N   ALA A  37      13.559  30.005  28.818  1.00 15.69           N      4.891
ATOM    335  C   ALA A  37      15.518  31.266  28.078  1.00 13.37           C      5.204
ATOM    336  O   ALA A  37      15.174  31.345  26.899  1.00 15.73           O      5.161
ATOM    339  N   CYS A  38      16.337  32.150  28.645  1.00 12.50           N      4.629
ATOM    340  CA  CYS A  38      16.837  33.294  27.883  1.00 12.08           C      3.779
ATOM    341  C   CYS A  38      17.428  32.891  26.544  1.00 15.16           C      4.637
ATOM    342  O   CYS A  38      17.152  33.529  25.526  1.00 18.08           O      4.434
ATOM    343  CB  CYS A  38      17.905  34.069  28.655  1.00 12.05           C      4.061
ATOM    344  SG  CYS A  38      17.591  34.402  30.413  1.00 14.98           S      4.370
ATOM    345  H   CYS A  38      16.563  32.027  29.588  1.00  0.00           H      5.070
ATOM    363  CG  GLN A  40      13.491  28.720  23.396  1.00 14.04           C      5.250
ATOM    364  CD  GLN A  40      12.337  28.042  24.124  1.00 14.49           C      4.510
ATOM    365  OE1 GLN A  40      12.535  27.366  25.134  1.00 16.34           O      5.290
ATOM    366  NE2 GLN A  40      11.128  28.210  23.605  1.00 14.51           N      4.847
ATOM    368 HE21 GLN A  40      10.357  27.780  24.027  1.00  0.00           H      4.582
ATOM    369 HE22 GLN A  40      11.065  28.771  22.798  1.00  0.00           H      4.659
ATOM    370  N   CYS A  41      15.240  32.120  23.022  1.00 12.37           N      5.100
ATOM    371  CA  CYS A  41      14.976  33.239  22.123  1.00 11.29           C      4.965
ATOM    372  C   CYS A  41      16.287  33.836  21.656  1.00 11.54           C      5.227
ATOM    373  O   CYS A  41      16.490  34.054  20.469  1.00 13.89           O      5.251
ATOM    374  CB  CYS A  41      14.169  34.318  22.832  1.00 10.67           C      3.945
ATOM    375  SG  CYS A  41      12.482  33.804  23.234  1.00 12.32           S      4.407
ATOM    376  H   CYS A  41      15.228  32.278  23.987  1.00  0.00           H      5.183
ATOM    377  N   HIS A  42      17.157  34.154  22.607  1.00 10.92           N      5.271
ATOM    378  CA  HIS A  42      18.462  34.714  22.296  1.00  9.99           C      5.096
ATOM    379  C   HIS A  42      19.348  33.523  21.957  1.00 11.84           C      5.152
ATOM    381  CB  HIS A  42      18.975  35.480  23.505  1.00  8.04           C      4.813
ATOM    382  CG  HIS A  42      18.135  36.669  23.851  1.00  9.56           C      5.239
ATOM    383  ND1 HIS A  42      18.004  37.776  23.042  1.00  8.67           N      4.956
ATOM    384  CD2 HIS A  42      17.341  36.907  24.926  1.00  8.39           C      4.320
ATOM    385  CE1 HIS A  42      17.157  38.629  23.633  1.00  7.91           C      3.732
ATOM    386  NE2 HIS A  42      16.721  38.153  24.781  1.00  7.77           N      4.012
ATOM    387  H   HIS A  42      16.947  34.006  23.556  1.00  0.00           H      4.958
ATOM    388  HD1 HIS A  42      18.452  37.915  22.185  1.00  0.00           H      5.275
ATOM    389  N   HIS A  43      18.958  32.840  20.890  1.00 12.49           N      4.942
ATOM    394  CG  HIS A  43      18.682  31.634  18.062  1.00 12.88           C      5.055
ATOM    395  ND1 HIS A  43      19.358  31.166  16.960  1.00 13.99           N      4.617
ATOM    396  CD2 HIS A  43      18.074  32.781  17.661  1.00 13.68           C      5.042
ATOM    397  CE1 HIS A  43      19.151  32.016  15.949  1.00 15.59           C      3.630
ATOM    398  NE2 HIS A  43      18.375  33.015  16.316  1.00 15.02           N      3.913
ATOM    399  H   HIS A  43      18.223  33.209  20.361  1.00  0.00           H      4.678
ATOM    400  HD1 HIS A  43      19.885  30.341  16.878  1.00  0.00           H      4.939
ATOM    401  N   THR A  44      21.586  32.879  19.725  1.00 14.81           N      5.179
ATOM    405  CB  THR A  44      23.054  34.003  18.064  1.00 13.41           C      5.134
ATOM    406  OG1 THR A  44      22.469  35.252  18.449  1.00 16.98           O      4.385
ATOM    407  CG2 THR A  44      22.343  33.463  16.834  1.00 13.02           C      4.971
ATOM    408  H   THR A  44      21.090  33.707  19.931  1.00  0.00           H      4.774
ATOM    409  HG1 THR A  44      22.655  35.856  17.710  1.00  0.00           H      4.255
ATOM    440  CG2 THR A  48      27.718  36.745  18.106  1.00 13.06           C      4.737
ATOM    442  HG1 THR A  48      26.049  37.234  19.675  1.00  0.00           H      4.938
ATOM    468  C   ILE A  51      22.591  40.501  23.317  1.00 16.12           C      4.444
ATOM    469  O   ILE A  51      22.855  41.556  23.892  1.00 15.00           O      5.278
ATOM    470  CB  ILE A  51      21.903  39.046  25.249  1.00 17.43           C      4.803
ATOM    471  CG1 ILE A  51      22.061  37.656  25.885  1.00 16.76           C      5.007
ATOM    472  CG2 ILE A  51      20.453  39.283  24.854  1.00 15.00           C      4.025
ATOM    473  CD1 ILE A  51      21.142  37.407  27.074  1.00 17.23           C      3.993
ATOM    475  N   GLU A  52      22.213  40.431  22.047  1.00 18.12           N      4.581
ATOM    476  CA  GLU A  52      21.997  41.611  21.224  1.00 18.81           C      4.193
ATOM    477  C   GLU A  52      20.655  41.538  20.493  1.00 20.20           C      4.139
ATOM    478  O   GLU A  52      19.981  40.499  20.494  1.00 20.56           O      4.596
ATOM    479  CB  GLU A  52      23.144  41.739  20.210  1.00 19.41           C      5.095
ATOM    480  CG  GLU A  52      23.395  40.465  19.386  1.00 23.31           C      3.886
ATOM    481  CD  GLU A  52      24.629  40.532  18.479  1.00 26.83           C      4.377
ATOM    483  OE2 GLU A  52      24.853  39.569  17.710  1.00 25.02           O      5.057
ATOM    484  H   GLU A  52      22.069  39.546  21.641  1.00  0.00           H      4.757
ATOM    485  N   SER A  53      20.279  42.650  19.875  1.00 19.42           N      4.207
ATOM    486  CA  SER A  53      19.033  42.762  19.130  1.00 19.48           C      4.839
ATOM    487  C   SER A  53      18.923  41.689  18.040  1.00 16.53           C      4.631
ATOM    488  O   SER A  53      19.919  41.337  17.406  1.00 15.11           O      4.714
ATOM    489  CB  SER A  53      18.964  44.159  18.502  1.00 20.60           C      4.845
ATOM    490  OG  SER A  53      17.929  44.257  17.536  1.00 22.40           O      4.909
ATOM    491  H   SER A  53      20.857  43.438  19.922  1.00  0.00           H      4.230
ATOM    492  HG  SER A  53      17.114  44.323  18.049  1.00  0.00           H      4.722
ATOM    493  N   CYS A  54      17.714  41.178  17.813  1.00 14.06           N      4.086
ATOM    494  CA  CYS A  54      17.509  40.166  16.778  1.00 14.31           C      5.183
ATOM    495  C   CYS A  54      17.761  40.785  15.402  1.00 16.66           C      4.498
ATOM    496  O   CYS A  54      18.138  40.092  14.453  1.00 20.45           O      4.427
ATOM    497  CB  CYS A  54      16.078  39.620  16.802  1.00 13.64           C      5.037
ATOM    498  SG  CYS A  54      15.355  39.297  18.439  1.00 16.50           S      5.292
ATOM    499  H   CYS A  54      16.957  41.517  18.342  1.00  0.00           H      5.201
ATOM    500  N   MET A  55      17.571  42.098  15.303  1.00 21.12           N      5.171
ATOM    501  CA  MET A  55      17.743  42.820  14.042  1.00 22.79           C      5.034
ATOM    504  CB  MET A  55      16.610  43.840  13.876  1.00 21.47           C      4.902
ATOM    505  CG  MET A  55      15.224  43.195  13.898  1.00 22.95           C      4.786
ATOM    506  SD  MET A  55      13.836  44.335  13.748  1.00 26.23           S      4.327
ATOM    507  CE  MET A  55      13.656  44.848  15.410  1.00 23.90           C      4.933
ATOM    508  H   MET A  55      17.338  42.631  16.096  1.00  0.00           H      5.179
ATOM    513  CB  THR A  56      22.390  42.833  15.548  1.00 26.17           C      5.121
ATOM    516  H   THR A  56      19.956  42.248  15.212  1.00  0.00           H      4.739
ATOM    530  C   GLY A  58      23.331  39.264  10.602  1.00 26.31           C      4.482
ATOM    531  O   GLY A  58      23.542  38.061  10.419  1.00 26.05           O      5.195
ATOM    533  N   CYS A  59      22.280  39.718  11.275  1.00 23.77           N      4.960
ATOM    534  CA  CYS A  59      21.294  38.807  11.836  1.00 23.16           C      4.370
ATOM    535  C   CYS A  59      19.980  38.875  11.052  1.00 23.74           C      4.852
ATOM    536  O   CYS A  59      19.954  38.541   9.865  1.00 25.50           O      5.299
ATOM    537  CB  CYS A  59      21.103  39.116  13.319  1.00 21.33           C      5.271
ATOM    538  SG  CYS A  59      22.658  38.969  14.270  1.00 20.65           S      4.620
ATOM    539  H   CYS A  59      22.147  40.678  11.403  1.00  0.00           H      4.724
ATOM    540  N   HIS A  60      18.904  39.335  11.682  1.00 21.85           N      5.297
ATOM    545  CG  HIS A  60      16.809  37.430  12.315  1.00 15.61           C      5.169
ATOM    546  ND1 HIS A  60      16.739  36.343  11.476  1.00 15.74           N      4.980
ATOM    547  CD2 HIS A  60      17.218  36.942  13.514  1.00 14.69           C      4.375
ATOM    548  CE1 HIS A  60      17.102  35.256  12.169  1.00 15.73           C      3.734
ATOM    549  NE2 HIS A  60      17.403  35.565  13.416  1.00 14.75           N      4.023
ATOM    550  H   HIS A  60      18.891  39.643  12.612  1.00  0.00           H      4.979
ATOM    551  HD1 HIS A  60      16.411  36.330  10.546  1.00  0.00           H      5.193
ATOM    579  CD1 ILE A  63      11.721  45.141   6.917  1.00 39.25           C      4.453
ATOM    643  O   ILE A  69      16.199  35.107   8.914  1.00 27.42           O      5.278
ATOM    644  CB  ILE A  69      17.392  32.518   7.408  1.00 27.35           C      5.208
ATOM    645  CG1 ILE A  69      16.722  31.149   7.542  1.00 29.68           C      4.395
ATOM    646  CG2 ILE A  69      18.152  32.876   8.681  1.00 27.38           C      4.398
ATOM    647  CD1 ILE A  69      17.651  30.035   7.934  1.00 34.40           C      5.128
ATOM    666  CA  VAL A  72      12.288  40.468   9.247  1.00 20.14           C      5.146
ATOM    667  C   VAL A  72      10.919  39.788   9.255  1.00 21.17           C      4.674
ATOM    668  O   VAL A  72      10.526  39.187  10.258  1.00 19.27           O      5.075
ATOM    669  CB  VAL A  72      12.112  42.006   9.307  1.00 19.93           C      4.839
ATOM    670  CG1 VAL A  72      11.186  42.392  10.444  1.00 18.25           C      4.019
ATOM    673  N   GLU A  73      10.215  39.825   8.129  1.00 20.02           N      5.099
ATOM    674  CA  GLU A  73       8.896  39.209   8.081  1.00 22.73           C      5.185
ATOM    677  CB  GLU A  73       8.171  39.531   6.771  1.00 25.23           C      5.180
ATOM    678  CG  GLU A  73       7.542  40.921   6.781  1.00 30.24           C      4.705
ATOM    679  CD  GLU A  73       6.565  41.155   5.642  1.00 33.19           C      4.602
ATOM    680  OE1 GLU A  73       5.662  40.316   5.427  1.00 36.18           O      4.727
ATOM    681  OE2 GLU A  73       6.691  42.197   4.969  1.00 34.90           O      4.776
ATOM    682  H   GLU A  73      10.593  40.283   7.340  1.00  0.00           H      5.096
ATOM    688  CG  ARG A  74      10.989  33.323   7.495  1.00 27.97           C      5.289
ATOM    689  CD  ARG A  74      11.928  32.651   6.527  1.00 32.74           C      5.096
ATOM    690  NE  ARG A  74      12.288  31.302   6.947  1.00 35.90           N      4.592
ATOM    691  CZ  ARG A  74      13.119  30.514   6.272  1.00 39.05           C      4.946
ATOM    692  NH1 ARG A  74      13.675  30.937   5.142  1.00 37.77           N      4.630
ATOM    693  NH2 ARG A  74      13.412  29.307   6.736  1.00 39.80           N      4.658
ATOM    695  HE  ARG A  74      11.889  30.960   7.772  1.00  0.00           H      4.040
ATOM    696 HH11 ARG A  74      13.476  31.850   4.783  1.00  0.00           H      5.197
ATOM    697 HH12 ARG A  74      14.298  30.338   4.642  1.00  0.00           H      5.191
ATOM    698 HH21 ARG A  74      13.003  28.996   7.593  1.00  0.00           H      4.091
ATOM    699 HH22 ARG A  74      14.035  28.713   6.229  1.00  0.00           H      5.281
ATOM    701  CA  THR A  75      11.765  35.546  11.290  1.00 15.40           C      4.862
ATOM    702  C   THR A  75      10.762  35.614  12.429  1.00 15.17           C      5.218
ATOM    703  O   THR A  75      10.646  34.677  13.209  1.00 17.23           O      4.679
ATOM    704  CB  THR A  75      12.928  36.508  11.583  1.00 16.22           C      4.991
ATOM    705  OG1 THR A  75      13.957  36.310  10.608  1.00 17.55           O      5.268
ATOM    706  CG2 THR A  75      13.496  36.280  12.980  1.00 15.28           C      3.581
ATOM    708  HG1 THR A  75      14.261  35.396  10.581  1.00  0.00           H      5.257
ATOM    710  CA  PHE A  76       9.056  36.906  13.582  1.00 13.12           C      5.205
ATOM    712  O   PHE A  76       6.896  36.226  14.353  1.00 15.77           O      4.855
ATOM    713  CB  PHE A  76       8.999  38.392  13.930  1.00 13.40           C      5.236
ATOM    714  CG  PHE A  76      10.347  38.988  14.220  1.00 13.84           C      5.266
ATOM    715  CD1 PHE A  76      11.023  38.663  15.389  1.00 12.92           C      5.117
ATOM    716  CD2 PHE A  76      10.972  39.820  13.295  1.00 14.47           C      4.930
ATOM    717  CE1 PHE A  76      12.306  39.150  15.631  1.00 14.14           C      5.140
ATOM    718  CE2 PHE A  76      12.253  40.316  13.523  1.00 14.77           C      4.907
ATOM    719  CZ  PHE A  76      12.922  39.980  14.694  1.00 15.29           C      5.163
ATOM    726  CG  HIS A  77       5.331  37.754  11.189  1.00 12.80           C      4.785
ATOM    727  ND1 HIS A  77       6.360  38.563  10.768  1.00 13.64           N      4.593
ATOM    728  CD2 HIS A  77       4.504  38.554  11.905  1.00 13.93           C      5.251
ATOM    729  CE1 HIS A  77       6.138  39.797  11.225  1.00 15.32           C      3.419
ATOM    730  NE2 HIS A  77       5.023  39.849  11.922  1.00 15.01           N      3.899
ATOM    732  HD1 HIS A  77       7.130  38.333  10.242  1.00  0.00           H      4.841
ATOM    737  CB  THR A  78       8.403  31.430  10.238  1.00 17.17           C      4.504
ATOM    738  OG1 THR A  78       8.281  30.114   9.688  1.00 19.32           O      5.295
ATOM    739  CG2 THR A  78       9.311  31.367  11.456  1.00 16.10           C      4.406
ATOM    741  HG1 THR A  78       9.174  29.899   9.372  1.00  0.00           H      4.451
ATOM    768  CB  ASP A  81      10.567  28.546  14.117  1.00 18.65           C      5.238
ATOM    769  CG  ASP A  81      11.541  28.575  15.291  1.00 20.16           C      4.907
ATOM    770  OD1 ASP A  81      11.142  28.987  16.394  1.00 20.55           O      5.072
ATOM    771  OD2 ASP A  81      12.713  28.188  15.119  1.00 23.30           O      4.406
ATOM    775  C   SER A  82       8.550  27.632  18.885  1.00 18.36           C      5.038
ATOM    776  O   SER A  82       7.998  27.861  19.955  1.00 18.22           O      5.109
ATOM    782  CA  GLU A  83      10.701  28.095  19.869  1.00 21.69           C      5.074
ATOM    783  C   GLU A  83      11.103  29.549  20.032  1.00 18.78           C      5.283
ATOM    784  O   GLU A  83      11.243  30.028  21.155  1.00 17.20           O      4.711
ATOM    791  N   LYS A  84      11.307  30.247  18.922  1.00 16.83           N      4.068
ATOM    792  CA  LYS A  84      11.727  31.639  18.977  1.00 15.82           C      5.056
ATOM    793  C   LYS A  84      10.977  32.583  18.041  1.00 15.66           C      4.602
ATOM    794  O   LYS A  84      11.152  33.800  18.120  1.00 17.75           O      4.224
ATOM    795  CB  LYS A  84      13.242  31.732  18.769  1.00 16.30           C      4.173
ATOM    796  CG  LYS A  84      13.776  30.834  17.669  1.00 13.17           C      3.996
ATOM    797  CD  LYS A  84      15.285  30.758  17.697  1.00 13.96           C      4.054
ATOM    798  CE  LYS A  84      15.822  29.889  16.559  1.00 12.94           C      4.396
ATOM    799  NZ  LYS A  84      15.375  28.478  16.659  1.00 15.32           N      4.859
ATOM    800  H   LYS A  84      11.166  29.820  18.082  1.00  0.00           H      4.817
ATOM    802  HZ2 LYS A  84      14.345  28.449  16.521  1.00  0.00           H      5.088
ATOM    803  HZ3 LYS A  84      15.842  27.909  15.925  1.00  0.00           H      5.056
ATOM    804  N   SER A  85      10.159  32.044  17.142  1.00 14.04           N      5.136
ATOM    805  CA  SER A  85       9.375  32.906  16.264  1.00 12.45           C      5.261
ATOM    806  C   SER A  85       8.233  33.427  17.130  1.00 12.92           C      4.782
ATOM    807  O   SER A  85       7.621  32.652  17.873  1.00 12.31           O      4.558
ATOM    808  CB  SER A  85       8.807  32.128  15.090  1.00 12.97           C      3.931
ATOM    809  OG  SER A  85       7.774  32.874  14.464  1.00 14.41           O      4.904
ATOM    810  H   SER A  85      10.012  31.087  17.063  1.00  0.00           H      5.242
ATOM    811  HG  SER A  85       7.580  32.371  13.675  1.00  0.00           H      5.083
ATOM    812  N   CYS A  86       7.940  34.722  17.039  1.00 11.86           N      4.430
ATOM    813  CA  CYS A  86       6.888  35.305  17.859  1.00 11.24           C      3.640
ATOM    814  C   CYS A  86       5.536  34.664  17.621  1.00 12.32           C      4.458
ATOM    815  O   CYS A  86       4.917  34.155  18.556  1.00 10.08           O      4.242
ATOM    816  CB  CYS A  86       6.782  36.810  17.644  1.00  9.43           C      4.065
ATOM    817  SG  CYS A  86       8.356  37.695  17.676  1.00 12.54           S      4.326
ATOM    818  H   CYS A  86       8.435  35.270  16.397  1.00  0.00           H      5.268
ATOM    819  N   VAL A  87       5.079  34.660  16.372  1.00 14.35           N      5.276
ATOM    820  CA  VAL A  87       3.783  34.059  16.101  1.00 17.55           C      4.256
ATOM    823  CB  VAL A  87       3.102  34.602  14.798  1.00 19.11           C      4.902
ATOM    824  CG1 VAL A  87       3.606  35.998  14.446  1.00 17.77           C      4.594
ATOM    826  H   VAL A  87       5.631  35.027  15.640  1.00  0.00           H      5.174
ATOM    832  N   CYS A  89       5.520  30.510  18.188  1.00 13.20           N      5.287
ATOM    833  CA  CYS A  89       5.297  29.966  19.521  1.00 12.76           C      4.854
ATOM    834  C   CYS A  89       3.856  30.221  19.962  1.00 14.16           C      4.900
ATOM    835  O   CYS A  89       3.208  29.332  20.508  1.00 16.04           O      5.005
ATOM    836  CB  CYS A  89       6.253  30.579  20.536  1.00 10.88           C      5.264
ATOM    837  SG  CYS A  89       5.847  30.046  22.224  1.00 13.34           S      3.760
ATOM    838  H   CYS A  89       6.065  31.324  18.089  1.00  0.00           H      5.275
ATOM    839  N   HIS A  90       3.353  31.431  19.720  1.00 13.81           N      5.013
ATOM    843  CB  HIS A  90       1.634  33.192  19.687  1.00 11.55           C      5.282
ATOM    844  CG  HIS A  90       2.332  34.237  20.502  1.00 13.03           C      5.098
ATOM    845  ND1 HIS A  90       2.175  35.591  20.304  1.00 11.66           N      4.861
ATOM    846  CD2 HIS A  90       3.229  34.116  21.515  1.00 13.28           C      4.851
ATOM    847  CE1 HIS A  90       2.966  36.235  21.175  1.00 13.20           C      4.342
ATOM    848  NE2 HIS A  90       3.633  35.388  21.938  1.00 13.55           N      3.966
ATOM    849  H   HIS A  90       3.901  32.116  19.290  1.00  0.00           H      5.016
ATOM    850  HD1 HIS A  90       1.617  36.016  19.619  1.00  0.00           H      5.173
ATOM    883  CG  LEU A  93       2.163  29.033  23.641  1.00 14.28           C      5.052
ATOM    884  CD1 LEU A  93       2.067  30.439  24.196  1.00 13.32           C      4.048
ATOM    885  CD2 LEU A  93       2.731  28.079  24.683  1.00 12.60           C      4.697
ATOM    943  C   SER A  99      -4.349  31.941  24.436  1.00 21.74           C      5.220
ATOM    946  OG  SER A  99      -1.664  30.828  24.472  1.00 21.49           O      4.865
ATOM    948  HG  SER A  99      -1.336  30.511  25.327  1.00  0.00           H      5.224
ATOM    949  N   ASP A 100      -4.004  32.871  25.323  1.00 26.66           N      4.858
ATOM    950  CA  ASP A 100      -4.211  34.303  25.102  1.00 28.54           C      4.869
ATOM    951  C   ASP A 100      -3.117  34.897  24.228  1.00 27.08           C      4.424
ATOM    952  O   ASP A 100      -3.259  36.019  23.739  1.00 25.47           O      5.079
ATOM    953  CB  ASP A 100      -4.231  35.057  26.436  1.00 35.30           C      4.549
ATOM    954  CG  ASP A 100      -5.487  34.796  27.239  1.00 41.79           C      4.827
ATOM    956  OD2 ASP A 100      -5.436  33.977  28.184  1.00 46.31           O      4.680
ATOM    957  H   ASP A 100      -3.584  32.585  26.162  1.00  0.00           H      4.355
ATOM    958  N   ALA A 101      -2.007  34.165  24.095  1.00 23.99           N      5.281
ATOM    959  CA  ALA A 101      -0.871  34.592  23.285  1.00 21.01           C      4.627
ATOM    962  CB  ALA A 101       0.134  33.460  23.151  1.00 21.63           C      4.755
ATOM    963  H   ALA A 101      -1.942  33.294  24.531  1.00  0.00           H      5.187
ATOM    964  N   PRO A 102      -1.304  36.269  21.572  1.00 19.24           N      5.266
ATOM    966  C   PRO A 102      -1.214  36.504  18.960  1.00 18.48           C      4.316
ATOM    967  O   PRO A 102       0.004  36.367  18.774  1.00 17.80           O      5.004
ATOM    968  CB  PRO A 102      -1.656  38.357  20.611  1.00 17.89           C      5.273
ATOM    969  CG  PRO A 102      -0.410  38.414  21.425  1.00 14.33           C      5.217
ATOM    970  CD  PRO A 102      -0.620  37.282  22.399  1.00 16.47           C      4.403
ATOM    971  N   LEU A 103      -2.121  36.399  17.993  1.00 16.77           N      4.373
ATOM    972  CA  LEU A 103      -1.768  36.138  16.606  1.00 15.08           C      5.294
ATOM    973  C   LEU A 103      -2.246  37.329  15.784  1.00 14.71           C      5.272
ATOM    974  O   LEU A 103      -1.755  37.568  14.682  1.00 16.32           O      4.314
ATOM    975  CB  LEU A 103      -2.415  34.852  16.095  1.00 15.78           C      5.150
ATOM    979  H   LEU A 103      -3.064  36.473  18.238  1.00  0.00           H      5.159
ATOM    980  N   ALA A 104      -3.186  38.091  16.339  1.00 16.04           N      4.249
ATOM    981  CA  ALA A 104      -3.739  39.265  15.662  1.00 17.96           C      4.786
ATOM    982  C   ALA A 104      -2.635  40.294  15.446  1.00 20.65           C      4.773
ATOM    983  O   ALA A 104      -1.924  40.660  16.388  1.00 19.19           O      4.787
ATOM    985  H   ALA A 104      -3.507  37.895  17.234  1.00  0.00           H      4.750
ATOM    986  N   CYS A 105      -2.520  40.785  14.214  1.00 21.53           N      4.288
ATOM    987  CA  CYS A 105      -1.477  41.746  13.867  1.00 22.46           C      3.607
ATOM    988  C   CYS A 105      -1.457  42.967  14.783  1.00 24.69           C      4.581
ATOM    989  O   CYS A 105      -0.390  43.430  15.183  1.00 24.39           O      4.495
ATOM    990  CB  CYS A 105      -1.614  42.197  12.410  1.00 19.27           C      3.980
ATOM    991  SG  CYS A 105      -2.230  40.931  11.252  1.00 19.40           S      4.362
ATOM    992  H   CYS A 105      -3.158  40.498  13.530  1.00  0.00           H      4.755
ATOM   1006  C   SER A 107      -0.360  43.208  19.593  1.00 28.18           C      4.709
ATOM   1007  O   SER A 107      -0.006  43.817  20.600  1.00 32.56           O      4.225
ATOM   1010  H   SER A 107      -1.995  42.493  17.251  1.00  0.00           H      4.997
ATOM   1012  N   CYS A 108       0.497  42.741  18.691  1.00 26.27           N      4.801
ATOM   1013  CA  CYS A 108       1.932  42.966  18.803  1.00 23.06           C      4.424
ATOM   1014  C   CYS A 108       2.257  44.346  18.283  1.00 23.92           C      5.256
ATOM   1016  CB  CYS A 108       2.713  41.931  18.003  1.00 18.80           C      5.263
ATOM   1017  SG  CYS A 108       2.756  40.338  18.843  1.00 17.95           S      3.944
ATOM   1018  H   CYS A 108       0.147  42.240  17.927  1.00  0.00           H      4.935
ATOM   1019  N   HIS A 109       1.723  44.654  17.105  1.00 24.22           N      5.289
ATOM   1024  CG  HIS A 109       2.644  44.955  14.257  1.00 18.18           C      5.281
ATOM   1025  ND1 HIS A 109       3.857  45.397  13.779  1.00 18.44           N      4.790
ATOM   1026  CD2 HIS A 109       2.597  43.630  13.970  1.00 16.60           C      4.574
ATOM   1027  CE1 HIS A 109       4.493  44.357  13.236  1.00 18.70           C      3.583
ATOM   1028  NE2 HIS A 109       3.770  43.259  13.326  1.00 15.89           N      3.989
ATOM   1029  H   HIS A 109       1.134  44.031  16.633  1.00  0.00           H      4.905
ATOM   1030  HD1 HIS A 109       4.266  46.292  13.762  1.00  0.00           H      5.037
