# Supplementary material for: A mathematical representation of protein binding sites using structural dispersion of atoms from principal axes for classification of binding ligands
Source: PLoS One. 2021 Apr 8;16(4):e0244905. doi: 10.1371/journal.pone.0244905 (PMC8031081; doi:10.1371/journal.pone.0244905)
Supplement: S1 Data — (ZIP) [file pone.0244905.s006.zip › pdbligand5_3_906/1AQZ.lig.PO4.pdb]

ATOM    306  CD1 TYR A  47      38.308  70.054   3.588  1.00  6.38           C      4.595
ATOM    308  CE1 TYR A  47      38.993  70.508   4.700  1.00  9.00           C      4.364
ATOM    309  CE2 TYR A  47      38.549  72.800   3.962  1.00  2.47           C      4.731
ATOM    310  CZ  TYR A  47      39.119  71.890   4.867  1.00  7.72           C      4.425
ATOM    311  OH  TYR A  47      39.904  72.449   5.824  1.00  8.00           O      3.598
ATOM    324  CG  HIS A  49      42.199  67.723   2.357  1.00  5.02           C      4.797
ATOM    325  ND1 HIS A  49      42.906  67.038   3.331  1.00  5.74           N      4.634
ATOM    326  CD2 HIS A  49      41.764  68.863   2.932  1.00  6.57           C      4.980
ATOM    327  CE1 HIS A  49      42.898  67.750   4.448  1.00  6.75           C      4.203
ATOM    328  NE2 HIS A  49      42.213  68.859   4.227  1.00  8.39           N      3.750
ATOM    546  CD  ARG A  77      43.710  47.784   3.973  1.00 40.70           C      5.061
ATOM    547  NE  ARG A  77      42.732  47.470   2.922  1.00 51.23           N      4.952
ATOM    548  CZ  ARG A  77      43.063  47.223   1.645  1.00 56.00           C      3.989
ATOM    549  NH1 ARG A  77      44.340  47.260   1.290  1.00 58.37           N      2.717
ATOM    550  NH2 ARG A  77      42.133  46.962   0.713  1.00 55.21           N      4.591
ATOM    554  O   PRO A  78      46.042  51.148   3.839  1.00 16.63           O      4.813
ATOM    569  CB  LYS A  80      47.401  52.445  -1.542  1.00 16.28           C      4.839
ATOM    570  CG  LYS A  80      48.647  52.007  -2.258  1.00 24.69           C      5.105
ATOM    571  CD  LYS A  80      49.707  51.417  -1.242  1.00 31.99           C      4.777
ATOM    572  CE  LYS A  80      49.111  50.337  -0.286  1.00 35.03           C      4.465
ATOM    573  NZ  LYS A  80      49.496  50.496   1.170  1.00 34.78           N      4.938
ATOM    653  CG  HIS A  91      43.325  51.244  -0.428  1.00  9.62           C      4.741
ATOM    654  ND1 HIS A  91      43.727  51.158   0.878  1.00 14.03           N      4.390
ATOM    655  CD2 HIS A  91      44.171  50.456  -1.131  1.00 12.12           C      4.719
ATOM    656  CE1 HIS A  91      44.763  50.345   0.970  1.00 12.53           C      4.287
ATOM    657  NE2 HIS A  91      45.049  49.908  -0.240  1.00 14.73           N      3.673
ATOM    691  CG  GLU A  95      39.869  66.046   5.654  1.00  9.99           C      5.026
ATOM    692  CD  GLU A  95      40.809  66.568   6.702  1.00  9.83           C      4.159
ATOM    693  OE1 GLU A  95      41.792  65.887   7.026  1.00 13.20           O      4.546
ATOM    694  OE2 GLU A  95      40.575  67.664   7.237  1.00 12.84           O      3.183
ATOM    893  CG  ARG A 120      37.584  67.843   9.339  1.00  6.64           C      4.785
ATOM    894  CD  ARG A 120      37.329  68.832   8.157  1.00  4.09           C      5.129
ATOM    895  NE  ARG A 120      38.118  70.071   8.326  1.00 10.29           N      4.144
ATOM    896  CZ  ARG A 120      37.717  71.175   8.975  1.00 10.40           C      4.738
ATOM    897  NH1 ARG A 120      36.451  71.302   9.371  1.00  6.98           N      4.809
ATOM    898  NH2 ARG A 120      38.536  72.223   9.091  1.00  5.60           N      4.346
ATOM   1022  CG  HIS A 136      41.014  71.117  13.294  1.00 10.48           C      4.832
ATOM   1023  ND1 HIS A 136      42.217  70.492  13.092  1.00 12.30           N      5.091
ATOM   1024  CD2 HIS A 136      40.470  71.298  12.071  1.00  9.93           C      4.828
ATOM   1025  CE1 HIS A 136      42.398  70.291  11.793  1.00  9.48           C      4.140
ATOM   1026  NE2 HIS A 136      41.348  70.769  11.152  1.00 11.24           N      3.617
ATOM   1053  C   ASN A 140      41.186  74.505  11.926  1.00 15.96           C      4.993
ATOM   1054  O   ASN A 140      41.010  74.132  10.747  1.00 18.43           O      5.010
ATOM   1060  CA  GLN A 141      43.433  73.569  11.956  1.00 17.95           C      4.434
ATOM   1061  C   GLN A 141      44.302  72.966  13.062  1.00 16.63           C      5.253
ATOM   1063  CB  GLN A 141      44.258  74.496  11.039  1.00 16.35           C      4.423
ATOM   1068  N   GLY A 142      45.247  72.107  12.679  1.00 13.39           N      4.939
ATOM   1085  CG  LEU A 144      41.946  66.741  12.405  1.00 17.47           C      4.960
ATOM   1086  CD1 LEU A 144      41.948  66.078  11.069  1.00 19.20           C      4.294
ATOM   1087  CD2 LEU A 144      40.719  67.592  12.561  1.00 16.11           C      5.282
