# Supplementary material for: A mathematical representation of protein binding sites using structural dispersion of atoms from principal axes for classification of binding ligands
Source: PLoS One. 2021 Apr 8;16(4):e0244905. doi: 10.1371/journal.pone.0244905 (PMC8031081; doi:10.1371/journal.pone.0244905)
Supplement: S1 Data — (ZIP) [file pone.0244905.s006.zip › pdbligand5_3_906/1ARZ.lig.NAI.pdb]

ATOM   1987  C   ALA B  11      31.188  53.846  18.917  1.00 28.39           C      5.097
ATOM   1988  O   ALA B  11      31.852  52.799  18.891  1.00 29.21           O      5.170
ATOM   1990  N   GLY B  12      30.999  54.608  17.837  1.00 31.01           N      5.277
ATOM   1991  CA  GLY B  12      31.600  54.269  16.553  1.00 28.55           C      5.189
ATOM   1992  C   GLY B  12      31.627  52.783  16.264  1.00 25.76           C      4.095
ATOM   1993  O   GLY B  12      32.656  52.206  15.978  1.00 28.94           O      4.616
ATOM   1994  N   ALA B  13      30.476  52.148  16.338  1.00 27.45           N      5.288
ATOM   1995  CA  ALA B  13      30.406  50.715  16.096  1.00 27.22           C      5.256
ATOM   1996  C   ALA B  13      30.894  50.208  14.724  1.00 19.45           C      4.627
ATOM   1999  N   GLY B  14      31.130  51.094  13.771  1.00 20.07           N      4.874
ATOM   2000  CA  GLY B  14      31.568  50.662  12.451  1.00 13.12           C      5.142
ATOM   2001  C   GLY B  14      33.057  50.361  12.427  1.00 22.93           C      4.931
ATOM   2002  O   GLY B  14      33.497  49.315  11.896  1.00 23.73           O      5.062
ATOM   2003  N   GLY B  15      33.822  51.245  13.083  1.00 21.98           N      4.933
ATOM   2004  CA  GLY B  15      35.266  51.130  13.178  1.00 24.89           C      3.797
ATOM   2005  C   GLY B  15      35.791  49.767  13.595  1.00 28.72           C      4.530
ATOM   2006  O   GLY B  15      35.037  48.971  14.195  1.00 32.00           O      4.632
ATOM   2007  N   ARG B  16      37.070  49.498  13.309  1.00 23.10           N      4.210
ATOM   2008  CA  ARG B  16      37.644  48.190  13.641  1.00 23.20           C      4.331
ATOM   2009  C   ARG B  16      37.563  47.854  15.110  1.00 25.28           C      5.294
ATOM   2011  CB  ARG B  16      39.060  48.026  13.102  1.00 22.66           C      4.581
ATOM   2012  CG  ARG B  16      39.867  49.305  13.106  1.00 31.23           C      4.551
ATOM   2013  CD  ARG B  16      40.922  49.328  11.992  1.00 27.17           C      5.066
ATOM   2014  NE  ARG B  16      41.549  50.646  11.962  1.00 28.47           N      4.496
ATOM   2015  CZ  ARG B  16      41.270  51.580  11.062  1.00 29.92           C      4.023
ATOM   2016  NH1 ARG B  16      40.394  51.324  10.097  1.00 35.67           N      4.103
ATOM   2017  NH2 ARG B  16      41.772  52.811  11.204  1.00 33.80           N      3.975
ATOM   2018  N   MET B  17      37.610  48.863  15.973  1.00 23.14           N      5.091
ATOM   2019  CA  MET B  17      37.473  48.567  17.395  1.00 26.72           C      4.031
ATOM   2020  C   MET B  17      36.000  48.320  17.727  1.00 32.99           C      5.211
ATOM   2022  CB  MET B  17      38.015  49.696  18.269  1.00 29.36           C      4.835
ATOM   2023  CG  MET B  17      39.481  49.548  18.641  1.00 28.77           C      4.855
ATOM   2024  SD  MET B  17      39.822  47.915  19.233  1.00 33.81           S      4.994
ATOM   2025  CE  MET B  17      39.266  48.043  20.938  1.00 30.90           C      5.004
ATOM   2166  CA  GLU B  38      27.613  55.868  14.632  1.00 31.94           C      5.128
ATOM   2167  C   GLU B  38      27.527  57.343  14.279  1.00 32.80           C      5.187
ATOM   2168  O   GLU B  38      26.911  58.134  15.008  1.00 29.07           O      5.078
ATOM   2170  CG  GLU B  38      28.378  54.701  12.477  1.00 43.83           C      4.617
ATOM   2171  CD  GLU B  38      29.783  54.597  13.079  1.00 49.97           C      5.046
ATOM   2172  OE1 GLU B  38      30.366  55.649  13.424  1.00 53.44           O      4.586
ATOM   2173  OE2 GLU B  38      30.326  53.469  13.169  1.00 47.77           O      4.581
ATOM   2174  N   ARG B  39      28.250  57.718  13.231  1.00 36.12           N      5.034
ATOM   2175  CA  ARG B  39      28.353  59.106  12.809  1.00 40.60           C      5.198
ATOM   2178  CB  ARG B  39      29.714  59.342  12.079  1.00 48.32           C      4.388
ATOM   2179  CG  ARG B  39      29.844  58.735  10.649  1.00 53.54           C      5.266
ATOM   2180  CD  ARG B  39      30.958  59.414   9.782  1.00 52.36           C      4.165
ATOM   2181  NE  ARG B  39      30.587  59.543   8.357  1.00 52.05           N      5.240
ATOM   2183  NH1 ARG B  39      31.629  57.604   7.624  1.00 52.06           N      4.531
ATOM   2453  CA  PHE B  79      36.734  54.156  20.879  1.00 18.89           C      4.940
ATOM   2454  C   PHE B  79      36.553  54.769  19.499  1.00 19.89           C      5.292
ATOM   2455  O   PHE B  79      36.597  54.078  18.476  1.00 22.33           O      4.295
ATOM   2456  CB  PHE B  79      36.991  52.669  20.742  1.00 22.87           C      4.869
ATOM   2457  CG  PHE B  79      37.693  52.067  21.921  1.00 30.49           C      4.700
ATOM   2459  CD2 PHE B  79      38.879  51.373  21.754  1.00 29.07           C      4.330
ATOM   2461  CE2 PHE B  79      39.503  50.774  22.836  1.00 31.97           C      5.174
ATOM   2462  CZ  PHE B  79      38.948  50.867  24.105  1.00 32.66           C      4.989
ATOM   2463  N   THR B  80      36.338  56.073  19.479  1.00 19.44           N      5.166
ATOM   2464  CA  THR B  80      36.130  56.803  18.240  1.00 28.93           C      4.611
ATOM   2465  C   THR B  80      37.313  57.713  18.054  1.00 32.80           C      5.090
ATOM   2466  O   THR B  80      38.433  57.246  17.979  1.00 37.81           O      5.127
ATOM   2467  CB  THR B  80      34.836  57.673  18.310  1.00 32.38           C      4.185
ATOM   2468  OG1 THR B  80      34.901  58.544  19.463  1.00 25.19           O      5.203
ATOM   2469  CG2 THR B  80      33.577  56.780  18.376  1.00 38.52           C      5.035
ATOM   2470  N   ARG B  81      37.050  59.017  17.969  1.00 35.10           N      5.211
ATOM   2471  CA  ARG B  81      38.075  60.041  17.814  1.00 36.49           C      5.187
ATOM   2473  O   ARG B  81      36.604  61.255  19.285  1.00 39.16           O      5.009
ATOM   2474  CB  ARG B  81      38.030  60.660  16.419  1.00 35.72           C      5.030
ATOM   2475  CG  ARG B  81      38.220  59.640  15.322  1.00 40.28           C      4.367
ATOM   2476  CD  ARG B  81      39.552  58.867  15.464  1.00 41.98           C      4.760
ATOM   2477  NE  ARG B  81      39.594  57.688  14.595  1.00 38.46           N      4.763
ATOM   2478  CZ  ARG B  81      39.614  57.730  13.261  1.00 41.38           C      4.472
ATOM   2479  NH1 ARG B  81      39.611  58.894  12.603  1.00 38.90           N      4.842
ATOM   2480  NH2 ARG B  81      39.546  56.599  12.575  1.00 42.76           N      3.370
ATOM   2490  C   GLU B  83      34.941  64.686  19.353  1.00 51.49           C      4.648
ATOM   2492  CB  GLU B  83      36.186  65.914  17.542  1.00 57.90           C      5.021
ATOM   2494  CD  GLU B  83      37.968  64.540  16.253  1.00 70.73           C      5.196
ATOM   2495  OE1 GLU B  83      37.272  63.515  16.522  1.00 70.42           O      5.299
ATOM   2497  N   GLY B  84      34.670  63.600  18.617  1.00 49.65           N      5.276
ATOM   2498  CA  GLY B  84      33.481  62.808  18.874  1.00 45.87           C      4.730
ATOM   2499  C   GLY B  84      33.378  62.536  20.361  1.00 44.20           C      4.720
ATOM   2500  O   GLY B  84      32.510  63.098  21.045  1.00 47.56           O      4.816
ATOM   2501  N   THR B  85      34.341  61.775  20.868  1.00 40.20           N      5.196
ATOM   2530  ND1 HIS B  88      30.840  59.785  21.624  1.00 57.20           N      4.951
ATOM   2531  CD2 HIS B  88      29.674  61.640  21.616  1.00 60.82           C      5.294
ATOM   2532  CE1 HIS B  88      30.655  60.133  20.357  1.00 63.75           C      4.984
ATOM   2533  NE2 HIS B  88      29.953  61.254  20.325  1.00 62.77           N      5.263
ATOM   2634  N   GLY B 102      39.014  54.706  25.305  1.00 31.02           N      5.246
ATOM   2635  CA  GLY B 102      40.178  54.100  24.699  1.00 27.78           C      5.272
ATOM   2636  C   GLY B 102      40.598  54.926  23.488  1.00 32.22           C      4.107
ATOM   2637  O   GLY B 102      41.509  54.565  22.750  1.00 35.93           O      4.690
ATOM   2638  N   THR B 103      39.906  56.029  23.247  1.00 31.97           N      5.229
ATOM   2639  CA  THR B 103      40.246  56.894  22.120  1.00 32.05           C      4.384
ATOM   2640  C   THR B 103      41.588  57.565  22.438  1.00 30.08           C      5.049
ATOM   2642  CB  THR B 103      39.132  57.952  21.939  1.00 39.04           C      4.998
ATOM   2643  OG1 THR B 103      37.943  57.320  21.426  1.00 43.87           O      4.808
ATOM   2644  CG2 THR B 103      39.575  59.068  21.002  1.00 40.51           C      5.037
ATOM   2645  N   THR B 104      42.385  57.854  21.410  1.00 28.28           N      4.630
ATOM   2646  CA  THR B 104      43.702  58.497  21.635  1.00 28.21           C      5.138
ATOM   2647  C   THR B 104      43.892  59.781  20.853  1.00 28.70           C      4.204
ATOM   2648  O   THR B 104      43.202  60.022  19.868  1.00 32.14           O      5.016
ATOM   2649  CB  THR B 104      44.884  57.607  21.197  1.00 25.24           C      4.951
ATOM   2650  OG1 THR B 104      44.703  57.212  19.824  1.00 21.69           O      4.888
ATOM   2651  CG2 THR B 104      45.064  56.409  22.122  1.00 24.33           C      4.894
ATOM   2807  C   ALA B 126      44.050  54.664  27.695  1.00 28.63           C      4.419
ATOM   2808  O   ALA B 126      43.204  54.884  26.822  1.00 30.40           O      5.166
ATOM   2810  N   ALA B 127      45.350  54.624  27.429  1.00 30.25           N      4.563
ATOM   2811  CA  ALA B 127      45.827  54.773  26.052  1.00 25.42           C      5.282
ATOM   2812  C   ALA B 127      45.968  53.389  25.411  1.00 20.99           C      5.071
ATOM   2813  O   ALA B 127      46.149  53.280  24.204  1.00 21.89           O      4.327
ATOM   2815  N   ASN B 128      45.884  52.347  26.236  1.00 15.11           N      5.252
ATOM   2816  CA  ASN B 128      46.001  50.981  25.775  1.00 16.34           C      4.840
ATOM   2817  C   ASN B 128      45.214  50.071  26.718  1.00 16.50           C      3.965
ATOM   2818  O   ASN B 128      45.342  50.151  27.948  1.00 15.90           O      5.074
ATOM   2819  CB  ASN B 128      47.468  50.558  25.754  1.00 15.26           C      4.859
ATOM   2820  CG  ASN B 128      47.715  49.339  24.878  1.00 21.85           C      5.000
ATOM   2821  OD1 ASN B 128      48.152  49.483  23.733  1.00 19.99           O      5.158
ATOM   2822  ND2 ASN B 128      47.436  48.131  25.409  1.00 12.33           N      4.746
ATOM   2823  N   PHE B 129      44.429  49.177  26.141  1.00 11.44           N      4.839
ATOM   2824  CA  PHE B 129      43.649  48.299  26.968  1.00 13.99           C      4.487
ATOM   2825  C   PHE B 129      44.103  46.849  27.022  1.00 14.68           C      4.406
ATOM   2826  O   PHE B 129      43.294  45.958  27.240  1.00 19.66           O      5.124
ATOM   2827  CB  PHE B 129      42.189  48.385  26.551  1.00 12.51           C      4.220
ATOM   2828  CG  PHE B 129      41.475  49.535  27.155  1.00 10.14           C      4.389
ATOM   2829  CD1 PHE B 129      41.477  50.760  26.529  1.00 11.41           C      4.780
ATOM   2830  CD2 PHE B 129      40.824  49.404  28.371  1.00  6.13           C      5.123
ATOM   2831  CE1 PHE B 129      40.845  51.854  27.090  1.00  5.54           C      4.467
ATOM   2833  CZ  PHE B 129      40.209  51.721  28.287  1.00 10.73           C      5.264
ATOM   2834  N   SER B 130      45.393  46.599  26.862  1.00 16.21           N      4.878
ATOM   3070  CE1 HIS B 160      45.444  51.434  12.202  1.00 20.27           C      5.036
ATOM   3071  NE2 HIS B 160      45.552  50.581  13.205  1.00 10.95           N      5.117
ATOM   3098  CG  LYS B 163      47.398  55.298  14.399  1.00 19.22           C      5.114
ATOM   3099  CD  LYS B 163      48.057  54.490  15.528  1.00 13.46           C      4.826
ATOM   3100  CE  LYS B 163      47.981  55.179  16.880  1.00 13.01           C      5.283
ATOM   3101  NZ  LYS B 163      46.616  55.217  17.453  1.00  3.36           N      4.715
ATOM   3114  CG  ASP B 165      46.635  58.814  16.974  1.00 39.80           C      5.024
ATOM   3115  OD1 ASP B 165      46.294  57.916  16.180  1.00 37.58           O      5.148
ATOM   3116  OD2 ASP B 165      46.598  58.658  18.219  1.00 37.77           O      4.769
ATOM   3655  CG  ARG B 240      42.161  46.065  17.279  1.00 12.96           C      4.968
ATOM   3656  CD  ARG B 240      41.907  46.818  15.995  1.00  7.19           C      5.186
ATOM   3659  NH1 ARG B 240      43.187  48.077  13.865  1.00 20.09           N      4.933
ATOM   3677  CA  PHE B 243      41.925  45.645  23.631  1.00 28.71           C      4.414
ATOM   3678  C   PHE B 243      40.433  45.613  23.917  1.00 28.58           C      5.093
ATOM   3679  O   PHE B 243      39.955  46.288  24.832  1.00 31.00           O      4.951
ATOM   3680  CB  PHE B 243      42.166  46.794  22.649  1.00 24.67           C      4.557
ATOM   3681  CG  PHE B 243      43.501  46.777  22.024  1.00 21.41           C      4.489
ATOM   3682  CD1 PHE B 243      44.649  46.691  22.810  1.00 25.24           C      4.909
ATOM   3683  CD2 PHE B 243      43.619  46.803  20.640  1.00 22.63           C      4.684
ATOM   3684  CE1 PHE B 243      45.904  46.625  22.214  1.00 23.30           C      5.267
ATOM   3685  CE2 PHE B 243      44.864  46.738  20.029  1.00 20.94           C      5.267
ATOM   3686  CZ  PHE B 243      46.005  46.650  20.812  1.00 19.14           C      5.208
