# Supplementary material for: A mathematical representation of protein binding sites using structural dispersion of atoms from principal axes for classification of binding ligands
Source: PLoS One. 2021 Apr 8;16(4):e0244905. doi: 10.1371/journal.pone.0244905 (PMC8031081; doi:10.1371/journal.pone.0244905)
Supplement: S1 Data — (ZIP) [file pone.0244905.s006.zip › pdbligand5_3_906/1ASH.lig.HEM.pdb]

ATOM    244  OH  TYR A  30      17.230 -21.999  -1.039  1.00 28.15           O      5.080
ATOM    270  SD  MET A  33      21.193 -19.418  -4.259  1.00 31.62           S      5.255
ATOM    271  CE  MET A  33      22.565 -20.352  -4.810  1.00 32.60           C      5.007
ATOM    327  CA  LEU A  40      27.019 -19.976  -4.551  1.00 38.87           C      5.085
ATOM    328  C   LEU A  40      26.546 -21.409  -4.699  1.00 37.46           C      5.159
ATOM    329  O   LEU A  40      26.210 -22.042  -3.707  1.00 39.04           O      4.398
ATOM    330  CB  LEU A  40      25.857 -18.960  -4.443  1.00 34.80           C      4.647
ATOM    331  CG  LEU A  40      26.172 -17.538  -3.905  1.00 34.51           C      4.949
ATOM    333  CD2 LEU A  40      24.886 -16.754  -3.682  1.00 35.40           C      5.185
ATOM    334  N   ARG A  41      26.621 -22.018  -5.879  1.00 38.18           N      5.116
ATOM    354  N   TYR A  43      27.911 -24.265  -2.323  1.00 33.10           N      5.262
ATOM    355  CA  TYR A  43      27.482 -24.581  -0.980  1.00 32.82           C      5.207
ATOM    356  C   TYR A  43      26.397 -25.632  -1.018  1.00 35.24           C      4.053
ATOM    357  O   TYR A  43      26.008 -26.155   0.030  1.00 38.12           O      4.761
ATOM    358  CB  TYR A  43      26.988 -23.339  -0.312  1.00 31.80           C      4.785
ATOM    359  CG  TYR A  43      28.099 -22.317  -0.152  1.00 34.96           C      4.272
ATOM    360  CD1 TYR A  43      28.908 -22.337   0.982  1.00 37.34           C      5.123
ATOM    361  CD2 TYR A  43      28.247 -21.315  -1.098  1.00 31.34           C      4.100
ATOM    363  CE2 TYR A  43      29.193 -20.309  -0.914  1.00 34.94           C      4.817
ATOM    366  N   PHE A  44      25.910 -25.982  -2.207  1.00 37.47           N      4.509
ATOM    367  CA  PHE A  44      24.882 -26.983  -2.442  1.00 41.47           C      4.421
ATOM    370  CB  PHE A  44      23.889 -26.484  -3.475  1.00 41.45           C      4.875
ATOM    371  CG  PHE A  44      23.039 -25.400  -2.853  1.00 43.19           C      5.298
ATOM    372  CD1 PHE A  44      21.883 -25.773  -2.165  1.00 43.94           C      5.115
ATOM    373  CD2 PHE A  44      23.404 -24.051  -2.946  1.00 42.89           C      4.728
ATOM    374  CE1 PHE A  44      21.082 -24.788  -1.573  1.00 46.76           C      4.242
ATOM    375  CE2 PHE A  44      22.599 -23.084  -2.350  1.00 43.14           C      3.772
ATOM    376  CZ  PHE A  44      21.440 -23.443  -1.672  1.00 43.96           C      3.477
ATOM    507  CD1 PHE A  60      17.002 -30.534  -1.308  1.00 37.60           C      5.055
ATOM    509  CE1 PHE A  60      17.841 -29.811  -0.449  1.00 38.84           C      4.554
ATOM    510  CE2 PHE A  60      18.561 -28.408  -2.274  1.00 35.24           C      5.107
ATOM    511  CZ  PHE A  60      18.607 -28.746  -0.929  1.00 36.08           C      4.020
ATOM    542  CG  GLN A  64      16.505 -24.975  -0.587  1.00 23.68           C      5.127
ATOM    543  CD  GLN A  64      16.569 -24.725   0.901  1.00 27.38           C      4.343
ATOM    544  OE1 GLN A  64      16.269 -25.601   1.704  1.00 33.11           O      4.278
ATOM    545  NE2 GLN A  64      16.940 -23.551   1.370  1.00 29.53           N      4.459
ATOM    560  CA  LYS A  67      12.022 -22.663   3.046  1.00 22.08           C      5.292
ATOM    561  C   LYS A  67      12.628 -21.283   2.980  1.00 20.03           C      5.179
ATOM    562  O   LYS A  67      12.365 -20.470   3.877  1.00 21.45           O      5.006
ATOM    563  CB  LYS A  67      13.150 -23.636   3.450  1.00 18.25           C      4.581
ATOM    564  CG  LYS A  67      12.519 -24.959   3.920  1.00 18.38           C      5.166
ATOM    565  CD  LYS A  67      13.622 -25.913   4.365  1.00 23.92           C      4.826
ATOM    566  CE  LYS A  67      13.137 -27.340   4.730  1.00 26.40           C      4.881
ATOM    567  NZ  LYS A  67      14.265 -28.260   4.950  1.00 26.26           N      4.824
ATOM    568  N   ILE A  68      13.341 -20.932   1.927  1.00 17.25           N      4.894
ATOM    569  CA  ILE A  68      13.886 -19.613   1.894  1.00 16.05           C      4.248
ATOM    571  O   ILE A  68      12.900 -17.500   2.102  1.00 16.03           O      5.277
ATOM    572  CB  ILE A  68      15.053 -19.549   0.872  1.00 18.98           C      4.242
ATOM    573  CG1 ILE A  68      15.707 -18.183   0.897  1.00 15.19           C      4.125
ATOM    575  CD1 ILE A  68      17.018 -18.187   0.130  1.00 18.53           C      4.911
ATOM    593  CA  ALA A  71      12.289 -16.815   5.710  1.00 14.59           C      4.655
ATOM    594  C   ALA A  71      12.369 -15.345   5.275  1.00 12.61           C      4.501
ATOM    595  O   ALA A  71      12.392 -14.510   6.162  1.00 13.82           O      4.956
ATOM    596  CB  ALA A  71      13.702 -17.391   5.724  1.00 11.52           C      4.261
ATOM    597  N   CYS A  72      12.266 -14.958   4.012  1.00 10.88           N      4.605
ATOM    598  CA  CYS A  72      12.196 -13.560   3.612  1.00 12.39           C      5.255
ATOM    602  SG  CYS A  72      13.978 -13.840   1.589  1.00 18.70           S      4.523
ATOM    626  CD1 LEU A  75      15.469 -12.467   6.663  1.00 11.57           C      4.538
ATOM    769  CG  LEU A  92      17.521 -17.076   8.383  1.00 19.48           C      4.554
ATOM    770  CD1 LEU A  92      16.393 -18.048   8.635  1.00 16.56           C      4.435
ATOM    771  CD2 LEU A  92      16.914 -15.690   8.410  1.00 12.45           C      4.815
ATOM    789  CA  ARG A  95      20.304 -23.298  11.007  1.00 22.48           C      5.062
ATOM    790  C   ARG A  95      21.191 -23.615   9.828  1.00 21.50           C      4.860
ATOM    791  O   ARG A  95      21.076 -24.691   9.266  1.00 22.73           O      4.375
ATOM    792  CB  ARG A  95      18.891 -22.935  10.490  1.00 21.79           C      5.278
ATOM    793  CG  ARG A  95      17.861 -22.846  11.643  1.00 21.82           C      4.806
ATOM    794  CD  ARG A  95      16.507 -22.266  11.249  1.00 20.90           C      4.712
ATOM    795  NE  ARG A  95      15.711 -23.183  10.454  1.00 22.72           N      4.732
ATOM    796  CZ  ARG A  95      14.537 -22.810   9.944  1.00 22.36           C      5.116
ATOM    797  NH1 ARG A  95      14.069 -21.591  10.173  1.00 24.68           N      4.240
ATOM    798  NH2 ARG A  95      13.847 -23.640   9.154  1.00 27.37           N      5.147
ATOM    804  CG  HIS A  96      22.352 -21.340   6.647  1.00 21.38           C      4.342
ATOM    805  ND1 HIS A  96      21.388 -20.419   7.032  1.00 21.67           N      4.244
ATOM    806  CD2 HIS A  96      22.204 -21.701   5.320  1.00 22.89           C      3.299
ATOM    807  CE1 HIS A  96      20.639 -20.215   5.937  1.00 23.04           C      3.024
ATOM    808  NE2 HIS A  96      21.078 -20.941   4.955  1.00 26.77           N      2.204
ATOM    830  CG  ASP A  99      21.864 -28.849   8.177  1.00 58.05           C      5.190
ATOM    831  OD1 ASP A  99      21.141 -28.069   8.802  1.00 64.26           O      5.220
ATOM    832  OD2 ASP A  99      21.504 -29.988   7.855  1.00 63.91           O      4.893
ATOM    847  CB  VAL A 101      25.346 -24.223   5.035  1.00 37.45           C      5.089
ATOM    848  CG1 VAL A 101      25.291 -23.355   3.802  1.00 38.58           C      3.861
ATOM    849  CG2 VAL A 101      24.695 -25.544   4.725  1.00 36.09           C      5.292
ATOM    865  CG  MET A 103      27.536 -19.654   3.229  1.00 40.71           C      5.008
ATOM    866  SD  MET A 103      25.826 -19.582   2.717  1.00 42.41           S      4.280
ATOM    867  CE  MET A 103      24.985 -19.573   4.271  1.00 41.86           C      5.265
ATOM    893  C   VAL A 107      26.098 -13.369   1.123  1.00 39.35           C      4.805
ATOM    894  O   VAL A 107      25.164 -13.322   0.308  1.00 39.95           O      4.273
ATOM    895  CB  VAL A 107      27.508 -15.335   0.698  1.00 34.94           C      4.585
ATOM    897  CG2 VAL A 107      26.722 -15.967   1.822  1.00 37.31           C      4.757
ATOM    899  CA  TRP A 108      24.655 -12.655   2.958  1.00 36.64           C      4.864
ATOM    901  O   TRP A 108      23.161 -11.155   1.992  1.00 40.53           O      4.688
ATOM    902  CB  TRP A 108      24.690 -12.558   4.473  1.00 34.52           C      5.033
ATOM    903  CG  TRP A 108      25.073 -13.878   5.133  1.00 33.63           C      5.242
ATOM    905  CD2 TRP A 108      24.216 -14.903   5.363  1.00 30.00           C      4.525
ATOM    908  CE3 TRP A 108      22.879 -15.136   5.089  1.00 25.52           C      4.380
ATOM    910  CZ3 TRP A 108      22.344 -16.356   5.513  1.00 29.10           C      3.931
ATOM    911  CH2 TRP A 108      23.127 -17.290   6.212  1.00 26.88           C      4.699
ATOM    928  CA  PHE A 111      21.860 -12.378  -1.298  1.00 25.08           C      5.237
ATOM    931  CB  PHE A 111      21.441 -13.055   0.006  1.00 24.79           C      5.064
ATOM    932  CG  PHE A 111      20.033 -13.579  -0.167  1.00 25.41           C      4.725
ATOM    933  CD1 PHE A 111      19.830 -14.774  -0.851  1.00 29.45           C      4.242
ATOM    934  CD2 PHE A 111      18.938 -12.868   0.334  1.00 28.68           C      4.735
ATOM    935  CE1 PHE A 111      18.525 -15.246  -1.037  1.00 31.35           C      4.598
ATOM    936  CE2 PHE A 111      17.644 -13.350   0.140  1.00 30.25           C      5.294
ATOM    937  CZ  PHE A 111      17.432 -14.530  -0.547  1.00 28.91           C      5.136
ATOM    946  NE1 TRP A 112      20.042  -9.923   3.121  1.00 33.72           N      4.568
ATOM    947  CE2 TRP A 112      18.712 -10.114   2.911  1.00 32.52           C      5.147
ATOM    949  CZ2 TRP A 112      17.759 -10.862   3.634  1.00 33.26           C      4.611
ATOM    951  CH2 TRP A 112      16.423 -10.902   3.202  1.00 28.71           C      5.070
ATOM   1188  CD2 PHE A 140      20.628 -10.815   6.143  1.00 23.03           C      4.609
ATOM   1189  CE1 PHE A 140      19.170 -12.709   7.599  1.00 16.36           C      5.257
ATOM   1190  CE2 PHE A 140      20.797 -12.189   5.905  1.00 22.43           C      4.579
ATOM   1191  CZ  PHE A 140      20.070 -13.130   6.630  1.00 18.60           C      5.293
