# Supplementary material for: A mathematical representation of protein binding sites using structural dispersion of atoms from principal axes for classification of binding ligands
Source: PLoS One. 2021 Apr 8;16(4):e0244905. doi: 10.1371/journal.pone.0244905 (PMC8031081; doi:10.1371/journal.pone.0244905)
Supplement: S1 Data — (ZIP) [file pone.0244905.s006.zip › pdbligand5_3_906/1ATJ.lig.HEM.pdb]

ATOM    296  O   ARG A  31      -2.691  60.343  36.557  1.00 19.77           O      4.992
ATOM    297  CB  ARG A  31      -0.341  62.319  37.012  1.00 20.55           C      5.027
ATOM    298  CG  ARG A  31      -1.444  63.097  36.480  1.00 19.19           C      4.324
ATOM    299  CD  ARG A  31      -0.862  64.312  35.847  1.00 17.52           C      4.553
ATOM    300  NE  ARG A  31      -1.906  65.178  35.355  1.00 16.15           N      5.049
ATOM    301  CZ  ARG A  31      -1.734  66.078  34.399  1.00 22.35           C      4.079
ATOM    302  NH1 ARG A  31      -0.549  66.241  33.815  1.00 21.60           N      4.819
ATOM    303  NH2 ARG A  31      -2.752  66.842  34.042  1.00 23.24           N      5.210
ATOM    305  HE  ARG A  31      -2.785  65.112  35.763  1.00  0.00           H      4.715
ATOM    308 HH21 ARG A  31      -3.638  66.738  34.494  1.00  0.00           H      4.856
ATOM    309 HH22 ARG A  31      -2.633  67.524  33.321  1.00  0.00           H      4.727
ATOM    325  N   ALA A  34      -5.352  59.011  37.521  1.00 16.75           N      5.292
ATOM    326  CA  ALA A  34      -6.302  60.105  37.354  1.00 15.83           C      5.041
ATOM    327  C   ALA A  34      -6.566  60.346  35.860  1.00 16.06           C      4.679
ATOM    328  O   ALA A  34      -7.714  60.414  35.414  1.00 16.25           O      5.072
ATOM    329  CB  ALA A  34      -5.757  61.381  38.021  1.00 11.21           C      4.842
ATOM    331  N   SER A  35      -5.500  60.446  35.072  1.00 17.28           N      4.920
ATOM    332  CA  SER A  35      -5.637  60.693  33.635  1.00 16.54           C      5.291
ATOM    333  C   SER A  35      -6.512  59.656  32.973  1.00 16.17           C      5.077
ATOM    334  O   SER A  35      -7.338  60.009  32.140  1.00 18.43           O      5.191
ATOM    335  CB  SER A  35      -4.280  60.662  32.912  1.00 16.44           C      4.933
ATOM    336  OG  SER A  35      -3.420  61.671  33.380  1.00 16.44           O      4.633
ATOM    337  H   SER A  35      -4.592  60.396  35.446  1.00  0.00           H      4.501
ATOM    338  HG  SER A  35      -3.835  62.528  33.249  1.00  0.00           H      5.299
ATOM    350  C   LEU A  37     -10.890  58.877  33.823  1.00 16.28           C      5.189
ATOM    351  O   LEU A  37     -11.981  58.700  33.262  1.00 16.12           O      4.612
ATOM    352  CB  LEU A  37     -10.341  58.184  36.156  1.00 14.53           C      5.241
ATOM    353  CG  LEU A  37     -11.778  58.320  36.677  1.00 15.97           C      4.982
ATOM    354  CD1 LEU A  37     -12.594  57.027  36.379  1.00 11.85           C      4.706
ATOM    355  CD2 LEU A  37     -11.737  58.648  38.173  1.00 14.36           C      5.027
ATOM    357  N   ARG A  38     -10.162  59.981  33.641  1.00 15.62           N      4.680
ATOM    358  CA  ARG A  38     -10.653  61.074  32.813  1.00 15.55           C      4.371
ATOM    361  CB  ARG A  38      -9.733  62.286  32.924  1.00 13.75           C      5.225
ATOM    362  CG  ARG A  38     -10.382  63.547  32.417  1.00 15.78           C      4.901
ATOM    363  CD  ARG A  38      -9.419  64.680  32.430  1.00 17.21           C      4.922
ATOM    364  NE  ARG A  38     -10.014  65.898  31.877  1.00 19.52           N      4.615
ATOM    365  CZ  ARG A  38      -9.377  66.751  31.081  1.00 19.21           C      4.132
ATOM    366  NH1 ARG A  38      -8.112  66.536  30.731  1.00 16.59           N      4.654
ATOM    367  NH2 ARG A  38     -10.015  67.811  30.639  1.00 17.91           N      4.698
ATOM    368  H   ARG A  38      -9.291  60.065  34.088  1.00  0.00           H      4.864
ATOM    369  HE  ARG A  38     -10.933  66.104  32.116  1.00  0.00           H      3.885
ATOM    370 HH11 ARG A  38      -7.646  65.724  31.074  1.00  0.00           H      4.627
ATOM    371 HH12 ARG A  38      -7.623  67.154  30.129  1.00  0.00           H      5.170
ATOM    372 HH21 ARG A  38     -10.951  67.939  30.919  1.00  0.00           H      5.148
ATOM    373 HH22 ARG A  38      -9.563  68.472  30.041  1.00  0.00           H      5.289
ATOM    397  CA  PHE A  41     -15.263  59.799  31.160  1.00 11.15           C      5.182
ATOM    400  CB  PHE A  41     -14.899  60.794  32.290  1.00 10.61           C      5.293
ATOM    401  CG  PHE A  41     -15.586  62.136  32.201  1.00 10.97           C      5.032
ATOM    402  CD1 PHE A  41     -16.964  62.240  32.006  1.00 12.54           C      5.090
ATOM    403  CD2 PHE A  41     -14.853  63.306  32.367  1.00 11.98           C      4.885
ATOM    404  CE1 PHE A  41     -17.603  63.491  31.982  1.00 11.28           C      4.454
ATOM    405  CE2 PHE A  41     -15.476  64.572  32.339  1.00 10.65           C      4.529
ATOM    406  CZ  PHE A  41     -16.852  64.657  32.151  1.00 11.84           C      3.608
ATOM    407  H   PHE A  41     -13.443  58.882  31.667  1.00  0.00           H      5.145
ATOM    420  HE2 HIS A  42     -13.367  66.080  30.306  1.00  0.00           H      5.220
ATOM    688  C   ASN A  72      -4.242  69.913  26.731  1.00 22.29           C      5.102
ATOM    689  O   ASN A  72      -4.138  70.799  27.580  1.00 21.98           O      4.438
ATOM    697  N   SER A  73      -4.830  68.754  26.974  1.00 19.64           N      4.847
ATOM    698  CA  SER A  73      -5.370  68.446  28.270  1.00 19.46           C      4.808
ATOM    699  C   SER A  73      -5.423  66.927  28.463  1.00 18.35           C      4.323
ATOM    700  O   SER A  73      -4.810  66.405  29.391  1.00 17.48           O      5.251
ATOM    701  CB  SER A  73      -6.746  69.112  28.411  1.00 19.07           C      4.560
ATOM    702  OG  SER A  73      -7.347  68.805  29.657  1.00 19.65           O      4.749
ATOM    704  HG  SER A  73      -7.070  69.449  30.296  1.00  0.00           H      4.879
ATOM    716  CG  ARG A  75      -2.653  63.034  30.589  1.00 17.32           C      4.128
ATOM    717  CD  ARG A  75      -1.762  63.911  31.480  1.00 17.46           C      5.069
ATOM    718  NE  ARG A  75      -0.356  63.498  31.425  1.00 19.29           N      5.147
ATOM    720  NH1 ARG A  75      -0.529  61.795  32.985  1.00 15.62           N      4.885
ATOM    724 HH11 ARG A  75      -1.502  61.993  33.102  1.00  0.00           H      4.881
ATOM   1293  CA  PRO A 139     -18.854  70.068  30.048  1.00 19.34           C      4.882
ATOM   1294  C   PRO A 139     -17.578  70.884  30.265  1.00 19.96           C      4.852
ATOM   1295  O   PRO A 139     -16.483  70.357  30.088  1.00 21.73           O      5.138
ATOM   1296  CB  PRO A 139     -19.402  69.468  31.357  1.00 19.19           C      4.736
ATOM   1297  CG  PRO A 139     -18.766  68.160  31.434  1.00 17.69           C      5.285
ATOM   1298  CD  PRO A 139     -18.770  67.648  30.010  1.00 17.66           C      5.193
ATOM   1299  N   ALA A 140     -17.708  72.174  30.578  1.00 19.99           N      5.202
ATOM   1300  CA  ALA A 140     -16.537  73.020  30.823  1.00 19.25           C      5.277
ATOM   1301  C   ALA A 140     -16.597  73.531  32.247  1.00 20.27           C      4.833
ATOM   1302  O   ALA A 140     -17.661  73.635  32.851  1.00 19.85           O      4.942
ATOM   1304  H   ALA A 140     -18.602  72.555  30.678  1.00  0.00           H      4.543
ATOM   1305  N   PRO A 141     -15.440  73.849  32.801  1.00 21.08           N      4.946
ATOM   1306  CA  PRO A 141     -15.299  74.351  34.166  1.00 22.83           C      5.103
ATOM   1307  C   PRO A 141     -16.107  75.603  34.500  1.00 24.16           C      4.873
ATOM   1308  O   PRO A 141     -16.506  75.778  35.659  1.00 25.47           O      5.245
ATOM   1309  CB  PRO A 141     -13.790  74.555  34.299  1.00 22.43           C      4.963
ATOM   1310  CG  PRO A 141     -13.300  74.640  32.870  1.00 21.58           C      5.252
ATOM   1311  CD  PRO A 141     -14.129  73.636  32.174  1.00 20.90           C      4.637
ATOM   1335  H   PHE A 143     -18.632  75.457  33.480  1.00  0.00           H      5.281
ATOM   1376  CG  LEU A 148     -21.882  71.820  35.618  1.00 18.40           C      5.104
ATOM   1377  CD1 LEU A 148     -21.488  72.084  37.072  1.00 17.58           C      5.111
ATOM   1378  CD2 LEU A 148     -20.788  71.038  34.925  1.00 17.72           C      5.182
ATOM   1416  CD1 PHE A 152     -22.902  65.905  33.862  1.00 13.98           C      4.931
ATOM   1418  CE1 PHE A 152     -21.583  65.787  34.300  1.00 14.20           C      4.374
ATOM   1419  CE2 PHE A 152     -22.134  63.674  35.311  1.00 12.61           C      5.238
ATOM   1420  CZ  PHE A 152     -21.195  64.675  35.024  1.00 13.96           C      5.099
ATOM   1531  CD1 LEU A 163     -22.470  67.252  37.649  1.00 17.49           C      5.132
ATOM   1549  CA  LEU A 166     -19.080  61.469  39.358  1.00 15.25           C      5.224
ATOM   1550  C   LEU A 166     -18.153  62.643  39.478  1.00 16.13           C      5.174
ATOM   1551  O   LEU A 166     -16.991  62.533  39.075  1.00 17.36           O      4.957
ATOM   1552  CB  LEU A 166     -19.685  61.354  37.973  1.00 14.53           C      4.895
ATOM   1553  CG  LEU A 166     -20.289  59.963  37.741  1.00 13.48           C      4.659
ATOM   1554  CD1 LEU A 166     -20.932  59.904  36.377  1.00 11.32           C      4.778
ATOM   1555  CD2 LEU A 166     -19.220  58.899  37.844  1.00 10.83           C      4.950
ATOM   1557  N   SER A 167     -18.614  63.759  40.047  1.00 16.39           N      5.110
ATOM   1558  CA  SER A 167     -17.708  64.924  40.231  1.00 15.15           C      5.045
ATOM   1561  CB  SER A 167     -18.447  66.163  40.710  1.00 14.21           C      4.840
ATOM   1562  OG  SER A 167     -19.311  66.636  39.715  1.00 14.75           O      5.262
ATOM   1563  H   SER A 167     -19.546  63.822  40.342  1.00  0.00           H      5.132
ATOM   1564  HG  SER A 167     -19.922  65.936  39.451  1.00  0.00           H      5.280
ATOM   1570  N   GLY A 169     -14.627  62.470  41.024  1.00 19.07           N      5.089
ATOM   1571  CA  GLY A 169     -13.439  62.027  40.312  1.00 16.40           C      4.414
ATOM   1572  C   GLY A 169     -12.357  63.063  40.534  1.00 16.55           C      4.300
ATOM   1573  O   GLY A 169     -11.179  62.796  40.277  1.00 15.89           O      4.205
ATOM   1574  H   GLY A 169     -15.434  62.660  40.500  1.00  0.00           H      5.299
ATOM   1575  N   HIS A 170     -12.756  64.246  41.015  1.00 17.03           N      4.901
ATOM   1580  CG  HIS A 170     -12.756  67.005  39.741  1.00 18.78           C      4.291
ATOM   1581  ND1 HIS A 170     -13.725  67.912  39.335  1.00 19.09           N      4.205
ATOM   1582  CD2 HIS A 170     -12.180  66.423  38.598  1.00 17.13           C      3.183
ATOM   1583  CE1 HIS A 170     -13.700  68.000  38.009  1.00 16.93           C      3.072
ATOM   1584  NE2 HIS A 170     -12.850  67.127  37.578  1.00 17.55           N      2.192
ATOM   1585  H   HIS A 170     -13.707  64.428  41.162  1.00  0.00           H      5.262
ATOM   1586  HD1 HIS A 170     -14.470  68.211  39.885  1.00  0.00           H      5.005
ATOM   1598  C   PHE A 172      -6.956  63.911  41.410  1.00 21.20           C      4.980
ATOM   1599  O   PHE A 172      -7.887  64.491  40.857  1.00 22.24           O      4.740
ATOM   1601  CG  PHE A 172      -7.270  60.812  41.883  1.00 20.48           C      5.271
ATOM   1602  CD1 PHE A 172      -8.360  61.126  41.073  1.00 19.99           C      4.088
ATOM   1604  CE1 PHE A 172      -8.918  60.182  40.210  1.00 20.68           C      5.121
ATOM   1606  CZ  PHE A 172      -8.390  58.906  40.143  1.00 20.35           C      4.606
ATOM   1607  H   PHE A 172      -9.202  63.511  42.294  1.00  0.00           H      5.081
ATOM   1608  N   GLY A 173      -5.742  63.893  40.888  1.00 20.66           N      4.973
ATOM   1609  CA  GLY A 173      -5.539  64.533  39.603  1.00 19.01           C      5.261
ATOM   1610  C   GLY A 173      -5.151  65.991  39.692  1.00 20.06           C      4.235
ATOM   1611  O   GLY A 173      -5.255  66.631  40.745  1.00 20.03           O      5.245
ATOM   1613  N   LYS A 174      -4.771  66.528  38.540  1.00 20.51           N      5.117
ATOM   1614  CA  LYS A 174      -4.292  67.890  38.399  1.00 21.58           C      4.844
ATOM   1615  C   LYS A 174      -5.146  68.764  37.490  1.00 21.84           C      5.080
ATOM   1616  O   LYS A 174      -5.912  68.268  36.666  1.00 23.01           O      3.923
ATOM   1617  CB  LYS A 174      -2.873  67.856  37.842  1.00 22.75           C      5.160
ATOM   1618  CG  LYS A 174      -1.958  66.935  38.587  1.00 26.90           C      4.378
ATOM   1622  H   LYS A 174      -4.834  65.986  37.719  1.00  0.00           H      5.228
ATOM   1626  N   ASN A 175      -4.927  70.067  37.589  1.00 21.19           N      4.765
ATOM   1627  CA  ASN A 175      -5.678  71.034  36.830  1.00 22.31           C      5.075
ATOM   1628  C   ASN A 175      -4.767  72.201  36.510  1.00 23.34           C      4.911
ATOM   1629  O   ASN A 175      -4.002  72.635  37.363  1.00 24.21           O      4.658
ATOM   1630  CB  ASN A 175      -6.851  71.513  37.669  1.00 21.04           C      4.942
ATOM   1631  CG  ASN A 175      -7.485  72.747  37.112  1.00 24.63           C      5.003
ATOM   1632  OD1 ASN A 175      -7.258  73.858  37.601  1.00 25.17           O      5.250
ATOM   1633  ND2 ASN A 175      -8.258  72.579  36.066  1.00 20.14           N      5.186
ATOM   1634  H   ASN A 175      -4.243  70.414  38.202  1.00  0.00           H      5.040
ATOM   1635 HD21 ASN A 175      -8.666  73.389  35.705  1.00  0.00           H      4.513
ATOM   1636 HD22 ASN A 175      -8.388  71.682  35.697  1.00  0.00           H      4.830
ATOM   1637  N   GLN A 176      -4.891  72.742  35.306  1.00 22.41           N      4.723
ATOM   1638  CA  GLN A 176      -4.057  73.847  34.877  1.00 23.43           C      4.906
ATOM   1639  C   GLN A 176      -4.512  75.180  35.417  1.00 24.27           C      4.884
ATOM   1640  O   GLN A 176      -5.718  75.444  35.482  1.00 23.69           O      4.954
ATOM   1641  CB  GLN A 176      -4.033  73.924  33.359  1.00 23.23           C      4.490
ATOM   1642  CG  GLN A 176      -3.359  72.788  32.708  1.00 21.47           C      4.023
ATOM   1643  CD  GLN A 176      -3.447  72.947  31.221  1.00 25.47           C      4.290
ATOM   1644  OE1 GLN A 176      -2.954  73.927  30.666  1.00 26.29           O      5.049
ATOM   1645  NE2 GLN A 176      -4.140  72.033  30.565  1.00 24.19           N      4.913
ATOM   1646  H   GLN A 176      -5.573  72.398  34.698  1.00  0.00           H      5.249
ATOM   1675  CB  PHE A 179      -9.163  75.652  34.252  1.00 23.75           C      4.764
ATOM   1676  CG  PHE A 179      -8.804  74.971  32.970  1.00 24.28           C      4.297
ATOM   1677  CD1 PHE A 179      -9.395  75.362  31.774  1.00 25.50           C      4.689
ATOM   1678  CD2 PHE A 179      -7.873  73.939  32.952  1.00 24.28           C      5.278
ATOM   1679  CE1 PHE A 179      -9.061  74.718  30.563  1.00 24.65           C      4.906
ATOM   1680  CE2 PHE A 179      -7.529  73.292  31.768  1.00 23.48           C      4.355
ATOM   1681  CZ  PHE A 179      -8.124  73.680  30.571  1.00 23.59           C      4.745
ATOM   2047  CD2 LEU A 218      -1.503  70.571  35.054  1.00 23.10           C      4.684
ATOM   2073  CD2 PHE A 221      -8.436  68.106  39.255  1.00 22.11           C      4.296
ATOM   2074  CE1 PHE A 221     -10.600  69.858  39.155  1.00 22.39           C      5.060
ATOM   2075  CE2 PHE A 221      -8.900  68.578  38.029  1.00 22.30           C      5.134
ATOM   2076  CZ  PHE A 221      -9.988  69.459  37.983  1.00 21.41           C      4.819
ATOM   2312  CD1 ILE A 244     -13.223  71.810  37.446  1.00 15.46           C      3.800
ATOM   2328  CB  SER A 246     -17.917  72.741  37.236  1.00 18.55           C      4.779
ATOM   2329  OG  SER A 246     -16.579  72.297  37.076  1.00 18.04           O      4.952
ATOM   2331  HG  SER A 246     -16.592  71.374  36.779  1.00  0.00           H      4.355
ATOM   2621  CE1 PHE A 277     -16.228  58.442  40.741  1.00 14.35           C      4.421
ATOM   2623  CZ  PHE A 277     -15.383  57.456  40.233  1.00 13.42           C      4.440
ATOM   2655  SD  MET A 281     -16.669  55.924  36.959  1.00 22.75           S      4.576
ATOM   2691  CE  MET A 284     -17.424  57.523  33.352  1.00 11.84           C      4.909
ATOM  10478 HD21 ASN D 189      -5.542  73.045  27.654  1.00  0.00           H      5.029
