# Supplementary material for: A mathematical representation of protein binding sites using structural dispersion of atoms from principal axes for classification of binding ligands
Source: PLoS One. 2021 Apr 8;16(4):e0244905. doi: 10.1371/journal.pone.0244905 (PMC8031081; doi:10.1371/journal.pone.0244905)
Supplement: S1 Data — (ZIP) [file pone.0244905.s006.zip › pdbligand5_3_906/1ATN.lig.ATP.pdb]

ATOM     85  OD2 ASP A  11      96.322  54.107  64.383  1.00 20.24           O      5.185
ATOM     88  C   ASN A  12     100.089  56.216  67.862  1.00 21.95           C      5.180
ATOM     89  O   ASN A  12      99.468  57.270  67.744  1.00 24.30           O      5.115
ATOM     94  N   GLY A  13      99.858  55.365  68.863  1.00 21.15           N      5.001
ATOM     95  CA  GLY A  13      98.820  55.604  69.845  1.00 19.34           C      4.646
ATOM     96  C   GLY A  13      99.380  55.764  71.239  1.00 18.81           C      4.784
ATOM     97  O   GLY A  13     100.576  55.640  71.533  1.00 18.03           O      5.184
ATOM     98  N   SER A  14      98.414  56.089  72.078  1.00 17.68           N      3.772
ATOM     99  CA  SER A  14      98.682  56.222  73.482  1.00 17.98           C      4.379
ATOM    100  C   SER A  14      98.877  54.865  74.117  1.00 16.37           C      5.243
ATOM    101  O   SER A  14      99.667  54.774  75.043  1.00 19.28           O      5.097
ATOM    102  CB  SER A  14      97.534  56.936  74.180  1.00 19.99           C      3.733
ATOM    103  OG  SER A  14      97.466  58.324  73.834  1.00 25.56           O      3.688
ATOM    104  N   GLY A  15      98.236  53.794  73.657  1.00 15.92           N      5.138
ATOM    105  CA  GLY A  15      98.352  52.482  74.261  1.00 13.15           C      4.811
ATOM    106  C   GLY A  15      99.045  51.555  73.310  1.00 15.52           C      5.125
ATOM    107  O   GLY A  15     100.003  50.917  73.727  1.00 16.88           O      4.911
ATOM    108  N   LEU A  16      98.635  51.516  72.033  1.00 15.02           N      4.369
ATOM    109  CA  LEU A  16      99.156  50.638  70.991  1.00 14.03           C      5.190
ATOM    110  C   LEU A  16      99.768  51.291  69.760  1.00 14.32           C      4.121
ATOM    111  O   LEU A  16      99.312  52.352  69.365  1.00 14.24           O      4.581
ATOM    112  CB  LEU A  16      98.085  49.728  70.400  1.00 14.49           C      5.260
ATOM    113  CG  LEU A  16      97.470  48.429  70.984  1.00 16.29           C      5.048
ATOM    115  CD2 LEU A  16      96.179  48.724  71.759  1.00 13.92           C      4.703
ATOM    129  CD  LYS A  18      97.120  50.147  66.671  1.00  8.20           C      4.371
ATOM    130  CE  LYS A  18      97.171  51.664  66.720  1.00  9.72           C      5.192
ATOM    131  NZ  LYS A  18      96.935  52.132  68.067  1.00  9.79           N      3.823
ATOM    526  CG2 ILE A  71     100.776  59.259  72.280  1.00 26.40           C      5.051
ATOM    548  N   GLY A  74      97.691  61.061  73.193  1.00 25.09           N      5.200
ATOM    549  CA  GLY A  74      97.792  61.197  71.753  1.00 21.29           C      5.137
ATOM    550  C   GLY A  74      98.920  62.086  71.289  1.00 18.83           C      5.115
ATOM   1078  OE1 GLN A 137      95.099  59.152  66.639  1.00 23.80           O      4.423
ATOM   1203  C   SER A 155      89.190  55.721  71.399  1.00 23.28           C      5.125
ATOM   1204  O   SER A 155      88.841  54.577  71.108  1.00 20.98           O      4.963
ATOM   1207  N   GLY A 156      90.358  55.946  71.956  1.00 23.54           N      4.569
ATOM   1208  CA  GLY A 156      91.275  54.839  72.059  1.00 25.03           C      4.159
ATOM   1209  C   GLY A 156      91.692  54.545  73.462  1.00 24.74           C      4.362
ATOM   1210  O   GLY A 156      90.863  54.304  74.337  1.00 24.82           O      4.458
ATOM   1211  N   ASP A 157      92.991  54.637  73.683  1.00 23.87           N      3.615
ATOM   1212  CA  ASP A 157      93.469  54.337  74.997  1.00 23.42           C      4.491
ATOM   1213  C   ASP A 157      93.664  55.510  75.917  1.00 22.91           C      4.663
ATOM   1214  O   ASP A 157      93.287  55.358  77.061  1.00 23.42           O      4.670
ATOM   1215  CB  ASP A 157      94.739  53.559  74.831  1.00 25.75           C      4.706
ATOM   1216  CG  ASP A 157      95.241  52.887  76.093  1.00 25.55           C      5.035
ATOM   1217  OD1 ASP A 157      94.645  51.882  76.496  1.00 26.20           O      4.398
ATOM   1218  OD2 ASP A 157      96.245  53.373  76.639  1.00 27.56           O      5.065
ATOM   1219  N   GLY A 158      94.220  56.654  75.547  1.00 22.78           N      3.951
ATOM   1220  CA  GLY A 158      94.337  57.786  76.442  1.00 21.56           C      4.867
ATOM   1221  C   GLY A 158      93.395  58.951  76.060  1.00 23.29           C      5.002
ATOM   1222  O   GLY A 158      93.057  59.719  76.957  1.00 23.65           O      4.919
ATOM   1223  N   VAL A 159      92.916  59.178  74.806  1.00 22.24           N      4.246
ATOM   1224  CA  VAL A 159      92.041  60.304  74.428  1.00 18.80           C      5.092
ATOM   1225  C   VAL A 159      90.798  59.907  73.670  1.00 21.01           C      4.195
ATOM   1226  O   VAL A 159      90.805  58.895  72.961  1.00 21.71           O      4.585
ATOM   1227  CB  VAL A 159      92.597  61.330  73.458  1.00 16.30           C      5.149
ATOM   1229  CG2 VAL A 159      93.714  60.689  72.691  1.00 14.52           C      3.949
ATOM   1404  CB  ALA A 181      90.350  56.850  76.375  1.00 33.54           C      5.033
ATOM   1405  N   GLY A 182      89.775  54.124  77.123  1.00 36.49           N      4.320
ATOM   1406  CA  GLY A 182      89.819  52.724  77.522  1.00 37.16           C      4.939
ATOM   1407  C   GLY A 182      90.675  52.383  78.722  1.00 38.85           C      4.790
ATOM   1408  O   GLY A 182      90.370  51.406  79.399  1.00 39.24           O      5.121
ATOM   1409  N   ARG A 183      91.722  53.180  78.963  1.00 40.30           N      5.084
ATOM   1410  CA  ARG A 183      92.676  53.064  80.071  1.00 42.63           C      4.613
ATOM   1441  OG1 THR A 186      90.801  48.745  80.666  1.00 47.68           O      4.978
ATOM   1639  CG  ARG A 210      92.670  45.795  79.242  1.00 49.22           C      4.306
ATOM   1640  CD  ARG A 210      94.062  45.853  78.630  1.00 50.31           C      4.416
ATOM   1641  NE  ARG A 210      94.539  44.556  78.155  1.00 52.04           N      5.192
ATOM   1642  CZ  ARG A 210      94.429  44.138  76.882  1.00 52.38           C      4.987
ATOM   1643  NH1 ARG A 210      93.844  44.878  75.940  1.00 54.06           N      4.577
ATOM   1663  C   LYS A 213      86.113  44.462  78.332  1.00 40.42           C      5.155
ATOM   1664  O   LYS A 213      85.010  44.629  77.844  1.00 41.10           O      4.806
ATOM   1666  CG  LYS A 213      86.814  47.167  79.472  1.00 38.24           C      5.132
ATOM   1667  CD  LYS A 213      87.960  48.167  79.457  1.00 36.50           C      5.151
ATOM   1668  CE  LYS A 213      88.844  47.967  78.230  1.00 35.12           C      4.627
ATOM   1669  NZ  LYS A 213      89.885  48.979  78.106  1.00 35.43           N      5.160
ATOM   1670  N   GLU A 214      87.132  44.018  77.602  1.00 41.24           N      5.223
ATOM   1671  CA  GLU A 214      87.002  43.794  76.159  1.00 42.92           C      4.811
ATOM   1672  C   GLU A 214      85.966  42.710  75.846  1.00 44.37           C      4.756
ATOM   1673  O   GLU A 214      84.989  43.010  75.172  1.00 45.29           O      4.511
ATOM   1674  CB  GLU A 214      88.417  43.420  75.496  1.00 41.62           C      5.009
ATOM   1675  CG  GLU A 214      89.523  44.553  75.511  1.00 41.05           C      5.011
ATOM   1676  CD  GLU A 214      90.962  44.371  74.955  1.00 39.64           C      4.598
ATOM   1677  OE1 GLU A 214      91.520  43.296  75.083  1.00 42.27           O      4.781
ATOM   1678  OE2 GLU A 214      91.584  45.302  74.421  1.00 38.54           O      4.974
ATOM   2351  N   GLY A 301      88.112  53.609  66.886  1.00 23.14           N      4.915
ATOM   2352  CA  GLY A 301      88.881  53.454  68.104  1.00 25.04           C      5.030
ATOM   2353  C   GLY A 301      88.500  52.238  68.960  1.00 26.43           C      4.961
ATOM   2354  O   GLY A 301      87.331  51.858  69.078  1.00 26.01           O      4.974
ATOM   2355  N   GLY A 302      89.500  51.662  69.640  1.00 26.85           N      3.898
ATOM   2356  CA  GLY A 302      89.295  50.487  70.462  1.00 26.78           C      4.407
ATOM   2357  C   GLY A 302      88.155  50.660  71.456  1.00 27.77           C      4.963
ATOM   2358  O   GLY A 302      87.294  49.803  71.562  1.00 28.53           O      4.317
ATOM   2359  N   THR A 303      88.030  51.794  72.122  1.00 27.71           N      4.927
ATOM   2360  CA  THR A 303      87.009  51.948  73.122  1.00 28.32           C      4.367
ATOM   2361  C   THR A 303      85.628  52.137  72.520  1.00 28.61           C      4.721
ATOM   2362  O   THR A 303      84.657  52.087  73.251  1.00 29.52           O      4.745
ATOM   2363  CB  THR A 303      87.531  53.105  73.958  1.00 28.51           C      4.457
ATOM   2364  OG1 THR A 303      88.578  52.509  74.702  1.00 27.72           O      4.298
ATOM   2373  N   MET A 305      84.249  50.027  70.550  1.00 29.16           N      4.972
ATOM   2374  CA  MET A 305      83.901  48.677  70.131  1.00 29.47           C      4.922
ATOM   2375  C   MET A 305      82.887  47.998  71.040  1.00 29.95           C      4.985
ATOM   2376  O   MET A 305      82.303  47.005  70.584  1.00 30.04           O      5.190
ATOM   2377  CB  MET A 305      85.129  47.780  70.074  1.00 30.16           C      4.863
ATOM   2378  CG  MET A 305      86.262  48.112  69.092  1.00 30.25           C      5.281
ATOM   2380  CE  MET A 305      84.871  46.205  67.467  1.00 29.98           C      5.240
ATOM   2381  N   TYR A 306      82.649  48.504  72.280  1.00 30.12           N      5.102
ATOM   2382  CA  TYR A 306      81.656  47.964  73.214  1.00 30.42           C      4.778
ATOM   2386  CG  TYR A 306      82.497  49.293  75.155  1.00 30.52           C      4.749
ATOM   2387  CD1 TYR A 306      83.172  48.327  75.856  1.00 32.26           C      4.061
ATOM   2388  CD2 TYR A 306      82.902  50.598  75.181  1.00 30.45           C      5.297
ATOM   2389  CE1 TYR A 306      84.277  48.673  76.592  1.00 33.98           C      3.973
ATOM   2390  CE2 TYR A 306      84.015  50.944  75.918  1.00 33.93           C      5.225
ATOM   2391  CZ  TYR A 306      84.704  49.978  76.617  1.00 34.65           C      4.595
ATOM   2392  OH  TYR A 306      85.869  50.297  77.285  1.00 36.00           O      5.032
ATOM   2616  O   LYS A 336      92.030  49.997  65.737  1.00 28.77           O      5.002
ATOM   2617  CB  LYS A 336      90.033  48.062  67.006  1.00 34.83           C      5.109
ATOM   2619  CD  LYS A 336      90.581  45.504  67.107  1.00 42.45           C      5.080
