# Supplementary material for: A mathematical representation of protein binding sites using structural dispersion of atoms from principal axes for classification of binding ligands
Source: PLoS One. 2021 Apr 8;16(4):e0244905. doi: 10.1371/journal.pone.0244905 (PMC8031081; doi:10.1371/journal.pone.0244905)
Supplement: S1 Data — (ZIP) [file pone.0244905.s006.zip › pdbligand5_3_906/1ATR.lig.PO4.pdb]

ATOM     56  CG  ASP A  10      19.091  25.545  11.252  1.00  8.24           C      5.208
ATOM     57  OD1 ASP A  10      18.771  24.765  12.173  1.00 11.12           O      5.093
ATOM     61  C   LEU A  11      14.792  24.395  12.754  1.00  8.15           C      4.312
ATOM     62  O   LEU A  11      14.757  23.621  13.704  1.00  8.78           O      5.245
ATOM     67  N   GLY A  12      15.056  25.688  12.893  1.00  8.91           N      3.934
ATOM     68  CA  GLY A  12      15.397  26.228  14.197  1.00 10.89           C      4.204
ATOM     69  C   GLY A  12      14.301  26.543  15.194  1.00 12.95           C      4.447
ATOM     70  O   GLY A  12      13.133  26.708  14.831  1.00 14.39           O      4.529
ATOM     71  N   THR A  13      14.700  26.675  16.457  1.00 12.30           N      3.648
ATOM     72  CA  THR A  13      13.780  26.993  17.541  1.00 13.15           C      4.498
ATOM     73  C   THR A  13      13.122  28.354  17.311  1.00 14.26           C      5.224
ATOM     75  CB  THR A  13      14.510  27.037  18.903  1.00 13.51           C      4.120
ATOM     76  OG1 THR A  13      15.158  25.782  19.142  1.00 13.22           O      3.348
ATOM     77  CG2 THR A  13      13.525  27.315  20.033  1.00 12.42           C      4.605
ATOM     78  N   THR A  14      13.914  29.328  16.860  1.00 12.32           N      5.212
ATOM     88  O   TYR A  15      15.729  28.690  12.834  1.00  7.85           O      4.900
ATOM    516  CG  LYS A  71      12.780  22.387  17.783  1.00 13.95           C      5.170
ATOM    517  CD  LYS A  71      13.906  23.045  17.037  1.00 13.84           C      4.756
ATOM    518  CE  LYS A  71      15.075  22.100  16.809  1.00 14.52           C      4.479
ATOM    519  NZ  LYS A  71      16.147  22.838  16.096  1.00  9.79           N      3.451
ATOM   1122  CG  PRO A 147      17.764  19.945  18.546  1.00 15.56           C      4.378
ATOM   1123  CD  PRO A 147      17.259  19.196  17.326  1.00 16.27           C      5.203
ATOM   1140  OH  TYR A 149      18.704  21.047  22.202  1.00 20.71           O      5.253
ATOM   1337  CD  GLU A 175      19.659  21.537  15.504  1.00 14.12           C      4.647
ATOM   1338  OE1 GLU A 175      20.094  21.790  16.643  1.00 13.30           O      4.277
ATOM   1339  OE2 GLU A 175      18.484  21.753  15.187  1.00 13.98           O      4.329
ATOM   1515  CG  ASP A 199      23.825  25.892  18.136  1.00 10.47           C      4.506
ATOM   1516  OD1 ASP A 199      23.680  27.086  17.813  1.00  8.44           O      4.610
ATOM   1517  OD2 ASP A 199      23.126  24.982  17.643  1.00  9.16           O      5.153
ATOM   1527  CA  GLY A 201      20.866  30.768  19.160  1.00 12.65           C      5.287
ATOM   1538  N   VAL A 204      18.083  28.789  22.933  1.00 14.41           N      5.293
ATOM   1542  CB  VAL A 204      18.149  26.326  22.500  1.00 15.14           C      5.175
ATOM   1543  CG1 VAL A 204      18.651  25.001  23.051  1.00 14.11           C      4.975
ATOM   1544  CG2 VAL A 204      16.646  26.327  22.421  1.00 16.36           C      5.271
ATOM   1563  OD2 ASP A 206      20.998  22.661  21.471  1.00 20.37           O      4.995
