# Supplementary material for: A mathematical representation of protein binding sites using structural dispersion of atoms from principal axes for classification of binding ligands
Source: PLoS One. 2021 Apr 8;16(4):e0244905. doi: 10.1371/journal.pone.0244905 (PMC8031081; doi:10.1371/journal.pone.0244905)
Supplement: S1 Data — (ZIP) [file pone.0244905.s006.zip › pdbligand5_3_906/1AVQ.lig.PO4.pdb]

ATOM    165  NE2 GLN A  19      52.816 137.846  89.753  1.00100.00           N      4.735
ATOM    202  CZ2 TRP A  24      50.380 134.899  89.639  1.00 24.31           C      4.638
ATOM    204  CH2 TRP A  24      50.039 134.445  88.364  1.00 24.00           C      4.967
ATOM    239  NE  ARG A  28      46.663 134.369  88.847  1.00 21.27           N      4.735
ATOM    240  CZ  ARG A  28      46.610 135.711  88.997  1.00 38.46           C      4.170
ATOM    241  NH1 ARG A  28      46.953 136.364  90.125  1.00 29.07           N      3.585
ATOM    242  NH2 ARG A  28      46.166 136.423  87.962  1.00 23.82           N      3.776
ATOM    271  CA  THR A  33      41.842 138.570  89.815  1.00 31.22           C      4.060
ATOM    272  C   THR A  33      41.908 139.985  89.209  1.00 29.20           C      5.132
ATOM    273  O   THR A  33      41.095 140.416  88.360  1.00 30.06           O      5.000
ATOM    274  CB  THR A  33      42.895 137.646  89.175  1.00 34.27           C      4.694
ATOM    275  OG1 THR A  33      42.714 137.699  87.796  1.00 31.52           O      5.055
ATOM    276  CG2 THR A  33      42.777 136.200  89.602  1.00 15.62           C      4.174
ATOM    277  N   ALA A  34      42.887 140.728  89.705  1.00 27.93           N      4.263
ATOM    278  CA  ALA A  34      43.087 142.107  89.288  1.00 25.39           C      4.551
ATOM    279  C   ALA A  34      43.363 142.157  87.832  1.00 25.29           C      4.578
ATOM    280  O   ALA A  34      42.865 143.000  87.063  1.00 28.09           O      4.760
ATOM    281  CB  ALA A  34      44.184 142.753  90.119  1.00 24.31           C      4.155
ATOM    282  N   SER A  35      44.115 141.189  87.377  1.00 26.90           N      3.742
ATOM    283  CA  SER A  35      44.369 141.259  85.928  1.00 23.78           C      4.518
ATOM    284  C   SER A  35      43.130 141.217  85.102  1.00 27.82           C      4.969
ATOM    286  CB  SER A  35      45.254 140.133  85.423  1.00 25.50           C      4.268
ATOM    287  OG  SER A  35      44.687 138.880  85.792  1.00 56.79           O      4.325
ATOM    920  O   ALA A 115      42.846 139.138  92.807  1.00 22.49           O      4.702
ATOM    922  N   CYS A 116      44.459 139.018  94.359  1.00 27.83           N      4.813
ATOM    923  CA  CYS A 116      45.478 139.630  93.536  1.00 26.54           C      4.529
ATOM    924  C   CYS A 116      46.827 138.985  93.870  1.00 29.33           C      4.666
ATOM    925  O   CYS A 116      47.009 138.357  94.920  1.00 26.01           O      4.830
ATOM    926  CB  CYS A 116      45.500 141.185  93.604  1.00 20.24           C      4.771
ATOM    927  SG  CYS A 116      46.228 141.743  95.176  1.00 26.09           S      4.801
ATOM    928  N   SER A 117      47.751 139.189  92.963  1.00 30.78           N      3.799
ATOM    929  CA  SER A 117      49.105 138.693  93.035  1.00 34.63           C      4.431
ATOM    930  C   SER A 117      50.126 139.838  92.861  1.00 40.45           C      4.721
ATOM    931  O   SER A 117      50.687 140.159  91.804  1.00 32.29           O      4.442
ATOM    932  CB  SER A 117      49.256 137.642  91.947  1.00 36.38           C      4.105
ATOM    933  OG  SER A 117      49.505 136.439  92.632  1.00 54.30           O      5.175
ATOM    934  N   PRO A 118      50.368 140.542  93.918  1.00 32.07           N      4.675
ATOM   1235  CB  GLN A 157      45.120 145.550  86.882  1.00 23.28           C      5.220
ATOM   1236  CG  GLN A 157      46.221 144.744  87.641  1.00 22.87           C      5.230
ATOM   1237  CD  GLN A 157      47.206 144.135  86.669  1.00100.00           C      5.027
ATOM   1238  OE1 GLN A 157      47.523 144.753  85.636  1.00 92.65           O      4.737
ATOM   1239  NE2 GLN A 157      47.690 142.924  86.982  1.00 90.20           N      3.900
ATOM   1273  OG  SER A 161      46.215 144.850  92.186  1.00 17.89           O      4.678
