# Supplementary material for: A mathematical representation of protein binding sites using structural dispersion of atoms from principal axes for classification of binding ligands
Source: PLoS One. 2021 Apr 8;16(4):e0244905. doi: 10.1371/journal.pone.0244905 (PMC8031081; doi:10.1371/journal.pone.0244905)
Supplement: S1 Data — (ZIP) [file pone.0244905.s006.zip › pdbligand5_3_906/1B0B.lig.HEM.pdb]

ATOM    250  CD2 LEU A  32      11.407  -2.560  13.154  1.00  7.57           C      5.150
ATOM    295  C   ASP A  38      18.253  -3.810  18.216  1.00  6.30           C      5.219
ATOM    296  O   ASP A  38      17.844  -4.346  19.245  1.00  7.32           O      4.765
ATOM    301  N   VAL A  39      17.495  -3.401  17.182  1.00  6.65           N      4.885
ATOM    302  CA  VAL A  39      16.063  -3.713  17.167  1.00  6.18           C      4.466
ATOM    303  C   VAL A  39      15.881  -5.212  16.973  1.00  5.92           C      4.677
ATOM    304  O   VAL A  39      15.180  -5.895  17.713  1.00  6.52           O      5.231
ATOM    305  CB  VAL A  39      15.363  -2.868  16.101  1.00  6.01           C      5.004
ATOM    306  CG1 VAL A  39      13.948  -3.389  15.911  1.00  6.83           C      4.584
ATOM    307  CG2 VAL A  39      15.368  -1.403  16.519  1.00  7.59           C      4.491
ATOM    325  CA  LYS A  42      15.169  -7.507  21.173  1.00  8.28           C      5.118
ATOM    326  C   LYS A  42      14.168  -8.581  20.764  1.00  7.28           C      4.185
ATOM    327  O   LYS A  42      13.333  -8.910  21.609  1.00  8.65           O      5.242
ATOM    328  CB  LYS A  42      14.482  -6.137  21.291  1.00  8.27           C      4.868
ATOM    329  CG  LYS A  42      15.299  -5.124  22.100  1.00  9.54           C      4.290
ATOM    330  CD  LYS A  42      15.187  -5.393  23.592  1.00  9.61           C      5.003
ATOM    335  N   PHE A  43      14.272  -9.097  19.533  1.00  6.28           N      4.716
ATOM    336  CA  PHE A  43      13.383 -10.157  19.057  1.00  7.27           C      4.558
ATOM    339  CB  PHE A  43      12.914  -9.906  17.618  1.00  7.25           C      5.076
ATOM    340  CG  PHE A  43      11.874  -8.792  17.476  1.00  7.31           C      4.827
ATOM    341  CD1 PHE A  43      10.511  -9.018  17.656  1.00  7.88           C      4.505
ATOM    342  CD2 PHE A  43      12.274  -7.516  17.130  1.00  6.88           C      4.446
ATOM    343  CE1 PHE A  43       9.593  -7.987  17.532  1.00  7.69           C      5.098
ATOM    344  CE2 PHE A  43      11.362  -6.490  17.016  1.00  7.19           C      3.654
ATOM    345  CZ  PHE A  43      10.017  -6.724  17.169  1.00  7.80           C      4.696
ATOM    356  N   LEU A  46      11.792 -14.250  20.672  1.00  9.86           N      4.586
ATOM    357  CA  LEU A  46      10.745 -14.647  19.749  1.00  8.13           C      5.110
ATOM    360  CB  LEU A  46      10.167 -13.425  19.044  1.00  7.38           C      4.477
ATOM    361  CG  LEU A  46       9.202 -13.720  17.901  1.00  9.84           C      4.784
ATOM    362  CD1 LEU A  46       8.009 -14.470  18.465  1.00 10.78           C      4.777
ATOM    363  CD2 LEU A  46       8.839 -12.431  17.169  1.00 10.19           C      4.406
ATOM    486  CD  GLN A  64       6.097  -9.204  17.022  1.00  7.20           C      4.407
ATOM    487  OE1 GLN A  64       5.720  -8.137  17.582  1.00 11.09           O      4.395
ATOM    488  NE2 GLN A  64       5.934 -10.377  17.604  1.00  7.76           N      4.669
ATOM    504  CA  SER A  67       0.698  -7.855  15.952  1.00  6.28           C      5.151
ATOM    505  C   SER A  67       0.944  -6.392  15.673  1.00  5.70           C      4.887
ATOM    506  O   SER A  67       0.227  -5.492  16.144  1.00  5.46           O      4.578
ATOM    507  CB  SER A  67       1.782  -8.366  16.911  1.00  7.60           C      5.277
ATOM    508  OG  SER A  67       1.439  -9.693  17.305  1.00  8.57           O      4.927
ATOM    509  N   PHE A  68       2.007  -6.105  14.944  1.00  5.14           N      4.669
ATOM    510  CA  PHE A  68       2.360  -4.721  14.598  1.00  5.85           C      4.104
ATOM    511  C   PHE A  68       1.225  -4.032  13.873  1.00  4.78           C      4.989
ATOM    512  O   PHE A  68       0.825  -2.912  14.191  1.00  5.49           O      4.849
ATOM    513  CB  PHE A  68       3.619  -4.789  13.750  1.00  6.35           C      4.731
ATOM    514  CG  PHE A  68       4.228  -3.447  13.369  1.00  5.13           C      4.864
ATOM    515  CD1 PHE A  68       3.799  -2.780  12.242  1.00  5.15           C      5.090
ATOM    516  CD2 PHE A  68       5.252  -2.890  14.137  1.00  5.86           C      4.381
ATOM    517  CE1 PHE A  68       4.330  -1.575  11.837  1.00  7.12           C      5.205
ATOM    518  CE2 PHE A  68       5.802  -1.672  13.764  1.00  6.82           C      5.152
ATOM    519  CZ  PHE A  68       5.346  -1.051  12.613  1.00  7.51           C      4.484
ATOM    533  N   LEU A  71      -1.974  -2.697  15.921  1.00  4.76           N      4.849
ATOM    534  CA  LEU A  71      -1.841  -1.433  16.640  1.00  4.72           C      4.994
ATOM    535  C   LEU A  71      -1.745  -0.249  15.693  1.00  4.42           C      5.153
ATOM    537  CB  LEU A  71      -0.613  -1.457  17.535  1.00  5.55           C      4.555
ATOM    538  CG  LEU A  71      -0.324  -0.214  18.384  1.00  6.31           C      4.872
ATOM    540  CD2 LEU A  71       0.829  -0.515  19.353  1.00  7.71           C      3.968
ATOM    541  N   VAL A  72      -1.004  -0.370  14.596  1.00  4.84           N      4.698
ATOM    542  CA  VAL A  72      -0.969   0.733  13.632  1.00  5.15           C      5.285
ATOM    545  CB  VAL A  72       0.032   0.469  12.487  1.00  4.69           C      5.207
ATOM    547  CG2 VAL A  72       1.472   0.367  13.021  1.00  5.66           C      5.293
ATOM    572  CE3 TRP A  75       0.663   3.311  16.127  1.00  5.41           C      4.809
ATOM    573  CZ2 TRP A  75       1.206   3.202  18.905  1.00  5.99           C      5.120
ATOM    574  CZ3 TRP A  75       1.873   2.851  16.604  1.00  6.37           C      4.885
ATOM    575  CH2 TRP A  75       2.111   2.807  17.982  1.00  7.07           C      4.798
ATOM    698  CD1 PHE A  92       3.694  -0.143  21.206  1.00  5.60           C      4.251
ATOM    700  CE1 PHE A  92       4.776  -0.039  20.337  1.00  6.09           C      4.686
ATOM    701  CE2 PHE A  92       4.825   2.336  20.669  1.00  7.74           C      5.092
ATOM    702  CZ  PHE A  92       5.313   1.194  20.050  1.00  7.20           C      5.017
ATOM    714  CA  ASN A  95       4.945  -3.128  27.294  1.00  7.48           C      4.792
ATOM    715  C   ASN A  95       6.344  -3.136  26.741  1.00  6.74           C      5.037
ATOM    717  CB  ASN A  95       3.936  -3.701  26.270  1.00  7.68           C      4.398
ATOM    718  CG  ASN A  95       2.581  -4.108  26.788  1.00  9.05           C      5.186
ATOM    719  OD1 ASN A  95       1.563  -4.260  26.047  1.00 11.55           O      4.383
ATOM    720  ND2 ASN A  95       2.454  -4.496  28.031  1.00 10.92           N      5.263
ATOM    726  CG  HIS A  96       7.137  -1.990  22.912  1.00  5.27           C      4.280
ATOM    727  ND1 HIS A  96       5.769  -2.197  22.893  1.00  5.62           N      4.231
ATOM    728  CD2 HIS A  96       7.618  -2.584  21.801  1.00  5.05           C      3.144
ATOM    729  CE1 HIS A  96       5.459  -2.897  21.798  1.00  5.33           C      3.085
ATOM    730  NE2 HIS A  96       6.577  -3.142  21.119  1.00  5.09           N      2.127
ATOM    750  CG  ARG A  99       9.704  -6.175  26.017  1.00  7.66           C      5.203
ATOM    751  CD  ARG A  99       9.101  -6.304  24.624  1.00  9.52           C      4.675
ATOM    752  NE  ARG A  99       7.888  -7.130  24.780  1.00 10.16           N      4.897
ATOM    753  CZ  ARG A  99       6.648  -6.850  24.445  1.00  9.87           C      4.019
ATOM    754  NH1 ARG A  99       6.305  -5.716  23.832  1.00  9.16           N      4.822
ATOM    755  NH2 ARG A  99       5.729  -7.752  24.726  1.00 12.52           N      4.128
ATOM    764  CB  ILE A 101      12.149  -1.407  23.749  1.00  5.50           C      5.133
ATOM    765  CG1 ILE A 101      12.296  -2.892  23.377  1.00  7.11           C      4.746
ATOM    766  CG2 ILE A 101      12.017  -0.581  22.498  1.00  7.69           C      5.281
ATOM    767  CD1 ILE A 101      11.061  -3.542  22.810  1.00  8.07           C      3.446
ATOM    784  CA  GLN A 105      14.271   2.381  19.080  1.00  5.57           C      4.671
ATOM    785  C   GLN A 105      12.862   2.411  18.492  1.00  5.87           C      5.113
ATOM    786  O   GLN A 105      12.648   2.037  17.353  1.00  6.35           O      4.832
ATOM    787  CB  GLN A 105      14.504   1.083  19.864  1.00  5.17           C      4.313
ATOM    788  CG  GLN A 105      15.989   0.849  20.167  1.00  7.05           C      4.601
ATOM    789  CD  GLN A 105      16.200  -0.287  21.145  1.00  7.46           C      4.130
ATOM    790  OE1 GLN A 105      15.539  -0.397  22.158  1.00  7.20           O      4.139
ATOM    791  NE2 GLN A 105      17.157  -1.134  20.790  1.00  7.68           N      4.345
ATOM    792  N   LEU A 106      11.890   2.905  19.257  1.00  6.56           N      5.249
ATOM    793  CA  LEU A 106      10.527   3.026  18.737  1.00  6.63           C      5.092
ATOM    794  C   LEU A 106      10.553   4.078  17.630  1.00  6.99           C      5.092
ATOM    795  O   LEU A 106       9.937   3.900  16.599  1.00  7.01           O      5.060
ATOM    796  CB  LEU A 106       9.606   3.436  19.849  1.00  6.87           C      5.150
ATOM    797  CG  LEU A 106       9.452   2.505  21.060  1.00  7.00           C      5.143
ATOM    799  CD2 LEU A 106       9.114   1.107  20.587  1.00  7.92           C      3.751
ATOM    814  N   ALA A 109      11.828   2.608  14.426  1.00  5.70           N      5.115
ATOM    815  CA  ALA A 109      10.796   1.833  13.744  1.00  5.70           C      5.138
ATOM    816  C   ALA A 109       9.840   2.734  12.969  1.00  6.00           C      5.008
ATOM    818  CB  ALA A 109      10.050   0.500  14.715  1.00  6.99           C      4.242
ATOM    819  N   PHE A 110       9.391   3.838  13.570  1.00  5.58           N      4.750
ATOM    820  CA  PHE A 110       8.534   4.786  12.861  1.00  6.38           C      5.298
ATOM    824  CG  PHE A 110       6.961   5.605  14.748  1.00  6.18           C      4.509
ATOM    825  CD1 PHE A 110       5.731   5.250  14.259  1.00  7.09           C      5.229
ATOM    826  CD2 PHE A 110       7.098   5.672  16.110  1.00  6.37           C      5.243
ATOM    827  CE1 PHE A 110       4.661   4.951  15.062  1.00  8.14           C      4.880
ATOM    828  CE2 PHE A 110       6.046   5.378  16.955  1.00  6.77           C      4.883
ATOM    829  CZ  PHE A 110       4.819   5.039  16.421  1.00  7.41           C      4.714
