# Supplementary material for: A mathematical representation of protein binding sites using structural dispersion of atoms from principal axes for classification of binding ligands
Source: PLoS One. 2021 Apr 8;16(4):e0244905. doi: 10.1371/journal.pone.0244905 (PMC8031081; doi:10.1371/journal.pone.0244905)
Supplement: S1 Data — (ZIP) [file pone.0244905.s006.zip › pdbligand5_3_906/1B0U.lig.ATP.pdb]

ATOM     98  CA  TYR A  16      48.172  35.443  46.030  1.00 12.53           C      5.230
ATOM    101  CB  TYR A  16      48.791  36.226  47.193  1.00 12.19           C      5.070
ATOM    102  CG  TYR A  16      48.140  37.579  47.445  1.00 12.40           C      4.887
ATOM    103  CD1 TYR A  16      46.990  37.681  48.257  1.00 12.23           C      5.293
ATOM    104  CD2 TYR A  16      48.674  38.754  46.901  1.00 13.68           C      4.863
ATOM    105  CE1 TYR A  16      46.394  38.934  48.517  1.00 12.62           C      5.245
ATOM    106  CE2 TYR A  16      48.081  39.996  47.160  1.00 14.06           C      5.078
ATOM    107  CZ  TYR A  16      46.955  40.061  47.962  1.00 12.59           C      4.153
ATOM    108  OH  TYR A  16      46.400  41.293  48.172  1.00 15.00           O      5.073
ATOM    122  CG  HIS A  19      47.207  32.980  51.182  1.00 11.84           C      4.602
ATOM    123  ND1 HIS A  19      47.644  34.145  51.768  1.00 11.63           N      5.223
ATOM    124  CD2 HIS A  19      46.210  32.511  51.964  1.00 12.51           C      5.085
ATOM    125  CE1 HIS A  19      46.934  34.369  52.860  1.00 10.25           C      4.666
ATOM    126  NE2 HIS A  19      46.062  33.392  53.004  1.00 12.58           N      4.239
ATOM    140  CB  VAL A  21      43.440  36.758  50.439  1.00 11.98           C      4.798
ATOM    141  CG1 VAL A  21      43.066  38.030  51.275  1.00 12.33           C      4.440
ATOM    142  CG2 VAL A  21      44.831  36.243  50.882  1.00 13.34           C      5.263
ATOM    270  C   SER A  40      41.452  42.631  60.701  1.00 11.98           C      4.956
ATOM    271  O   SER A  40      41.227  42.395  59.509  1.00 12.48           O      4.885
ATOM    274  N   SER A  41      42.646  43.044  61.118  1.00 11.64           N      4.977
ATOM    275  CA  SER A  41      43.777  43.113  60.197  1.00 11.10           C      4.500
ATOM    276  C   SER A  41      44.047  41.667  59.719  1.00 11.71           C      4.926
ATOM    277  O   SER A  41      44.250  40.749  60.506  1.00 10.60           O      5.094
ATOM    278  CB  SER A  41      45.000  43.675  60.945  1.00 11.89           C      4.411
ATOM    279  OG  SER A  41      46.173  43.549  60.170  1.00 11.33           O      3.611
ATOM    280  N   GLY A  42      44.014  41.468  58.410  1.00 12.01           N      4.506
ATOM    281  CA  GLY A  42      44.211  40.145  57.839  1.00 12.27           C      4.217
ATOM    282  C   GLY A  42      42.930  39.590  57.228  1.00 12.23           C      4.545
ATOM    283  O   GLY A  42      42.972  38.622  56.457  1.00 12.34           O      5.265
ATOM    284  N   SER A  43      41.786  40.234  57.502  1.00 11.41           N      4.497
ATOM    285  CA  SER A  43      40.509  39.777  56.941  1.00 11.25           C      3.958
ATOM    286  C   SER A  43      40.445  39.969  55.444  1.00 10.59           C      5.126
ATOM    287  O   SER A  43      39.629  39.290  54.800  1.00 11.75           O      4.938
ATOM    288  CB  SER A  43      39.318  40.457  57.611  1.00 10.58           C      4.598
ATOM    289  OG  SER A  43      39.376  41.854  57.516  1.00 12.26           O      5.252
ATOM    290  N   GLY A  44      41.325  40.810  54.885  1.00 10.50           N      3.983
ATOM    291  CA  GLY A  44      41.403  41.035  53.441  1.00  9.79           C      4.302
ATOM    292  C   GLY A  44      40.802  42.344  52.921  1.00 10.09           C      4.369
ATOM    293  O   GLY A  44      40.459  42.474  51.740  1.00 10.31           O      4.942
ATOM    294  N   LYS A  45      40.702  43.335  53.803  1.00 10.25           N      3.727
ATOM    295  CA  LYS A  45      40.078  44.613  53.444  1.00 10.15           C      4.510
ATOM    296  C   LYS A  45      40.831  45.320  52.342  1.00 10.15           C      4.792
ATOM    297  O   LYS A  45      40.226  45.828  51.369  1.00 10.81           O      4.846
ATOM    298  CB  LYS A  45      40.042  45.524  54.702  1.00 10.67           C      4.366
ATOM    299  CG  LYS A  45      39.253  44.875  55.836  1.00 11.37           C      4.798
ATOM    300  CD  LYS A  45      39.402  45.650  57.190  1.00 11.02           C      5.132
ATOM    301  CE  LYS A  45      40.837  45.560  57.764  1.00 13.66           C      5.287
ATOM    302  NZ  LYS A  45      40.976  46.245  59.101  1.00 16.25           N      5.099
ATOM    303  N   SER A  46      42.143  45.417  52.483  1.00 10.43           N      5.176
ATOM    304  CA  SER A  46      42.924  46.114  51.463  1.00 10.37           C      4.918
ATOM    305  C   SER A  46      42.907  45.360  50.133  1.00 11.00           C      4.636
ATOM    306  O   SER A  46      42.928  45.997  49.052  1.00 11.69           O      5.192
ATOM    307  CB  SER A  46      44.388  46.297  51.934  1.00 10.76           C      4.347
ATOM    308  OG  SER A  46      44.473  47.246  53.010  1.00  9.63           O      4.739
ATOM    309  N   THR A  47      42.945  44.030  50.220  1.00 11.73           N      4.566
ATOM    310  CA  THR A  47      42.871  43.222  48.997  1.00 11.29           C      4.900
ATOM    311  C   THR A  47      41.543  43.501  48.283  1.00 11.90           C      5.024
ATOM    313  CB  THR A  47      43.013  41.726  49.340  1.00  9.90           C      4.598
ATOM    314  OG1 THR A  47      44.297  41.493  49.933  1.00 12.24           O      3.647
ATOM    315  CG2 THR A  47      42.909  40.849  48.072  1.00 10.50           C      4.662
ATOM    316  N   PHE A  48      40.456  43.613  49.052  1.00 11.64           N      5.177
ATOM    395  OE2 GLU A  56      48.588  43.811  45.009  1.00 23.02           O      4.958
ATOM    744  NE2 GLN A 100      46.181  49.990  53.995  1.00 17.13           N      4.218
ATOM   1369  CD  GLU A 179      43.551  50.165  57.859  1.00 14.12           C      4.789
ATOM   1370  OE1 GLU A 179      44.710  50.506  58.129  1.00 19.81           O      4.785
ATOM   1371  OE2 GLU A 179      43.119  49.052  58.043  1.00 12.35           O      5.010
