# Supplementary material for: A mathematical representation of protein binding sites using structural dispersion of atoms from principal axes for classification of binding ligands
Source: PLoS One. 2021 Apr 8;16(4):e0244905. doi: 10.1371/journal.pone.0244905 (PMC8031081; doi:10.1371/journal.pone.0244905)
Supplement: S1 Data — (ZIP) [file pone.0244905.s006.zip › pdbligand5_3_906/1B12.lig.PO4.pdb]

ATOM   2423  CB  SER B 161      15.487  18.301  24.327  1.00 17.57           C      5.199
ATOM   2439  CG  GLU B 163      12.843  18.863  27.147  1.00 16.15           C      4.752
ATOM   2440  CD  GLU B 163      13.470  17.548  27.553  1.00 19.17           C      4.483
ATOM   2441  OE1 GLU B 163      14.204  17.523  28.569  1.00 20.11           O      4.845
ATOM   2442  OE2 GLU B 163      13.220  16.534  26.855  1.00 20.86           O      3.376
ATOM   2581  CG2 VAL B 187       8.401  14.292  22.715  1.00 22.60           C      5.104
ATOM   2862  NE  ARG B 226       8.201  15.762  26.023  1.00 17.40           N      4.945
ATOM   2863  CZ  ARG B 226       9.492  15.450  25.955  1.00 17.57           C      4.811
ATOM   2864  NH1 ARG B 226      10.349  16.320  25.435  1.00 16.60           N      4.679
ATOM   2865  NH2 ARG B 226       9.925  14.268  26.413  1.00 15.97           N      3.956
ATOM   4112  C   VAL C 160      18.421  16.176  28.594  1.00 17.90           C      4.850
ATOM   4113  O   VAL C 160      17.802  15.502  29.412  1.00 20.08           O      4.384
ATOM   4117  N   SER C 161      18.308  16.003  27.284  1.00 16.26           N      4.946
ATOM   4118  CA  SER C 161      17.392  15.018  26.721  1.00 16.41           C      4.077
ATOM   4119  C   SER C 161      18.057  13.656  26.530  1.00 16.49           C      4.338
ATOM   4120  O   SER C 161      17.354  12.668  26.256  1.00 16.70           O      3.657
ATOM   4121  CB  SER C 161      16.880  15.486  25.363  1.00 17.11           C      3.988
ATOM   4122  OG  SER C 161      17.983  15.709  24.491  1.00 15.65           O      5.253
ATOM   4123  N   LYS C 162      19.391  13.631  26.653  1.00 15.47           N      4.661
ATOM   4125  C   LYS C 162      20.000  11.836  25.094  1.00 14.61           C      5.187
ATOM   4136  CB  GLU C 163      18.635  12.843  22.132  1.00 16.39           C      5.054
ATOM   4137  CG  GLU C 163      17.389  12.180  22.695  1.00 19.83           C      5.278
ATOM   4138  CD  GLU C 163      16.129  12.583  21.930  1.00 24.23           C      5.076
ATOM   4139  OE1 GLU C 163      16.247  13.317  20.923  1.00 27.21           O      4.855
ATOM   4140  OE2 GLU C 163      15.032  12.161  22.329  1.00 24.91           O      4.368
ATOM   4307  CB  VAL C 187      11.576   7.469  28.114  1.00 20.97           C      4.963
ATOM   4309  CG2 VAL C 187      12.498   8.358  27.279  1.00 21.03           C      5.116
ATOM   4571  CZ  ARG C 226      13.902   8.985  24.123  1.00 17.93           C      4.806
ATOM   4572  NH1 ARG C 226      14.775   9.879  24.584  1.00 17.27           N      3.936
ATOM   4573  NH2 ARG C 226      12.769   9.385  23.566  1.00 18.68           N      4.857
