# Supplementary material for: A mathematical representation of protein binding sites using structural dispersion of atoms from principal axes for classification of binding ligands
Source: PLoS One. 2021 Apr 8;16(4):e0244905. doi: 10.1371/journal.pone.0244905 (PMC8031081; doi:10.1371/journal.pone.0244905)
Supplement: S1 Data — (ZIP) [file pone.0244905.s006.zip › pdbligand5_3_906/1B14.lig.NAD.pdb]

ATOM     88  CG1 VAL A  11      17.839 -11.715   3.367  1.00 15.19           C      4.687
ATOM     90  N   ALA A  12      16.422 -12.469   0.316  1.00 19.69           N      4.953
ATOM     91  CA  ALA A  12      15.001 -12.513   0.016  1.00 21.61           C      4.738
ATOM     92  C   ALA A  12      14.767 -11.921  -1.365  1.00 21.90           C      4.914
ATOM     93  O   ALA A  12      13.911 -11.074  -1.587  1.00 21.94           O      4.311
ATOM     94  CB  ALA A  12      14.130 -11.825   1.052  1.00 22.10           C      5.066
ATOM     95  N   ALA A  13      15.562 -12.415  -2.300  1.00 23.98           N      4.507
ATOM     96  CA  ALA A  13      15.474 -12.011  -3.701  1.00 24.54           C      5.275
ATOM     97  C   ALA A  13      14.252 -12.604  -4.385  1.00 25.38           C      4.873
ATOM    100  N   LEU A  14      13.537 -13.583  -3.843  1.00 27.29           N      4.015
ATOM    101  CA  LEU A  14      12.607 -14.355  -4.675  1.00 28.73           C      4.580
ATOM    102  C   LEU A  14      11.159 -14.016  -4.350  1.00 31.19           C      4.969
ATOM    103  O   LEU A  14      10.254 -14.684  -4.836  1.00 31.31           O      4.891
ATOM    104  CB  LEU A  14      12.903 -15.841  -4.522  1.00 27.03           C      5.097
ATOM    108  N   GLY A  15      10.942 -12.975  -3.551  1.00 33.91           N      5.187
ATOM    109  CA  GLY A  15       9.618 -12.503  -3.198  1.00 37.04           C      4.395
ATOM    110  C   GLY A  15       9.090 -11.459  -4.178  1.00 39.39           C      4.574
ATOM    111  O   GLY A  15       9.776 -11.057  -5.116  1.00 40.57           O      4.756
ATOM    112  N   GLY A  16       7.856 -11.008  -4.004  1.00 39.83           N      3.884
ATOM    113  CA  GLY A  16       7.172 -10.197  -4.991  1.00 40.33           C      4.777
ATOM    114  C   GLY A  16       8.058  -9.089  -5.554  1.00 40.81           C      4.635
ATOM    115  O   GLY A  16       8.377  -9.050  -6.742  1.00 40.69           O      4.725
ATOM    116  N   ILE A  17       8.457  -8.164  -4.685  1.00 40.16           N      4.642
ATOM    117  CA  ILE A  17       9.319  -7.054  -5.058  1.00 39.61           C      4.770
ATOM    118  C   ILE A  17      10.727  -7.519  -5.409  1.00 37.57           C      4.388
ATOM    120  CB  ILE A  17       9.323  -6.022  -3.919  1.00 41.60           C      4.185
ATOM    121  CG1 ILE A  17       8.033  -5.185  -4.012  1.00 42.64           C      4.305
ATOM    122  CG2 ILE A  17      10.534  -5.107  -3.918  1.00 42.53           C      4.531
ATOM    123  CD1 ILE A  17       7.748  -4.420  -2.734  1.00 43.17           C      4.080
ATOM    124  N   GLY A  18      11.203  -8.495  -4.644  1.00 35.39           N      4.102
ATOM    274  O   LEU A  36      17.770 -14.631   0.707  1.00 20.92           O      5.294
ATOM    280  CA  ASP A  37      16.075 -16.728   1.017  1.00 24.41           C      4.695
ATOM    281  C   ASP A  37      15.699 -17.927   1.866  1.00 25.84           C      4.644
ATOM    283  CB  ASP A  37      15.221 -16.616  -0.235  1.00 26.47           C      4.989
ATOM    284  CG  ASP A  37      14.004 -15.740   0.018  1.00 28.98           C      4.593
ATOM    285  OD1 ASP A  37      13.558 -15.649   1.183  1.00 28.61           O      5.205
ATOM    286  OD2 ASP A  37      13.529 -15.142  -0.971  1.00 30.99           O      5.180
ATOM    287  N   ARG A  38      14.575 -17.839   2.589  1.00 27.24           N      4.724
ATOM    288  CA  ARG A  38      14.277 -18.907   3.539  1.00 29.50           C      4.705
ATOM    291  CB  ARG A  38      13.111 -18.803   4.491  1.00 34.09           C      5.281
ATOM    292  CG  ARG A  38      12.465 -17.512   4.880  1.00 40.39           C      4.472
ATOM    293  CD  ARG A  38      11.362 -17.760   5.918  1.00 46.45           C      5.218
ATOM    294  NE  ARG A  38      10.156 -18.266   5.263  1.00 51.91           N      5.018
ATOM    298  N   VAL A  39      13.168 -19.853   1.627  1.00 26.63           N      5.289
ATOM    477  C   TYR A  62      17.569 -17.825   5.436  1.00 19.67           C      4.396
ATOM    478  O   TYR A  62      16.682 -17.261   4.794  1.00 19.99           O      4.791
ATOM    482  CD2 TYR A  62      19.790 -14.800   5.017  1.00 16.10           C      5.274
ATOM    487  N   ASP A  63      17.497 -18.001   6.730  1.00 20.93           N      4.420
ATOM    488  CA  ASP A  63      16.474 -17.389   7.553  1.00 21.84           C      4.370
ATOM    489  C   ASP A  63      17.117 -16.214   8.279  1.00 20.43           C      4.596
ATOM    490  O   ASP A  63      18.032 -16.464   9.066  1.00 19.71           O      4.941
ATOM    491  CB  ASP A  63      15.927 -18.371   8.598  1.00 25.06           C      4.938
ATOM    492  CG  ASP A  63      14.701 -17.781   9.277  1.00 28.10           C      4.238
ATOM    493  OD1 ASP A  63      14.697 -16.635   9.773  1.00 28.14           O      5.282
ATOM    494  OD2 ASP A  63      13.682 -18.495   9.295  1.00 31.43           O      4.510
ATOM    495  N   VAL A  64      16.551 -15.016   8.171  1.00 19.08           N      5.111
ATOM    496  CA  VAL A  64      17.183 -13.875   8.811  1.00 19.51           C      4.768
ATOM    497  C   VAL A  64      17.030 -13.888  10.331  1.00 18.99           C      5.094
ATOM    499  CB  VAL A  64      16.633 -12.531   8.298  1.00 19.92           C      4.583
ATOM    500  CG1 VAL A  64      17.195 -12.249   6.917  1.00 18.85           C      4.932
ATOM    501  CG2 VAL A  64      15.100 -12.581   8.352  1.00 20.12           C      5.133
ATOM    502  N   THR A  65      16.227 -14.761  10.903  1.00 18.70           N      5.278
ATOM    506  CB  THR A  65      14.625 -15.368  12.714  1.00 19.74           C      5.122
ATOM    507  OG1 THR A  65      14.402 -16.714  12.278  1.00 19.89           O      4.864
ATOM    508  CG2 THR A  65      13.526 -14.499  12.104  1.00 18.21           C      4.285
ATOM    710  CA  GLY A  91      14.989  -7.526   1.521  1.00 11.44           C      4.863
ATOM    711  C   GLY A  91      13.952  -8.344   2.287  1.00 12.74           C      4.814
ATOM    712  O   GLY A  91      12.789  -8.348   1.876  1.00 12.80           O      4.366
ATOM    713  N   ALA A  92      14.318  -9.057   3.349  1.00 13.59           N      5.075
ATOM    714  CA  ALA A  92      13.343  -9.914   4.021  1.00 15.41           C      5.233
ATOM    715  C   ALA A  92      12.250  -9.070   4.669  1.00 16.19           C      5.094
ATOM    716  O   ALA A  92      12.502  -8.031   5.259  1.00 16.75           O      4.874
ATOM    717  CB  ALA A  92      13.985 -10.818   5.063  1.00 15.50           C      4.222
ATOM    718  N   GLY A  93      11.008  -9.527   4.574  1.00 18.38           N      4.241
ATOM    719  CA  GLY A  93       9.902  -8.770   5.169  1.00 20.70           C      4.713
ATOM    720  C   GLY A  93       8.676  -9.642   5.330  1.00 21.25           C      4.572
ATOM    721  O   GLY A  93       8.420 -10.500   4.494  1.00 22.63           O      5.052
ATOM    722  N   ILE A  94       7.958  -9.460   6.418  1.00 22.47           N      4.892
ATOM    723  CA  ILE A  94       6.660 -10.121   6.592  1.00 23.27           C      5.253
ATOM    724  C   ILE A  94       5.670  -9.024   6.943  1.00 22.42           C      5.283
ATOM    725  O   ILE A  94       6.034  -8.049   7.605  1.00 20.55           O      4.972
ATOM    726  CB  ILE A  94       6.786 -11.240   7.633  1.00 26.27           C      5.016
ATOM    798  CZ  ARG A 102       9.473 -16.665  10.949  1.00 41.23           C      4.647
ATOM    799  NH1 ARG A 102      10.122 -16.572  12.108  1.00 42.43           N      5.080
ATOM    800  NH2 ARG A 102      10.129 -17.163   9.901  1.00 42.65           N      5.048
ATOM    825  CB  ILE A 106      11.189 -11.182   9.712  1.00 14.89           C      4.632
ATOM    826  CG1 ILE A 106      11.165 -12.661  10.086  1.00 14.85           C      4.274
ATOM    827  CG2 ILE A 106      11.241 -10.930   8.213  1.00 14.71           C      4.900
ATOM    828  CD1 ILE A 106      10.017 -13.447   9.461  1.00 15.98           C      4.593
ATOM    835  OD1 ASN A 107       9.543  -7.684   8.171  1.00 22.10           O      5.053
ATOM    836  ND2 ASN A 107       8.190  -6.134   9.080  1.00 19.90           N      5.234
ATOM   1047  CA  ILE A 136      14.528  -2.673   1.630  1.00 15.68           C      5.077
ATOM   1048  C   ILE A 136      13.702  -2.323   2.859  1.00 16.38           C      4.497
ATOM   1049  O   ILE A 136      13.476  -3.193   3.695  1.00 16.80           O      5.283
ATOM   1050  CB  ILE A 136      13.877  -3.852   0.882  1.00 15.16           C      4.507
ATOM   1051  CG1 ILE A 136      14.720  -4.185  -0.367  1.00 15.13           C      5.264
ATOM   1052  CG2 ILE A 136      12.442  -3.501   0.517  1.00 12.20           C      5.043
ATOM   1053  CD1 ILE A 136      14.171  -5.350  -1.161  1.00 15.02           C      4.698
ATOM   1056  C   CYS A 137      10.964  -0.660   3.619  1.00 17.31           C      5.203
ATOM   1057  O   CYS A 137      10.343  -1.678   3.317  1.00 17.30           O      5.298
ATOM   1060  N   SER A 138      10.408   0.535   3.569  1.00 18.12           N      4.772
ATOM   1061  CA  SER A 138       8.986   0.748   3.342  1.00 18.71           C      5.108
ATOM   1062  C   SER A 138       8.651   2.205   3.657  1.00 18.88           C      4.940
ATOM   1064  CB  SER A 138       8.119  -0.130   4.251  1.00 18.90           C      5.238
ATOM   1065  OG  SER A 138       6.758   0.211   4.085  1.00 19.28           O      5.041
ATOM   1066  N   VAL A 139       7.749   2.779   2.869  1.00 18.89           N      4.842
ATOM   1162  CD1 TYR A 151       5.383  -4.957   7.830  1.00 13.10           C      4.785
ATOM   1164  CE1 TYR A 151       5.954  -4.864   6.572  1.00 13.05           C      4.815
ATOM   1165  CE2 TYR A 151       4.844  -2.763   6.201  1.00 12.95           C      4.776
ATOM   1166  CZ  TYR A 151       5.675  -3.782   5.775  1.00 13.48           C      4.720
ATOM   1167  OH  TYR A 151       6.214  -3.659   4.517  1.00 15.61           O      5.047
ATOM   1190  CG  LYS A 155       8.642  -1.579   7.323  1.00 14.91           C      5.191
ATOM   1191  CD  LYS A 155       9.836  -2.395   6.842  1.00 16.62           C      5.051
ATOM   1192  CE  LYS A 155       9.396  -3.468   5.850  1.00 17.92           C      4.454
ATOM   1193  NZ  LYS A 155      10.629  -4.137   5.314  1.00 17.26           N      4.809
ATOM   1364  C   ASN A 180      10.029   2.315  -0.496  1.00 15.56           C      5.187
ATOM   1370  N   PRO A 181       9.561   1.128  -0.841  1.00 16.55           N      5.000
ATOM   1371  CA  PRO A 181       8.429   1.009  -1.753  1.00 18.36           C      4.489
ATOM   1372  C   PRO A 181       7.143   1.558  -1.145  1.00 20.24           C      4.097
ATOM   1373  O   PRO A 181       6.843   1.418   0.043  1.00 19.75           O      4.980
ATOM   1374  CB  PRO A 181       8.353  -0.453  -2.094  1.00 17.03           C      4.721
ATOM   1375  CG  PRO A 181       9.545  -1.110  -1.488  1.00 16.59           C      4.683
ATOM   1376  CD  PRO A 181      10.129  -0.187  -0.479  1.00 15.83           C      5.236
ATOM   1377  N   GLY A 182       6.354   2.243  -1.979  1.00 21.87           N      4.897
ATOM   1378  CA  GLY A 182       4.968   2.576  -1.675  1.00 20.73           C      5.126
ATOM   1379  C   GLY A 182       4.184   1.269  -1.843  1.00 22.12           C      5.287
ATOM   1380  O   GLY A 182       4.793   0.214  -2.036  1.00 21.48           O      4.398
ATOM   1381  N   ILE A 183       2.865   1.347  -1.795  1.00 23.36           N      4.601
ATOM   1382  CA  ILE A 183       2.063   0.154  -2.005  1.00 26.09           C      4.927
ATOM   1383  C   ILE A 183       2.294  -0.417  -3.397  1.00 28.25           C      4.961
ATOM   1384  O   ILE A 183       2.204   0.277  -4.400  1.00 28.30           O      5.145
ATOM   1385  CB  ILE A 183       0.569   0.410  -1.746  1.00 26.08           C      4.740
ATOM   1386  CG1 ILE A 183       0.383   1.011  -0.343  1.00 26.02           C      5.234
ATOM   1387  CG2 ILE A 183      -0.240  -0.867  -1.905  1.00 25.27           C      4.601
ATOM   1388  CD1 ILE A 183       1.096   0.228   0.761  1.00 25.81           C      4.432
ATOM   1389  N   THR A 184       2.650  -1.691  -3.426  1.00 30.20           N      5.106
ATOM   1390  CA  THR A 184       3.039  -2.396  -4.629  1.00 33.09           C      4.510
ATOM   1391  C   THR A 184       2.173  -3.647  -4.753  1.00 37.19           C      4.756
ATOM   1392  O   THR A 184       1.968  -4.350  -3.759  1.00 38.06           O      4.081
ATOM   1393  CB  THR A 184       4.530  -2.784  -4.538  1.00 31.13           C      4.899
ATOM   1394  OG1 THR A 184       5.310  -1.629  -4.239  1.00 29.42           O      4.768
ATOM   1395  CG2 THR A 184       5.019  -3.372  -5.846  1.00 29.36           C      5.240
ATOM   1407  N   THR A 186       2.101  -6.917  -4.822  1.00 49.09           N      4.770
ATOM   1408  CA  THR A 186       2.645  -8.229  -4.541  1.00 49.94           C      4.874
ATOM   1411  CB  THR A 186       4.021  -8.196  -3.856  1.00 48.98           C      5.243
ATOM   1412  OG1 THR A 186       3.906  -7.785  -2.486  1.00 48.31           O      4.748
ATOM   1413  CG2 THR A 186       5.002  -7.265  -4.555  1.00 48.44           C      5.011
ATOM   1414  N   PRO A 187       1.952 -10.256  -3.373  1.00 53.92           N      4.895
ATOM   1416  C   PRO A 187       1.098 -10.618  -1.088  1.00 54.28           C      5.036
ATOM   1418  CB  PRO A 187       1.652 -12.495  -2.675  1.00 54.63           C      5.109
ATOM   1419  CG  PRO A 187       3.002 -12.356  -3.277  1.00 54.78           C      5.063
ATOM   1420  CD  PRO A 187       3.006 -11.064  -4.043  1.00 54.56           C      4.185
ATOM   1421  N   LEU A 188       2.210 -10.034  -0.653  1.00 53.38           N      4.663
ATOM   1422  CA  LEU A 188       2.356  -9.502   0.694  1.00 52.42           C      4.730
ATOM   1425  CB  LEU A 188       3.653  -8.696   0.791  1.00 49.81           C      3.945
ATOM   1426  CG  LEU A 188       4.034  -8.127   2.157  1.00 47.64           C      4.568
ATOM   1427  CD1 LEU A 188       5.168  -8.942   2.767  1.00 46.27           C      3.935
ATOM   1428  CD2 LEU A 188       4.439  -6.665   2.029  1.00 46.73           C      5.219
ATOM   1429  N   VAL A 189       0.789  -7.697   0.218  1.00 53.81           N      4.780
ATOM   1433  CB  VAL A 189      -0.055  -5.377  -0.002  1.00 54.56           C      4.904
ATOM   1434  CG1 VAL A 189       1.201  -4.828   0.665  1.00 54.67           C      4.884
ATOM   1435  CG2 VAL A 189       0.044  -5.360  -1.518  1.00 53.72           C      4.841
