# Supplementary material for: A mathematical representation of protein binding sites using structural dispersion of atoms from principal axes for classification of binding ligands
Source: PLoS One. 2021 Apr 8;16(4):e0244905. doi: 10.1371/journal.pone.0244905 (PMC8031081; doi:10.1371/journal.pone.0244905)
Supplement: S1 Data — (ZIP) [file pone.0244905.s006.zip › pdbligand5_3_906/1B1Y.lig.GLC.pdb]

ATOM     88  CB  MET A  15      33.717  39.940  34.970  1.00 28.44           C      4.905
ATOM     89  CG  MET A  15      34.694  39.399  35.954  1.00 33.59           C      4.942
ATOM     90  SD  MET A  15      33.981  37.825  36.474  1.00 43.40           S      4.381
ATOM     91  CE  MET A  15      35.395  36.806  36.217  1.00 48.57           C      4.692
ATOM    112  CG  LEU A  18      28.529  34.663  31.985  1.00 16.66           C      5.031
ATOM    113  CD1 LEU A  18      27.516  33.672  32.465  1.00  5.29           C      4.837
ATOM    114  CD2 LEU A  18      29.869  33.973  31.890  1.00 17.25           C      4.483
ATOM    351  SD  MET A  49      37.861  37.791  34.473  1.00 29.22           S      5.112
ATOM    364  CB  ASP A  51      34.862  34.064  28.660  1.00 33.68           C      4.864
ATOM    365  CG  ASP A  51      34.500  33.900  30.114  1.00 33.19           C      3.995
ATOM    366  OD1 ASP A  51      35.087  33.018  30.723  1.00 32.51           O      4.755
ATOM    367  OD2 ASP A  51      33.653  34.638  30.621  1.00 31.61           O      5.227
ATOM    385  CE3 TRP A  53      32.801  30.107  27.715  1.00 33.82           C      5.192
ATOM    386  CZ2 TRP A  53      31.472  32.316  28.856  1.00 28.07           C      4.739
ATOM    387  CZ3 TRP A  53      32.362  30.063  29.039  1.00 29.20           C      4.862
ATOM    388  CH2 TRP A  53      31.709  31.161  29.593  1.00 28.81           C      5.039
ATOM    658  CG1 ILE A  87      38.874  35.017  31.891  1.00 12.80           C      5.161
ATOM    659  CG2 ILE A  87      39.140  32.582  31.625  1.00 15.45           C      5.144
ATOM    660  CD1 ILE A  87      37.573  34.895  32.685  1.00 15.79           C      4.870
ATOM    673  CB  SER A  89      36.647  30.569  28.352  1.00 13.72           C      5.055
ATOM    674  OG  SER A  89      36.939  31.396  29.478  1.00 19.87           O      4.211
ATOM    691  CG  HIS A  91      35.091  26.920  31.272  1.00 18.70           C      4.608
ATOM    692  ND1 HIS A  91      36.135  27.746  31.203  1.00 16.04           N      4.988
ATOM    693  CD2 HIS A  91      34.066  27.628  31.858  1.00 21.75           C      4.100
ATOM    694  CE1 HIS A  91      35.774  28.903  31.721  1.00 15.97           C      4.465
ATOM    695  NE2 HIS A  91      34.527  28.818  32.117  1.00 11.38           N      4.863
ATOM    698  C   GLN A  92      30.437  26.392  30.055  1.00 19.32           C      4.720
ATOM    699  O   GLN A  92      30.599  26.274  31.260  1.00 23.86           O      4.173
ATOM    705  N   CYS A  93      29.746  27.345  29.436  1.00 24.21           N      4.782
ATOM    706  CA  CYS A  93      29.047  28.428  30.101  1.00 24.18           C      4.242
ATOM    709  CB  CYS A  93      28.919  29.625  29.248  1.00 20.05           C      4.695
ATOM    710  SG  CYS A  93      28.220  30.967  30.203  1.00 29.21           S      5.253
ATOM    720  CA  ASN A  96      27.047  26.956  37.348  1.00 54.55           C      5.111
ATOM    723  CB  ASN A  96      28.520  27.372  37.172  1.00 52.84           C      5.290
ATOM    724  CG  ASN A  96      29.425  26.265  36.615  1.00 50.32           C      4.205
ATOM    726  ND2 ASN A  96      30.598  26.676  36.147  1.00 56.31           N      4.817
ATOM    730  O   VAL A  97      27.395  31.366  38.365  1.00 52.35           O      4.977
ATOM    742  CB  ASP A  99      25.988  29.870  33.806  1.00 46.82           C      4.685
ATOM    743  CG  ASP A  99      27.499  29.791  34.092  1.00 46.04           C      4.938
ATOM    744  OD1 ASP A  99      28.109  30.831  34.341  1.00 47.88           O      3.898
ATOM    745  OD2 ASP A  99      28.072  28.696  34.074  1.00 38.33           O      5.167
ATOM   1396  N   ALA A 182      34.139  26.426  35.049  1.00 15.41           N      4.846
ATOM   1397  CA  ALA A 182      34.187  27.867  35.268  1.00 13.81           C      5.129
ATOM   1398  C   ALA A 182      35.575  28.454  35.016  1.00 13.75           C      5.278
ATOM   1399  O   ALA A 182      35.789  29.665  35.071  1.00 16.50           O      5.028
ATOM   1400  CB  ALA A 182      33.754  28.235  36.690  1.00 14.12           C      4.685
ATOM   1401  N   GLY A 183      36.488  27.600  34.533  1.00 12.77           N      5.275
ATOM   1402  CA  GLY A 183      37.868  27.944  34.204  1.00 15.92           C      5.257
ATOM   2310  CE  LYS A 293      38.920  33.230  35.656  1.00 27.47           C      5.011
ATOM   2311  NZ  LYS A 293      38.545  34.535  36.166  1.00 28.41           N      4.783
ATOM   3305  CD1 LEU A 417      31.744  36.270  39.363  1.00  9.22           C      5.206
ATOM   3314  NE  ARG A 418      29.839  37.495  34.470  1.00 28.68           N      4.888
ATOM   3315  CZ  ARG A 418      29.943  36.352  35.133  1.00 32.23           C      4.453
ATOM   3316  NH1 ARG A 418      28.979  35.821  35.910  1.00 37.30           N      4.405
ATOM   3317  NH2 ARG A 418      31.119  35.771  35.046  1.00 32.11           N      3.632
