# Supplementary material for: A mathematical representation of protein binding sites using structural dispersion of atoms from principal axes for classification of binding ligands
Source: PLoS One. 2021 Apr 8;16(4):e0244905. doi: 10.1371/journal.pone.0244905 (PMC8031081; doi:10.1371/journal.pone.0244905)
Supplement: S1 Data — (ZIP) [file pone.0244905.s006.zip › pdbligand5_3_906/1B2Y.lig.GLC.pdb]

ATOM    467  CE2 TRP A  58      23.926  10.807  42.151  1.00  3.11           C      5.145
ATOM    468  CE3 TRP A  58      24.459  11.524  44.404  1.00  2.35           C      4.675
ATOM    469  CZ2 TRP A  58      22.724  10.257  42.556  1.00  3.69           C      4.474
ATOM    470  CZ3 TRP A  58      23.267  10.978  44.808  1.00  5.26           C      3.651
ATOM    471  CH2 TRP A  58      22.406  10.356  43.887  1.00  4.16           C      3.530
ATOM    473  CA  TRP A  59      26.688   8.744  45.024  1.00  4.68           C      4.520
ATOM    474  C   TRP A  59      27.609   7.930  45.919  1.00  5.84           C      5.168
ATOM    475  O   TRP A  59      27.128   7.237  46.806  1.00  6.94           O      4.733
ATOM    476  CB  TRP A  59      25.589   7.897  44.379  1.00  6.82           C      3.642
ATOM    477  CG  TRP A  59      25.934   7.227  43.102  1.00  6.64           C      4.701
ATOM    478  CD1 TRP A  59      25.449   7.529  41.871  1.00  6.80           C      5.288
ATOM    479  CD2 TRP A  59      26.690   6.020  42.951  1.00  8.41           C      5.191
ATOM    480  NE1 TRP A  59      25.827   6.571  40.962  1.00  9.38           N      4.956
ATOM    481  CE2 TRP A  59      26.590   5.631  41.605  1.00  9.21           C      5.244
ATOM    482  CE3 TRP A  59      27.427   5.216  43.834  1.00  7.60           C      4.608
ATOM    484  CZ3 TRP A  59      28.028   4.080  43.353  1.00  8.47           C      5.222
ATOM    486  N   GLU A  60      28.917   8.002  45.711  1.00 17.64           N      4.474
ATOM    487  CA  GLU A  60      29.833   7.274  46.593  1.00 17.66           C      4.699
ATOM    488  C   GLU A  60      29.828   7.891  48.002  1.00 15.99           C      5.106
ATOM    506  N   TYR A  62      27.319   8.538  49.777  1.00  2.00           N      5.104
ATOM    507  CA  TYR A  62      26.233   8.005  50.592  1.00  2.00           C      4.643
ATOM    508  C   TYR A  62      26.556   6.569  50.994  1.00  2.00           C      4.307
ATOM    509  O   TYR A  62      25.684   5.770  51.325  1.00  7.08           O      5.037
ATOM    510  CB  TYR A  62      24.896   8.168  49.878  1.00  4.45           C      4.416
ATOM    511  CG  TYR A  62      24.529   9.631  49.790  1.00  3.58           C      4.548
ATOM    512  CD1 TYR A  62      24.004  10.295  50.898  1.00  2.71           C      5.253
ATOM    513  CD2 TYR A  62      24.793  10.369  48.648  1.00  2.20           C      4.288
ATOM    515  CE2 TYR A  62      24.558  11.713  48.621  1.00  3.03           C      5.115
ATOM    518  N   GLN A  63      27.851   6.272  50.977  1.00 12.73           N      4.972
ATOM    519  CA  GLN A  63      28.379   4.970  51.352  1.00 13.13           C      5.249
ATOM    522  CB  GLN A  63      28.838   4.189  50.131  1.00  7.77           C      5.116
ATOM    523  CG  GLN A  63      27.686   3.698  49.314  1.00  9.30           C      3.859
ATOM    524  CD  GLN A  63      28.097   2.789  48.178  1.00 15.01           C      4.270
ATOM    525  OE1 GLN A  63      28.856   1.844  48.376  1.00 15.10           O      4.914
ATOM    526  NE2 GLN A  63      27.554   3.046  46.984  1.00 17.34           N      5.042
ATOM   1287  CB  THR A 163      19.939   0.396  46.836  1.00 30.00           C      4.781
ATOM   1289  CG2 THR A 163      20.875   0.361  45.670  1.00 34.71           C      5.130
ATOM   1299  CG  LEU A 165      23.651   1.861  50.877  1.00 16.69           C      4.527
ATOM   1300  CD1 LEU A 165      24.931   1.543  50.142  1.00 13.84           C      4.235
ATOM   1301  CD2 LEU A 165      22.536   2.222  49.905  1.00 14.11           C      5.229
ATOM   2386  CG  ASP A 300      18.769  11.650  45.692  1.00 13.50           C      4.635
ATOM   2387  OD1 ASP A 300      19.817  10.984  45.305  1.00 16.73           O      4.302
ATOM   2422  CA  HIS A 305      17.113   9.437  41.254  1.00 29.71           C      5.241
ATOM   2425  CB  HIS A 305      18.464   9.566  41.954  1.00 17.14           C      5.192
ATOM   2426  CG  HIS A 305      19.575   8.865  41.248  1.00 18.17           C      4.720
ATOM   2427  ND1 HIS A 305      20.240   7.789  41.794  1.00 21.43           N      4.955
ATOM   2428  CD2 HIS A 305      20.133   9.080  40.037  1.00 18.85           C      4.967
ATOM   2429  CE1 HIS A 305      21.161   7.369  40.946  1.00 20.55           C      4.072
ATOM   2430  NE2 HIS A 305      21.115   8.135  39.872  1.00 19.60           N      5.246
ATOM   2431  N   GLY A 306      15.751   9.105  43.235  1.00 12.28           N      5.252
