# Supplementary material for: A mathematical representation of protein binding sites using structural dispersion of atoms from principal axes for classification of binding ligands
Source: PLoS One. 2021 Apr 8;16(4):e0244905. doi: 10.1371/journal.pone.0244905 (PMC8031081; doi:10.1371/journal.pone.0244905)
Supplement: S1 Data — (ZIP) [file pone.0244905.s006.zip › pdbligand5_3_906/1B37.lig.FAD.pdb]

ATOM     42  CA  VAL A  10     152.073  59.566 -15.662  1.00  9.37           C      5.084
ATOM     43  C   VAL A  10     150.702  59.083 -15.214  1.00 10.91           C      4.755
ATOM     44  O   VAL A  10     149.793  59.884 -14.939  1.00  6.63           O      5.255
ATOM     45  CB  VAL A  10     152.620  60.493 -14.589  1.00 12.08           C      5.193
ATOM     46  CG1 VAL A  10     152.737  59.741 -13.229  1.00  8.82           C      5.175
ATOM     48  N   GLY A  11     150.589  57.762 -15.157  1.00  5.17           N      5.048
ATOM     49  CA  GLY A  11     149.355  57.108 -14.742  1.00  3.11           C      4.700
ATOM     50  C   GLY A  11     148.494  56.557 -15.899  1.00 15.22           C      5.022
ATOM     51  O   GLY A  11     148.270  57.263 -16.895  1.00 12.93           O      4.983
ATOM     52  N   ALA A  12     148.005  55.313 -15.758  1.00  7.93           N      5.119
ATOM     53  CA  ALA A  12     147.145  54.652 -16.743  1.00  9.50           C      4.982
ATOM     54  C   ALA A  12     145.707  54.431 -16.250  1.00 16.94           C      5.044
ATOM     55  O   ALA A  12     145.095  53.365 -16.455  1.00 13.67           O      4.510
ATOM     56  CB  ALA A  12     147.793  53.359 -17.173  1.00 10.85           C      5.238
ATOM     57  N   GLY A  13     145.163  55.447 -15.577  1.00 11.43           N      5.104
ATOM     58  CA  GLY A  13     143.774  55.457 -15.091  1.00  5.30           C      4.283
ATOM     59  C   GLY A  13     142.948  55.988 -16.276  1.00 10.03           C      5.106
ATOM     60  O   GLY A  13     143.444  56.171 -17.408  1.00 10.54           O      5.258
ATOM     61  N   MET A  14     141.672  56.266 -16.063  1.00  5.27           N      5.024
ATOM     62  CA  MET A  14     140.887  56.767 -17.179  1.00  7.27           C      4.658
ATOM     63  C   MET A  14     141.439  58.027 -17.864  1.00 19.19           C      5.049
ATOM     64  O   MET A  14     141.435  58.118 -19.084  1.00 11.66           O      4.955
ATOM     65  CB  MET A  14     139.476  57.105 -16.719  1.00  5.70           C      5.031
ATOM     66  CG  MET A  14     138.643  57.850 -17.754  1.00 12.26           C      5.171
ATOM     69  N   SER A  15     141.874  59.035 -17.113  1.00  8.76           N      4.412
ATOM     70  CA  SER A  15     142.296  60.264 -17.787  1.00  4.71           C      4.750
ATOM     71  C   SER A  15     143.624  60.062 -18.507  1.00  5.27           C      4.438
ATOM     73  CB  SER A  15     142.341  61.469 -16.824  1.00  7.68           C      5.130
ATOM     74  OG  SER A  15     143.311  61.148 -15.832  1.00  8.15           O      5.257
ATOM     75  N   GLY A  16     144.504  59.233 -17.954  1.00  5.51           N      4.152
ATOM    204  C   LEU A  34     153.181  54.917 -15.737  1.00 18.10           C      4.319
ATOM    205  O   LEU A  34     152.697  55.927 -15.228  1.00 15.16           O      4.683
ATOM    206  CB  LEU A  34     155.389  55.915 -16.352  1.00 11.83           C      5.279
ATOM    210  N   GLU A  35     152.840  53.679 -15.374  1.00 12.49           N      4.604
ATOM    211  CA  GLU A  35     151.850  53.362 -14.343  1.00 12.02           C      4.211
ATOM    212  C   GLU A  35     152.491  52.685 -13.154  1.00 15.34           C      5.138
ATOM    213  O   GLU A  35     153.301  51.733 -13.231  1.00 13.74           O      4.991
ATOM    214  CB  GLU A  35     150.717  52.534 -14.987  1.00 14.66           C      5.007
ATOM    215  CG  GLU A  35     149.783  51.752 -14.043  1.00 16.01           C      4.607
ATOM    216  CD  GLU A  35     148.979  52.667 -13.106  1.00 18.00           C      4.746
ATOM    217  OE1 GLU A  35     148.554  53.774 -13.522  1.00 13.10           O      5.216
ATOM    218  OE2 GLU A  35     148.826  52.266 -11.931  1.00 16.55           O      4.953
ATOM    219  N   ALA A  36     152.107  53.212 -12.000  1.00 12.61           N      4.683
ATOM    220  CA  ALA A  36     152.668  52.676 -10.766  1.00  9.55           C      4.983
ATOM    221  C   ALA A  36     152.294  51.240 -10.409  1.00 12.70           C      5.206
ATOM    223  CB  ALA A  36     152.234  53.557  -9.606  1.00 10.41           C      5.122
ATOM    224  N   THR A  37     151.033  50.861 -10.586  1.00 10.21           N      4.489
ATOM    225  CA  THR A  37     150.579  49.514 -10.207  1.00 12.60           C      5.267
ATOM    228  CB  THR A  37     149.052  49.464  -9.895  1.00 11.83           C      4.739
ATOM    229  OG1 THR A  37     148.298  49.522 -11.118  1.00 11.37           O      5.206
ATOM    230  CG2 THR A  37     148.644  50.588  -8.898  1.00 10.49           C      5.146
ATOM    242  O   HIS A  39     147.401  49.461 -13.707  1.00 17.25           O      5.103
ATOM    257  N   GLY A  41     143.611  51.304 -15.348  1.00 10.77           N      5.090
ATOM    259  C   GLY A  41     142.121  52.431 -13.577  1.00 11.22           C      4.532
ATOM    260  O   GLY A  41     141.076  53.085 -13.373  1.00 12.54           O      5.265
ATOM    261  N   GLY A  42     143.166  52.453 -12.751  1.00 11.79           N      5.261
ATOM    262  CA  GLY A  42     143.193  53.288 -11.536  1.00  7.87           C      4.255
ATOM    263  C   GLY A  42     141.973  53.109 -10.625  1.00 15.21           C      4.635
ATOM    264  O   GLY A  42     141.713  52.016 -10.096  1.00  9.01           O      4.879
ATOM    265  N   ARG A  43     141.215  54.188 -10.475  1.00  9.29           N      3.950
ATOM    266  CA  ARG A  43     140.035  54.175  -9.589  1.00 11.82           C      4.893
ATOM    267  C   ARG A  43     138.808  53.377 -10.044  1.00 12.62           C      4.835
ATOM    268  O   ARG A  43     137.787  53.320  -9.343  1.00 12.85           O      5.093
ATOM    269  CB  ARG A  43     139.739  55.601  -9.097  1.00  8.87           C      4.506
ATOM    270  CG  ARG A  43     140.806  56.111  -8.074  1.00  5.86           C      4.287
ATOM    271  CD  ARG A  43     140.557  57.603  -7.734  1.00  3.58           C      4.463
ATOM    272  NE  ARG A  43     141.349  58.486  -8.606  1.00  5.75           N      3.432
ATOM    273  CZ  ARG A  43     141.170  59.802  -8.692  1.00 13.53           C      4.022
ATOM    274  NH1 ARG A  43     140.186  60.374  -8.007  1.00  9.45           N      5.294
ATOM    275  NH2 ARG A  43     141.949  60.563  -9.469  1.00  8.39           N      3.769
ATOM    276  N   MET A  44     138.907  52.790 -11.236  1.00  8.54           N      4.915
ATOM    277  CA  MET A  44     137.859  51.929 -11.817  1.00  8.78           C      5.092
ATOM    280  CB  MET A  44     137.603  52.217 -13.296  1.00 10.72           C      4.933
ATOM    281  CG  MET A  44     137.191  53.640 -13.441  1.00 11.28           C      4.342
ATOM    282  SD  MET A  44     136.940  54.166 -15.137  1.00 13.86           S      4.269
ATOM    372  C   LEU A  56     136.232  50.219  -5.244  1.00 14.21           C      5.037
ATOM    373  O   LEU A  56     136.226  50.966  -4.262  1.00 11.86           O      5.197
ATOM    378  N   GLY A  57     136.193  50.695  -6.481  1.00 10.71           N      5.255
ATOM    379  CA  GLY A  57     136.119  52.119  -6.830  1.00  5.09           C      4.732
ATOM    380  C   GLY A  57     134.802  52.487  -7.472  1.00 13.55           C      4.887
ATOM    381  O   GLY A  57     133.741  52.193  -6.926  1.00  6.80           O      5.023
ATOM    382  N   ALA A  58     134.849  53.190  -8.602  1.00  6.28           N      4.845
ATOM    383  CA  ALA A  58     133.604  53.617  -9.262  1.00 11.19           C      4.647
ATOM    384  C   ALA A  58     132.734  52.389  -9.567  1.00 17.37           C      4.922
ATOM    385  O   ALA A  58     133.261  51.303  -9.921  1.00 12.49           O      4.999
ATOM    386  CB  ALA A  58     133.942  54.298 -10.624  1.00 10.10           C      3.890
ATOM    387  N   ASN A  59     131.415  52.601  -9.526  1.00 11.67           N      4.392
ATOM    388  CA  ASN A  59     130.451  51.541  -9.766  1.00 11.91           C      4.625
ATOM    389  C   ASN A  59     129.252  52.019 -10.577  1.00 14.08           C      5.058
ATOM    390  O   ASN A  59     128.504  51.188 -11.072  1.00 14.40           O      4.892
ATOM    391  CB  ASN A  59     129.918  51.117  -8.408  1.00  7.10           C      5.229
ATOM    395  N   TRP A  60     129.039  53.326 -10.710  1.00  6.92           N      5.220
ATOM    396  CA  TRP A  60     127.872  53.794 -11.479  1.00  9.98           C      4.331
ATOM    397  C   TRP A  60     128.216  54.702 -12.670  1.00 20.72           C      4.918
ATOM    398  O   TRP A  60     129.202  55.448 -12.671  1.00 11.26           O      5.016
ATOM    399  CB  TRP A  60     126.994  54.763 -10.630  1.00  7.48           C      4.379
ATOM    400  CG  TRP A  60     126.059  54.145  -9.617  1.00  8.70           C      4.432
ATOM    402  CD2 TRP A  60     126.346  53.792  -8.250  1.00 11.42           C      4.280
ATOM    405  CE3 TRP A  60     127.481  53.913  -7.435  1.00 14.31           C      4.663
ATOM    407  CZ3 TRP A  60     127.405  53.433  -6.100  1.00 17.66           C      4.471
ATOM    409  N   VAL A  61     127.364  54.707 -13.683  1.00 11.11           N      5.092
ATOM    416  N   GLU A  62     126.984  57.847 -13.923  1.00  8.58           N      4.809
ATOM    420  CB  GLU A  62     126.675  59.443 -12.111  1.00 16.45           C      4.929
ATOM    421  CG  GLU A  62     127.183  58.389 -11.142  1.00 24.38           C      4.624
ATOM    422  CD  GLU A  62     127.093  58.837  -9.702  1.00 15.10           C      5.011
ATOM    424  OE2 GLU A  62     127.866  58.365  -8.843  1.00 53.39           O      4.575
ATOM   1564  CE1 TYR A 205     131.578  53.248 -13.474  1.00  9.03           C      5.070
ATOM   1566  CZ  TYR A 205     131.477  53.683 -14.793  1.00 12.77           C      5.276
ATOM   1567  OH  TYR A 205     130.906  54.927 -15.016  1.00  7.66           O      4.858
ATOM   1802  C   LYS A 235     156.227  53.375 -11.988  1.00 12.71           C      4.681
ATOM   1803  O   LYS A 235     155.339  54.128 -12.352  1.00 15.71           O      4.947
ATOM   1809  N   VAL A 236     156.775  53.479 -10.788  1.00 11.21           N      4.780
ATOM   1810  CA  VAL A 236     156.359  54.526  -9.868  1.00  8.87           C      4.542
ATOM   1811  C   VAL A 236     157.199  55.777 -10.059  1.00 11.49           C      4.559
ATOM   1812  O   VAL A 236     158.365  55.832  -9.674  1.00  9.47           O      5.220
ATOM   1813  CB  VAL A 236     156.585  54.042  -8.435  1.00 13.07           C      5.199
ATOM   1814  CG1 VAL A 236     156.131  55.111  -7.400  1.00 14.02           C      4.606
ATOM   1816  N   VAL A 237     156.593  56.805 -10.627  1.00  8.53           N      5.080
ATOM   1817  CA  VAL A 237     157.353  58.055 -10.831  1.00  7.27           C      4.467
ATOM   1818  C   VAL A 237     157.609  58.733  -9.506  1.00 15.97           C      4.697
ATOM   1819  O   VAL A 237     156.655  58.915  -8.739  1.00 12.73           O      5.277
ATOM   1820  CB  VAL A 237     156.520  59.020 -11.672  1.00 12.10           C      4.221
ATOM   1821  CG1 VAL A 237     157.172  60.406 -11.708  1.00  8.63           C      4.929
ATOM   1822  CG2 VAL A 237     156.385  58.477 -13.082  1.00 10.20           C      4.815
ATOM   1823  N   ARG A 238     158.849  59.144  -9.235  1.00  5.91           N      5.122
ATOM   2034  CA  SER A 265     147.378  62.172 -14.341  1.00  8.97           C      5.274
ATOM   2035  C   SER A 265     147.123  61.606 -12.924  1.00  8.84           C      5.127
ATOM   2036  O   SER A 265     146.006  61.207 -12.638  1.00  8.22           O      4.847
ATOM   2037  CB  SER A 265     146.772  61.198 -15.377  1.00  8.77           C      4.947
ATOM   2038  OG  SER A 265     147.249  59.892 -15.121  1.00  9.79           O      4.755
ATOM   2039  N   ALA A 266     148.109  61.555 -12.044  1.00  5.20           N      4.505
ATOM   2040  CA  ALA A 266     147.926  61.046 -10.704  1.00  3.20           C      4.177
ATOM   2041  C   ALA A 266     146.845  61.888  -9.995  1.00  9.50           C      4.702
ATOM   2043  CB  ALA A 266     149.295  61.149  -9.998  1.00  5.36           C      4.620
ATOM   2044  N   SER A 267     146.170  61.306  -8.999  1.00  5.13           N      4.563
ATOM   2045  CA  SER A 267     145.075  62.022  -8.321  1.00  5.72           C      4.890
ATOM   2048  CB  SER A 267     144.443  61.128  -7.242  1.00  8.96           C      4.507
ATOM   2066  CB  VAL A 270     149.012  61.170  -6.019  1.00  5.98           C      4.919
ATOM   2067  CG1 VAL A 270     150.525  61.064  -6.346  1.00  3.67           C      4.699
ATOM   2068  CG2 VAL A 270     148.449  59.768  -5.751  1.00  7.78           C      4.276
ATOM   2104  CB  LEU A 275     154.036  60.266  -4.070  1.00  8.18           C      5.146
ATOM   2105  CG  LEU A 275     154.381  58.966  -4.781  1.00 10.90           C      5.282
ATOM   2106  CD1 LEU A 275     155.112  58.105  -3.777  1.00 12.38           C      5.189
ATOM   2107  CD2 LEU A 275     153.139  58.274  -5.343  1.00 10.48           C      5.276
ATOM   2113  CG1 ILE A 276     154.710  61.958  -8.186  1.00 10.56           C      4.881
ATOM   2115  CD1 ILE A 276     153.698  62.118  -9.297  1.00  7.84           C      5.256
ATOM   2298  CA  TYR A 298     134.438  57.067   0.135  1.00  4.75           C      5.193
ATOM   2299  C   TYR A 298     134.775  55.601   0.189  1.00 12.90           C      4.564
ATOM   2300  O   TYR A 298     135.376  55.081  -0.759  1.00  7.81           O      5.216
ATOM   2301  CB  TYR A 298     133.864  57.383  -1.231  1.00  2.70           C      4.953
ATOM   2302  CG  TYR A 298     132.497  56.840  -1.587  1.00  5.92           C      4.643
ATOM   2304  CD2 TYR A 298     132.394  55.579  -2.162  1.00  7.68           C      4.927
ATOM   2306  CE2 TYR A 298     131.181  55.087  -2.636  1.00  7.77           C      5.074
ATOM   2307  CZ  TYR A 298     130.048  55.876  -2.496  1.00 13.17           C      5.085
ATOM   2321  CG  LYS A 300     132.344  51.616  -2.174  1.00 14.09           C      4.612
ATOM   2322  CD  LYS A 300     132.604  51.540  -3.703  1.00 16.75           C      4.544
ATOM   3104  CG  TRP A 393     140.148  53.673  -2.476  1.00  6.83           C      4.920
ATOM   3105  CD1 TRP A 393     138.970  53.052  -2.231  1.00  7.48           C      5.295
ATOM   3106  CD2 TRP A 393     140.543  53.268  -3.786  1.00  5.55           C      5.107
ATOM   3107  NE1 TRP A 393     138.614  52.247  -3.285  1.00  8.42           N      4.909
ATOM   3108  CE2 TRP A 393     139.576  52.358  -4.250  1.00 10.66           C      5.279
ATOM   3109  CE3 TRP A 393     141.625  53.606  -4.614  1.00  4.79           C      4.490
ATOM   3110  CZ2 TRP A 393     139.649  51.772  -5.513  1.00 11.84           C      5.013
ATOM   3111  CZ3 TRP A 393     141.732  53.008  -5.859  1.00  9.02           C      4.712
ATOM   3112  CH2 TRP A 393     140.729  52.109  -6.298  1.00 11.24           C      4.551
ATOM   3144  O   ARG A 397     150.185  57.430  -3.539  1.00  9.31           O      5.149
ATOM   3153  CA  PHE A 398     149.005  55.894  -5.342  1.00  6.91           C      5.288
ATOM   3154  C   PHE A 398     147.659  56.554  -5.576  1.00 15.54           C      4.956
ATOM   3155  O   PHE A 398     147.316  56.863  -6.727  1.00 15.49           O      5.041
ATOM   3156  CB  PHE A 398     149.050  54.695  -6.272  1.00  7.56           C      4.448
ATOM   3157  CG  PHE A 398     150.350  53.957  -6.178  1.00 11.13           C      5.274
ATOM   3158  CD1 PHE A 398     150.369  52.559  -6.044  1.00 16.77           C      4.920
ATOM   3159  CD2 PHE A 398     151.538  54.679  -6.106  1.00  7.99           C      5.042
ATOM   3161  CE2 PHE A 398     152.772  54.024  -5.973  1.00 10.29           C      5.077
ATOM   3168  CG  TYR A 399     144.709  55.376  -5.761  1.00  8.63           C      4.973
ATOM   3169  CD1 TYR A 399     145.464  54.205  -5.596  1.00  9.74           C      5.094
ATOM   3170  CD2 TYR A 399     144.276  55.752  -7.035  1.00  6.58           C      4.877
ATOM   3171  CE1 TYR A 399     145.692  53.368  -6.665  1.00 10.70           C      5.195
ATOM   3172  CE2 TYR A 399     144.522  54.931  -8.130  1.00 13.33           C      4.433
ATOM   3173  CZ  TYR A 399     145.245  53.746  -7.933  1.00 10.23           C      4.755
ATOM   3174  OH  TYR A 399     145.497  52.982  -9.055  1.00 16.10           O      5.165
ATOM   3187  O   GLY A 401     141.426  57.752  -3.295  1.00  4.63           O      5.002
ATOM   3188  N   THR A 402     139.611  59.034  -2.868  1.00  4.61           N      4.965
ATOM   3189  CA  THR A 402     138.783  58.439  -3.909  1.00  6.69           C      5.042
ATOM   3190  C   THR A 402     138.355  59.426  -4.946  1.00  9.00           C      4.434
ATOM   3191  O   THR A 402     138.253  59.053  -6.110  1.00  9.39           O      4.991
ATOM   3192  CB  THR A 402     137.514  57.729  -3.322  1.00  7.61           C      4.942
ATOM   3193  OG1 THR A 402     136.772  58.703  -2.580  1.00  5.53           O      4.750
ATOM   3194  CG2 THR A 402     137.983  56.595  -2.359  1.00  5.36           C      4.302
ATOM   3199  CB  PHE A 403     136.434  61.359  -6.368  1.00  4.66           C      4.940
ATOM   3200  CG  PHE A 403     135.308  60.947  -5.465  1.00 11.20           C      5.244
ATOM   3202  CD2 PHE A 403     135.047  59.592  -5.255  1.00  8.51           C      4.840
ATOM   3204  CE2 PHE A 403     133.984  59.145  -4.448  1.00 10.23           C      4.506
ATOM   3205  CZ  PHE A 403     133.179  60.089  -3.788  1.00 10.12           C      5.018
ATOM   3418  N   GLY A 429     143.181  64.579 -15.244  1.00  7.23           N      4.570
ATOM   3419  CA  GLY A 429     142.556  63.812 -14.154  1.00  7.79           C      4.450
ATOM   3420  C   GLY A 429     141.207  64.459 -13.753  1.00  8.62           C      4.974
ATOM   3421  O   GLY A 429     140.887  65.649 -14.079  1.00  9.18           O      4.804
ATOM   3422  N   GLU A 430     140.415  63.675 -13.018  1.00  5.05           N      4.905
ATOM   3423  CA  GLU A 430     139.089  64.181 -12.618  1.00  4.90           C      4.835
ATOM   3424  C   GLU A 430     139.127  65.535 -11.925  1.00  7.02           C      5.186
ATOM   3426  CB  GLU A 430     138.255  63.159 -11.819  1.00  4.80           C      4.572
ATOM   3427  CG  GLU A 430     138.951  62.658 -10.532  1.00  5.72           C      4.197
ATOM   3428  CD  GLU A 430     138.644  63.520  -9.326  1.00 11.79           C      5.123
ATOM   3429  OE1 GLU A 430     137.874  64.520  -9.479  1.00 10.02           O      4.701
ATOM   3430  OE2 GLU A 430     139.205  63.171  -8.264  1.00  8.03           O      4.650
ATOM   3431  N   HIS A 431     140.181  65.838 -11.144  1.00  5.48           N      5.292
ATOM   3438  CD2 HIS A 431     142.719  65.166 -10.225  1.00  3.82           C      5.089
ATOM   3440  NE2 HIS A 431     144.014  65.097 -10.695  1.00 13.24           N      5.280
ATOM   3493  N   GLY A 438     135.168  64.779  -9.979  1.00  6.47           N      5.037
ATOM   3494  CA  GLY A 438     134.682  63.676  -9.158  1.00  5.47           C      5.173
ATOM   3495  C   GLY A 438     134.091  62.476  -9.891  1.00 15.89           C      4.629
ATOM   3496  O   GLY A 438     133.718  61.539  -9.207  1.00 14.38           O      3.813
ATOM   3497  N   TYR A 439     134.009  62.447 -11.224  1.00  6.60           N      4.601
ATOM   3498  CA  TYR A 439     133.343  61.319 -11.913  1.00 10.37           C      3.600
ATOM   3499  C   TYR A 439     134.167  60.624 -12.984  1.00 16.97           C      3.808
ATOM   3500  O   TYR A 439     135.199  61.149 -13.427  1.00 11.02           O      4.856
ATOM   3501  CB  TYR A 439     132.078  61.844 -12.626  1.00  8.63           C      4.437
ATOM   3502  CG  TYR A 439     131.132  62.349 -11.580  1.00  5.55           C      4.780
ATOM   3504  CD2 TYR A 439     130.266  61.487 -10.948  1.00 11.79           C      4.359
ATOM   3506  CE2 TYR A 439     129.404  61.928  -9.940  1.00 11.30           C      5.254
ATOM   3509  N   VAL A 440     133.732  59.435 -13.392  1.00 10.22           N      3.327
ATOM   3510  CA  VAL A 440     134.446  58.741 -14.452  1.00  8.74           C      4.312
ATOM   3511  C   VAL A 440     134.326  59.559 -15.765  1.00 11.30           C      4.701
ATOM   3513  CB  VAL A 440     133.811  57.353 -14.681  1.00 14.21           C      4.346
ATOM   3514  CG1 VAL A 440     134.307  56.738 -16.004  1.00  9.95           C      4.961
ATOM   3515  CG2 VAL A 440     134.217  56.433 -13.530  1.00 10.98           C      3.686
ATOM   3516  N   HIS A 441     133.150  60.102 -16.076  1.00  7.05           N      4.550
ATOM   3522  ND1 HIS A 441     130.169  60.979 -15.565  1.00 11.26           N      4.454
ATOM   3524  CE1 HIS A 441     129.547  61.754 -14.686  1.00 10.44           C      4.640
ATOM   3530  N   ALA A 443     136.886  62.270 -15.558  1.00  5.07           N      5.024
ATOM   3531  CA  ALA A 443     138.263  61.869 -15.837  1.00  7.97           C      5.141
ATOM   3534  CB  ALA A 443     138.517  60.535 -15.220  1.00  5.90           C      4.884
ATOM   3560  OG  SER A 446     140.613  64.380 -16.850  1.00  7.82           O      5.241
