# Supplementary material for: A mathematical representation of protein binding sites using structural dispersion of atoms from principal axes for classification of binding ligands
Source: PLoS One. 2021 Apr 8;16(4):e0244905. doi: 10.1371/journal.pone.0244905 (PMC8031081; doi:10.1371/journal.pone.0244905)
Supplement: S1 Data — (ZIP) [file pone.0244905.s006.zip › pdbligand5_3_906/1B3R.lig.NAD.pdb]

ATOM   1427  OG1 THR A 157      19.332 -12.646  25.931  1.00 53.43           O      4.650
ATOM   1430  HG1 THR A 157      19.620 -13.423  25.452  0.00  0.00           H      4.251
ATOM   1725  CA  ASP A 189      25.607 -12.672  18.366  1.00 14.16           C      5.146
ATOM   1726  C   ASP A 189      24.227 -12.314  17.816  1.00  9.09           C      4.335
ATOM   1727  O   ASP A 189      23.601 -13.134  17.139  1.00 28.25           O      4.731
ATOM   1728  CB  ASP A 189      25.523 -13.066  19.833  1.00 49.06           C      5.027
ATOM   1729  CG  ASP A 189      24.824 -14.386  20.038  1.00 65.38           C      4.551
ATOM   1730  OD1 ASP A 189      24.941 -15.272  19.159  1.00 76.33           O      5.119
ATOM   1731  OD2 ASP A 189      24.160 -14.539  21.085  1.00 76.32           O      4.560
ATOM   1733  N   ASN A 190      23.736 -11.115  18.119  1.00  6.14           N      4.809
ATOM   1734  CA  ASN A 190      22.429 -10.678  17.635  1.00  2.45           C      5.054
ATOM   1735  C   ASN A 190      22.481 -10.109  16.209  1.00  9.13           C      4.976
ATOM   1736  O   ASN A 190      21.978 -10.732  15.284  1.00 19.03           O      5.154
ATOM   1737  CB  ASN A 190      21.844  -9.612  18.546  1.00  9.27           C      4.842
ATOM   1738  CG  ASN A 190      21.942  -9.959  20.015  1.00 11.33           C      4.834
ATOM   1739  OD1 ASN A 190      21.900 -11.121  20.406  1.00 21.73           O      5.170
ATOM   1740  ND2 ASN A 190      22.037  -8.936  20.844  1.00 14.82           N      4.955
ATOM   1741  H   ASN A 190      24.268 -10.524  18.686  0.00  0.00           H      4.912
ATOM   1742 HD21 ASN A 190      22.111  -9.157  21.795  0.00  0.00           H      3.806
ATOM   1743 HD22 ASN A 190      22.029  -8.031  20.469  0.00  0.00           H      4.987
ATOM   1777  SG  CYS A 194      20.635 -13.559  14.437  1.00  2.00           S      5.293
ATOM   1990  CA  ALA A 218       8.869  -8.462  12.693  1.00  7.34           C      4.906
ATOM   1991  C   ALA A 218       9.858  -8.150  13.791  1.00 12.72           C      4.615
ATOM   1992  O   ALA A 218      10.406  -9.051  14.420  1.00  6.31           O      4.963
ATOM   1993  CB  ALA A 218       7.851  -9.486  13.177  1.00  2.00           C      5.237
ATOM   1995  N   GLY A 219      10.039  -6.861  14.052  1.00  6.25           N      4.825
ATOM   1996  CA  GLY A 219      10.969  -6.429  15.074  1.00  2.13           C      4.366
ATOM   1997  C   GLY A 219      12.110  -5.729  14.372  1.00  2.13           C      4.775
ATOM   1999  H   GLY A 219       9.560  -6.182  13.528  0.00  0.00           H      4.257
ATOM   2000  N   TYR A 220      12.802  -4.864  15.102  1.00  2.00           N      5.294
ATOM   2001  CA  TYR A 220      13.917  -4.116  14.559  1.00  2.00           C      5.135
ATOM   2002  C   TYR A 220      14.930  -3.866  15.674  1.00  3.36           C      4.920
ATOM   2003  O   TYR A 220      15.376  -2.743  15.888  1.00  2.00           O      4.491
ATOM   2012  H   TYR A 220      12.542  -4.753  16.038  0.00  0.00           H      4.698
ATOM   2014  N   GLY A 221      15.185  -4.909  16.455  1.00  2.00           N      4.876
ATOM   2015  CA  GLY A 221      16.183  -4.834  17.494  1.00  2.00           C      3.969
ATOM   2016  C   GLY A 221      17.437  -5.264  16.760  1.00  6.36           C      4.744
ATOM   2017  O   GLY A 221      17.484  -5.183  15.534  1.00  2.00           O      5.149
ATOM   2018  H   GLY A 221      14.692  -5.736  16.308  0.00  0.00           H      4.846
ATOM   2019  N   ASP A 222      18.426  -5.799  17.462  1.00  5.35           N      4.489
ATOM   2020  CA  ASP A 222      19.648  -6.215  16.796  1.00  2.02           C      4.660
ATOM   2021  C   ASP A 222      19.443  -7.290  15.743  1.00  2.02           C      4.956
ATOM   2022  O   ASP A 222      20.001  -7.206  14.664  1.00  9.68           O      4.973
ATOM   2023  CB  ASP A 222      20.696  -6.654  17.814  1.00 22.24           C      4.708
ATOM   2024  CG  ASP A 222      21.255  -5.494  18.626  1.00 28.12           C      4.759
ATOM   2025  OD1 ASP A 222      20.949  -4.322  18.316  1.00 23.07           O      4.898
ATOM   2026  OD2 ASP A 222      22.022  -5.763  19.571  1.00 39.81           O      5.180
ATOM   2027  H   ASP A 222      18.363  -5.844  18.435  0.00  0.00           H      3.734
ATOM   2028  N   VAL A 223      18.633  -8.294  16.040  1.00  4.65           N      5.288
ATOM   2029  CA  VAL A 223      18.378  -9.366  15.076  1.00  7.06           C      4.869
ATOM   2030  C   VAL A 223      17.620  -8.780  13.879  1.00  4.23           C      4.548
ATOM   2032  CB  VAL A 223      17.565 -10.543  15.716  1.00  2.26           C      4.350
ATOM   2033  CG1 VAL A 223      17.219 -11.574  14.692  1.00  2.26           C      4.722
ATOM   2034  CG2 VAL A 223      18.362 -11.205  16.809  1.00  2.26           C      3.851
ATOM   2035  H   VAL A 223      18.215  -8.322  16.911  0.00  0.00           H      4.954
ATOM   2036  N   GLY A 224      16.589  -7.997  14.172  1.00  2.00           N      4.287
ATOM   2040  H   GLY A 224      16.383  -7.816  15.105  0.00  0.00           H      5.000
ATOM   2188  CA  THR A 241       6.785  -4.157  12.145  1.00  8.51           C      4.947
ATOM   2189  C   THR A 241       7.466  -3.911  13.492  1.00  8.40           C      5.217
ATOM   2190  O   THR A 241       8.598  -4.371  13.681  1.00  7.20           O      4.078
ATOM   2191  CB  THR A 241       5.867  -5.424  12.187  1.00  2.00           C      5.286
ATOM   2192  OG1 THR A 241       6.485  -6.461  12.941  1.00 12.24           O      4.404
ATOM   2195  HG1 THR A 241       5.948  -7.253  12.874  0.00  0.00           H      4.357
ATOM   2196  N   GLU A 242       6.833  -3.154  14.392  1.00  2.00           N      4.965
ATOM   2197  CA  GLU A 242       7.443  -2.841  15.690  1.00  2.00           C      5.201
ATOM   2198  C   GLU A 242       6.450  -2.347  16.736  1.00  2.00           C      5.297
ATOM   2199  O   GLU A 242       5.338  -1.950  16.417  1.00  8.85           O      5.160
ATOM   2200  CB  GLU A 242       8.522  -1.767  15.505  1.00  2.00           C      5.266
ATOM   2201  CG  GLU A 242       9.952  -2.260  15.508  1.00  2.00           C      5.131
ATOM   2202  CD  GLU A 242      10.420  -2.616  16.893  1.00  2.00           C      4.702
ATOM   2203  OE1 GLU A 242       9.744  -2.261  17.870  1.00  2.00           O      4.981
ATOM   2204  OE2 GLU A 242      11.483  -3.229  17.027  1.00  2.00           O      5.200
ATOM   2205  H   GLU A 242       5.946  -2.770  14.208  0.00  0.00           H      5.235
ATOM   2206  N   ILE A 243       6.847  -2.415  17.996  1.00  2.06           N      5.141
ATOM   2207  CA  ILE A 243       6.016  -1.937  19.092  1.00  2.06           C      4.777
ATOM   2208  C   ILE A 243       6.675  -0.734  19.770  1.00  4.60           C      4.663
ATOM   2210  CB  ILE A 243       5.732  -3.036  20.143  1.00  2.00           C      4.708
ATOM   2211  CG1 ILE A 243       7.017  -3.777  20.541  1.00  2.00           C      4.007
ATOM   2212  CG2 ILE A 243       4.696  -3.995  19.619  1.00  2.00           C      4.988
ATOM   2213  CD1 ILE A 243       7.736  -3.228  21.761  1.00  2.00           C      5.245
ATOM   2214  H   ILE A 243       7.700  -2.840  18.197  0.00  0.00           H      4.198
ATOM   2215  N   ASP A 244       7.999  -0.641  19.643  1.00  2.05           N      5.120
ATOM   2216  CA  ASP A 244       8.777   0.427  20.257  1.00  5.56           C      4.255
ATOM   2217  C   ASP A 244       8.951   1.550  19.246  1.00  8.35           C      5.268
ATOM   2218  O   ASP A 244       9.578   1.364  18.205  1.00 13.21           O      5.285
ATOM   2219  CB  ASP A 244      10.131  -0.138  20.723  1.00  6.38           C      4.699
ATOM   2220  CG  ASP A 244      11.012   0.891  21.415  1.00 10.31           C      4.617
ATOM   2221  OD1 ASP A 244      11.078   2.031  20.915  1.00  9.15           O      5.277
ATOM   2222  OD2 ASP A 244      11.672   0.556  22.433  1.00  9.20           O      4.839
ATOM   2223  H   ASP A 244       8.458  -1.295  19.099  0.00  0.00           H      5.052
ATOM   2241  CA  ASN A 247      13.350   1.202  16.897  1.00  2.00           C      5.201
ATOM   2244  CB  ASN A 247      13.103  -0.228  17.376  1.00  2.42           C      4.106
ATOM   2245  CG  ASN A 247      13.947  -0.596  18.578  1.00  4.19           C      4.864
ATOM   2246  OD1 ASN A 247      13.607  -0.238  19.693  1.00  7.88           O      4.894
ATOM   2247  ND2 ASN A 247      15.039  -1.320  18.364  1.00  2.42           N      4.812
ATOM   2248  H   ASN A 247      12.420   1.849  18.675  0.00  0.00           H      4.960
ATOM   2249 HD21 ASN A 247      15.599  -1.579  19.127  0.00  0.00           H      4.849
ATOM   2250 HD22 ASN A 247      15.266  -1.579  17.444  0.00  0.00           H      5.149
ATOM   2483  CA  THR A 274      12.814 -11.340  15.301  1.00  8.11           C      4.769
ATOM   2484  C   THR A 274      12.462 -10.763  16.689  1.00  8.76           C      4.889
ATOM   2485  O   THR A 274      13.300 -10.349  17.483  1.00 14.33           O      4.518
ATOM   2486  CB  THR A 274      13.431 -10.249  14.427  1.00  7.29           C      5.278
ATOM   2488  CG2 THR A 274      14.413  -9.419  15.188  1.00 22.01           C      5.282
ATOM   2491  N   THR A 275      11.188 -10.828  16.984  1.00 16.88           N      5.166
ATOM   2492  CA  THR A 275      10.613 -10.297  18.186  1.00 11.60           C      4.534
ATOM   2493  C   THR A 275      11.016 -10.779  19.576  1.00 10.30           C      4.366
ATOM   2494  O   THR A 275      11.285  -9.970  20.460  1.00  5.74           O      4.837
ATOM   2495  CB  THR A 275       9.120 -10.400  18.019  1.00  5.74           C      4.378
ATOM   2496  OG1 THR A 275       8.715  -9.548  16.933  1.00 14.65           O      4.269
ATOM   2497  CG2 THR A 275       8.439 -10.015  19.239  1.00 14.34           C      4.458
ATOM   2498  H   THR A 275      10.562 -11.194  16.333  0.00  0.00           H      5.132
ATOM   2499  HG1 THR A 275       7.783  -9.302  17.003  0.00  0.00           H      4.740
ATOM   2500  N   GLY A 276      10.970 -12.086  19.798  1.00 15.95           N      4.651
ATOM   2501  CA  GLY A 276      11.267 -12.632  21.118  1.00 15.85           C      4.877
ATOM   2502  C   GLY A 276       9.980 -12.606  21.948  1.00  6.14           C      4.809
ATOM   2503  O   GLY A 276       9.972 -12.847  23.148  1.00  2.00           O      5.085
ATOM   2504  H   GLY A 276      10.710 -12.606  19.039  0.00  0.00           H      5.025
ATOM   2506  CA  CYS A 277       7.551 -12.296  21.868  1.00  7.60           C      5.179
ATOM   2509  CB  CYS A 277       7.027 -10.862  21.706  1.00 12.20           C      4.467
ATOM   2510  SG  CYS A 277       5.297 -10.509  21.988  1.00  9.44           S      5.170
ATOM   2511  H   CYS A 277       8.907 -12.311  20.293  0.00  0.00           H      5.174
ATOM   2515  O   VAL A 278       3.323 -12.748  20.432  1.00 17.64           O      5.180
ATOM   2523  O   ASP A 279       1.337 -12.371  17.678  1.00  8.26           O      5.193
ATOM   2534  CG1 ILE A 280       5.797 -12.193  17.090  1.00  8.71           C      5.031
ATOM   2536  CD1 ILE A 280       5.291 -10.915  17.671  1.00  2.00           C      4.856
ATOM   2707  CA  ILE A 298      14.977 -16.428  13.965  1.00  2.00           C      4.476
ATOM   2708  C   ILE A 298      15.168 -15.787  15.323  1.00  3.73           C      5.294
ATOM   2709  O   ILE A 298      16.299 -15.605  15.772  1.00  2.28           O      4.940
ATOM   2710  CB  ILE A 298      15.826 -15.678  12.904  1.00  3.89           C      4.612
ATOM   2711  CG1 ILE A 298      17.308 -16.001  13.075  1.00  2.28           C      5.264
ATOM   2713  CD1 ILE A 298      18.173 -15.460  11.964  1.00  2.28           C      5.150
ATOM   2715  N   GLY A 299      14.043 -15.484  15.972  1.00  2.00           N      4.764
ATOM   2716  CA  GLY A 299      14.065 -14.894  17.299  1.00  9.47           C      4.631
ATOM   2717  C   GLY A 299      14.072 -15.893  18.463  1.00 16.00           C      5.209
ATOM   2718  O   GLY A 299      15.092 -16.520  18.784  1.00 24.58           O      4.141
ATOM   2719  H   GLY A 299      13.179 -15.672  15.553  0.00  0.00           H      4.991
ATOM   2720  N   HIS A 300      12.923 -16.042  19.107  1.00 15.91           N      4.319
ATOM   2721  CA  HIS A 300      12.771 -16.935  20.248  1.00 26.59           C      5.219
ATOM   2722  C   HIS A 300      12.230 -18.290  19.778  1.00 27.40           C      5.211
ATOM   2724  CB  HIS A 300      11.799 -16.295  21.253  1.00 46.62           C      5.055
ATOM   2725  CG  HIS A 300      11.615 -17.074  22.521  1.00 63.44           C      4.555
ATOM   2726  ND1 HIS A 300      11.659 -16.480  23.766  1.00 71.21           N      4.671
ATOM   2730  H   HIS A 300      12.133 -15.640  18.752  0.00  0.00           H      4.538
ATOM   2731  HD1 HIS A 300      11.845 -15.532  23.956  0.00  0.00           H      4.208
ATOM   2733  N   PHE A 301      12.941 -19.366  20.111  1.00 20.44           N      5.115
ATOM   2744  H   PHE A 301      13.774 -19.249  20.619  0.00  0.00           H      4.698
ATOM   2770  OE2 GLU A 304      10.927 -14.310  18.302  1.00  4.21           O      4.863
ATOM   3165  CA  LEU A 343      15.441 -20.739  14.631  1.00  2.00           C      5.093
ATOM   3168  CB  LEU A 343      16.642 -20.649  15.565  1.00  2.37           C      5.107
ATOM   3169  CG  LEU A 343      16.352 -20.252  17.003  1.00  3.82           C      4.902
ATOM   3170  CD1 LEU A 343      17.637 -20.054  17.741  1.00  2.37           C      4.777
ATOM   3171  CD2 LEU A 343      15.533 -18.985  17.050  1.00  3.80           C      4.753
ATOM   3185  CB  ASN A 345      20.361 -18.922  11.709  1.00  3.18           C      4.810
ATOM   3186  CG  ASN A 345      20.137 -18.700  13.194  1.00  4.70           C      3.965
ATOM   3187  OD1 ASN A 345      21.032 -18.224  13.889  1.00 14.61           O      4.783
ATOM   3188  ND2 ASN A 345      18.932 -18.960  13.674  1.00  3.18           N      5.238
ATOM   3189  H   ASN A 345      17.763 -19.441  11.841  0.00  0.00           H      4.813
ATOM   3190 HD21 ASN A 345      18.860 -18.715  14.632  0.00  0.00           H      4.913
ATOM   3191 HD22 ASN A 345      18.181 -19.301  13.179  0.00  0.00           H      4.586
ATOM   3192  N   LEU A 346      19.794 -21.892  12.841  1.00  9.18           N      5.174
ATOM   3197  CG  LEU A 346      20.678 -21.938  15.705  1.00 14.87           C      5.298
ATOM   3198  CD1 LEU A 346      20.168 -21.953  17.118  1.00 22.83           C      5.187
ATOM   3199  CD2 LEU A 346      22.208 -22.062  15.696  1.00 19.53           C      4.990
ATOM   3200  H   LEU A 346      19.096 -21.391  13.302  0.00  0.00           H      4.937
ATOM   3233  N   HIS A 352      25.751 -19.424  13.572  1.00 18.66           N      5.261
ATOM   3238  CG  HIS A 352      25.437 -16.759  14.950  1.00  9.66           C      4.726
ATOM   3239  ND1 HIS A 352      25.113 -16.295  16.205  1.00  4.90           N      4.223
ATOM   3240  CD2 HIS A 352      24.396 -16.441  14.143  1.00  8.80           C      5.239
ATOM   3241  CE1 HIS A 352      23.924 -15.718  16.158  1.00 10.80           C      4.544
ATOM   3242  NE2 HIS A 352      23.470 -15.795  14.920  1.00 20.73           N      4.723
ATOM   3243  H   HIS A 352      25.572 -19.761  14.476  0.00  0.00           H      4.909
ATOM   3244  HD1 HIS A 352      25.671 -16.362  17.012  0.00  0.00           H      4.761
ATOM   3245  HE2 HIS A 352      22.577 -15.489  14.630  0.00  0.00           H      4.240
ATOM   7781  CB  THR B 406       2.168  -3.315  15.708  1.00  8.19           C      5.267
ATOM   7782  OG1 THR B 406       2.640  -4.276  16.643  1.00 10.82           O      4.789
ATOM   7783  CG2 THR B 406       3.231  -3.068  14.624  1.00 11.30           C      5.289
ATOM   7785  HG1 THR B 406       3.013  -5.015  16.166  0.00  0.00           H      4.322
ATOM   7800  CA  LEU B 408       1.473  -4.990  22.334  1.00 11.42           C      5.222
ATOM   7804  CG  LEU B 408       3.660  -5.644  23.770  1.00  9.27           C      5.254
ATOM   7805  CD1 LEU B 408       4.364  -6.163  22.517  1.00  4.26           C      4.859
ATOM   7815  H   THR B 409       0.280  -7.327  22.333  0.00  0.00           H      5.069
ATOM   7844  CB  GLN B 412       2.465  -9.643  23.517  1.00  7.03           C      5.216
ATOM   7845  CG  GLN B 412       2.117 -10.491  22.340  1.00  7.03           C      4.887
ATOM   7846  CD  GLN B 412       1.816  -9.644  21.148  1.00 12.91           C      4.013
ATOM   7847  OE1 GLN B 412       1.282  -8.536  21.280  1.00 26.83           O      4.212
ATOM   7848  NE2 GLN B 412       2.173 -10.131  19.970  1.00 11.21           N      4.808
ATOM   7850 HE21 GLN B 412       1.928  -9.580  19.201  0.00  0.00           H      4.529
ATOM   7851 HE22 GLN B 412       2.625 -10.998  19.933  0.00  0.00           H      5.048
ATOM   7890  CD1 LEU B 416       7.143  -8.139  24.366  1.00  6.40           C      4.465
ATOM   7948  C   PHE B 424      11.488  -1.937  26.101  1.00 12.33           C      5.297
ATOM   7949  O   PHE B 424      11.690  -3.081  25.659  1.00 20.71           O      4.768
ATOM   7950  CB  PHE B 424       9.673  -1.090  24.608  1.00  2.00           C      5.160
ATOM   7951  CG  PHE B 424       8.268  -0.610  24.486  1.00  3.69           C      4.889
ATOM   7963  CG  LYS B 425      14.174  -1.203  24.205  1.00  2.00           C      5.066
ATOM   7964  CD  LYS B 425      14.197  -2.628  23.798  1.00  2.00           C      5.290
ATOM   7965  CE  LYS B 425      13.957  -2.725  22.329  1.00  2.00           C      4.657
ATOM   7966  NZ  LYS B 425      12.689  -2.098  21.962  1.00  2.00           N      5.030
ATOM   7968  HZ1 LYS B 425      12.693  -1.097  22.234  0.00  0.00           H      4.458
ATOM   7969  HZ2 LYS B 425      12.560  -2.170  20.932  0.00  0.00           H      5.182
ATOM   7970  HZ3 LYS B 425      11.908  -2.583  22.446  0.00  0.00           H      5.049
ATOM   8006  CD1 TYR B 429      17.955  -3.065  23.907  1.00  9.43           C      5.262
ATOM   8008  CE1 TYR B 429      17.683  -3.570  22.641  1.00  4.40           C      4.135
ATOM   8009  CE2 TYR B 429      17.544  -1.358  21.818  1.00  2.00           C      4.840
ATOM   8010  CZ  TYR B 429      17.478  -2.717  21.599  1.00  2.00           C      4.479
ATOM   8011  OH  TYR B 429      17.205  -3.217  20.340  1.00  8.48           O      3.904
ATOM   8013  HH  TYR B 429      17.469  -4.135  20.321  0.00  0.00           H      3.223
