# Supplementary material for: A mathematical representation of protein binding sites using structural dispersion of atoms from principal axes for classification of binding ligands
Source: PLoS One. 2021 Apr 8;16(4):e0244905. doi: 10.1371/journal.pone.0244905 (PMC8031081; doi:10.1371/journal.pone.0244905)
Supplement: S1 Data — (ZIP) [file pone.0244905.s006.zip › pdbligand5_3_906/1B49.lig.PO4.pdb]

ATOM    219  CB  LYS A  28      17.025  -6.040  29.605  1.00 85.07           C      5.039
ATOM    220  CG  LYS A  28      17.107  -4.544  29.901  1.00 88.79           C      4.386
ATOM    221  CD  LYS A  28      18.355  -3.906  29.289  1.00 90.14           C      4.484
ATOM    222  CE  LYS A  28      18.516  -2.456  29.760  1.00 90.50           C      4.243
ATOM    223  NZ  LYS A  28      19.431  -1.654  28.894  1.00 88.27           N      3.170
ATOM   1169  N   PHE A 146      25.214   1.072  26.620  1.00 10.15           N      5.030
ATOM   1170  CA  PHE A 146      25.606   0.632  25.291  1.00 10.67           C      5.139
ATOM   1171  C   PHE A 146      25.018   1.641  24.319  1.00 12.29           C      5.242
ATOM   1172  O   PHE A 146      23.800   1.755  24.200  1.00 12.25           O      4.439
ATOM   1173  CB  PHE A 146      25.049  -0.768  25.008  1.00 10.00           C      4.313
ATOM   1174  CG  PHE A 146      25.783  -1.514  23.916  1.00 12.79           C      5.291
ATOM   1193  SG  CYS A 148      20.428   3.460  23.528  1.00 18.59           S      5.077
ATOM   1355  NE  ARG A 168      22.291  -0.147  21.679  1.00  8.27           N      5.191
ATOM   1356  CZ  ARG A 168      21.439  -0.473  22.647  1.00 15.07           C      3.867
ATOM   1357  NH1 ARG A 168      20.552  -1.449  22.460  1.00  7.13           N      3.523
ATOM   1358  NH2 ARG A 168      21.527   0.118  23.829  1.00  6.55           N      3.282
ATOM   1360  CA  SER A 169      17.208   1.215  20.138  1.00 14.87           C      5.063
ATOM   1363  CB  SER A 169      17.746   0.587  21.430  1.00  9.90           C      4.963
ATOM   1364  OG  SER A 169      16.761   0.519  22.435  1.00 19.52           O      4.551
ATOM   1763  OH  TYR A 218      13.926   0.294  27.874  1.00 51.01           O      4.916
ATOM   2950  N   ARG C 123      18.297  -5.811  22.782  1.00 12.72           N      4.839
ATOM   2951  CA  ARG C 123      18.380  -4.803  21.729  1.00 13.01           C      4.416
ATOM   2952  C   ARG C 123      19.839  -4.377  21.501  1.00 12.93           C      5.259
ATOM   2953  O   ARG C 123      20.127  -3.550  20.637  1.00 14.24           O      4.584
ATOM   2954  CB  ARG C 123      17.524  -3.591  22.097  1.00 13.63           C      4.643
ATOM   2955  CG  ARG C 123      16.055  -3.925  22.329  1.00 19.48           C      4.246
ATOM   2956  CD  ARG C 123      15.270  -2.701  22.763  1.00 20.53           C      5.188
ATOM   2957  NE  ARG C 123      15.761  -2.191  24.041  1.00 26.42           N      4.010
ATOM   2958  CZ  ARG C 123      15.105  -2.302  25.192  1.00 30.51           C      4.329
ATOM   2959  NH1 ARG C 123      13.864  -2.776  25.205  1.00 34.08           N      5.126
ATOM   2960  NH2 ARG C 123      15.679  -1.909  26.326  1.00 31.91           N      3.700
ATOM   2961  N   ARG C 124      20.756  -4.948  22.273  1.00  7.97           N      5.232
ATOM   2962  CA  ARG C 124      22.172  -4.692  22.061  1.00  9.67           C      5.236
ATOM   2965  CB  ARG C 124      22.852  -4.231  23.361  1.00  9.56           C      5.184
ATOM   2966  CG  ARG C 124      22.220  -4.697  24.639  1.00 14.56           C      4.608
ATOM   2967  CD  ARG C 124      23.115  -4.387  25.826  1.00 16.29           C      4.907
ATOM   2968  NE  ARG C 124      22.665  -3.198  26.541  1.00 33.44           N      3.947
ATOM   2969  CZ  ARG C 124      22.891  -2.964  27.830  1.00 36.53           C      4.478
ATOM   2970  NH1 ARG C 124      23.472  -3.886  28.583  1.00 37.61           N      4.781
ATOM   2971  NH2 ARG C 124      22.513  -1.816  28.376  1.00 34.78           N      4.194
