# Supplementary material for: A mathematical representation of protein binding sites using structural dispersion of atoms from principal axes for classification of binding ligands
Source: PLoS One. 2021 Apr 8;16(4):e0244905. doi: 10.1371/journal.pone.0244905 (PMC8031081; doi:10.1371/journal.pone.0244905)
Supplement: S1 Data — (ZIP) [file pone.0244905.s006.zip › pdbligand5_3_906/1B4S.lig.PO4.pdb]

ATOM     89  CD  LYS A  16      68.438  32.880   6.654  1.00 26.15           C      4.937
ATOM     90  CE  LYS A  16      68.642  31.959   5.439  1.00 22.69           C      4.624
ATOM     91  NZ  LYS A  16      67.631  32.165   4.378  1.00 12.04           N      4.330
ATOM    385  CD2 HIS A  55      74.111  29.279   2.385  1.00 19.79           C      4.539
ATOM    386  CE1 HIS A  55      73.986  27.194   3.051  1.00 15.86           C      4.145
ATOM    387  NE2 HIS A  55      73.285  28.300   2.889  1.00  7.46           N      4.597
ATOM    394  CD1 TYR A  56      72.081  30.988  -0.040  1.00 21.06           C      4.873
ATOM    396  CE1 TYR A  56      71.358  30.890   1.142  1.00 25.72           C      3.809
ATOM    397  CE2 TYR A  56      72.867  32.447   2.186  1.00 24.69           C      4.894
ATOM    398  CZ  TYR A  56      71.756  31.628   2.249  1.00 22.40           C      4.394
ATOM    399  OH  TYR A  56      71.030  31.563   3.407  1.00 27.32           O      3.996
ATOM    423  NE2 HIS A  59      69.523  30.192  -3.539  1.00 18.54           N      4.923
ATOM    662  NE  ARG A  92      65.042  23.379   2.275  1.00 17.79           N      5.123
ATOM    663  CZ  ARG A  92      65.100  24.437   1.473  1.00 17.95           C      4.403
ATOM    664  NH1 ARG A  92      65.607  25.578   1.901  1.00 17.65           N      4.270
ATOM    665  NH2 ARG A  92      64.606  24.363   0.247  1.00 14.20           N      5.254
ATOM    780  CZ  ARG A 109      63.151  29.393   4.481  1.00 22.73           C      4.851
ATOM    781  NH1 ARG A 109      64.471  29.339   4.349  1.00 12.02           N      4.746
ATOM    782  NH2 ARG A 109      62.368  28.818   3.573  1.00 21.08           N      5.244
ATOM    865  C   ILE A 121      66.666  29.390   7.480  1.00 20.36           C      5.223
ATOM    866  O   ILE A 121      65.865  29.645   6.576  1.00 23.53           O      5.181
ATOM    871  N   GLY A 122      67.780  28.686   7.291  1.00 18.37           N      4.970
ATOM    872  CA  GLY A 122      68.128  28.154   5.989  1.00 16.77           C      3.635
ATOM    873  C   GLY A 122      68.420  26.670   6.118  1.00 15.75           C      4.124
ATOM    874  O   GLY A 122      68.899  26.238   7.157  1.00 20.94           O      5.240
ATOM    875  N   GLY A 123      68.106  25.891   5.086  1.00 15.40           N      3.756
ATOM    876  CA  GLY A 123      68.350  24.457   5.110  1.00 15.66           C      4.840
ATOM    877  C   GLY A 123      68.572  23.913   3.715  1.00 17.58           C      4.732
ATOM    878  O   GLY A 123      68.117  24.510   2.739  1.00 25.41           O      4.009
ATOM    879  N   SER A 124      69.289  22.798   3.608  1.00 19.70           N      5.047
ATOM    952  OE1 GLU A 133      72.885  24.381   0.521  1.00 33.96           O      5.209
ATOM    953  OE2 GLU A 133      72.814  23.764   2.626  1.00 26.82           O      4.994
