# Supplementary material for: A mathematical representation of protein binding sites using structural dispersion of atoms from principal axes for classification of binding ligands
Source: PLoS One. 2021 Apr 8;16(4):e0244905. doi: 10.1371/journal.pone.0244905 (PMC8031081; doi:10.1371/journal.pone.0244905)
Supplement: S1 Data — (ZIP) [file pone.0244905.s006.zip › pdbligand5_3_906/1B5T.lig.FAD.pdb]

ATOM     56  CD  GLU A  28      -7.387  15.853  21.679  1.00  8.47           C      5.224
ATOM     57  OE1 GLU A  28      -7.191  16.981  22.178  1.00  8.97           O      4.968
ATOM     58  OE2 GLU A  28      -8.477  15.506  21.198  1.00 12.14           O      4.902
ATOM    295  O   VAL A  58      -6.997  12.252  27.145  1.00 19.93           O      5.049
ATOM    299  N   THR A  59      -7.672  11.607  25.091  1.00 16.57           N      4.889
ATOM    300  CA  THR A  59      -9.080  11.909  25.266  1.00 18.05           C      4.724
ATOM    301  C   THR A  59      -9.792  11.130  26.402  1.00 19.77           C      5.214
ATOM    302  O   THR A  59      -9.341  10.060  26.809  1.00 20.60           O      4.965
ATOM    303  CB  THR A  59      -9.755  11.765  23.887  1.00 15.95           C      4.792
ATOM    304  OG1 THR A  59      -9.772  13.047  23.249  1.00 20.86           O      5.234
ATOM    305  CG2 THR A  59     -11.134  11.203  23.974  1.00 18.50           C      4.889
ATOM    306  N   TYR A  60     -10.870  11.701  26.940  1.00 21.70           N      4.082
ATOM    307  CA  TYR A  60     -11.630  11.081  28.028  1.00 25.20           C      4.407
ATOM    308  C   TYR A  60     -13.084  10.884  27.613  1.00 26.98           C      4.879
ATOM    309  O   TYR A  60     -13.815  11.857  27.404  1.00 26.23           O      5.006
ATOM    310  CB  TYR A  60     -11.577  11.975  29.275  1.00 29.28           C      4.444
ATOM    318  N   GLY A  61     -13.496   9.627  27.497  1.00 30.06           N      5.130
ATOM    508  CA  HIS A  88      -8.220  14.780  29.711  1.00  8.13           C      4.712
ATOM    509  C   HIS A  88      -9.088  14.287  30.853  1.00 11.39           C      5.161
ATOM    511  CB  HIS A  88      -9.029  14.722  28.413  1.00  8.51           C      5.053
ATOM    512  CG  HIS A  88      -8.290  15.219  27.212  1.00  8.99           C      4.346
ATOM    513  ND1 HIS A  88      -8.931  15.648  26.069  1.00  8.70           N      4.842
ATOM    514  CD2 HIS A  88      -6.964  15.373  26.979  1.00  7.10           C      4.580
ATOM    515  CE1 HIS A  88      -8.034  16.045  25.185  1.00  8.56           C      4.568
ATOM    516  NE2 HIS A  88      -6.834  15.888  25.713  1.00  6.26           N      4.799
ATOM    529  CB  THR A  90     -15.249  15.327  31.345  1.00 17.82           C      5.128
ATOM    530  OG1 THR A  90     -15.568  13.949  31.556  1.00 16.76           O      4.958
ATOM    531  CG2 THR A  90     -14.476  15.432  30.033  1.00 17.26           C      4.572
ATOM    736  CG1 VAL A 115      -7.364  19.292  27.805  1.00  2.00           C      4.815
ATOM    740  C   ALA A 116     -10.850  20.521  31.299  1.00 11.59           C      4.869
ATOM    741  O   ALA A 116     -10.847  21.665  30.835  1.00 15.48           O      4.278
ATOM    743  N   LEU A 117     -11.865  19.680  31.142  1.00 10.08           N      4.548
ATOM    744  CA  LEU A 117     -13.028  20.025  30.335  1.00 11.72           C      4.863
ATOM    745  C   LEU A 117     -14.302  19.677  31.085  1.00 13.98           C      4.856
ATOM    746  O   LEU A 117     -14.300  18.812  31.967  1.00 13.86           O      4.859
ATOM    747  CB  LEU A 117     -13.005  19.234  29.022  1.00 10.54           C      4.879
ATOM    748  CG  LEU A 117     -11.671  19.347  28.295  1.00 11.33           C      5.197
ATOM    749  CD1 LEU A 117     -11.197  17.987  27.847  1.00  8.30           C      4.680
ATOM    750  CD2 LEU A 117     -11.782  20.340  27.172  1.00  9.43           C      4.437
ATOM    751  N   ARG A 118     -15.386  20.365  30.745  1.00 14.66           N      5.115
ATOM    752  CA  ARG A 118     -16.674  20.086  31.356  1.00 15.70           C      5.292
ATOM    753  C   ARG A 118     -17.118  18.736  30.791  1.00 16.84           C      4.416
ATOM    755  CB  ARG A 118     -17.682  21.188  31.030  1.00 16.42           C      4.181
ATOM    756  CG  ARG A 118     -19.035  20.987  31.677  1.00 16.86           C      4.988
ATOM    757  CD  ARG A 118     -20.037  20.409  30.690  1.00 20.27           C      5.174
ATOM    758  NE  ARG A 118     -20.878  21.462  30.119  1.00 21.91           N      5.296
ATOM    759  CZ  ARG A 118     -21.311  21.487  28.863  1.00 20.83           C      5.241
ATOM    760  NH1 ARG A 118     -20.993  20.520  28.018  1.00 23.77           N      4.722
ATOM    761  NH2 ARG A 118     -22.080  22.479  28.455  1.00 24.08           N      5.059
ATOM    762  N   GLY A 119     -17.010  18.580  29.476  1.00 17.60           N      4.915
ATOM    763  CA  GLY A 119     -17.383  17.324  28.856  1.00 20.09           C      4.174
ATOM    764  C   GLY A 119     -18.616  17.397  27.987  1.00 25.43           C      4.486
ATOM    765  O   GLY A 119     -19.520  18.199  28.234  1.00 23.10           O      4.994
ATOM    766  N   ASP A 120     -18.645  16.562  26.950  1.00 32.03           N      3.928
ATOM    767  CA  ASP A 120     -19.782  16.527  26.040  1.00 38.03           C      4.840
ATOM    768  C   ASP A 120     -21.021  16.030  26.779  1.00 40.92           C      5.289
ATOM    769  O   ASP A 120     -21.021  14.931  27.339  1.00 41.47           O      5.156
ATOM    770  CB  ASP A 120     -19.485  15.635  24.826  1.00 38.19           C      4.642
ATOM    771  CG  ASP A 120     -18.696  16.361  23.734  1.00 40.83           C      4.165
ATOM    772  OD1 ASP A 120     -18.996  17.549  23.447  1.00 42.46           O      4.711
ATOM    773  OD2 ASP A 120     -17.787  15.732  23.146  1.00 38.27           O      3.786
ATOM    774  N   LEU A 121     -22.048  16.873  26.827  1.00 44.30           N      4.952
ATOM    836  CA  TYR A 131     -18.713  23.769  34.544  1.00 15.78           C      3.877
ATOM    837  C   TYR A 131     -17.216  23.559  34.655  1.00 14.34           C      5.247
ATOM    838  O   TYR A 131     -16.714  23.252  35.733  1.00 16.35           O      5.065
ATOM    839  CB  TYR A 131     -19.035  25.223  34.189  1.00 14.66           C      4.974
ATOM    840  CG  TYR A 131     -20.488  25.413  33.825  1.00 15.76           C      4.077
ATOM    841  CD1 TYR A 131     -20.931  25.199  32.517  1.00 14.64           C      4.845
ATOM    842  CD2 TYR A 131     -21.434  25.742  34.799  1.00 16.40           C      5.142
ATOM    843  CE1 TYR A 131     -22.281  25.300  32.186  1.00 14.83           C      4.876
ATOM    844  CE2 TYR A 131     -22.794  25.846  34.479  1.00 16.77           C      5.200
ATOM    845  CZ  TYR A 131     -23.208  25.621  33.172  1.00 18.35           C      4.754
ATOM    846  OH  TYR A 131     -24.546  25.699  32.854  1.00 17.91           O      5.275
ATOM    847  N   ALA A 132     -16.495  23.756  33.557  1.00 13.67           N      4.173
ATOM    848  CA  ALA A 132     -15.048  23.558  33.551  1.00 11.79           C      4.647
ATOM    849  C   ALA A 132     -14.275  24.373  34.591  1.00 12.15           C      4.874
ATOM    851  CB  ALA A 132     -14.487  23.801  32.162  1.00 11.73           C      3.810
ATOM    852  N   SER A 133     -14.644  25.637  34.800  1.00 13.32           N      4.814
ATOM    982  N   ALA A 150     -10.330  24.363  27.210  1.00 11.88           N      4.900
ATOM    983  CA  ALA A 150     -10.843  24.543  25.866  1.00 11.51           C      5.020
ATOM    984  C   ALA A 150     -11.200  25.987  25.524  1.00 12.38           C      4.852
ATOM    985  O   ALA A 150     -11.757  26.710  26.354  1.00 13.48           O      5.198
ATOM    986  CB  ALA A 150     -12.051  23.653  25.669  1.00  9.69           C      4.477
ATOM    987  N   ALA A 151     -10.879  26.395  24.297  1.00 11.10           N      4.619
ATOM    990  O   ALA A 151     -11.808  26.555  21.808  1.00 10.93           O      4.437
ATOM    998  CD1 TYR A 152     -15.105  26.835  23.645  1.00  9.01           C      4.352
ATOM    999  CD2 TYR A 152     -15.336  25.511  21.678  1.00 10.11           C      5.086
ATOM   1000  CE1 TYR A 152     -15.105  25.692  24.420  1.00  7.50           C      5.149
ATOM   1001  CE2 TYR A 152     -15.331  24.358  22.447  1.00  7.82           C      5.246
ATOM   1002  CZ  TYR A 152     -15.211  24.461  23.821  1.00  8.49           C      5.209
ATOM   1003  OH  TYR A 152     -15.143  23.331  24.600  1.00 11.79           O      4.604
ATOM   1027  N   HIS A 156     -18.715  28.528  21.607  1.00 16.25           N      5.255
ATOM   1028  CA  HIS A 156     -19.280  27.230  21.965  1.00 16.39           C      5.052
ATOM   1029  C   HIS A 156     -20.769  27.317  21.623  1.00 17.88           C      4.472
ATOM   1030  O   HIS A 156     -21.423  28.315  21.933  1.00 17.02           O      4.261
ATOM   1031  CB  HIS A 156     -19.070  26.957  23.468  1.00 16.39           C      5.098
ATOM   1032  CG  HIS A 156     -19.425  25.564  23.897  1.00 15.08           C      4.990
ATOM   1033  ND1 HIS A 156     -20.696  25.203  24.300  1.00 17.15           N      5.117
ATOM   1034  CD2 HIS A 156     -18.676  24.439  23.977  1.00 14.34           C      4.936
ATOM   1035  CE1 HIS A 156     -20.714  23.915  24.597  1.00 14.39           C      5.161
ATOM   1036  NE2 HIS A 156     -19.501  23.429  24.412  1.00 11.63           N      5.046
ATOM   1037  N   PRO A 157     -21.328  26.254  21.021  1.00 19.68           N      5.167
ATOM   1039  C   PRO A 157     -23.763  26.603  21.677  1.00 23.34           C      5.134
ATOM   1044  N   GLU A 158     -23.492  26.256  22.932  1.00 25.94           N      4.027
ATOM   1045  CA  GLU A 158     -24.385  26.562  24.043  1.00 27.15           C      5.187
ATOM   1046  C   GLU A 158     -24.213  27.941  24.661  1.00 28.23           C      4.784
ATOM   1047  O   GLU A 158     -25.023  28.345  25.498  1.00 29.18           O      5.289
ATOM   1048  CB  GLU A 158     -24.224  25.517  25.142  1.00 30.45           C      4.633
ATOM   1049  CG  GLU A 158     -24.473  24.088  24.690  1.00 36.45           C      4.802
ATOM   1050  CD  GLU A 158     -24.183  23.066  25.782  1.00 39.96           C      5.039
ATOM   1051  OE1 GLU A 158     -24.088  23.460  26.969  1.00 40.64           O      5.205
ATOM   1052  OE2 GLU A 158     -24.050  21.866  25.449  1.00 41.71           O      4.825
ATOM   1053  N   ALA A 159     -23.146  28.648  24.304  1.00 27.00           N      5.279
ATOM   1054  CA  ALA A 159     -22.930  29.969  24.873  1.00 27.34           C      4.574
ATOM   1055  C   ALA A 159     -24.068  30.871  24.432  1.00 29.08           C      4.835
ATOM   1057  CB  ALA A 159     -21.599  30.538  24.427  1.00 27.15           C      4.572
ATOM   1089  C   ALA A 164     -19.181  34.072  27.687  1.00 14.69           C      4.809
ATOM   1090  O   ALA A 164     -18.476  33.791  28.664  1.00 16.57           O      4.860
ATOM   1092  N   ASP A 165     -19.040  33.499  26.496  1.00 14.66           N      4.383
ATOM   1093  CA  ASP A 165     -18.069  32.441  26.230  1.00 13.52           C      5.031
ATOM   1094  C   ASP A 165     -16.631  32.914  26.449  1.00 12.80           C      5.040
ATOM   1095  O   ASP A 165     -15.817  32.196  27.038  1.00 15.12           O      5.112
ATOM   1096  CB  ASP A 165     -18.262  31.931  24.806  1.00 14.76           C      5.247
ATOM   1097  CG  ASP A 165     -17.885  30.479  24.648  1.00 15.91           C      4.708
ATOM   1098  OD1 ASP A 165     -18.218  29.669  25.538  1.00 13.55           O      5.103
ATOM   1099  OD2 ASP A 165     -17.266  30.149  23.615  1.00 19.83           O      4.820
ATOM   1117  CA  ASN A 168     -15.969  32.080  30.628  1.00 11.60           C      5.257
ATOM   1120  CB  ASN A 168     -16.880  31.066  29.950  1.00 12.43           C      4.630
ATOM   1121  CG  ASN A 168     -16.627  29.641  30.439  1.00 18.29           C      4.652
ATOM   1122  OD1 ASN A 168     -16.700  29.357  31.643  1.00 14.33           O      4.739
ATOM   1123  ND2 ASN A 168     -16.332  28.736  29.507  1.00 16.35           N      3.729
ATOM   1149  CZ  ARG A 171     -18.234  32.556  33.682  1.00 24.34           C      5.168
ATOM   1150  NH1 ARG A 171     -18.552  31.313  33.352  1.00 25.13           N      4.801
ATOM   1151  NH2 ARG A 171     -18.791  33.568  33.031  1.00 27.90           N      5.108
ATOM   1157  CG  LYS A 172     -12.753  27.895  32.263  1.00  8.58           C      4.564
ATOM   1158  CD  LYS A 172     -12.848  26.784  31.221  1.00  8.09           C      4.794
ATOM   1159  CE  LYS A 172     -12.898  27.308  29.796  1.00  5.34           C      4.706
ATOM   1160  NZ  LYS A 172     -13.126  26.214  28.817  1.00  4.03           N      4.155
ATOM   1215  CA  ILE A 181      -6.287  25.007  23.334  1.00  6.59           C      4.975
ATOM   1216  C   ILE A 181      -7.623  25.159  22.656  1.00  8.32           C      4.620
ATOM   1217  O   ILE A 181      -8.652  24.843  23.240  1.00 10.33           O      4.992
ATOM   1218  CB  ILE A 181      -5.985  23.535  23.602  1.00  6.08           C      4.021
ATOM   1219  CG1 ILE A 181      -4.704  23.407  24.433  1.00  3.73           C      5.070
ATOM   1220  CG2 ILE A 181      -5.848  22.785  22.278  1.00  4.04           C      3.797
ATOM   1221  CD1 ILE A 181      -4.331  21.987  24.759  1.00  3.73           C      4.930
ATOM   1223  CA  THR A 182      -8.851  25.951  20.733  1.00  9.22           C      4.992
ATOM   1224  C   THR A 182      -9.416  24.739  20.029  1.00 10.51           C      5.190
ATOM   1225  O   THR A 182      -8.719  23.758  19.776  1.00 11.61           O      4.647
ATOM   1229  N   GLN A 183     -10.709  24.819  19.756  1.00 11.85           N      3.929
ATOM   1230  CA  GLN A 183     -11.429  23.807  19.008  1.00 14.55           C      5.172
ATOM   1231  C   GLN A 183     -10.831  23.974  17.607  1.00 15.76           C      5.297
ATOM   1233  CB  GLN A 183     -12.917  24.180  18.989  1.00 13.40           C      4.281
ATOM   1234  CG  GLN A 183     -13.789  23.289  18.150  1.00 17.23           C      5.030
ATOM   1235  CD  GLN A 183     -13.767  21.850  18.613  1.00 21.05           C      5.220
ATOM   1236  OE1 GLN A 183     -12.775  21.131  18.427  1.00 21.90           O      4.959
ATOM   1237  NE2 GLN A 183     -14.857  21.415  19.222  1.00 22.24           N      5.227
ATOM   1939  CD2 HIS A 273      -4.666  19.662  20.826  1.00  7.97           C      5.030
ATOM   1941  NE2 HIS A 273      -4.666  18.605  21.707  1.00  9.42           N      5.012
ATOM   1961  CE1 TYR A 275      -8.156  18.826  19.553  1.00  8.91           C      4.989
ATOM   1963  CZ  TYR A 275      -8.531  20.071  19.070  1.00  9.37           C      4.787
ATOM   1964  OH  TYR A 275      -8.873  21.065  19.961  1.00  8.99           O      4.852
