# Supplementary material for: A mathematical representation of protein binding sites using structural dispersion of atoms from principal axes for classification of binding ligands
Source: PLoS One. 2021 Apr 8;16(4):e0244905. doi: 10.1371/journal.pone.0244905 (PMC8031081; doi:10.1371/journal.pone.0244905)
Supplement: S1 Data — (ZIP) [file pone.0244905.s006.zip › pdbligand5_3_906/1B76.lig.ATP.pdb]

ATOM   1239  CB  GLU A 188      21.650  23.822  40.524  1.00 36.24           C      5.211
ATOM   1242  OE1 GLU A 188      20.514  21.222  39.315  1.00 30.15           O      4.480
ATOM   1538  O   ARG A 220      32.302  22.728  39.996  1.00 35.35           O      4.986
ATOM   1539  CB  ARG A 220      29.505  22.732  39.775  1.00 35.28           C      4.733
ATOM   1540  CG  ARG A 220      29.199  21.511  39.040  1.00 38.71           C      5.238
ATOM   1541  CD  ARG A 220      28.371  21.844  37.849  1.00 40.58           C      4.773
ATOM   1542  NE  ARG A 220      27.076  22.313  38.300  1.00 40.84           N      4.643
ATOM   1543  CZ  ARG A 220      26.033  22.433  37.494  1.00 42.30           C      5.024
ATOM   1544  NH1 ARG A 220      26.168  22.121  36.201  1.00 40.63           N      4.429
ATOM   1545  NH2 ARG A 220      24.855  22.825  37.989  1.00 39.59           N      4.629
ATOM   1547  HE  ARG A 220      26.964  22.553  39.243  1.00  0.00           H      5.289
ATOM   1548 HH11 ARG A 220      27.046  21.797  35.852  1.00  0.00           H      3.920
ATOM   1549 HH12 ARG A 220      25.385  22.204  35.583  1.00  0.00           H      4.162
ATOM   1550 HH21 ARG A 220      24.064  22.917  37.387  1.00  0.00           H      5.191
ATOM   1551 HH22 ARG A 220      24.768  23.027  38.966  1.00  0.00           H      4.330
ATOM   1567  CB  GLU A 222      34.399  21.026  36.627  1.00 45.24           C      5.217
ATOM   1568  CG  GLU A 222      33.388  20.730  35.574  1.00 45.59           C      4.720
ATOM   1569  CD  GLU A 222      31.962  20.892  36.060  1.00 45.85           C      4.783
ATOM   1570  OE1 GLU A 222      31.789  21.188  37.256  1.00 45.89           O      5.249
ATOM   1571  OE2 GLU A 222      31.014  20.740  35.247  1.00 46.91           O      5.038
ATOM   1572  H   GLU A 222      33.508  21.449  38.997  1.00  0.00           H      4.901
ATOM   1640  C   ILE A 229      33.725  30.761  32.138  1.00 35.47           C      5.197
ATOM   1641  O   ILE A 229      32.849  30.479  32.952  1.00 33.49           O      4.615
ATOM   1648  CA  PHE A 230      32.927  29.063  30.605  1.00 34.38           C      5.277
ATOM   1649  C   PHE A 230      32.663  27.892  31.566  1.00 35.48           C      4.924
ATOM   1650  O   PHE A 230      31.502  27.675  31.922  1.00 34.33           O      4.553
ATOM   1653  CD1 PHE A 230      30.861  27.784  29.164  1.00 31.83           C      5.257
ATOM   1655  CE1 PHE A 230      29.846  27.043  28.612  1.00 31.21           C      5.179
ATOM   1659  N   ARG A 231      33.697  27.119  31.936  1.00 37.09           N      5.029
ATOM   1660  CA  ARG A 231      33.546  25.984  32.875  1.00 37.62           C      5.238
ATOM   1661  C   ARG A 231      34.272  26.093  34.225  1.00 37.10           C      4.290
ATOM   1662  O   ARG A 231      35.379  25.570  34.370  1.00 37.28           O      4.839
ATOM   1663  CB  ARG A 231      33.954  24.672  32.213  1.00 39.23           C      4.948
ATOM   1664  CG  ARG A 231      34.063  23.507  33.200  1.00 43.57           C      4.924
ATOM   1665  CD  ARG A 231      33.982  22.140  32.532  1.00 49.81           C      5.132
ATOM   1666  NE  ARG A 231      32.599  21.668  32.481  1.00 55.48           N      5.239
ATOM   1667  CZ  ARG A 231      31.965  21.296  31.370  1.00 57.63           C      4.651
ATOM   1668  NH1 ARG A 231      32.587  21.327  30.191  1.00 57.49           N      5.134
ATOM   1669  NH2 ARG A 231      30.689  20.928  31.436  1.00 58.18           N      3.480
ATOM   1670  H   ARG A 231      34.594  27.327  31.590  1.00  0.00           H      5.081
ATOM   1671  HE  ARG A 231      32.104  21.621  33.325  1.00  0.00           H      4.917
ATOM   1673 HH12 ARG A 231      32.099  21.045  29.364  1.00  0.00           H      4.946
ATOM   1674 HH21 ARG A 231      30.206  20.647  30.611  1.00  0.00           H      3.365
ATOM   1675 HH22 ARG A 231      30.214  20.935  32.319  1.00  0.00           H      3.011
ATOM   1676  N   VAL A 232      33.623  26.691  35.229  1.00 36.28           N      5.028
ATOM   1677  CA  VAL A 232      34.237  26.850  36.557  1.00 36.02           C      4.520
ATOM   1678  C   VAL A 232      33.585  26.073  37.679  1.00 35.76           C      4.323
ATOM   1679  O   VAL A 232      32.436  25.645  37.560  1.00 36.37           O      4.577
ATOM   1680  CB  VAL A 232      34.296  28.317  37.031  1.00 35.17           C      5.295
ATOM   1682  CG2 VAL A 232      32.999  29.026  36.704  1.00 34.04           C      4.685
ATOM   1683  H   VAL A 232      32.717  27.031  35.080  1.00  0.00           H      4.241
ATOM   1684  N   ARG A 233      34.306  25.980  38.793  1.00 34.95           N      4.879
ATOM   1685  CA  ARG A 233      33.856  25.269  39.980  1.00 34.86           C      4.652
ATOM   1695  H   ARG A 233      35.190  26.335  38.793  1.00  0.00           H      4.766
ATOM   1715  CB  PHE A 235      29.498  29.797  38.182  1.00 26.48           C      5.143
ATOM   1716  CG  PHE A 235      28.843  28.430  38.154  1.00 29.12           C      4.861
ATOM   1717  CD1 PHE A 235      27.465  28.293  38.291  1.00 30.31           C      5.022
ATOM   1718  CD2 PHE A 235      29.607  27.270  38.038  1.00 30.56           C      4.815
ATOM   1719  CE1 PHE A 235      26.859  27.028  38.321  1.00 30.03           C      4.548
ATOM   1720  CE2 PHE A 235      29.004  26.000  38.066  1.00 30.63           C      4.456
ATOM   1721  CZ  PHE A 235      27.632  25.886  38.210  1.00 30.09           C      5.033
ATOM   1737  CB  GLN A 237      23.088  30.156  37.326  1.00 18.95           C      5.137
ATOM   1738  CG  GLN A 237      23.608  29.199  38.349  1.00 21.82           C      4.588
ATOM   1739  CD  GLN A 237      22.800  27.954  38.432  1.00 24.16           C      4.983
ATOM   1740  OE1 GLN A 237      23.174  26.923  37.881  1.00 25.12           O      4.933
ATOM   2216 HE22 GLN A 279      21.494  19.375  27.398  1.00  0.00           H      5.004
ATOM   2287  OH  TYR A 287      18.847  19.802  35.407  1.00 69.55           O      5.098
ATOM   2289  HH  TYR A 287      19.635  19.410  35.056  1.00  0.00           H      4.784
ATOM   2445  CA  GLU A 304      25.502  26.270  26.149  1.00 34.44           C      5.280
ATOM   2446  C   GLU A 304      25.554  27.642  26.860  1.00 33.24           C      4.714
ATOM   2447  O   GLU A 304      26.573  28.005  27.451  1.00 35.06           O      4.855
ATOM   2448  CB  GLU A 304      25.212  25.163  27.187  1.00 33.42           C      4.962
ATOM   2449  CG  GLU A 304      23.879  25.260  27.944  1.00 33.65           C      5.092
ATOM   2450  CD  GLU A 304      23.469  23.939  28.633  1.00 36.92           C      4.890
ATOM   2451  OE1 GLU A 304      24.249  22.959  28.601  1.00 39.48           O      4.709
ATOM   2452  OE2 GLU A 304      22.354  23.876  29.203  1.00 37.35           O      3.859
ATOM   2454  N   LEU A 305      24.480  28.423  26.758  1.00 30.12           N      4.681
ATOM   2455  CA  LEU A 305      24.423  29.715  27.443  1.00 26.81           C      4.735
ATOM   2456  C   LEU A 305      23.330  29.648  28.509  1.00 27.09           C      4.991
ATOM   2457  O   LEU A 305      23.524  30.070  29.639  1.00 28.48           O      4.983
ATOM   2462  H   LEU A 305      23.724  28.119  26.225  1.00  0.00           H      4.997
ATOM   2463  N   GLU A 306      22.172  29.133  28.147  1.00 26.75           N      3.980
ATOM   2464  CA  GLU A 306      21.086  28.997  29.091  1.00 29.45           C      5.140
ATOM   2465  C   GLU A 306      20.483  27.665  28.708  1.00 31.09           C      5.294
ATOM   2466  O   GLU A 306      20.707  27.202  27.589  1.00 35.06           O      4.476
ATOM   2467  CB  GLU A 306      20.081  30.133  28.894  1.00 31.98           C      5.286
ATOM   2472  H   GLU A 306      22.047  28.821  27.226  1.00  0.00           H      4.578
ATOM   2473  N   GLY A 307      19.756  27.024  29.614  1.00 29.75           N      5.232
ATOM   2474  CA  GLY A 307      19.154  25.754  29.278  1.00 27.87           C      5.075
ATOM   2476  O   GLY A 307      17.474  25.660  30.961  1.00 32.67           O      5.015
ATOM   2477  H   GLY A 307      19.609  27.402  30.490  1.00  0.00           H      5.223
ATOM   3004  OE1 GLU A 359      16.529  24.230  35.187  1.00 31.04           O      5.279
ATOM   3015  CA  SER A 361      18.576  28.118  33.899  1.00 25.48           C      4.603
ATOM   3016  C   SER A 361      19.655  28.772  33.061  1.00 25.02           C      4.246
ATOM   3017  O   SER A 361      20.023  28.241  32.019  1.00 25.35           O      4.011
ATOM   3018  CB  SER A 361      19.027  26.733  34.361  1.00 27.79           C      4.965
ATOM   3019  OG  SER A 361      19.941  26.801  35.444  1.00 29.89           O      4.645
ATOM   3021  HG  SER A 361      20.204  25.908  35.699  1.00  0.00           H      3.921
ATOM   3022  N   ALA A 362      20.147  29.928  33.504  1.00 24.34           N      4.802
ATOM   3023  CA  ALA A 362      21.169  30.671  32.766  1.00 23.59           C      5.204
ATOM   3024  C   ALA A 362      22.375  31.044  33.593  1.00 22.55           C      5.265
ATOM   3025  O   ALA A 362      22.224  31.670  34.638  1.00 23.26           O      5.146
ATOM   3027  H   ALA A 362      19.831  30.286  34.370  1.00  0.00           H      5.267
ATOM   3028  N   GLY A 363      23.568  30.716  33.103  1.00 20.93           N      5.097
ATOM   3029  CA  GLY A 363      24.773  31.049  33.834  1.00 23.04           C      4.420
ATOM   3030  C   GLY A 363      25.022  32.543  33.737  1.00 25.18           C      4.412
ATOM   3031  O   GLY A 363      25.050  33.076  32.636  1.00 24.96           O      4.575
ATOM   3032  H   GLY A 363      23.633  30.236  32.251  1.00  0.00           H      4.877
ATOM   3033  N   VAL A 364      25.208  33.232  34.868  1.00 27.31           N      5.189
ATOM   3050  N   ARG A 366      28.610  33.003  32.177  1.00 29.49           N      4.706
ATOM   3051  CA  ARG A 366      28.648  32.717  30.740  1.00 29.39           C      4.622
ATOM   3054  CB  ARG A 366      28.024  31.345  30.410  1.00 31.13           C      5.129
ATOM   3055  CG  ARG A 366      28.864  30.122  30.788  1.00 30.51           C      4.642
ATOM   3056  CD  ARG A 366      28.080  28.828  30.645  1.00 27.22           C      4.771
ATOM   3057  NE  ARG A 366      28.865  27.693  31.110  1.00 25.46           N      4.985
ATOM   3058  CZ  ARG A 366      28.459  26.433  31.070  1.00 24.30           C      4.719
ATOM   3059  NH1 ARG A 366      27.260  26.126  30.598  1.00 24.30           N      4.419
ATOM   3060  NH2 ARG A 366      29.293  25.470  31.404  1.00 23.48           N      4.062
ATOM   3061  H   ARG A 366      28.050  32.449  32.758  1.00  0.00           H      4.883
ATOM   3062  HE  ARG A 366      29.738  27.877  31.480  1.00  0.00           H      4.347
ATOM   3063 HH11 ARG A 366      26.651  26.844  30.267  1.00  0.00           H      5.255
ATOM   3064 HH12 ARG A 366      26.963  25.169  30.574  1.00  0.00           H      3.553
ATOM   3065 HH21 ARG A 366      28.999  24.517  31.375  1.00  0.00           H      3.106
ATOM   3066 HH22 ARG A 366      30.230  25.698  31.679  1.00  0.00           H      4.732
ATOM   3071  H   GLY A 367      26.560  34.088  31.414  1.00  0.00           H      5.059
