# Supplementary material for: A mathematical representation of protein binding sites using structural dispersion of atoms from principal axes for classification of binding ligands
Source: PLoS One. 2021 Apr 8;16(4):e0244905. doi: 10.1371/journal.pone.0244905 (PMC8031081; doi:10.1371/journal.pone.0244905)
Supplement: S1 Data — (ZIP) [file pone.0244905.s006.zip › pdbligand5_3_906/1B7V.lig.HEM.pdb]

ATOM     48  CG2 VAL A  28       7.713  24.460  11.241  1.00  9.30           C      5.026
ATOM     67  N   LYS A  31       6.220  18.122   9.148  1.00  5.43           N      5.032
ATOM     68  CA  LYS A  31       6.143  18.284   7.709  1.00  7.73           C      4.822
ATOM     69  C   LYS A  31       7.327  18.892   6.992  1.00  6.53           C      4.787
ATOM     70  O   LYS A  31       7.237  18.953   5.768  1.00  7.71           O      3.962
ATOM     71  CB  LYS A  31       4.936  19.241   7.478  1.00  7.63           C      4.422
ATOM     72  CG  LYS A  31       3.642  18.637   7.987  1.00  9.92           C      4.999
ATOM     76  N   CYS A  32       8.352  19.393   7.687  1.00  4.89           N      4.850
ATOM     77  CA  CYS A  32       9.403  20.116   6.990  1.00  3.33           C      3.895
ATOM     78  C   CYS A  32      10.804  19.532   7.166  1.00  4.70           C      4.670
ATOM     79  O   CYS A  32      11.654  19.808   6.310  1.00  5.03           O      4.352
ATOM     80  CB  CYS A  32       9.444  21.591   7.405  1.00  2.97           C      3.992
ATOM     81  SG  CYS A  32       7.826  22.399   7.579  1.00  3.98           S      4.349
ATOM     94  CB  SER A  34      11.112  14.771   5.240  1.00 10.60           C      5.118
ATOM     95  OG  SER A  34      10.408  15.704   4.433  1.00 10.64           O      4.737
ATOM     96  N   CYS A  35      13.100  17.208   4.483  1.00  6.20           N      4.813
ATOM     97  CA  CYS A  35      14.008  17.844   3.542  1.00  4.53           C      4.839
ATOM     98  C   CYS A  35      14.910  18.885   4.191  1.00  4.90           C      5.279
ATOM    100  CB  CYS A  35      13.191  18.556   2.442  1.00  2.77           C      3.833
ATOM    101  SG  CYS A  35      12.101  17.396   1.590  1.00  4.60           S      4.203
ATOM    107  CG  HIS A  36      13.785  22.514   4.837  1.00  2.82           C      5.168
ATOM    108  ND1 HIS A  36      14.679  23.146   4.009  1.00  2.18           N      5.031
ATOM    109  CD2 HIS A  36      12.559  22.633   4.262  1.00  5.01           C      4.290
ATOM    110  CE1 HIS A  36      14.079  23.656   2.951  1.00  8.05           C      3.760
ATOM    111  NE2 HIS A  36      12.823  23.356   3.135  1.00  2.00           N      3.965
ATOM    159  CA  ALA A  45      17.232  20.845   0.905  1.00  4.72           C      5.125
ATOM    162  CB  ALA A  45      15.731  21.048   1.046  1.00  2.91           C      3.700
ATOM    163  N   PRO A  46      17.973  23.102   1.470  1.00  4.67           N      5.119
ATOM    164  CA  PRO A  46      18.724  24.100   2.191  1.00  2.84           C      4.461
ATOM    165  C   PRO A  46      18.251  24.349   3.621  1.00  2.50           C      4.113
ATOM    166  O   PRO A  46      17.114  24.037   3.996  1.00  3.46           O      5.170
ATOM    167  CB  PRO A  46      18.693  25.387   1.350  1.00  3.78           C      5.229
ATOM    168  CG  PRO A  46      18.289  24.843   0.001  1.00  6.09           C      4.420
ATOM    169  CD  PRO A  46      17.359  23.660   0.244  1.00  3.97           C      4.893
ATOM    170  N   ALA A  47      19.136  24.971   4.426  1.00  3.07           N      4.434
ATOM    171  CA  ALA A  47      18.714  25.327   5.785  1.00  2.00           C      4.730
ATOM    172  C   ALA A  47      17.546  26.310   5.749  1.00  2.20           C      4.556
ATOM    173  O   ALA A  47      17.478  27.186   4.875  1.00  5.37           O      4.902
ATOM    175  N   ILE A  48      16.746  26.286   6.812  1.00  2.26           N      5.098
ATOM    176  CA  ILE A  48      15.667  27.218   7.026  1.00  2.00           C      4.739
ATOM    179  CB  ILE A  48      14.254  26.689   6.701  1.00  3.93           C      4.691
ATOM    180  CG1 ILE A  48      13.879  25.487   7.580  1.00  2.00           C      4.990
ATOM    181  CG2 ILE A  48      14.150  26.349   5.217  1.00  2.91           C      5.143
ATOM    182  CD1 ILE A  48      12.388  25.169   7.466  1.00  5.05           C      4.046
ATOM    201  CA  ALA A  51      14.775  31.899   7.252  1.00  6.36           C      4.563
ATOM    204  CB  ALA A  51      13.594  31.000   6.925  1.00  5.88           C      4.205
ATOM    227  CG  TYR A  55      12.900  34.014   2.611  1.00  5.38           C      5.224
ATOM    228  CD1 TYR A  55      14.004  33.274   3.006  1.00  4.67           C      4.928
ATOM    229  CD2 TYR A  55      12.623  34.048   1.241  1.00  3.69           C      5.083
ATOM    230  CE1 TYR A  55      14.778  32.588   2.114  1.00  5.30           C      5.264
ATOM    231  CE2 TYR A  55      13.394  33.370   0.328  1.00  7.53           C      4.436
ATOM    232  CZ  TYR A  55      14.474  32.635   0.765  1.00  6.69           C      5.272
ATOM    233  OH  TYR A  55      15.293  31.944  -0.097  1.00  6.05           O      3.764
ATOM    268  CA  ILE A  60       7.679  32.381   3.643  1.00  2.50           C      4.961
ATOM    271  CB  ILE A  60       8.092  32.392   5.137  1.00  3.23           C      4.841
ATOM    272  CG1 ILE A  60       9.502  32.919   5.277  1.00  5.73           C      4.480
ATOM    273  CG2 ILE A  60       7.931  30.979   5.693  1.00  2.74           C      4.375
ATOM    274  CD1 ILE A  60       9.920  33.219   6.714  1.00  4.94           C      5.217
ATOM    295  CB  ILE A  63       8.135  29.481   0.215  1.00  3.05           C      4.889
ATOM    296  CG1 ILE A  63       8.957  30.471  -0.618  1.00  4.90           C      4.995
ATOM    297  CG2 ILE A  63       8.811  28.140   0.333  1.00  4.96           C      4.762
ATOM    298  CD1 ILE A  63      10.131  31.032   0.180  1.00  3.54           C      5.187
ATOM    303  CB  ILE A  64       4.420  27.392   3.475  1.00  6.57           C      5.132
ATOM    304  CG1 ILE A  64       5.688  27.607   4.317  1.00  5.70           C      4.819
ATOM    306  CD1 ILE A  64       5.426  28.167   5.696  1.00  6.32           C      4.805
ATOM    328  CA  GLN A  68       9.409  27.519  -4.983  1.00  5.29           C      5.197
ATOM    329  C   GLN A  68      10.605  26.701  -5.434  1.00  5.53           C      4.189
ATOM    330  O   GLN A  68      11.120  25.859  -4.703  1.00  8.20           O      5.278
ATOM    331  CB  GLN A  68       9.818  28.584  -3.962  1.00  9.88           C      5.007
ATOM    332  CG  GLN A  68      10.716  29.659  -4.572  1.00 13.51           C      5.173
ATOM    333  CD  GLN A  68      10.590  31.005  -3.892  1.00 18.23           C      5.039
ATOM    335  NE2 GLN A  68      11.623  31.440  -3.196  1.00 15.77           N      5.235
ATOM    336  N   GLY A  69      10.937  26.802  -6.723  1.00  7.70           N      4.836
ATOM    337  CA  GLY A  69      12.060  26.026  -7.253  1.00  7.22           C      4.611
ATOM    338  C   GLY A  69      11.843  24.550  -6.993  1.00  5.81           C      4.682
ATOM    340  N   GLY A  70      12.773  23.862  -6.321  1.00  5.30           N      5.124
ATOM    341  CA  GLY A  70      12.684  22.464  -6.019  1.00  5.03           C      4.757
ATOM    342  C   GLY A  70      11.680  22.067  -4.940  1.00  5.23           C      4.911
ATOM    343  O   GLY A  70      11.395  20.883  -4.761  1.00  5.64           O      4.716
ATOM    344  N   MET A  71      11.144  23.077  -4.253  1.00  4.49           N      4.645
ATOM    345  CA  MET A  71      10.151  22.731  -3.207  1.00  4.45           C      4.004
ATOM    346  C   MET A  71       8.738  22.676  -3.750  1.00  3.88           C      5.231
ATOM    348  CB  MET A  71      10.196  23.819  -2.127  1.00  2.00           C      4.297
ATOM    349  CG  MET A  71       9.248  23.489  -0.961  1.00  6.69           C      4.722
ATOM    350  SD  MET A  71       9.458  24.613   0.435  1.00  2.00           S      3.878
ATOM    351  CE  MET A  71       7.883  24.445   1.271  1.00  6.96           C      4.218
ATOM    357  CG  PRO A  72       7.356  19.511  -2.693  1.00  9.98           C      5.052
ATOM    358  CD  PRO A  72       8.521  20.454  -2.704  1.00  6.47           C      4.578
ATOM    371  CB  ILE A  75       4.194  20.949   2.429  1.00  7.83           C      4.920
ATOM    372  CG1 ILE A  75       4.796  20.154   1.265  1.00  8.31           C      4.932
ATOM    373  CG2 ILE A  75       4.562  20.327   3.767  1.00  8.80           C      4.603
ATOM    374  CD1 ILE A  75       6.270  20.412   1.046  1.00  9.47           C      3.811
ATOM    430  CB  VAL A  84       4.567  27.111   9.606  1.00  4.28           C      5.102
ATOM    431  CG1 VAL A  84       5.982  26.870   9.114  1.00  4.86           C      5.182
ATOM    462  CG  LEU A  88       9.823  28.740   9.684  1.00 15.13           C      4.729
ATOM    463  CD1 LEU A  88       9.612  28.163   8.287  1.00 16.59           C      4.574
