# Supplementary material for: A mathematical representation of protein binding sites using structural dispersion of atoms from principal axes for classification of binding ligands
Source: PLoS One. 2021 Apr 8;16(4):e0244905. doi: 10.1371/journal.pone.0244905 (PMC8031081; doi:10.1371/journal.pone.0244905)
Supplement: S1 Data — (ZIP) [file pone.0244905.s006.zip › pdbligand5_3_906/1B8O.lig.PO4.pdb]

ATOM    242  N   GLY A  32      11.724  91.500  72.094  1.00  9.02           N      4.637
ATOM    243  CA  GLY A  32      12.937  90.988  72.706  1.00  8.94           C      4.287
ATOM    244  C   GLY A  32      13.344  91.665  74.007  1.00 10.39           C      4.523
ATOM    245  O   GLY A  32      12.569  92.417  74.602  1.00 11.19           O      4.839
ATOM    246  N   SER A  33      14.573  91.399  74.441  1.00  9.18           N      3.702
ATOM    247  CA  SER A  33      15.107  91.949  75.688  1.00 11.10           C      4.544
ATOM    248  C   SER A  33      15.002  93.469  75.785  1.00 12.17           C      4.969
ATOM    249  O   SER A  33      15.568  94.190  74.966  1.00 12.46           O      4.896
ATOM    250  CB  SER A  33      16.579  91.547  75.850  1.00 10.39           C      4.118
ATOM    251  OG  SER A  33      16.716  90.179  76.181  1.00 10.04           O      3.666
ATOM    482  ND1 HIS A  64      13.744  88.797  77.992  1.00 12.17           N      5.174
ATOM    483  CD2 HIS A  64      12.344  88.104  76.465  1.00  5.86           C      4.492
ATOM    484  CE1 HIS A  64      14.390  88.802  76.838  1.00  7.99           C      4.623
ATOM    485  NE2 HIS A  64      13.562  88.385  75.896  1.00 11.13           N      4.379
ATOM    628  CB  ARG A  84      10.757  85.805  73.128  1.00  8.95           C      5.098
ATOM    629  CG  ARG A  84      12.192  86.327  73.228  1.00  7.69           C      5.087
ATOM    630  CD  ARG A  84      13.104  85.704  72.162  1.00  9.33           C      4.722
ATOM    631  NE  ARG A  84      12.676  86.027  70.798  1.00  9.45           N      5.212
ATOM    632  CZ  ARG A  84      12.856  87.210  70.211  1.00  9.57           C      4.828
ATOM    633  NH1 ARG A  84      13.462  88.191  70.869  1.00  8.10           N      3.743
ATOM    634  NH2 ARG A  84      12.417  87.411  68.968  1.00  7.91           N      5.153
ATOM    651  CG  HIS A  86      16.011  83.476  74.901  1.00  7.93           C      4.861
ATOM    652  ND1 HIS A  86      15.165  83.995  75.857  1.00  8.43           N      4.809
ATOM    653  CD2 HIS A  86      16.327  84.504  74.078  1.00  8.98           C      4.489
ATOM    654  CE1 HIS A  86      14.977  85.281  75.623  1.00  9.71           C      4.804
ATOM    655  NE2 HIS A  86      15.671  85.616  74.549  1.00  9.09           N      3.755
ATOM    675  OH  TYR A  88      18.097  85.090  76.931  1.00  9.23           O      4.892
ATOM    888  C   THR A 114      13.412  91.388  68.292  1.00  7.84           C      5.000
ATOM    889  O   THR A 114      13.080  90.370  68.905  1.00  7.79           O      4.572
ATOM    893  N   ASN A 115      14.582  91.976  68.461  1.00  7.59           N      4.523
ATOM    894  CA  ASN A 115      15.519  91.468  69.445  1.00  8.37           C      4.420
ATOM    895  C   ASN A 115      16.579  92.497  69.765  1.00  8.69           C      4.780
ATOM    896  O   ASN A 115      16.694  93.526  69.089  1.00  9.05           O      4.688
ATOM    897  CB  ASN A 115      16.183  90.168  68.960  1.00  7.80           C      4.090
ATOM    898  CG  ASN A 115      17.056  90.367  67.730  1.00  7.98           C      4.671
ATOM    899  OD1 ASN A 115      17.965  91.201  67.718  1.00  9.03           O      5.166
ATOM    901  N   ALA A 116      17.311  92.226  70.839  1.00  8.54           N      4.007
ATOM    902  CA  ALA A 116      18.421  93.055  71.264  1.00  8.47           C      4.871
ATOM    903  C   ALA A 116      19.602  92.258  70.717  1.00  9.07           C      5.019
ATOM    904  O   ALA A 116      19.660  91.043  70.908  1.00  9.44           O      4.224
ATOM    905  CB  ALA A 116      18.477  93.117  72.776  1.00  9.22           C      4.705
ATOM   1518  OH  TYR A 192      19.393  86.836  67.869  1.00  8.24           O      4.532
ATOM   1707  N   MET A 219      20.911  85.382  70.464  1.00  7.97           N      4.583
ATOM   1708  CA  MET A 219      20.574  84.015  70.863  1.00  8.13           C      5.196
ATOM   1709  C   MET A 219      19.091  83.693  70.707  1.00  7.77           C      4.775
ATOM   1715  N   SER A 220      18.431  84.325  69.742  1.00  8.44           N      4.346
ATOM   1716  CA  SER A 220      16.994  84.104  69.537  1.00  8.87           C      4.534
ATOM   1717  C   SER A 220      16.588  84.376  68.096  1.00  9.05           C      5.242
ATOM   1719  CB  SER A 220      16.208  85.062  70.433  1.00  9.53           C      4.432
ATOM   1720  OG  SER A 220      16.358  86.399  69.969  1.00  8.99           O      3.708
ATOM   1726  OG1 THR A 221      15.245  87.244  67.263  1.00 10.02           O      5.052
