# Supplementary material for: A mathematical representation of protein binding sites using structural dispersion of atoms from principal axes for classification of binding ligands
Source: PLoS One. 2021 Apr 8;16(4):e0244905. doi: 10.1371/journal.pone.0244905 (PMC8031081; doi:10.1371/journal.pone.0244905)
Supplement: S1 Data — (ZIP) [file pone.0244905.s006.zip › pdbligand5_3_906/1B8U.lig.NAD.pdb]

ATOM     63  CA  THR A  11      22.101  14.484  34.102  1.00  5.13           C      4.934
ATOM     64  C   THR A  11      22.790  13.436  33.238  1.00  2.00           C      5.242
ATOM     66  CB  THR A  11      22.735  15.852  33.840  1.00  5.76           C      4.598
ATOM     67  OG1 THR A  11      21.928  16.855  34.471  1.00 13.45           O      4.916
ATOM     68  CG2 THR A  11      22.805  16.138  32.387  1.00  7.36           C      5.272
ATOM     69  N   GLY A  12      22.364  13.339  31.978  1.00  2.00           N      5.003
ATOM     70  CA  GLY A  12      22.923  12.381  31.035  1.00  2.00           C      4.821
ATOM     71  C   GLY A  12      22.755  10.952  31.493  1.00  4.58           C      5.265
ATOM     72  O   GLY A  12      23.463  10.052  31.045  1.00  8.26           O      4.530
ATOM     78  N   ALA A  14      21.236   8.402  30.722  1.00  4.08           N      4.733
ATOM     79  CA  ALA A  14      21.297   7.245  29.831  1.00  7.05           C      4.616
ATOM     80  C   ALA A  14      22.694   6.935  29.280  1.00  9.69           C      5.269
ATOM     81  O   ALA A  14      22.863   5.940  28.565  1.00 11.82           O      4.511
ATOM     82  CB  ALA A  14      20.286   7.390  28.691  1.00  7.91           C      4.515
ATOM     83  N   GLY A  15      23.675   7.780  29.618  1.00 10.54           N      5.187
ATOM     84  CA  GLY A  15      25.054   7.613  29.160  1.00  5.69           C      3.983
ATOM     85  C   GLY A  15      25.944   6.656  29.942  1.00  6.89           C      4.512
ATOM     86  O   GLY A  15      25.498   6.023  30.904  1.00  6.53           O      4.833
ATOM     87  N   GLN A  16      27.215   6.556  29.533  1.00  9.81           N      3.952
ATOM     88  CA  GLN A  16      28.177   5.647  30.183  1.00  8.19           C      5.038
ATOM     89  C   GLN A  16      28.540   5.939  31.645  1.00  6.90           C      4.984
ATOM     90  O   GLN A  16      28.477   5.052  32.482  1.00  6.23           O      4.991
ATOM     91  CB  GLN A  16      29.462   5.512  29.360  1.00  9.92           C      4.951
ATOM     92  CG  GLN A  16      29.288   4.984  27.941  1.00 12.11           C      4.875
ATOM     93  CD  GLN A  16      28.207   3.913  27.809  1.00 24.17           C      4.213
ATOM     95  NE2 GLN A  16      27.324   4.102  26.828  1.00 26.94           N      4.009
ATOM     96  N   ILE A  17      28.985   7.155  31.946  1.00  4.62           N      4.976
ATOM     97  CA  ILE A  17      29.333   7.492  33.324  1.00  5.92           C      4.970
ATOM     98  C   ILE A  17      28.208   7.120  34.277  1.00  7.17           C      4.788
ATOM    100  CB  ILE A  17      29.641   9.006  33.503  1.00  4.28           C      4.593
ATOM    101  CG1 ILE A  17      31.024   9.327  32.913  1.00  9.46           C      4.096
ATOM    102  CG2 ILE A  17      29.586   9.399  34.979  1.00  2.00           C      4.776
ATOM    103  CD1 ILE A  17      31.518  10.746  33.148  1.00  3.79           C      4.523
ATOM    104  N   CYS A  18      26.997   7.516  33.906  1.00  6.89           N      4.728
ATOM    293  CA  LEU A  42      17.551  13.901  32.991  1.00  8.28           C      5.139
ATOM    294  C   LEU A  42      18.391  13.474  31.780  1.00 10.57           C      4.200
ATOM    295  O   LEU A  42      19.591  13.243  31.878  1.00  4.86           O      5.191
ATOM    296  CB  LEU A  42      17.891  15.341  33.369  1.00  4.61           C      4.700
ATOM    297  CG  LEU A  42      17.781  16.400  32.272  1.00  4.23           C      4.436
ATOM    298  CD1 LEU A  42      16.319  16.597  31.912  1.00  8.03           C      5.281
ATOM    299  CD2 LEU A  42      18.416  17.719  32.722  1.00  2.00           C      4.265
ATOM    300  N   GLU A  43      17.723  13.364  30.641  1.00 13.59           N      4.298
ATOM    301  CA  GLU A  43      18.332  13.000  29.369  1.00 13.97           C      5.220
ATOM    302  C   GLU A  43      17.737  13.949  28.351  1.00 12.15           C      4.709
ATOM    303  O   GLU A  43      16.757  14.628  28.643  1.00 11.81           O      4.924
ATOM    304  CB  GLU A  43      17.930  11.585  28.957  1.00 11.73           C      5.114
ATOM    305  CG  GLU A  43      19.026  10.569  29.025  1.00 11.74           C      4.916
ATOM    306  CD  GLU A  43      20.264  10.958  28.245  1.00 11.41           C      4.701
ATOM    307  OE1 GLU A  43      20.168  11.748  27.284  1.00  6.28           O      4.775
ATOM    308  OE2 GLU A  43      21.346  10.459  28.604  1.00 14.31           O      5.262
ATOM    309  N   ILE A  44      18.313  13.987  27.154  1.00 10.40           N      4.614
ATOM    310  CA  ILE A  44      17.768  14.849  26.121  1.00  9.37           C      5.243
ATOM    313  CB  ILE A  44      18.656  14.862  24.875  1.00  5.36           C      4.532
ATOM    314  CG1 ILE A  44      18.893  13.452  24.368  1.00  3.27           C      4.964
ATOM    315  CG2 ILE A  44      19.960  15.528  25.185  1.00  2.00           C      4.716
ATOM    316  CD1 ILE A  44      19.820  13.424  23.176  1.00  2.00           C      4.789
ATOM    354  CB  ALA A  49      17.952  10.165  24.788  1.00  5.83           C      4.713
ATOM    649  CA  VAL A  90      27.197  14.620  33.808  1.00  7.60           C      5.280
ATOM    650  C   VAL A  90      27.007  14.772  32.296  1.00  9.17           C      5.083
ATOM    651  O   VAL A  90      27.944  14.574  31.515  1.00 13.01           O      4.982
ATOM    653  CG1 VAL A  90      27.923  12.252  33.517  1.00  4.24           C      4.541
ATOM    655  N   GLY A  91      25.799  15.142  31.893  1.00  8.51           N      5.276
ATOM    656  CA  GLY A  91      25.507  15.302  30.487  1.00  2.68           C      4.609
ATOM    657  C   GLY A  91      26.109  16.562  29.914  1.00  6.27           C      4.228
ATOM    658  O   GLY A  91      26.057  17.631  30.518  1.00  3.13           O      5.290
ATOM    659  N   ALA A  92      26.710  16.420  28.743  1.00  2.81           N      4.838
ATOM    660  CA  ALA A  92      27.315  17.536  28.049  1.00  7.04           C      5.256
ATOM    661  C   ALA A  92      27.438  17.167  26.574  1.00 11.22           C      5.174
ATOM    662  O   ALA A  92      27.375  15.991  26.190  1.00 11.28           O      4.679
ATOM    663  CB  ALA A  92      28.659  17.865  28.635  1.00  7.40           C      4.875
ATOM    664  N   ARG A  93      27.535  18.184  25.739  1.00 12.35           N      5.007
ATOM    667  O   ARG A  93      30.024  18.202  24.222  1.00 21.39           O      5.207
ATOM    806  CA  ILE A 111      23.400  23.547  27.874  1.00  8.61           C      5.177
ATOM    809  CB  ILE A 111      24.239  22.239  27.832  1.00  7.97           C      4.502
ATOM    810  CG1 ILE A 111      24.089  21.539  26.481  1.00  5.92           C      4.967
ATOM    811  CG2 ILE A 111      23.855  21.321  29.017  1.00  5.97           C      5.134
ATOM    812  CD1 ILE A 111      24.961  20.296  26.323  1.00  2.00           C      5.072
ATOM    844  CD  GLN A 115      22.036  20.724  32.010  1.00 11.96           C      5.024
ATOM    845  OE1 GLN A 115      22.928  20.582  32.839  1.00 14.70           O      5.293
ATOM    846  NE2 GLN A 115      21.773  19.820  31.080  1.00 12.77           N      4.744
ATOM    958  O   VAL A 131      32.114  18.472  36.819  1.00  4.06           O      4.939
ATOM    962  N   VAL A 132      30.452  17.194  35.979  1.00  6.17           N      5.107
ATOM    963  CA  VAL A 132      31.312  16.146  35.435  1.00  2.84           C      5.120
ATOM    964  C   VAL A 132      31.464  16.361  33.914  1.00  3.77           C      4.876
ATOM    965  O   VAL A 132      32.560  16.279  33.387  1.00  5.20           O      4.736
ATOM    966  CB  VAL A 132      30.710  14.733  35.675  1.00  5.42           C      5.172
ATOM    967  CG1 VAL A 132      31.530  13.672  34.936  1.00  2.00           C      5.048
ATOM    968  CG2 VAL A 132      30.622  14.430  37.162  1.00  2.00           C      4.985
ATOM    969  N   GLY A 133      30.352  16.622  33.221  1.00  3.62           N      4.440
ATOM    970  CA  GLY A 133      30.374  16.844  31.776  1.00  2.04           C      4.918
ATOM    971  C   GLY A 133      31.406  17.863  31.323  1.00  2.00           C      4.519
ATOM    972  O   GLY A 133      31.450  18.980  31.826  1.00  3.47           O      4.801
ATOM    973  N   ASN A 134      32.212  17.516  30.335  1.00  2.99           N      4.214
ATOM    974  CA  ASN A 134      33.256  18.440  29.910  1.00  6.71           C      4.906
ATOM    975  C   ASN A 134      32.810  19.499  28.939  1.00 10.34           C      4.270
ATOM    976  O   ASN A 134      31.839  19.305  28.217  1.00 12.63           O      5.260
ATOM    977  CB  ASN A 134      34.441  17.688  29.313  1.00  5.99           C      4.786
ATOM    978  CG  ASN A 134      35.420  17.192  30.362  1.00  4.39           C      4.809
ATOM    979  OD1 ASN A 134      36.082  16.191  30.152  1.00  7.58           O      5.092
ATOM    980  ND2 ASN A 134      35.565  17.927  31.458  1.00  4.92           N      5.096
ATOM    992  CB  ALA A 136      34.516  19.495  34.416  1.00  5.07           C      4.497
ATOM   1148  CA  MET A 158      35.306  17.340  39.197  1.00  5.15           C      5.164
ATOM   1149  C   MET A 158      36.761  17.303  38.728  1.00  6.36           C      5.139
ATOM   1150  O   MET A 158      37.061  17.305  37.529  1.00  4.97           O      4.768
ATOM   1151  CB  MET A 158      34.576  16.077  38.756  1.00  5.80           C      5.069
ATOM   1152  CG  MET A 158      35.050  14.824  39.453  1.00  5.49           C      4.964
ATOM   1153  SD  MET A 158      34.096  13.366  38.999  1.00 10.00           S      5.100
ATOM   1154  CE  MET A 158      34.488  13.236  37.295  1.00  2.00           C      5.185
ATOM   1174  N   LEU A 161      39.018  12.870  39.476  1.00  2.00           N      5.206
ATOM   1175  CA  LEU A 161      39.485  11.743  38.663  1.00  3.30           C      5.117
ATOM   1178  CB  LEU A 161      38.812  11.713  37.290  1.00  4.30           C      4.936
ATOM   1179  CG  LEU A 161      39.148  10.491  36.436  1.00  2.17           C      4.422
ATOM   1181  CD2 LEU A 161      38.349  10.516  35.170  1.00  2.00           C      4.584
ATOM   1189  OD2 ASP A 162      41.176  16.045  36.879  1.00  8.31           O      5.296
ATOM   1403  CG  HIS A 190      38.808  17.293  34.201  1.00  6.28           C      4.406
ATOM   1404  ND1 HIS A 190      38.178  17.018  33.005  1.00 13.73           N      4.965
ATOM   1405  CD2 HIS A 190      39.218  16.102  34.692  1.00  5.86           C      5.018
ATOM   1406  CE1 HIS A 190      38.218  15.718  32.777  1.00 12.15           C      5.148
ATOM   1407  NE2 HIS A 190      38.847  15.140  33.785  1.00  9.03           N      4.852
ATOM   1791  CB  SER A 240      35.275   7.664  27.639  1.00 25.39           C      4.528
ATOM   1792  OG  SER A 240      35.002   8.154  26.324  1.00 32.95           O      4.604
ATOM   1793  N   SER A 241      36.689   6.614  30.012  1.00 15.74           N      5.083
ATOM   1795  C   SER A 241      35.551   6.282  32.214  1.00 16.39           C      5.127
ATOM   1796  O   SER A 241      35.563   7.033  33.188  1.00 19.51           O      5.064
ATOM   1798  OG  SER A 241      38.056   8.011  32.039  1.00 24.26           O      4.581
ATOM   1816  CA  ALA A 245      34.982   8.888  36.485  1.00  5.68           C      5.035
ATOM   1819  CB  ALA A 245      34.563   9.421  35.146  1.00  2.00           C      4.512
