# Supplementary material for: A mathematical representation of protein binding sites using structural dispersion of atoms from principal axes for classification of binding ligands
Source: PLoS One. 2021 Apr 8;16(4):e0244905. doi: 10.1371/journal.pone.0244905 (PMC8031081; doi:10.1371/journal.pone.0244905)
Supplement: S1 Data — (ZIP) [file pone.0244905.s006.zip › pdbligand5_3_906/1BAG.lig.GLC.pdb]

ATOM    452  CE2 TRP A  58      -5.555  39.054  28.310  1.00  3.18           C      5.034
ATOM    453  CE3 TRP A  58      -6.360  37.072  27.190  1.00  4.17           C      5.222
ATOM    454  CZ2 TRP A  58      -6.856  39.455  28.636  1.00  2.00           C      4.798
ATOM    455  CZ3 TRP A  58      -7.659  37.475  27.513  1.00  5.62           C      4.154
ATOM    456  CH2 TRP A  58      -7.889  38.658  28.230  1.00  2.00           C      3.909
ATOM    458  CA  TYR A  59      -6.056  38.964  24.019  1.00  5.31           C      4.807
ATOM    459  C   TYR A  59      -6.262  38.791  22.513  1.00  6.87           C      5.195
ATOM    460  O   TYR A  59      -7.399  38.813  22.039  1.00  7.62           O      4.818
ATOM    461  CB  TYR A  59      -6.417  40.408  24.440  1.00  2.93           C      4.952
ATOM    462  CG  TYR A  59      -5.441  41.469  23.972  1.00  4.06           C      4.801
ATOM    464  CD2 TYR A  59      -5.658  42.180  22.784  1.00  5.87           C      4.160
ATOM    466  CE2 TYR A  59      -4.713  43.098  22.299  1.00  3.11           C      4.761
ATOM    469  N   TRP A  60      -5.187  38.626  21.753  1.00  4.44           N      4.534
ATOM    470  CA  TRP A  60      -5.348  38.446  20.320  1.00  3.81           C      4.728
ATOM    471  C   TRP A  60      -6.017  37.107  19.995  1.00  3.54           C      5.150
ATOM    491  N   TYR A  62      -8.723  36.031  20.997  1.00  5.68           N      5.288
ATOM    492  CA  TYR A  62     -10.181  36.137  21.022  1.00  5.38           C      5.199
ATOM    493  C   TYR A  62     -10.713  37.010  19.875  1.00  8.39           C      4.783
ATOM    494  O   TYR A  62     -11.844  37.518  19.923  1.00  8.61           O      4.518
ATOM    495  CB  TYR A  62     -10.660  36.678  22.379  1.00  5.56           C      4.437
ATOM    496  CG  TYR A  62     -10.470  35.711  23.514  1.00  3.18           C      4.540
ATOM    497  CD1 TYR A  62      -9.272  35.666  24.216  1.00  7.22           C      4.491
ATOM    498  CD2 TYR A  62     -11.451  34.775  23.823  1.00  3.66           C      5.086
ATOM    499  CE1 TYR A  62      -9.048  34.701  25.199  1.00  4.86           C      5.284
ATOM    500  CE2 TYR A  62     -11.240  33.809  24.799  1.00  4.76           C      5.230
ATOM    501  CZ  TYR A  62     -10.033  33.777  25.478  1.00  4.43           C      4.543
ATOM    502  OH  TYR A  62      -9.812  32.821  26.443  1.00  2.00           O      5.111
ATOM    503  N   GLN A  63      -9.892  37.172  18.842  1.00  9.30           N      5.265
ATOM    504  CA  GLN A  63     -10.256  37.952  17.664  1.00  8.03           C      5.098
ATOM    507  CB  GLN A  63      -9.343  39.161  17.550  1.00  8.19           C      5.192
ATOM    508  CG  GLN A  63      -9.827  40.337  18.363  1.00 12.49           C      3.975
ATOM    509  CD  GLN A  63      -8.925  41.515  18.240  1.00  9.04           C      5.210
ATOM    510  OE1 GLN A  63      -8.523  41.893  17.142  1.00 16.71           O      4.798
ATOM    511  NE2 GLN A  63      -8.589  42.108  19.361  1.00 11.42           N      4.319
ATOM    791  CG1 VAL A  99     -14.418  34.535  20.119  1.00  7.20           C      4.695
ATOM    814  CG  HIS A 102     -16.586  38.349  19.181  1.00 10.35           C      4.955
ATOM    815  ND1 HIS A 102     -17.081  37.891  20.382  1.00  2.51           N      4.688
ATOM    816  CD2 HIS A 102     -15.238  38.266  19.278  1.00 11.39           C      4.810
ATOM    817  CE1 HIS A 102     -16.080  37.542  21.166  1.00  4.08           C      4.861
ATOM    818  NE2 HIS A 102     -14.952  37.759  20.519  1.00  4.33           N      5.069
ATOM    837  CB  PHE A 105     -12.302  45.166  16.083  1.00  9.67           C      4.427
ATOM    838  CG  PHE A 105     -10.855  45.571  16.074  1.00  9.66           C      4.372
ATOM    839  CD1 PHE A 105      -9.894  44.772  16.667  1.00 12.27           C      4.116
ATOM    840  CD2 PHE A 105     -10.451  46.733  15.438  1.00 11.93           C      5.205
ATOM    841  CE1 PHE A 105      -8.549  45.121  16.623  1.00 11.16           C      4.775
ATOM    842  CE2 PHE A 105      -9.116  47.084  15.390  1.00 12.68           C      4.555
ATOM    843  CZ  PHE A 105      -8.162  46.273  15.985  1.00 11.00           C      4.203
ATOM   1045  CZ2 TRP A 130     -20.451  45.234  27.666  1.00 23.37           C      5.143
ATOM   1046  CZ3 TRP A 130     -21.524  43.293  28.666  1.00 21.69           C      4.380
ATOM   1047  CH2 TRP A 130     -20.488  43.881  27.908  1.00 23.73           C      4.059
ATOM   1137  CG  LEU A 141     -18.560  41.764  24.081  1.00 15.29           C      5.133
ATOM   1138  CD1 LEU A 141     -17.369  40.856  23.870  1.00  8.88           C      4.240
ATOM   1139  CD2 LEU A 141     -18.246  42.850  25.091  1.00  6.64           C      4.233
ATOM   1141  CA  LEU A 142     -15.833  45.867  22.295  1.00 17.16           C      5.292
ATOM   1142  C   LEU A 142     -15.487  46.261  20.866  1.00 16.29           C      5.163
ATOM   1143  O   LEU A 142     -14.316  46.466  20.556  1.00 17.08           O      4.193
ATOM   1144  CB  LEU A 142     -14.796  44.849  22.780  1.00 16.57           C      5.201
ATOM   1145  CG  LEU A 142     -14.636  44.630  24.279  1.00 17.48           C      5.029
ATOM   1146  CD1 LEU A 142     -13.668  43.484  24.523  1.00 14.95           C      4.682
ATOM   1147  CD2 LEU A 142     -14.124  45.915  24.914  1.00 12.87           C      4.319
ATOM   1148  N   GLY A 143     -16.488  46.352  19.997  1.00 16.91           N      5.139
ATOM   1149  CA  GLY A 143     -16.223  46.716  18.615  1.00 16.60           C      5.251
ATOM   1150  C   GLY A 143     -15.870  45.502  17.769  1.00 16.60           C      5.164
ATOM   1152  N   LEU A 144     -15.954  44.332  18.380  1.00 12.57           N      5.101
ATOM   1157  CG  LEU A 144     -14.190  42.245  19.591  1.00  4.43           C      5.017
ATOM   1158  CD1 LEU A 144     -14.170  41.315  20.768  1.00  2.00           C      5.273
ATOM   1159  CD2 LEU A 144     -12.908  42.119  18.804  1.00  4.48           C      4.851
ATOM   1412  CZ  ARG A 174     -14.316  31.851  27.948  1.00  6.21           C      5.299
ATOM   1413  NH1 ARG A 174     -13.610  31.997  26.836  1.00  8.58           N      5.174
ATOM   1414  NH2 ARG A 174     -14.570  32.913  28.706  1.00  5.08           N      4.476
ATOM   1428  C   ASP A 176     -18.091  33.462  24.737  1.00 11.23           C      4.920
ATOM   1430  CB  ASP A 176     -15.756  32.827  24.130  1.00 10.75           C      5.220
ATOM   1431  CG  ASP A 176     -15.186  34.176  24.445  1.00 15.23           C      3.882
ATOM   1432  OD1 ASP A 176     -14.500  34.257  25.479  1.00 13.47           O      3.192
ATOM   1433  OD2 ASP A 176     -15.404  35.140  23.659  1.00 14.94           O      3.919
ATOM   1434  N   ALA A 177     -18.221  34.447  25.621  1.00  9.49           N      4.595
ATOM   1435  CA  ALA A 177     -19.246  35.473  25.514  1.00  8.84           C      5.040
ATOM   1436  C   ALA A 177     -20.613  34.930  25.125  1.00 10.45           C      4.534
ATOM   1437  O   ALA A 177     -21.370  35.607  24.412  1.00 13.83           O      5.139
ATOM   1438  CB  ALA A 177     -18.802  36.559  24.526  1.00 10.33           C      4.820
ATOM   1439  N   ALA A 178     -20.948  33.745  25.639  1.00 12.10           N      5.276
ATOM   1448  CB  LYS A 179     -23.713  36.584  28.294  1.00  8.70           C      5.018
ATOM   1450  CD  LYS A 179     -24.175  38.077  30.231  1.00  9.30           C      5.057
ATOM   1451  CE  LYS A 179     -23.485  39.375  29.967  1.00  8.65           C      4.149
ATOM   1452  NZ  LYS A 179     -22.875  39.857  31.222  1.00  9.26           N      4.238
ATOM   1458  CG  HIS A 180     -22.250  39.232  24.666  1.00 13.60           C      5.292
ATOM   1459  ND1 HIS A 180     -22.588  40.501  25.090  1.00 17.07           N      4.792
ATOM   1460  CD2 HIS A 180     -21.301  38.789  25.527  1.00 15.03           C      4.100
ATOM   1461  CE1 HIS A 180     -21.879  40.808  26.159  1.00 17.78           C      4.900
ATOM   1462  NE2 HIS A 180     -21.091  39.788  26.444  1.00 18.52           N      4.261
ATOM   1681  O   GLN A 208     -20.493  33.614  28.869  1.00 16.49           O      4.926
ATOM   1682  CB  GLN A 208     -17.836  32.601  29.345  1.00  8.69           C      5.210
ATOM   1683  CG  GLN A 208     -17.293  33.696  30.232  1.00  9.02           C      5.117
ATOM   1684  CD  GLN A 208     -16.936  34.939  29.456  1.00 16.39           C      3.933
ATOM   1685  OE1 GLN A 208     -17.385  35.123  28.325  1.00 18.14           O      3.560
ATOM   1686  NE2 GLN A 208     -16.114  35.798  30.048  1.00 18.82           N      3.581
ATOM   1699  CB  LEU A 210     -19.820  37.807  33.034  1.00  3.26           C      4.685
ATOM   1700  CG  LEU A 210     -18.484  37.277  32.512  1.00  5.39           C      5.249
ATOM   1701  CD1 LEU A 210     -17.496  38.406  32.260  1.00  3.57           C      4.277
ATOM   2144  CG  HIS A 268      -9.137  33.960  30.449  1.00  6.04           C      4.834
ATOM   2145  ND1 HIS A 268     -10.274  33.181  30.449  1.00  2.89           N      4.380
ATOM   2146  CD2 HIS A 268      -9.308  34.874  29.465  1.00  2.00           C      4.906
ATOM   2147  CE1 HIS A 268     -11.098  33.609  29.511  1.00  3.94           C      4.373
ATOM   2148  NE2 HIS A 268     -10.536  34.635  28.902  1.00  7.68           N      5.173
ATOM   2153  CB  ASP A 269     -11.400  38.031  32.423  1.00 12.73           C      5.018
ATOM   2154  CG  ASP A 269     -11.730  37.804  30.987  1.00 14.42           C      4.581
ATOM   2155  OD1 ASP A 269     -11.170  38.536  30.132  1.00 14.29           O      4.763
ATOM   2156  OD2 ASP A 269     -12.560  36.896  30.734  1.00 10.85           O      4.300
ATOM   2185  CB  ASN A 273      -8.684  42.098  32.215  1.00  4.76           C      4.951
ATOM   2186  CG  ASN A 273      -9.390  41.683  30.938  1.00  7.27           C      4.630
ATOM   2187  OD1 ASN A 273      -8.807  41.724  29.859  1.00  5.15           O      5.024
ATOM   2188  ND2 ASN A 273     -10.648  41.307  31.048  1.00 11.32           N      4.728
