# Supplementary material for: A mathematical representation of protein binding sites using structural dispersion of atoms from principal axes for classification of binding ligands
Source: PLoS One. 2021 Apr 8;16(4):e0244905. doi: 10.1371/journal.pone.0244905 (PMC8031081; doi:10.1371/journal.pone.0244905)
Supplement: S1 Data — (ZIP) [file pone.0244905.s006.zip › pdbligand5_3_906/1BBH.lig.HEM.pdb]

ATOM     59  CA  ILE A   9      34.788  43.713  50.475  1.00 14.91           C      5.021
ATOM     60  C   ILE A   9      34.107  42.332  50.606  1.00 16.09           C      5.277
ATOM     61  O   ILE A   9      33.059  42.206  51.247  1.00 15.18           O      4.695
ATOM     62  CB  ILE A   9      34.661  44.292  49.040  1.00 15.67           C      5.008
ATOM     63  CG1 ILE A   9      35.118  45.794  49.063  1.00 11.22           C      5.116
ATOM     64  CG2 ILE A   9      33.197  44.105  48.517  1.00 15.72           C      5.018
ATOM     87  CG  ARG A  12      32.577  44.051  53.663  1.00  9.59           C      4.727
ATOM     88  CD  ARG A  12      32.227  45.444  53.274  1.00 30.37           C      3.917
ATOM     89  NE  ARG A  12      33.399  46.203  53.091  1.00 26.47           N      5.002
ATOM     90  CZ  ARG A  12      33.570  47.230  52.253  1.00 26.25           C      5.262
ATOM     91  NH1 ARG A  12      32.742  47.746  51.325  1.00 19.78           N      4.739
ATOM     92  NH2 ARG A  12      34.765  47.764  52.390  1.00 17.64           N      4.963
ATOM     94  CA  GLN A  13      29.948  40.748  53.021  1.00 12.08           C      4.124
ATOM     95  C   GLN A  13      29.733  39.351  53.620  1.00 13.87           C      4.407
ATOM     96  O   GLN A  13      28.625  39.054  54.026  1.00 12.90           O      5.156
ATOM     97  CB  GLN A  13      30.015  40.691  51.509  1.00  9.46           C      4.165
ATOM     98  CG  GLN A  13      29.878  42.106  50.873  1.00 11.14           C      4.308
ATOM     99  CD  GLN A  13      30.087  42.119  49.381  1.00 17.19           C      5.141
ATOM    100  OE1 GLN A  13      30.562  41.140  48.808  1.00 23.21           O      4.850
ATOM    101  NE2 GLN A  13      29.840  43.158  48.607  1.00 11.60           N      5.036
ATOM    112  CA  TYR A  16      27.033  40.268  57.221  1.00 12.74           C      4.435
ATOM    113  C   TYR A  16      26.062  39.149  56.844  1.00 14.20           C      4.203
ATOM    114  O   TYR A  16      25.002  38.986  57.445  1.00 14.16           O      3.648
ATOM    115  CB  TYR A  16      26.805  41.402  56.221  1.00 15.27           C      4.352
ATOM    116  CG  TYR A  16      27.423  42.731  56.667  1.00 10.24           C      3.769
ATOM    117  CD1 TYR A  16      27.234  43.155  57.990  1.00 11.64           C      3.540
ATOM    118  CD2 TYR A  16      28.204  43.484  55.782  1.00 16.50           C      4.235
ATOM    119  CE1 TYR A  16      27.836  44.340  58.461  1.00 15.95           C      3.833
ATOM    120  CE2 TYR A  16      28.799  44.658  56.238  1.00 13.08           C      4.464
ATOM    121  CZ  TYR A  16      28.597  45.046  57.548  1.00 12.82           C      4.255
ATOM    122  OH  TYR A  16      29.238  46.203  57.891  1.00 16.61           O      5.099
ATOM    123  N   GLU A  17      26.419  38.407  55.842  1.00 13.60           N      5.101
ATOM    124  CA  GLU A  17      25.621  37.275  55.370  1.00 14.67           C      4.739
ATOM    125  C   GLU A  17      25.463  36.194  56.428  1.00 13.70           C      5.071
ATOM    126  O   GLU A  17      24.343  35.719  56.694  1.00 14.03           O      5.120
ATOM    127  CB  GLU A  17      26.294  36.741  54.180  1.00 19.02           C      4.823
ATOM    128  CG  GLU A  17      25.440  35.649  53.503  1.00 43.26           C      5.263
ATOM    144  CA  MET A  19      24.734  37.201  60.685  1.00 13.62           C      5.167
ATOM    145  C   MET A  19      23.297  37.079  60.224  1.00 12.04           C      5.255
ATOM    146  O   MET A  19      22.434  36.715  61.031  1.00 13.96           O      4.649
ATOM    147  CB  MET A  19      24.971  38.705  61.024  1.00 13.77           C      5.206
ATOM    148  CG  MET A  19      26.257  38.851  61.828  1.00 18.52           C      4.966
ATOM    149  SD  MET A  19      26.340  40.466  62.688  1.00 17.70           S      5.073
ATOM    150  CE  MET A  19      26.681  41.492  61.289  1.00 18.38           C      4.610
ATOM    151  N   GLY A  20      23.027  37.308  58.959  1.00 12.43           N      5.056
ATOM    152  CA  GLY A  20      21.695  37.166  58.421  1.00 13.71           C      5.158
ATOM    181  CB  MET A  23      19.094  37.528  61.689  1.00 13.83           C      4.718
ATOM    182  CG  MET A  23      19.938  38.639  62.299  1.00 11.07           C      5.191
ATOM    183  SD  MET A  23      19.534  39.163  63.965  1.00 16.99           S      5.218
ATOM    184  CE  MET A  23      18.361  40.410  63.486  1.00 24.75           C      5.098
ATOM    348  CG1 ILE A  46      23.483  37.378  65.102  1.00 10.58           C      5.294
ATOM    349  CG2 ILE A  46      23.917  39.681  66.075  1.00 12.66           C      4.393
ATOM    425  CE1 TYR A  58      31.942  49.037  54.684  1.00 14.36           C      4.477
ATOM    427  CZ  TYR A  58      31.501  48.264  55.738  1.00 14.82           C      4.984
ATOM    428  OH  TYR A  58      30.262  47.628  55.702  1.00 17.34           O      4.330
ATOM    504  C   LYS A  70      30.585  44.929  45.106  1.00 23.04           C      5.243
ATOM    505  O   LYS A  70      30.262  43.995  45.872  1.00 20.49           O      4.650
ATOM    511  N   THR A  71      30.550  46.219  45.468  1.00 19.25           N      4.898
ATOM    512  CA  THR A  71      30.239  46.730  46.791  1.00 18.20           C      4.376
ATOM    513  C   THR A  71      28.851  47.325  46.702  1.00 17.66           C      4.498
ATOM    514  O   THR A  71      28.538  47.980  45.717  1.00 18.14           O      4.820
ATOM    515  CB  THR A  71      30.934  48.018  47.341  1.00 26.40           C      4.563
ATOM    517  CG2 THR A  71      31.215  47.641  48.706  1.00 13.58           C      4.825
ATOM    518  N   ARG A  72      28.097  47.312  47.783  1.00 18.17           N      4.626
ATOM    519  CA  ARG A  72      26.885  48.086  47.850  1.00 18.22           C      4.640
ATOM    520  C   ARG A  72      27.122  49.205  48.857  1.00 16.82           C      4.287
ATOM    521  O   ARG A  72      26.148  49.833  49.296  1.00 16.55           O      5.191
ATOM    522  CB  ARG A  72      25.712  47.192  48.298  1.00 20.04           C      4.201
ATOM    523  CG  ARG A  72      25.427  46.163  47.193  1.00 22.80           C      5.296
ATOM    528  NH2 ARG A  72      21.619  44.967  49.482  1.00 37.23           N      5.211
ATOM    529  N   VAL A  73      28.322  49.471  49.365  1.00 14.96           N      4.965
ATOM    530  CA  VAL A  73      28.426  50.552  50.338  1.00 15.84           C      4.315
ATOM    533  CB  VAL A  73      29.805  50.446  51.065  1.00 13.47           C      4.201
ATOM    534  CG1 VAL A  73      31.020  50.824  50.210  1.00 11.66           C      4.891
ATOM    535  CG2 VAL A  73      29.666  51.303  52.312  1.00 16.66           C      5.202
ATOM    568  CD2 PHE A  77      29.306  52.641  56.157  1.00 21.68           C      4.548
ATOM    570  CE2 PHE A  77      29.644  51.761  57.158  1.00 21.45           C      5.241
ATOM    628  O   VAL A  84      28.499  53.687  63.224  1.00 20.57           O      4.590
ATOM    630  CG1 VAL A  84      30.131  53.471  60.268  1.00 22.66           C      4.712
ATOM    647  C   ILE A  87      25.876  51.980  65.192  1.00 23.96           C      4.836
ATOM    648  O   ILE A  87      25.231  51.062  65.711  1.00 23.95           O      5.279
ATOM    649  CB  ILE A  87      24.829  53.351  63.354  1.00 27.56           C      4.613
ATOM    651  CG2 ILE A  87      23.915  52.149  63.055  1.00 32.09           C      4.985
ATOM    653  N   ALA A  88      27.197  51.888  64.954  1.00 22.38           N      4.475
ATOM    654  CA  ALA A  88      27.967  50.688  65.208  1.00 20.44           C      4.502
ATOM    657  CB  ALA A  88      29.397  50.880  64.670  1.00 15.07           C      4.604
ATOM    682  CB  PHE A  91      24.989  47.618  65.798  1.00 15.42           C      3.986
ATOM    683  CG  PHE A  91      25.082  46.188  65.270  1.00 14.95           C      5.165
ATOM    684  CD1 PHE A  91      23.988  45.351  65.332  1.00 15.90           C      5.034
ATOM    685  CD2 PHE A  91      26.276  45.737  64.745  1.00 17.51           C      4.982
ATOM    686  CE1 PHE A  91      24.115  44.052  64.866  1.00 19.29           C      4.701
ATOM    687  CE2 PHE A  91      26.392  44.436  64.279  1.00 18.85           C      4.653
ATOM    688  CZ  PHE A  91      25.305  43.604  64.352  1.00 17.44           C      4.511
ATOM    857  O   VAL A 117      19.298  44.985  64.722  1.00 16.59           O      4.700
ATOM    859  CG1 VAL A 117      20.551  42.383  66.040  1.00 16.02           C      4.752
ATOM    872  C   ALA A 120      20.535  48.005  62.920  1.00 18.95           C      5.245
ATOM    873  O   ALA A 120      21.154  48.818  62.223  1.00 21.43           O      5.058
ATOM    875  N   CYS A 121      20.265  46.771  62.432  1.00 19.67           N      4.662
ATOM    876  CA  CYS A 121      20.753  46.387  61.104  1.00 18.22           C      3.642
ATOM    877  C   CYS A 121      20.130  47.336  60.070  1.00 19.74           C      4.519
ATOM    878  O   CYS A 121      20.785  47.826  59.139  1.00 18.01           O      5.126
ATOM    879  CB  CYS A 121      20.321  44.985  60.705  1.00 15.09           C      3.798
ATOM    880  SG  CYS A 121      20.690  43.756  61.986  1.00 18.58           S      4.054
ATOM    897  CA  CYS A 124      22.640  51.406  59.076  1.00 17.90           C      5.065
ATOM    898  C   CYS A 124      22.396  51.170  57.605  1.00 16.08           C      4.998
ATOM    899  O   CYS A 124      22.919  51.898  56.760  1.00 16.39           O      5.116
ATOM    900  CB  CYS A 124      23.734  50.486  59.577  1.00 14.69           C      4.417
ATOM    901  SG  CYS A 124      25.324  50.680  58.735  1.00 17.36           S      3.424
ATOM    902  N   HIS A 125      21.572  50.197  57.202  1.00 17.12           N      5.094
ATOM    907  CG  HIS A 125      21.117  47.332  55.900  1.00 19.69           C      4.164
ATOM    908  ND1 HIS A 125      20.545  46.150  56.061  1.00 21.17           N      4.113
ATOM    909  CD2 HIS A 125      22.466  47.157  56.183  1.00 15.05           C      3.007
ATOM    910  CE1 HIS A 125      21.469  45.293  56.439  1.00 18.06           C      2.978
ATOM    911  NE2 HIS A 125      22.636  45.883  56.520  1.00 16.25           N      2.019
ATOM    932  C   TYR A 128      24.755  52.457  53.149  1.00 20.06           C      4.582
ATOM    933  O   TYR A 128      25.898  52.134  52.747  1.00 19.64           O      4.899
ATOM    934  CB  TYR A 128      25.670  53.408  55.223  1.00 18.21           C      4.922
ATOM    942  N   ARG A 129      23.661  51.792  52.772  1.00 18.52           N      4.990
ATOM    943  CA  ARG A 129      23.839  50.714  51.831  1.00 21.36           C      4.993
ATOM    946  CB  ARG A 129      23.413  49.386  52.458  1.00 19.78           C      5.080
ATOM    947  CG  ARG A 129      23.676  48.269  51.495  1.00 19.60           C      4.812
ATOM    948  CD  ARG A 129      22.355  47.530  51.499  1.00 34.69           C      4.934
ATOM    949  NE  ARG A 129      22.300  46.396  52.346  1.00 27.06           N      5.207
ATOM    950  CZ  ARG A 129      21.208  45.694  52.670  1.00 28.90           C      4.549
ATOM    952  NH2 ARG A 129      21.435  44.589  53.315  1.00 23.14           N      4.658
