# Supplementary material for: A mathematical representation of protein binding sites using structural dispersion of atoms from principal axes for classification of binding ligands
Source: PLoS One. 2021 Apr 8;16(4):e0244905. doi: 10.1371/journal.pone.0244905 (PMC8031081; doi:10.1371/journal.pone.0244905)
Supplement: S1 Data — (ZIP) [file pone.0244905.s006.zip › pdbligand5_3_906/1BCF.lig.HEM.pdb]

ATOM    150  CD2 LEU A  19      82.249  75.366  36.720  1.00  2.01           C      5.194
ATOM    167  CB  ILE A  22      81.962  77.133  30.675  1.00  7.81           C      5.072
ATOM    168  CG1 ILE A  22      80.876  77.958  31.343  1.00 10.27           C      3.894
ATOM    170  CD1 ILE A  22      81.221  78.363  32.780  1.00 18.36           C      3.968
ATOM    171  N   ASN A  23      83.027  80.274  31.007  1.00  7.02           N      5.276
ATOM    172  CA  ASN A  23      82.689  81.694  31.088  1.00  3.88           C      5.292
ATOM    175  CB  ASN A  23      82.959  82.250  32.467  1.00  4.54           C      4.911
ATOM    176  CG  ASN A  23      81.821  82.002  33.397  1.00  7.41           C      4.431
ATOM    177  OD1 ASN A  23      80.918  81.217  33.076  1.00  8.57           O      4.384
ATOM    178  ND2 ASN A  23      81.822  82.676  34.549  1.00  7.77           N      5.064
ATOM    204  CB  PHE A  26      79.883  81.654  27.361  1.00  2.00           C      5.123
ATOM    205  CG  PHE A  26      78.459  81.533  26.937  1.00  3.12           C      5.018
ATOM    206  CD1 PHE A  26      77.594  82.632  26.999  1.00  2.01           C      5.223
ATOM    207  CD2 PHE A  26      77.979  80.332  26.408  1.00  3.75           C      4.342
ATOM    208  CE1 PHE A  26      76.284  82.530  26.548  1.00  2.00           C      4.819
ATOM    209  CE2 PHE A  26      76.657  80.230  25.953  1.00  2.62           C      3.844
ATOM    210  CZ  PHE A  26      75.819  81.332  26.022  1.00  2.01           C      4.126
ATOM    375  CE1 TYR A  45      75.715  78.541  22.981  1.00  5.92           C      5.177
ATOM    377  CZ  TYR A  45      75.182  77.378  22.413  1.00  7.61           C      5.043
ATOM    378  OH  TYR A  45      74.036  76.809  22.910  1.00 11.09           O      5.131
ATOM    410  CG2 ILE A  49      77.540  72.051  24.647  1.00  4.35           C      5.239
ATOM    411  CD1 ILE A  49      76.691  75.059  25.030  1.00  4.75           C      4.144
ATOM    430  CA  MET A  52      80.342  72.523  30.132  1.00  3.56           C      4.460
ATOM    431  C   MET A  52      80.134  71.053  30.403  1.00  2.61           C      4.385
ATOM    432  O   MET A  52      79.734  70.661  31.499  1.00  3.21           O      3.934
ATOM    433  CB  MET A  52      79.092  73.066  29.445  1.00  3.31           C      3.803
ATOM    434  CG  MET A  52      78.863  74.517  29.707  1.00  7.44           C      4.434
ATOM    435  SD  MET A  52      77.592  75.205  28.682  1.00  7.01           S      3.985
ATOM    436  CE  MET A  52      78.231  76.896  28.478  1.00  8.69           C      5.272
ATOM    437  N   LYS A  53      80.380  70.240  29.386  1.00  2.81           N      5.142
ATOM    438  CA  LYS A  53      80.247  68.812  29.512  1.00  2.01           C      5.082
ATOM    442  CG  LYS A  53      78.789  68.510  27.447  1.00  4.30           C      4.718
ATOM    443  CD  LYS A  53      78.878  67.864  26.108  1.00  9.00           C      4.993
ATOM    444  CE  LYS A  53      77.598  67.940  25.327  1.00 15.11           C      4.107
ATOM    445  NZ  LYS A  53      77.816  67.296  23.969  1.00 22.48           N      5.256
ATOM    457  CA  ALA A  55      82.713  69.971  34.014  1.00  2.28           C      5.158
ATOM    458  C   ALA A  55      81.738  68.972  34.645  1.00  3.01           C      4.977
ATOM    459  O   ALA A  55      81.960  68.508  35.761  1.00  3.37           O      4.860
ATOM    460  CB  ALA A  55      82.160  71.367  34.114  1.00  2.00           C      5.148
ATOM    461  N   ASP A  56      80.647  68.658  33.956  1.00  3.05           N      4.467
ATOM    462  CA  ASP A  56      79.685  67.699  34.481  1.00  2.52           C      4.926
ATOM    465  CB  ASP A  56      78.493  67.556  33.527  1.00  4.32           C      4.837
ATOM    466  CG  ASP A  56      77.375  66.732  34.118  1.00  3.04           C      5.275
ATOM    468  OD2 ASP A  56      76.626  66.101  33.364  1.00  5.84           O      4.963
ATOM    497  CG1 ILE A  59      80.557  69.169  38.371  1.00  4.72           C      4.652
ATOM    499  CD1 ILE A  59      79.473  70.160  37.978  1.00  2.00           C      4.712
ATOM    598  CD2 LEU A  71      80.685  74.012  39.518  1.00  9.24           C      4.792
ATOM   1446  CG  LEU B  19      76.694  84.288  36.165  1.00  2.00           C      4.900
ATOM   1448  CD2 LEU B  19      76.788  83.381  34.948  1.00  2.01           C      5.160
ATOM   1465  CB  ILE B  22      73.529  78.111  36.067  1.00  7.93           C      5.077
ATOM   1466  CG1 ILE B  22      74.955  77.625  35.856  1.00  8.99           C      3.823
ATOM   1468  CD1 ILE B  22      76.014  78.609  36.375  1.00 18.40           C      3.952
ATOM   1470  CA  ASN B  23      75.781  76.508  39.789  1.00  3.54           C      5.136
ATOM   1474  CG  ASN B  23      78.023  77.525  39.355  1.00  5.94           C      4.446
ATOM   1475  OD1 ASN B  23      77.856  77.221  38.169  1.00  8.42           O      5.171
ATOM   1476  ND2 ASN B  23      79.171  77.996  39.820  1.00  7.55           N      5.137
ATOM   1502  CB  PHE B  26      74.476  72.483  37.815  1.00  2.04           C      5.160
ATOM   1503  CG  PHE B  26      74.801  71.521  36.730  1.00  2.50           C      5.142
ATOM   1504  CD1 PHE B  26      75.821  70.580  36.890  1.00  2.53           C      4.621
ATOM   1505  CD2 PHE B  26      74.056  71.511  35.551  1.00  2.25           C      4.371
ATOM   1506  CE1 PHE B  26      76.094  69.651  35.886  1.00  2.00           C      4.878
ATOM   1507  CE2 PHE B  26      74.323  70.581  34.538  1.00  2.00           C      3.762
ATOM   1508  CZ  PHE B  26      75.336  69.654  34.708  1.00  2.00           C      4.064
ATOM   1673  CE1 TYR B  45      71.815  68.838  32.745  1.00  7.46           C      4.888
ATOM   1675  CZ  TYR B  45      71.079  68.771  31.560  1.00  9.10           C      4.941
ATOM   1676  OH  TYR B  45      71.708  68.852  30.338  1.00 13.00           O      5.261
ATOM   1705  O   ILE B  49      68.832  77.038  30.690  1.00  5.17           O      5.036
ATOM   1708  CG2 ILE B  49      68.804  74.150  29.466  1.00  6.03           C      4.228
ATOM   1709  CD1 ILE B  49      71.002  72.495  30.942  1.00  6.16           C      4.458
ATOM   1728  CA  MET B  52      71.576  79.208  31.698  1.00  2.99           C      4.373
ATOM   1729  C   MET B  52      71.130  80.028  30.518  1.00  2.26           C      4.358
ATOM   1730  O   MET B  52      71.906  80.785  29.944  1.00  3.44           O      3.871
ATOM   1731  CB  MET B  52      71.971  77.819  31.204  1.00  2.56           C      3.793
ATOM   1732  CG  MET B  52      73.013  77.161  32.062  1.00  5.79           C      3.909
ATOM   1733  SD  MET B  52      73.268  75.436  31.676  1.00  4.45           S      4.117
ATOM   1734  CE  MET B  52      73.652  74.794  33.299  1.00  7.72           C      4.470
ATOM   1735  N   LYS B  53      69.875  79.847  30.141  1.00  2.00           N      5.163
ATOM   1736  CA  LYS B  53      69.303  80.580  29.042  1.00  2.01           C      4.585
ATOM   1739  CB  LYS B  53      68.099  79.853  28.494  1.00  2.01           C      5.140
ATOM   1740  CG  LYS B  53      68.391  78.550  27.794  1.00  5.15           C      5.243
ATOM   1741  CD  LYS B  53      67.062  77.975  27.443  1.00  8.16           C      4.618
ATOM   1742  CE  LYS B  53      67.158  76.750  26.608  1.00 15.79           C      3.966
ATOM   1743  NZ  LYS B  53      65.775  76.214  26.330  1.00 22.10           N      5.251
ATOM   1755  CA  ALA B  55      71.902  84.420  31.534  1.00  2.00           C      5.261
ATOM   1756  C   ALA B  55      72.314  84.858  30.122  1.00  2.81           C      5.088
ATOM   1758  CB  ALA B  55      72.958  83.528  32.144  1.00  2.01           C      5.280
ATOM   1759  N   ASP B  56      72.169  83.982  29.137  1.00  3.63           N      4.726
ATOM   1760  CA  ASP B  56      72.526  84.338  27.767  1.00  4.71           C      5.174
ATOM   1763  CB  ASP B  56      72.350  83.139  26.833  1.00  2.69           C      4.461
ATOM   1764  CG  ASP B  56      72.921  83.380  25.450  1.00  3.26           C      4.853
ATOM   1766  OD2 ASP B  56      72.424  82.769  24.496  1.00  4.56           O      4.655
ATOM   1797  CD1 ILE B  59      76.375  85.466  29.332  1.00  3.67           C      4.426
ATOM   1894  CG  LEU B  71      79.871  86.224  32.329  1.00  4.96           C      4.942
ATOM   1895  CD1 LEU B  71      80.209  85.856  30.925  1.00  4.86           C      4.939
ATOM   1896  CD2 LEU B  71      78.858  85.238  32.840  1.00  9.30           C      5.138
