# Supplementary material for: A mathematical representation of protein binding sites using structural dispersion of atoms from principal axes for classification of binding ligands
Source: PLoS One. 2021 Apr 8;16(4):e0244905. doi: 10.1371/journal.pone.0244905 (PMC8031081; doi:10.1371/journal.pone.0244905)
Supplement: S1 Data — (ZIP) [file pone.0244905.s006.zip › pdbligand5_3_906/1BCP.lig.ATP.pdb]

ATOM   1753  CA  SER A 234      -6.301  19.213 -12.762  1.00 24.63           C      4.567
ATOM   1754  C   SER A 234      -7.379  19.588 -11.731  1.00 27.24           C      4.313
ATOM   1756  CB  SER A 234      -5.757  17.806 -12.395  1.00 24.96           C      5.219
ATOM   1757  OG  SER A 234      -5.015  17.188 -13.451  1.00 25.02           O      4.199
ATOM   1758  N   PHE A 235      -8.285  18.643 -11.483  1.00 29.83           N      5.065
ATOM   1759  CA  PHE A 235      -9.345  18.809 -10.472  1.00 32.04           C      4.867
ATOM   1760  C   PHE A 235      -9.212  17.545  -9.603  1.00 33.41           C      4.193
ATOM   1761  O   PHE A 235      -8.778  17.674  -8.420  1.00 34.21           O      4.141
ATOM   1762  CB  PHE A 235     -10.758  18.913 -11.119  1.00 32.56           C      4.190
ATOM   1763  CG  PHE A 235     -10.970  20.199 -11.883  1.00 32.76           C      5.281
ATOM   1765  CD2 PHE A 235     -10.978  20.205 -13.284  1.00 32.40           C      5.170
ATOM   1769  OXT PHE A 235      -9.431  16.426 -10.171  1.00 34.45           O      3.445
ATOM   2907  NE  ARG B 150      -9.094  17.428  -5.028  1.00  6.40           N      4.274
ATOM   2908  CZ  ARG B 150      -9.094  16.206  -4.507  1.00  5.73           C      5.058
ATOM   2910  NH2 ARG B 150      -8.796  15.164  -5.258  1.00  4.49           N      3.868
ATOM   2916  CG  LYS B 151     -12.195  17.982  -7.652  1.00  4.74           C      5.208
ATOM   2917  CD  LYS B 151     -12.742  16.652  -8.055  1.00  4.30           C      4.587
ATOM   2918  CE  LYS B 151     -11.721  15.585  -7.948  1.00  4.75           C      4.213
ATOM   2919  NZ  LYS B 151     -12.371  14.272  -8.093  1.00  6.72           N      4.383
ATOM   4404  OD1 ASP C 147      -2.999  10.440  -8.355  1.00 12.28           O      4.759
ATOM   4405  OD2 ASP C 147      -2.785  11.174  -6.310  1.00  8.27           O      5.101
ATOM   4427  CZ  ARG C 150      -3.795  13.025 -11.459  1.00  5.55           C      5.121
ATOM   4428  NH1 ARG C 150      -4.226  12.054 -10.682  1.00  3.31           N      4.597
ATOM   4429  NH2 ARG C 150      -4.624  13.998 -11.808  1.00  8.07           N      4.653
ATOM   4437  NE  ARG C 151      -3.619  15.667  -7.888  1.00  8.68           N      4.991
ATOM   4438  CZ  ARG C 151      -4.090  14.455  -7.645  1.00 10.39           C      4.226
ATOM   4439  NH1 ARG C 151      -3.262  13.432  -7.593  1.00 11.61           N      4.958
ATOM   4440  NH2 ARG C 151      -5.383  14.257  -7.489  1.00  9.82           N      3.043
ATOM   5270  OG  SER D  61      -4.460  17.092  -4.735  1.00 15.74           O      5.155
ATOM   5781  CB  VAL E  16     -12.434  13.325 -24.479  1.00  2.00           C      4.441
ATOM   5782  CG1 VAL E  16     -12.006  12.177 -23.643  1.00  2.00           C      4.393
ATOM   5783  CG2 VAL E  16     -11.225  14.041 -25.087  1.00  2.00           C      4.269
ATOM   5794  CG  MET E  18     -15.735  10.681 -18.956  1.00  6.95           C      5.226
ATOM   5795  SD  MET E  18     -14.389   9.703 -18.473  1.00  7.54           S      5.073
ATOM   5796  CE  MET E  18     -13.077  10.847 -18.614  1.00  6.81           C      4.090
ATOM   5895  CG2 VAL E  30     -11.432   7.041 -19.751  1.00 13.12           C      4.913
ATOM   6054  CD  LYS E  54     -11.081   6.223 -15.651  1.00  3.72           C      5.221
ATOM   6055  CE  LYS E  54     -11.022   7.082 -14.424  1.00  4.10           C      4.794
ATOM   6056  NZ  LYS E  54      -9.722   6.974 -13.785  1.00  4.15           N      5.255
ATOM   6100  N   GLY E  60      -7.293   8.062  -9.050  1.00 12.63           N      4.409
ATOM   6101  CA  GLY E  60      -6.427   8.887  -9.875  1.00 12.46           C      5.130
ATOM   6102  C   GLY E  60      -6.481   8.665 -11.387  1.00 12.73           C      4.942
ATOM   6103  O   GLY E  60      -7.168   7.777 -11.911  1.00 12.71           O      4.386
ATOM   6104  N   SER E  61      -5.766   9.511 -12.114  1.00 12.57           N      5.061
ATOM   6105  CA  SER E  61      -5.712   9.372 -13.556  1.00 12.06           C      5.218
ATOM   6108  CB  SER E  61      -5.621  10.728 -14.224  1.00 12.75           C      4.663
ATOM   6109  OG  SER E  61      -6.698  11.516 -13.812  1.00 14.27           O      3.366
ATOM   6132  CA  GLU E  65      -5.463   9.522 -18.962  1.00  4.86           C      5.236
ATOM   6133  C   GLU E  65      -4.830  10.886 -18.842  1.00  4.23           C      4.672
ATOM   6134  O   GLU E  65      -5.412  11.868 -19.278  1.00  5.35           O      4.230
ATOM   6135  CB  GLU E  65      -6.235   9.223 -17.688  1.00  6.44           C      4.833
ATOM   6136  CG  GLU E  65      -7.432   8.352 -17.891  1.00  8.89           C      4.613
ATOM   6137  CD  GLU E  65      -7.974   7.799 -16.575  1.00 11.91           C      4.196
ATOM   6138  OE1 GLU E  65      -8.641   8.563 -15.828  1.00 15.51           O      4.263
ATOM   6139  OE2 GLU E  65      -7.747   6.598 -16.288  1.00 11.07           O      5.276
ATOM   6140  N   VAL E  66      -3.665  10.988 -18.240  1.00  3.25           N      5.244
ATOM   6157  C   LEU E  68      -5.808  13.559 -23.149  1.00  2.65           C      4.876
ATOM   6158  O   LEU E  68      -6.296  14.252 -24.027  1.00  2.24           O      5.135
ATOM   6160  CG  LEU E  68      -7.565  11.170 -23.995  1.00  2.00           C      5.005
ATOM   6163  N   ARG E  69      -5.671  13.951 -21.887  1.00  2.70           N      4.980
ATOM   6164  CA  ARG E  69      -6.133  15.222 -21.390  1.00  2.63           C      5.260
ATOM   6166  O   ARG E  69      -5.651  17.298 -22.411  1.00  2.00           O      5.258
ATOM   6167  CB  ARG E  69      -6.122  15.211 -19.863  1.00  5.01           C      4.776
ATOM   6168  CG  ARG E  69      -7.166  16.147 -19.202  1.00  8.01           C      4.532
ATOM   6169  CD  ARG E  69      -6.866  16.501 -17.736  1.00  7.06           C      4.871
ATOM   6170  NE  ARG E  69      -7.888  17.367 -17.137  1.00  6.37           N      4.772
ATOM   6171  CZ  ARG E  69      -8.420  17.147 -15.939  1.00  6.81           C      4.508
ATOM   6172  NH1 ARG E  69      -8.026  16.103 -15.232  1.00  5.49           N      4.554
ATOM   6173  NH2 ARG E  69      -9.376  17.933 -15.467  1.00  9.18           N      5.018
ATOM   6191  CG  PHE E  72      -9.055  16.629 -25.740  1.00  3.91           C      4.958
ATOM   6193  CD2 PHE E  72      -9.681  17.006 -24.565  1.00  4.80           C      4.596
ATOM   6195  CE2 PHE E  72     -10.974  17.513 -24.580  1.00  4.32           C      4.616
ATOM   6202  CG  MET E  73      -7.039  20.079 -22.367  1.00  9.57           C      5.019
ATOM   6203  SD  MET E  73      -8.409  21.139 -22.084  1.00 11.46           S      4.695
ATOM   6204  CE  MET E  73      -7.968  21.670 -20.475  1.00 10.72           C      5.083
ATOM   6921  C   ASP F  54     -15.169  11.636 -10.263  1.00 11.38           C      5.207
ATOM   6922  O   ASP F  54     -15.037  12.799 -10.652  1.00 12.39           O      4.233
ATOM   6927  N   THR F  55     -14.924  10.556 -10.998  1.00 10.56           N      5.008
ATOM   6928  CA  THR F  55     -14.487  10.591 -12.380  1.00  9.18           C      4.024
ATOM   6929  C   THR F  55     -15.404  11.446 -13.233  1.00  7.60           C      4.240
ATOM   6930  O   THR F  55     -14.956  12.383 -13.882  1.00  7.03           O      5.298
ATOM   6931  CB  THR F  55     -14.417   9.182 -12.919  1.00  9.64           C      4.758
ATOM   6933  CG2 THR F  55     -13.603   9.146 -14.158  1.00 10.41           C      4.243
ATOM   6944  C   LEU F  57     -16.622  15.841 -12.214  1.00  6.95           C      4.752
ATOM   6945  O   LEU F  57     -16.822  16.949 -12.705  1.00  6.29           O      5.233
ATOM   6950  N   GLY F  58     -15.427  15.291 -12.163  1.00  7.28           N      4.914
ATOM   6951  CA  GLY F  58     -14.294  16.020 -12.670  1.00  8.14           C      3.902
ATOM   6952  C   GLY F  58     -14.404  16.302 -14.149  1.00  9.26           C      4.395
ATOM   6953  O   GLY F  58     -13.948  17.352 -14.617  1.00 11.28           O      4.649
ATOM   6954  N   PHE F  59     -15.011  15.362 -14.880  1.00  8.79           N      5.066
ATOM   6955  CA  PHE F  59     -15.223  15.498 -16.319  1.00  7.71           C      4.544
ATOM   6957  O   PHE F  59     -15.981  17.514 -17.326  1.00  7.28           O      5.121
ATOM   6958  CB  PHE F  59     -15.688  14.177 -16.931  1.00  7.30           C      4.325
ATOM   6959  CG  PHE F  59     -15.513  14.112 -18.409  1.00  7.09           C      4.636
ATOM   6960  CD1 PHE F  59     -14.262  14.330 -18.980  1.00  7.76           C      4.141
ATOM   6962  CE1 PHE F  59     -14.101  14.368 -20.356  1.00  7.60           C      5.103
ATOM   6964  CZ  PHE F  59     -15.193  14.181 -21.169  1.00  7.27           C      5.276
ATOM   6979  CA  SER F  62     -14.012  20.390 -17.435  1.00  8.29           C      5.069
ATOM   6982  CB  SER F  62     -13.202  19.246 -18.003  1.00 10.42           C      4.727
ATOM   6983  OG  SER F  62     -12.686  18.451 -16.960  1.00 14.27           O      4.866
ATOM   7012  CD1 LEU F  66     -12.281  21.274 -21.710  1.00  2.50           C      4.206
ATOM   7203  CD1 ILE F  91     -14.726  17.339 -21.685  1.00  4.82           C      5.172
