# Supplementary material for: A mathematical representation of protein binding sites using structural dispersion of atoms from principal axes for classification of binding ligands
Source: PLoS One. 2021 Apr 8;16(4):e0244905. doi: 10.1371/journal.pone.0244905 (PMC8031081; doi:10.1371/journal.pone.0244905)
Supplement: S1 Data — (ZIP) [file pone.0244905.s006.zip › pdbligand5_3_906/1BD3.lig.PO4.pdb]

ATOM    684  C   SER D 103      16.827  95.279  79.191  1.00 54.11           C      5.230
ATOM    685  O   SER D 103      16.332  94.472  78.398  1.00 61.99           O      5.201
ATOM    688  N   LYS D 104      17.140  94.977  80.457  1.00 38.06           N      5.173
ATOM    689  CA  LYS D 104      16.896  93.663  81.057  1.00 32.94           C      5.024
ATOM    690  C   LYS D 104      15.509  93.840  81.657  1.00 33.64           C      4.706
ATOM    692  CB  LYS D 104      17.842  93.395  82.243  1.00 39.23           C      4.864
ATOM    693  CG  LYS D 104      19.348  93.392  82.004  1.00 44.50           C      4.116
ATOM    694  CD  LYS D 104      19.571  92.621  80.615  1.00 99.31           C      4.102
ATOM    695  CE  LYS D 104      20.856  93.280  79.913  1.00100.00           C      4.938
ATOM    696  NZ  LYS D 104      20.860  92.907  78.486  1.00 70.57           N      4.413
ATOM    697  N   ILE D 105      14.572  92.974  81.300  1.00 21.94           N      4.144
ATOM    698  CA  ILE D 105      13.244  93.128  81.844  1.00 23.33           C      5.250
ATOM    699  C   ILE D 105      12.738  91.802  82.348  1.00 23.35           C      5.273
ATOM    700  O   ILE D 105      13.400  90.775  82.216  1.00 26.17           O      4.472
ATOM    702  CG1 ILE D 105      11.847  92.558  79.820  1.00 29.23           C      5.269
ATOM   1111  CZ  ARG D 158      16.701  89.675  84.009  1.00 32.18           C      5.040
ATOM   1112  NH1 ARG D 158      16.219  90.173  82.867  1.00 25.95           N      4.851
ATOM   3896  NZ  LYS B  59      16.386  84.872  79.124  1.00 46.39           N      4.998
