# Supplementary material for: A mathematical representation of protein binding sites using structural dispersion of atoms from principal axes for classification of binding ligands
Source: PLoS One. 2021 Apr 8;16(4):e0244905. doi: 10.1371/journal.pone.0244905 (PMC8031081; doi:10.1371/journal.pone.0244905)
Supplement: S1 Data — (ZIP) [file pone.0244905.s006.zip › pdbligand5_3_906/1BDB.lig.NAD.pdb]

ATOM     83  N   GLY A  12      21.035  46.858   3.152  1.00  9.50           N      5.172
ATOM     84  CA  GLY A  12      21.120  46.990   4.587  1.00 11.69           C      4.938
ATOM     85  C   GLY A  12      19.962  47.838   5.116  1.00 12.59           C      5.129
ATOM     86  O   GLY A  12      20.136  48.542   6.109  1.00 12.26           O      4.482
ATOM     87  N   GLY A  13      18.791  47.752   4.513  1.00 12.37           N      5.149
ATOM     89  C   GLY A  13      16.807  47.995   6.054  1.00 16.14           C      5.026
ATOM     91  N   ALA A  14      17.161  46.840   6.627  1.00 16.10           N      5.175
ATOM     92  CA  ALA A  14      16.339  46.299   7.703  1.00 16.24           C      4.076
ATOM     93  C   ALA A  14      16.645  46.873   9.070  1.00 15.61           C      5.091
ATOM     94  O   ALA A  14      15.888  46.566   9.988  1.00 15.98           O      4.595
ATOM     95  CB  ALA A  14      16.439  44.783   7.774  1.00 15.65           C      3.928
ATOM     96  N   SER A  15      17.699  47.662   9.260  1.00 15.04           N      4.894
ATOM     97  CA  SER A  15      18.001  48.200  10.578  1.00 15.40           C      5.134
ATOM     98  C   SER A  15      18.752  49.532  10.531  1.00 14.03           C      4.483
ATOM     99  O   SER A  15      19.197  49.970   9.467  1.00 13.77           O      4.511
ATOM    100  CB  SER A  15      18.789  47.079  11.284  1.00 18.20           C      4.536
ATOM    101  OG  SER A  15      19.663  47.588  12.247  1.00 22.53           O      3.656
ATOM    102  N   GLY A  16      18.756  50.238  11.636  1.00 11.78           N      4.612
ATOM    103  CA  GLY A  16      19.539  51.449  11.863  1.00 11.96           C      4.555
ATOM    104  C   GLY A  16      19.218  52.528  10.844  1.00 11.88           C      4.727
ATOM    105  O   GLY A  16      18.041  52.800  10.502  1.00 10.05           O      4.666
ATOM    106  N   LEU A  17      20.252  53.158  10.290  1.00 10.52           N      4.964
ATOM    107  CA  LEU A  17      20.012  54.204   9.288  1.00 10.67           C      5.008
ATOM    108  C   LEU A  17      19.237  53.664   8.079  1.00 11.03           C      4.378
ATOM    110  CB  LEU A  17      21.338  54.801   8.814  1.00 12.78           C      4.661
ATOM    111  CG  LEU A  17      21.226  55.911   7.753  1.00 14.64           C      5.038
ATOM    113  CD2 LEU A  17      22.615  56.352   7.312  1.00 13.93           C      4.982
ATOM    114  N   GLY A  18      19.570  52.461   7.586  1.00  8.14           N      3.998
ATOM    115  CA  GLY A  18      18.860  51.892   6.449  1.00 10.98           C      5.217
ATOM    239  C   LEU A  35      19.045  43.647   1.705  1.00 13.98           C      5.042
ATOM    240  O   LEU A  35      19.670  44.634   2.108  1.00 13.65           O      4.772
ATOM    245  N   ASP A  36      18.767  42.605   2.483  1.00 13.16           N      4.838
ATOM    246  CA  ASP A  36      19.367  42.518   3.817  1.00 12.39           C      5.158
ATOM    247  C   ASP A  36      19.567  41.046   4.150  1.00 13.28           C      5.138
ATOM    248  O   ASP A  36      18.818  40.203   3.631  1.00 11.66           O      5.008
ATOM    249  CB  ASP A  36      18.516  43.217   4.849  1.00 12.22           C      4.815
ATOM    250  CG  ASP A  36      19.195  43.614   6.129  1.00 14.66           C      4.781
ATOM    251  OD1 ASP A  36      19.564  42.755   6.958  1.00 14.67           O      4.902
ATOM    252  OD2 ASP A  36      19.351  44.836   6.358  1.00 15.31           O      3.881
ATOM    253  N   LYS A  37      20.556  40.745   5.000  1.00 12.00           N      4.596
ATOM    254  CA  LYS A  37      20.759  39.344   5.332  1.00 15.50           C      5.187
ATOM    255  C   LYS A  37      19.823  38.876   6.446  1.00 15.94           C      5.171
ATOM    257  CB  LYS A  37      22.210  39.080   5.722  1.00 18.11           C      5.091
ATOM    258  CG  LYS A  37      22.580  39.707   7.061  1.00 20.97           C      4.902
ATOM    259  CD  LYS A  37      24.087  39.463   7.287  1.00 23.42           C      4.631
ATOM    260  CE  LYS A  37      24.411  39.931   8.703  1.00 25.76           C      4.861
ATOM    261  NZ  LYS A  37      25.703  39.325   9.152  1.00 28.70           N      4.825
ATOM    262  N   SER A  38      19.235  39.797   7.200  1.00 16.11           N      4.397
ATOM    263  CA  SER A  38      18.392  39.377   8.317  1.00 16.48           C      4.979
ATOM    266  CB  SER A  38      18.391  40.447   9.407  1.00 17.77           C      4.257
ATOM    288  CD  ARG A  41      17.013  43.580  12.531  1.00 28.60           C      5.253
ATOM    289  NE  ARG A  41      18.150  43.195  11.689  1.00 33.45           N      4.949
ATOM    290  CZ  ARG A  41      19.365  43.020  12.207  1.00 35.81           C      4.642
ATOM    291  NH1 ARG A  41      19.518  43.212  13.518  1.00 37.25           N      5.283
ATOM    292  NH2 ARG A  41      20.349  42.665  11.396  1.00 36.53           N      3.953
ATOM    413  C   GLY A  58      21.877  38.744   1.137  1.00 12.23           C      4.668
ATOM    414  O   GLY A  58      21.702  39.563   2.028  1.00 11.43           O      5.138
ATOM    415  N   ASP A  59      23.064  38.387   0.694  1.00 12.93           N      4.599
ATOM    416  CA  ASP A  59      24.301  38.988   1.226  1.00 11.64           C      4.527
ATOM    417  C   ASP A  59      24.819  40.016   0.259  1.00 11.53           C      4.709
ATOM    418  O   ASP A  59      24.981  39.664  -0.922  1.00 10.77           O      4.929
ATOM    419  CB  ASP A  59      25.309  37.862   1.440  1.00 15.61           C      5.003
ATOM    420  CG  ASP A  59      26.468  38.236   2.350  1.00 18.02           C      4.252
ATOM    421  OD1 ASP A  59      27.103  39.261   2.074  1.00 15.09           O      5.216
ATOM    422  OD2 ASP A  59      26.729  37.537   3.369  1.00 20.31           O      4.532
ATOM    423  N   VAL A  60      25.251  41.209   0.703  1.00 10.73           N      5.118
ATOM    424  CA  VAL A  60      25.739  42.207  -0.275  1.00 10.59           C      4.863
ATOM    425  C   VAL A  60      27.033  41.766  -0.935  1.00 10.43           C      5.138
ATOM    427  CB  VAL A  60      25.985  43.606   0.332  1.00 10.69           C      4.635
ATOM    428  CG1 VAL A  60      24.647  44.228   0.791  1.00  9.61           C      5.145
ATOM    429  CG2 VAL A  60      26.939  43.484   1.507  1.00 10.51           C      4.552
ATOM    430  N   ARG A  61      27.781  40.845  -0.296  1.00 10.27           N      4.880
ATOM    435  CG  ARG A  61      30.288  40.403   1.316  1.00 13.87           C      4.769
ATOM    436  CD  ARG A  61      30.921  39.451   2.342  1.00 17.82           C      4.951
ATOM    437  NE  ARG A  61      29.799  38.820   3.070  1.00 21.39           N      4.064
ATOM    438  CZ  ARG A  61      30.037  38.211   4.235  1.00 24.21           C      4.396
ATOM    440  NH2 ARG A  61      29.028  37.674   4.919  1.00 25.61           N      4.173
ATOM    626  CA  ASN A  86      24.289  51.341   2.699  1.00  9.07           C      4.855
ATOM    627  C   ASN A  86      24.774  50.316   3.707  1.00  9.08           C      4.602
ATOM    628  O   ASN A  86      25.210  50.725   4.794  1.00  9.26           O      4.599
ATOM    629  CB  ASN A  86      22.878  51.864   3.061  1.00  7.87           C      5.223
ATOM    630  CG  ASN A  86      22.661  52.166   4.516  1.00 11.94           C      3.963
ATOM    631  OD1 ASN A  86      23.047  53.222   5.019  1.00 10.99           O      5.082
ATOM    632  ND2 ASN A  86      22.124  51.188   5.257  1.00 11.52           N      4.913
ATOM    633  N   ALA A  87      24.623  49.027   3.440  1.00  9.26           N      5.056
ATOM    634  CA  ALA A  87      25.039  48.011   4.402  1.00 10.67           C      4.947
ATOM    635  C   ALA A  87      26.527  48.144   4.748  1.00 11.48           C      4.743
ATOM    636  O   ALA A  87      27.370  48.368   3.879  1.00  9.60           O      4.718
ATOM    637  CB  ALA A  87      24.795  46.632   3.818  1.00 12.58           C      5.050
ATOM    638  N   GLY A  88      26.855  47.931   6.017  1.00 11.87           N      4.668
ATOM    639  CA  GLY A  88      28.247  48.064   6.430  1.00 13.32           C      5.278
ATOM    640  C   GLY A  88      28.460  47.461   7.810  1.00 16.12           C      5.029
ATOM    641  O   GLY A  88      27.487  47.257   8.550  1.00 15.89           O      4.919
ATOM    642  N   ILE A  89      29.731  47.279   8.171  1.00 15.93           N      4.938
ATOM    645  O   ILE A  89      31.991  48.234   9.159  1.00 18.60           O      5.071
ATOM    648  CG2 ILE A  89      29.377  44.397   9.315  1.00 20.13           C      4.760
ATOM    850  CB  ILE A 114      30.693  43.928   4.519  1.00 11.98           C      4.773
ATOM    851  CG1 ILE A 114      30.604  42.417   4.811  1.00 14.52           C      5.088
ATOM    852  CG2 ILE A 114      29.349  44.597   4.781  1.00 12.27           C      5.087
ATOM    853  CD1 ILE A 114      30.365  42.077   6.280  1.00 15.30           C      4.553
ATOM    890  CE1 TYR A 119      27.870  50.356   1.169  1.00  8.28           C      5.023
ATOM    892  CZ  TYR A 119      28.085  51.712   1.427  1.00  7.23           C      4.551
ATOM    893  OH  TYR A 119      27.607  52.245   2.598  1.00  6.60           O      5.150
ATOM   1041  C   THR A 140      27.797  55.885   3.032  1.00 10.47           C      4.933
ATOM   1042  O   THR A 140      28.380  54.785   2.969  1.00 10.98           O      4.236
ATOM   1043  CB  THR A 140      25.546  55.047   3.663  1.00  9.29           C      4.439
ATOM   1044  OG1 THR A 140      24.159  55.274   3.468  1.00  9.15           O      4.905
ATOM   1045  CG2 THR A 140      25.926  55.324   5.115  1.00 10.21           C      4.878
ATOM   1048  C   ILE A 141      29.985  57.096   5.166  1.00 16.53           C      4.660
ATOM   1049  O   ILE A 141      29.345  56.253   5.818  1.00 22.70           O      4.954
ATOM   1054  N   SER A 142      30.106  58.243   5.784  1.00 17.57           N      5.185
ATOM   1055  CA  SER A 142      30.304  58.386   7.229  1.00 18.01           C      5.276
ATOM   1056  C   SER A 142      31.411  59.422   7.388  1.00 15.88           C      5.177
ATOM   1058  CB  SER A 142      30.645  57.069   7.913  1.00 18.37           C      5.177
ATOM   1059  OG  SER A 142      31.820  56.985   8.657  1.00 20.59           O      5.103
ATOM   1060  N   ASN A 143      31.588  59.917   8.616  1.00 14.48           N      5.033
ATOM   1067  ND2 ASN A 143      31.008  59.871  11.377  1.00 15.20           N      4.777
ATOM   1148  CD1 TYR A 155      33.870  50.963   9.154  1.00 12.16           C      5.146
ATOM   1150  CE1 TYR A 155      32.587  51.465   9.034  1.00 12.54           C      5.091
ATOM   1151  CE2 TYR A 155      33.275  53.535  10.011  1.00 14.54           C      4.925
ATOM   1152  CZ  TYR A 155      32.297  52.730   9.469  1.00 13.99           C      4.841
ATOM   1153  OH  TYR A 155      30.989  53.177   9.334  1.00 15.64           O      4.956
ATOM   1177  CD  LYS A 159      32.433  53.825   5.200  1.00 14.53           C      4.719
ATOM   1178  CE  LYS A 159      31.288  53.179   5.979  1.00 15.76           C      4.893
ATOM   1179  NZ  LYS A 159      30.080  52.993   5.115  1.00 15.27           N      5.126
ATOM   1363  CA  SER A 184      26.551  60.793   7.852  1.00 16.45           C      5.190
ATOM   1364  C   SER A 184      27.387  60.531   9.088  1.00 17.37           C      5.060
ATOM   1365  O   SER A 184      28.417  59.868   9.052  1.00 16.54           O      4.511
ATOM   1366  CB  SER A 184      25.403  59.785   7.763  1.00 18.89           C      5.009
ATOM   1367  OG  SER A 184      25.897  58.508   7.370  1.00 20.43           O      4.878
ATOM   1368  N   GLY A 185      26.940  61.045  10.224  1.00 20.69           N      5.151
ATOM   1369  CA  GLY A 185      27.645  60.912  11.483  1.00 23.16           C      4.727
ATOM   1370  C   GLY A 185      27.176  59.757  12.348  1.00 26.63           C      4.839
ATOM   1371  O   GLY A 185      26.505  58.845  11.883  1.00 25.58           O      5.011
ATOM   1372  N   GLY A 186      27.366  59.925  13.658  1.00 29.49           N      5.276
ATOM   1373  CA  GLY A 186      27.058  58.890  14.626  1.00 33.25           C      4.886
ATOM   1374  C   GLY A 186      25.553  58.722  14.794  1.00 36.31           C      5.149
ATOM   1375  O   GLY A 186      24.777  59.680  14.861  1.00 35.00           O      5.135
ATOM   1376  N   ILE A 187      25.149  57.460  14.870  1.00 39.21           N      4.543
ATOM   1377  CA  ILE A 187      23.769  57.047  15.068  1.00 42.37           C      5.274
ATOM   1378  C   ILE A 187      23.685  56.005  16.190  1.00 44.32           C      4.580
ATOM   1379  O   ILE A 187      24.634  55.238  16.404  1.00 44.62           O      3.950
ATOM   1380  CB  ILE A 187      23.175  56.326  13.840  1.00 42.96           C      4.793
ATOM   1381  CG1 ILE A 187      23.475  57.023  12.509  1.00 43.48           C      4.965
ATOM   1382  CG2 ILE A 187      21.665  56.160  13.990  1.00 43.62           C      5.292
ATOM   1383  CD1 ILE A 187      24.078  56.069  11.498  1.00 44.75           C      4.834
ATOM   1392  N   SER A 189      22.432  52.984  16.409  1.00 49.14           N      5.144
ATOM   1393  CA  SER A 189      21.936  51.849  15.641  1.00 49.50           C      4.501
ATOM   1394  C   SER A 189      22.396  50.535  16.259  1.00 49.33           C      4.366
ATOM   1396  CB  SER A 189      22.440  51.939  14.190  1.00 49.70           C      4.420
ATOM   1397  OG  SER A 189      23.815  51.572  14.120  1.00 49.39           O      4.125
ATOM   1398  N   ASP A 190      22.342  49.465  15.467  1.00 49.17           N      4.262
ATOM   1399  CA  ASP A 190      22.806  48.162  15.937  1.00 48.94           C      4.610
ATOM   1400  C   ASP A 190      24.042  47.761  15.125  1.00 47.51           C      3.986
ATOM   1401  O   ASP A 190      24.254  46.585  14.834  1.00 45.89           O      4.196
ATOM   1402  CB  ASP A 190      21.715  47.104  15.846  1.00 51.34           C      4.923
ATOM   1403  CG  ASP A 190      20.633  47.220  16.902  1.00 53.31           C      5.123
ATOM   1405  OD2 ASP A 190      19.447  47.042  16.524  1.00 54.19           O      5.286
ATOM   1406  N   LEU A 191      24.829  48.771  14.735  1.00 45.12           N      3.819
ATOM   1407  CA  LEU A 191      26.027  48.535  13.938  1.00 43.91           C      3.934
ATOM   1408  C   LEU A 191      26.968  47.557  14.633  1.00 43.24           C      5.207
ATOM   1409  O   LEU A 191      27.445  47.797  15.743  1.00 43.19           O      5.300
ATOM   1410  CB  LEU A 191      26.754  49.847  13.643  1.00 43.45           C      4.519
ATOM   1411  CG  LEU A 191      27.989  49.824  12.746  1.00 42.86           C      5.265
ATOM   1412  CD1 LEU A 191      27.628  49.419  11.323  1.00 42.51           C      4.640
ATOM   1413  CD2 LEU A 191      28.685  51.182  12.740  1.00 42.60           C      5.111
ATOM   1414  N   ARG A 192      27.245  46.446  13.953  1.00 42.16           N      4.112
ATOM   1419  CG  ARG A 192      26.042  43.855  14.291  1.00 43.16           C      4.868
ATOM   1474  CD2 LEU A 209      27.667  55.515  18.526  1.00 56.04           C      4.448
