# Supplementary material for: A mathematical representation of protein binding sites using structural dispersion of atoms from principal axes for classification of binding ligands
Source: PLoS One. 2021 Apr 8;16(4):e0244905. doi: 10.1371/journal.pone.0244905 (PMC8031081; doi:10.1371/journal.pone.0244905)
Supplement: S1 Data — (ZIP) [file pone.0244905.s006.zip › pdbligand5_3_906/1BDG.lig.GLC.pdb]

ATOM    570  O   GLY A  86      26.202  27.944  61.343  1.00 22.08           O      5.209
ATOM    571  N   GLY A  87      27.282  27.296  59.444  1.00 25.26           N      5.257
ATOM    572  CA  GLY A  87      28.588  27.819  59.831  1.00 23.32           C      5.050
ATOM   1064  CA  SER A 155      25.261  22.021  59.954  1.00 20.95           C      5.243
ATOM   1065  C   SER A 155      24.355  21.835  61.163  1.00 21.78           C      4.216
ATOM   1066  O   SER A 155      24.489  22.583  62.141  1.00 24.45           O      4.351
ATOM   1067  CB  SER A 155      26.085  23.287  60.183  1.00 19.56           C      5.182
ATOM   1068  OG  SER A 155      26.784  23.663  59.019  1.00 19.41           O      4.737
ATOM   1069  N   PHE A 156      23.470  20.846  61.162  1.00 19.38           N      4.705
ATOM   1070  CA  PHE A 156      22.609  20.665  62.323  1.00 18.38           C      4.360
ATOM   1071  C   PHE A 156      22.319  19.194  62.556  1.00 17.09           C      5.072
ATOM   1072  O   PHE A 156      22.515  18.373  61.660  1.00 16.00           O      4.060
ATOM   1073  CB  PHE A 156      21.304  21.466  62.158  1.00 16.27           C      5.287
ATOM   1074  CG  PHE A 156      21.502  22.960  62.170  1.00 14.63           C      5.175
ATOM   1075  CD1 PHE A 156      21.703  23.639  63.362  1.00 13.27           C      4.596
ATOM   1077  CE1 PHE A 156      21.951  25.000  63.362  1.00 11.79           C      5.049
ATOM   1080  N   PRO A 157      21.883  18.833  63.776  1.00 17.48           N      5.101
ATOM   1081  CA  PRO A 157      21.577  17.435  64.085  1.00 18.95           C      4.726
ATOM   1084  CB  PRO A 157      21.280  17.477  65.579  1.00 18.55           C      5.251
ATOM   1085  CG  PRO A 157      20.666  18.814  65.752  1.00 18.97           C      4.773
ATOM   1086  CD  PRO A 157      21.575  19.693  64.932  1.00 18.24           C      4.661
ATOM   1199  N   THR A 172      20.318  24.499  66.500  1.00 20.39           N      5.204
ATOM   1200  CA  THR A 172      21.353  24.840  67.454  1.00 18.60           C      4.822
ATOM   1203  CB  THR A 172      22.480  23.798  67.464  1.00 19.11           C      4.428
ATOM   1204  OG1 THR A 172      23.118  23.760  66.183  1.00 18.20           O      3.539
ATOM   1205  CG2 THR A 172      21.929  22.425  67.794  1.00 19.09           C      5.005
ATOM   1211  CG  LYS A 173      25.396  27.070  66.082  1.00 15.95           C      4.287
ATOM   1212  CD  LYS A 173      26.148  26.917  64.804  1.00 14.84           C      4.156
ATOM   1213  CE  LYS A 173      25.613  25.799  63.981  1.00 17.25           C      3.596
ATOM   1214  NZ  LYS A 173      26.644  25.334  62.997  1.00 17.57           N      3.803
ATOM   1457  CG  ASN A 208      26.777  17.579  60.686  1.00 15.80           C      5.136
ATOM   1458  OD1 ASN A 208      27.884  17.680  61.224  1.00 16.55           O      4.890
ATOM   1459  ND2 ASN A 208      25.710  18.213  61.127  1.00 15.06           N      4.429
ATOM   1460  N   ASP A 209      28.294  19.268  58.416  1.00 14.28           N      4.958
ATOM   1464  CB  ASP A 209      29.763  21.274  58.648  1.00 15.31           C      4.966
ATOM   1465  CG  ASP A 209      29.460  21.410  60.134  1.00 19.09           C      4.121
ATOM   1466  OD1 ASP A 209      29.504  20.420  60.883  1.00 24.05           O      4.900
ATOM   1467  OD2 ASP A 209      29.189  22.534  60.575  1.00 19.96           O      5.213
ATOM   1468  N   THR A 210      30.693  18.308  59.689  1.00 18.41           N      4.754
ATOM   1472  CB  THR A 210      31.449  16.785  61.431  1.00 14.43           C      5.068
ATOM   1473  OG1 THR A 210      30.125  16.266  61.354  1.00 15.25           O      4.813
ATOM   1474  CG2 THR A 210      31.538  17.776  62.555  1.00 15.25           C      4.179
ATOM   1593  O   ILE A 229      34.042  21.989  65.770  1.00 12.60           O      4.992
ATOM   1594  CB  ILE A 229      33.238  21.548  62.978  1.00  8.31           C      5.149
ATOM   1595  CG1 ILE A 229      33.163  21.008  61.552  1.00  6.03           C      4.640
ATOM   1596  CG2 ILE A 229      32.761  22.972  63.010  1.00  4.75           C      4.694
ATOM   1611  C   THR A 232      30.244  28.027  66.361  1.00 16.49           C      5.273
ATOM   1616  N   GLY A 233      30.448  26.751  66.036  1.00 16.97           N      5.142
ATOM   1617  CA  GLY A 233      30.027  25.647  66.873  1.00 17.03           C      4.496
ATOM   1618  C   GLY A 233      31.026  24.501  66.826  1.00 15.47           C      4.815
ATOM   1619  O   GLY A 233      31.863  24.449  65.936  1.00 14.71           O      4.308
ATOM   1620  N   THR A 234      30.972  23.599  67.799  1.00 15.06           N      4.832
ATOM   1621  CA  THR A 234      31.891  22.480  67.827  1.00 13.74           C      4.757
ATOM   1622  C   THR A 234      31.146  21.171  67.654  1.00 14.61           C      5.208
ATOM   1623  O   THR A 234      29.992  21.024  68.095  1.00 15.40           O      4.482
ATOM   1627  N   ASN A 235      31.785  20.248  66.943  1.00 12.68           N      4.579
ATOM   1628  CA  ASN A 235      31.228  18.930  66.670  1.00 11.90           C      5.298
ATOM   1629  C   ASN A 235      32.283  18.112  65.932  1.00 13.62           C      5.283
ATOM   1631  CB  ASN A 235      29.963  19.043  65.823  1.00  8.47           C      5.182
ATOM   1632  CG  ASN A 235      29.220  17.744  65.717  1.00  8.87           C      4.358
ATOM   1633  OD1 ASN A 235      29.601  16.760  66.329  1.00 11.45           O      4.841
ATOM   1634  ND2 ASN A 235      28.157  17.726  64.941  1.00  7.85           N      5.009
ATOM   1814  OD1 ASN A 258      27.347  15.161  63.794  1.00 11.77           O      5.213
ATOM   1815  ND2 ASN A 258      25.422  15.153  62.678  1.00 10.29           N      5.022
ATOM   1828  CG  GLU A 260      24.457  16.828  67.255  1.00 23.72           C      5.174
ATOM   1829  CD  GLU A 260      24.892  17.840  66.197  1.00 22.46           C      4.365
ATOM   1830  OE1 GLU A 260      24.872  17.522  64.990  1.00 20.79           O      4.568
ATOM   1831  OE2 GLU A 260      25.218  18.978  66.583  1.00 23.60           O      4.232
ATOM   1847  CA  GLY A 262      27.853  19.950  71.459  1.00 19.26           C      5.076
ATOM   2076  CD  GLN A 291      23.871  21.662  70.630  1.00 14.96           C      4.949
ATOM   2077  OE1 GLN A 291      23.072  20.740  70.542  1.00 16.67           O      4.807
ATOM   2078  NE2 GLN A 291      25.028  21.659  69.995  1.00 15.01           N      4.507
ATOM   2103  CB  GLU A 294      28.449  23.556  71.822  1.00 12.00           C      5.209
ATOM   2104  CG  GLU A 294      28.609  24.699  70.838  1.00  8.25           C      4.836
ATOM   2105  CD  GLU A 294      27.669  24.605  69.691  1.00 10.02           C      4.239
ATOM   2106  OE1 GLU A 294      26.504  25.006  69.848  1.00 10.95           O      4.407
ATOM   2107  OE2 GLU A 294      28.095  24.118  68.630  1.00 10.88           O      3.304
