# Supplementary material for: A mathematical representation of protein binding sites using structural dispersion of atoms from principal axes for classification of binding ligands
Source: PLoS One. 2021 Apr 8;16(4):e0244905. doi: 10.1371/journal.pone.0244905 (PMC8031081; doi:10.1371/journal.pone.0244905)
Supplement: S1 Data — (ZIP) [file pone.0244905.s006.zip › pdbligand5_3_906/1BF3.lig.FAD.pdb]

ATOM     55  CA  ILE A   8      23.870  98.372  70.334  1.00 14.32           C      5.128
ATOM     56  C   ILE A   8      23.591  98.429  68.824  1.00 14.87           C      5.054
ATOM     57  O   ILE A   8      23.290  97.395  68.219  1.00 12.52           O      4.894
ATOM     58  CB  ILE A   8      25.038  97.392  70.578  1.00 14.25           C      5.247
ATOM     60  CG2 ILE A   8      26.346  98.035  70.118  1.00 11.49           C      4.772
ATOM     62  N   GLY A   9      23.644  99.630  68.244  1.00 13.09           N      4.448
ATOM     63  CA  GLY A   9      23.385  99.812  66.823  1.00 10.54           C      4.875
ATOM     64  C   GLY A   9      22.041 100.466  66.483  1.00 12.66           C      5.200
ATOM     65  O   GLY A   9      20.962 100.005  66.869  1.00 10.05           O      5.189
ATOM     66  N   ALA A  10      22.100 101.579  65.767  1.00 15.75           N      5.261
ATOM     67  CA  ALA A  10      20.883 102.285  65.343  1.00 16.86           C      5.061
ATOM     68  C   ALA A  10      20.569 102.082  63.856  1.00 17.03           C      4.692
ATOM     69  O   ALA A  10      20.241 103.037  63.150  1.00 17.00           O      4.616
ATOM     71  N   GLY A  11      20.772 100.864  63.364  1.00 15.69           N      4.162
ATOM     72  CA  GLY A  11      20.424 100.571  61.993  1.00 13.40           C      4.671
ATOM     73  C   GLY A  11      18.975 100.140  62.104  1.00 15.16           C      5.112
ATOM     74  O   GLY A  11      18.376 100.257  63.173  1.00 14.88           O      4.374
ATOM     75  N   PRO A  12      18.376  99.596  61.039  1.00 18.22           N      4.778
ATOM     76  CA  PRO A  12      16.972  99.166  61.112  1.00 15.65           C      5.206
ATOM     77  C   PRO A  12      16.617  98.151  62.225  1.00 15.20           C      5.248
ATOM     78  O   PRO A  12      15.554  98.265  62.845  1.00 16.46           O      5.157
ATOM     79  CB  PRO A  12      16.697  98.631  59.704  1.00 16.94           C      4.755
ATOM     80  CG  PRO A  12      18.048  98.289  59.178  1.00 15.05           C      5.225
ATOM     81  CD  PRO A  12      18.935  99.382  59.694  1.00 11.95           C      4.659
ATOM     82  N   SER A  13      17.483  97.166  62.472  1.00 14.74           N      4.530
ATOM     83  CA  SER A  13      17.238  96.174  63.533  1.00 15.42           C      5.270
ATOM     84  C   SER A  13      17.082  96.860  64.900  1.00 16.20           C      4.655
ATOM     86  CB  SER A  13      18.380  95.145  63.639  1.00 11.98           C      4.772
ATOM     87  OG  SER A  13      18.415  94.271  62.530  1.00 27.55           O      4.834
ATOM     88  N   GLY A  14      18.116  97.575  65.342  1.00 17.48           N      4.480
ATOM    214  C   LEU A  31      24.414 103.079  69.950  1.00 18.65           C      4.372
ATOM    215  O   LEU A  31      24.478 101.964  69.429  1.00 17.06           O      4.803
ATOM    220  N   GLU A  32      24.723 104.177  69.278  1.00 17.94           N      4.603
ATOM    221  CA  GLU A  32      25.170 104.118  67.891  1.00 18.33           C      4.145
ATOM    222  C   GLU A  32      26.539 104.755  67.762  1.00 18.31           C      5.095
ATOM    223  O   GLU A  32      26.758 105.883  68.178  1.00 18.38           O      5.077
ATOM    224  CB  GLU A  32      24.162 104.819  66.962  1.00 12.87           C      4.963
ATOM    225  CG  GLU A  32      24.653 105.057  65.498  1.00 17.11           C      4.658
ATOM    226  CD  GLU A  32      25.042 103.781  64.736  1.00 16.52           C      4.702
ATOM    227  OE1 GLU A  32      24.225 102.853  64.625  1.00 16.62           O      5.246
ATOM    228  OE2 GLU A  32      26.177 103.703  64.231  1.00 17.13           O      4.770
ATOM    229  N   ARG A  33      27.446 104.024  67.138  1.00 21.54           N      4.931
ATOM    230  CA  ARG A  33      28.822 104.456  66.919  1.00 22.39           C      5.224
ATOM    231  C   ARG A  33      28.957 105.679  65.984  1.00 21.34           C      5.197
ATOM    233  CB  ARG A  33      29.588 103.257  66.351  1.00 27.66           C      4.625
ATOM    234  CG  ARG A  33      31.050 103.451  66.038  1.00 37.58           C      5.010
ATOM    235  CD  ARG A  33      31.461 102.425  64.978  1.00 48.31           C      4.954
ATOM    236  NE  ARG A  33      30.572 102.515  63.811  1.00 59.31           N      4.559
ATOM    237  CZ  ARG A  33      30.562 101.668  62.784  1.00 61.32           C      4.128
ATOM    238  NH1 ARG A  33      31.402 100.640  62.740  1.00 69.21           N      4.821
ATOM    239  NH2 ARG A  33      29.682 101.839  61.806  1.00 53.83           N      4.703
ATOM    240  N   GLN A  34      28.113 105.749  64.962  1.00 22.25           N      4.572
ATOM    241  CA  GLN A  34      28.168 106.834  63.973  1.00 21.33           C      5.198
ATOM    244  CB  GLN A  34      27.874 106.254  62.576  1.00 15.56           C      4.414
ATOM    245  CG  GLN A  34      28.716 105.042  62.179  1.00 22.75           C      5.281
ATOM    246  CD  GLN A  34      30.171 105.381  61.885  1.00 29.57           C      4.709
ATOM    247  OE1 GLN A  34      31.050 104.535  62.007  1.00 34.23           O      4.798
ATOM    287  CB  VAL A  39      22.648 105.668  60.243  1.00 21.08           C      4.777
ATOM    288  CG1 VAL A  39      21.625 104.570  60.125  1.00 20.43           C      4.574
ATOM    289  CG2 VAL A  39      23.590 105.384  61.416  1.00 14.50           C      5.217
ATOM    310  NZ  LYS A  42      26.411 101.671  58.301  1.00 56.24           N      5.237
ATOM    320  CA  ARG A  44      21.075  98.943  50.809  1.00 20.67           C      5.194
ATOM    321  C   ARG A  44      19.755  98.423  50.229  1.00 19.30           C      4.848
ATOM    322  O   ARG A  44      19.470  98.622  49.061  1.00 22.35           O      5.123
ATOM    323  CB  ARG A  44      21.129  98.739  52.323  1.00 26.16           C      4.977
ATOM    324  CG  ARG A  44      22.493  99.031  52.930  1.00 28.71           C      4.732
ATOM    325  CD  ARG A  44      22.969  97.841  53.720  1.00 41.09           C      5.193
ATOM    326  NE  ARG A  44      24.278  98.075  54.301  1.00 53.35           N      4.960
ATOM    327  CZ  ARG A  44      24.587  97.820  55.567  1.00 66.87           C      4.597
ATOM    328  NH1 ARG A  44      23.675  97.325  56.397  1.00 68.40           N      3.555
ATOM    329  NH2 ARG A  44      25.815  98.061  56.010  1.00 72.27           N      4.775
ATOM    330  N   ALA A  45      18.971  97.741  51.062  1.00 21.39           N      5.241
ATOM    331  CA  ALA A  45      17.699  97.108  50.694  1.00 18.03           C      4.657
ATOM    332  C   ALA A  45      16.623  97.890  49.986  1.00 16.56           C      4.958
ATOM    333  O   ALA A  45      16.434  99.078  50.209  1.00 16.07           O      5.099
ATOM    334  CB  ALA A  45      17.073  96.439  51.917  1.00 17.18           C      3.757
ATOM    335  N   GLY A  46      15.843  97.155  49.209  1.00 13.69           N      4.455
ATOM    336  CA  GLY A  46      14.739  97.744  48.500  1.00 15.90           C      4.722
ATOM    337  C   GLY A  46      13.492  96.888  48.605  1.00 15.00           C      5.136
ATOM    338  O   GLY A  46      12.376  97.401  48.508  1.00 16.23           O      5.092
ATOM    339  N   VAL A  47      13.676  95.599  48.880  1.00 15.95           N      4.014
ATOM    340  CA  VAL A  47      12.554  94.658  48.959  1.00 16.94           C      4.281
ATOM    341  C   VAL A  47      12.229  94.166  50.377  1.00 19.45           C      4.924
ATOM    342  O   VAL A  47      13.097  93.589  51.072  1.00 16.28           O      5.058
ATOM    343  CB  VAL A  47      12.813  93.452  48.004  1.00 18.82           C      4.376
ATOM    344  CG1 VAL A  47      11.665  92.450  48.065  1.00 15.76           C      5.253
ATOM    345  CG2 VAL A  47      13.016  93.955  46.572  1.00 18.74           C      5.099
ATOM    346  N   LEU A  48      10.964  94.368  50.764  1.00 19.41           N      5.164
ATOM    769  CB  GLN A 102      17.169  99.879  53.643  1.00 15.74           C      5.201
ATOM    770  CG  GLN A 102      17.685  99.658  55.067  1.00 13.71           C      4.816
ATOM    771  CD  GLN A 102      18.852  98.695  55.133  1.00 15.84           C      5.158
ATOM    772  OE1 GLN A 102      18.822  97.618  54.521  1.00 16.25           O      5.292
ATOM    773  NE2 GLN A 102      19.877  99.057  55.903  1.00 12.51           N      3.988
ATOM    938  O   ALA A 124      30.057 104.566  70.147  1.00 24.34           O      4.708
ATOM    958  CB  VAL A 127      30.113 100.213  72.462  1.00 17.50           C      4.895
ATOM    959  CG1 VAL A 127      29.233  99.158  73.116  1.00 13.10           C      4.742
ATOM    960  CG2 VAL A 127      29.340 101.525  72.333  1.00 16.48           C      5.093
ATOM   1215  C   CYS A 158      23.063  95.825  65.848  1.00 10.88           C      4.374
ATOM   1216  O   CYS A 158      22.696  96.730  65.093  1.00 10.37           O      5.243
ATOM   1219  N   ASP A 159      24.338  95.501  66.020  1.00 10.54           N      4.590
ATOM   1220  CA  ASP A 159      25.421  96.256  65.427  1.00 13.25           C      5.270
ATOM   1221  C   ASP A 159      26.062  95.756  64.132  1.00 15.86           C      5.028
ATOM   1222  O   ASP A 159      27.214  96.088  63.820  1.00 18.25           O      5.174
ATOM   1223  CB  ASP A 159      26.490  96.588  66.494  1.00 13.33           C      5.100
ATOM   1224  CG  ASP A 159      26.933  95.383  67.323  1.00 17.83           C      5.296
ATOM   1226  OD2 ASP A 159      27.825  95.574  68.178  1.00 17.05           O      5.293
ATOM   1227  N   GLY A 160      25.321  94.958  63.374  1.00 17.09           N      4.761
ATOM   1228  CA  GLY A 160      25.831  94.495  62.092  1.00 16.54           C      4.515
ATOM   1229  C   GLY A 160      27.011  93.551  62.087  1.00 16.56           C      4.960
ATOM   1231  N   PHE A 161      27.464  93.217  60.883  1.00 15.63           N      4.973
ATOM   1244  C   HIS A 162      31.173  94.781  63.585  1.00 19.74           C      5.007
ATOM   1245  O   HIS A 162      32.023  95.490  64.116  1.00 20.92           O      4.941
ATOM   1252  N   GLY A 163      30.017  94.493  64.164  1.00 17.11           N      4.707
ATOM   1253  CA  GLY A 163      29.736  95.021  65.486  1.00 18.08           C      5.228
ATOM   1254  C   GLY A 163      30.593  94.444  66.603  1.00 18.43           C      4.672
ATOM   1256  N   ILE A 164      30.519  95.064  67.775  1.00 17.94           N      4.614
ATOM   1257  CA  ILE A 164      31.280  94.619  68.936  1.00 14.66           C      4.504
ATOM   1260  CB  ILE A 164      31.482  95.804  69.930  1.00 12.72           C      4.791
ATOM   1261  CG1 ILE A 164      32.402  95.392  71.081  1.00 17.69           C      5.044
ATOM   1262  CG2 ILE A 164      30.136  96.311  70.463  1.00  7.96           C      5.230
ATOM   1442  CE3 TRP A 185      22.903  92.883  44.368  1.00 18.43           C      5.245
ATOM   1444  CZ3 TRP A 185      21.618  92.368  44.565  1.00 14.10           C      5.052
ATOM   1714  NH2 ARG A 220      23.291 100.585  46.156  1.00 22.23           N      5.193
ATOM   1733  CD1 TYR A 222      23.187  96.234  43.146  1.00 15.10           C      4.940
ATOM   1735  CE1 TYR A 222      22.672  96.727  44.326  1.00 12.94           C      5.069
ATOM   1737  CZ  TYR A 222      21.304  96.747  44.510  1.00 13.15           C      4.691
ATOM   1738  OH  TYR A 222      20.778  97.236  45.666  1.00 14.51           O      5.095
ATOM   2090  CB  ALA A 266      27.419  95.072  48.056  1.00 14.90           C      5.032
ATOM   2235  C   ALA A 284      20.427  90.809  64.626  1.00 13.57           C      4.842
ATOM   2236  O   ALA A 284      21.329  91.638  64.657  1.00 15.00           O      4.269
ATOM   2238  N   GLY A 285      19.862  90.398  63.493  1.00 15.44           N      4.614
ATOM   2239  CA  GLY A 285      20.218  90.965  62.203  1.00 10.42           C      4.971
ATOM   2240  C   GLY A 285      21.584  90.561  61.710  1.00 10.21           C      5.217
ATOM   2241  O   GLY A 285      22.035  89.437  61.967  1.00 10.62           O      4.980
ATOM   2242  N   ASP A 286      22.256  91.483  61.023  1.00 10.18           N      4.470
ATOM   2243  CA  ASP A 286      23.575  91.221  60.450  1.00  9.26           C      4.964
ATOM   2244  C   ASP A 286      24.643  90.889  61.472  1.00 12.66           C      4.924
ATOM   2246  CB  ASP A 286      24.038  92.392  59.575  1.00 11.70           C      5.093
ATOM   2247  CG  ASP A 286      23.373  92.417  58.175  1.00 17.16           C      5.276
ATOM   2248  OD1 ASP A 286      22.415  91.655  57.901  1.00 14.97           O      5.229
ATOM   2249  OD2 ASP A 286      23.825  93.234  57.339  1.00 16.99           O      4.938
ATOM   2250  N   ALA A 287      24.366  91.147  62.743  1.00 13.85           N      4.763
ATOM   2293  CA  PRO A 293      21.474  90.043  48.411  1.00 12.64           C      5.037
ATOM   2295  O   PRO A 293      19.368  90.014  47.274  1.00 13.45           O      5.035
ATOM   2296  CB  PRO A 293      22.043  91.415  48.024  1.00 10.63           C      5.084
ATOM   2297  CG  PRO A 293      23.452  91.140  47.668  1.00 15.90           C      5.075
ATOM   2310  N   ALA A 296      16.953  88.818  48.534  1.00 14.83           N      5.040
ATOM   2311  CA  ALA A 296      16.349  89.950  49.265  1.00 17.73           C      4.587
ATOM   2312  C   ALA A 296      15.883  89.542  50.674  1.00 18.30           C      4.252
ATOM   2313  O   ALA A 296      14.792  89.912  51.111  1.00 17.05           O      4.467
ATOM   2314  CB  ALA A 296      15.181  90.559  48.461  1.00 15.11           C      4.487
ATOM   2315  N   LYS A 297      16.753  88.844  51.403  1.00 19.59           N      4.275
ATOM   2316  CA  LYS A 297      16.406  88.323  52.735  1.00 20.69           C      4.739
ATOM   2317  C   LYS A 297      17.057  88.969  53.971  1.00 19.31           C      4.205
ATOM   2318  O   LYS A 297      16.545  88.821  55.084  1.00 20.28           O      4.947
ATOM   2319  CB  LYS A 297      16.669  86.800  52.774  1.00 12.65           C      5.297
ATOM   2324  N   GLY A 298      18.170  89.666  53.779  1.00 13.93           N      3.414
ATOM   2325  CA  GLY A 298      18.887  90.286  54.895  1.00 18.62           C      3.628
ATOM   2326  C   GLY A 298      18.096  91.104  55.918  1.00 17.98           C      3.832
ATOM   2327  O   GLY A 298      18.071  90.788  57.114  1.00 17.73           O      5.047
ATOM   2328  N   LEU A 299      17.495  92.194  55.456  1.00 18.57           N      3.050
ATOM   2329  CA  LEU A 299      16.710  93.064  56.309  1.00 15.65           C      3.997
ATOM   2330  C   LEU A 299      15.509  92.266  56.787  1.00 15.26           C      4.936
ATOM   2331  O   LEU A 299      15.097  92.364  57.945  1.00 15.46           O      4.917
ATOM   2332  CB  LEU A 299      16.263  94.301  55.526  1.00 16.48           C      3.744
ATOM   2333  CG  LEU A 299      15.339  95.301  56.227  1.00 17.97           C      5.155
ATOM   2334  CD1 LEU A 299      16.037  95.877  57.437  1.00 13.88           C      5.186
ATOM   2335  CD2 LEU A 299      14.936  96.407  55.254  1.00  8.82           C      5.114
ATOM   2336  N   ASN A 300      14.978  91.428  55.911  1.00 13.22           N      4.696
ATOM   2337  CA  ASN A 300      13.828  90.634  56.283  1.00 15.45           C      5.239
ATOM   2338  C   ASN A 300      14.083  89.614  57.398  1.00 14.62           C      5.234
ATOM   2340  CB  ASN A 300      13.205  90.007  55.040  1.00 17.43           C      5.050
ATOM   2341  CG  ASN A 300      12.589  91.054  54.147  1.00 13.84           C      4.628
ATOM   2342  OD1 ASN A 300      11.688  91.759  54.565  1.00 13.70           O      4.415
ATOM   2343  ND2 ASN A 300      13.100  91.197  52.945  1.00 10.56           N      5.075
ATOM   2356  CB  ALA A 302      17.211  92.331  60.397  1.00 16.49           C      4.774
