# Supplementary material for: A mathematical representation of protein binding sites using structural dispersion of atoms from principal axes for classification of binding ligands
Source: PLoS One. 2021 Apr 8;16(4):e0244905. doi: 10.1371/journal.pone.0244905 (PMC8031081; doi:10.1371/journal.pone.0244905)
Supplement: S1 Data — (ZIP) [file pone.0244905.s006.zip › pdbligand5_3_906/1BFF.lig.PO4.pdb]

ATOM     84  CB  ASN A  35      30.049  16.899  19.732  1.00 16.96           C      5.005
ATOM     85  CG  ASN A  35      30.715  15.568  20.052  1.00 18.47           C      4.809
ATOM     86  OD1 ASN A  35      30.306  14.916  21.021  1.00 19.03           O      5.009
ATOM     87  ND2 ASN A  35      31.720  15.141  19.224  1.00 14.25           N      3.711
ATOM    824  C   LEU A 126      33.949  17.698  17.468  1.00 15.28           C      4.407
ATOM    825  O   LEU A 126      32.829  17.275  17.761  1.00 17.60           O      3.943
ATOM    830  N   LYS A 127      35.091  17.155  17.891  1.00 17.35           N      4.127
ATOM    831  CA  LYS A 127      35.176  16.015  18.794  1.00 17.24           C      4.188
ATOM    832  C   LYS A 127      34.827  16.461  20.221  1.00 18.18           C      4.744
ATOM    833  O   LYS A 127      34.922  17.653  20.600  1.00 19.51           O      5.003
ATOM    834  CB  LYS A 127      36.576  15.500  18.833  1.00 14.98           C      4.436
ATOM    835  CG  LYS A 127      37.051  15.195  17.440  1.00 19.01           C      4.726
ATOM    836  CD  LYS A 127      38.430  14.612  17.478  1.00 22.45           C      5.143
ATOM    837  CE  LYS A 127      38.467  13.272  18.164  1.00 24.74           C      4.895
ATOM    838  NZ  LYS A 127      38.354  12.134  17.215  1.00 31.25           N      4.850
ATOM    839  N   ARG A 128      34.454  15.497  21.042  1.00 20.16           N      4.169
ATOM    840  CA  ARG A 128      34.120  15.793  22.420  1.00 21.71           C      5.226
ATOM    843  CB  ARG A 128      33.713  14.500  23.119  1.00 26.71           C      4.984
ATOM    844  CG  ARG A 128      32.555  13.777  22.433  1.00 32.51           C      4.219
ATOM    845  CD  ARG A 128      32.599  12.272  22.666  1.00 34.74           C      4.074
ATOM    846  NE  ARG A 128      33.766  11.701  22.011  1.00 35.02           N      3.266
ATOM    847  CZ  ARG A 128      34.906  11.364  22.631  1.00 35.09           C      4.094
ATOM    848  NH1 ARG A 128      35.058  11.501  23.963  1.00 34.20           N      4.098
ATOM    849  NH2 ARG A 128      35.914  10.865  21.886  1.00 36.84           N      3.980
ATOM    886  CB  LYS A 133      35.798  15.264  14.336  1.00 14.22           C      5.065
ATOM    887  CG  LYS A 133      35.853  13.848  13.731  1.00 14.25           C      5.292
ATOM    888  CD  LYS A 133      34.508  13.172  13.813  1.00 15.32           C      5.128
ATOM    889  CE  LYS A 133      34.414  12.214  14.953  1.00 19.01           C      3.871
ATOM    890  NZ  LYS A 133      33.021  11.959  15.280  1.00 19.65           N      3.565
ATOM    917  NZ  LYS A 137      37.485  11.443  13.796  1.00 28.70           N      4.921
ATOM    958  N   ALA A 144      28.886  15.058  16.689  1.00 13.81           N      5.093
ATOM    959  CA  ALA A 144      29.998  15.891  16.301  1.00 14.04           C      4.694
ATOM    962  CB  ALA A 144      31.136  14.998  15.859  1.00 13.11           C      4.887
