# Supplementary material for: A mathematical representation of protein binding sites using structural dispersion of atoms from principal axes for classification of binding ligands
Source: PLoS One. 2021 Apr 8;16(4):e0244905. doi: 10.1371/journal.pone.0244905 (PMC8031081; doi:10.1371/journal.pone.0244905)
Supplement: S1 Data — (ZIP) [file pone.0244905.s006.zip › pdbligand5_3_906/1BG9.lig.BGC.pdb]

ATOM   1434  CD  LYS A 182       2.970  62.738  40.197  1.00 31.81           C      4.935
ATOM   1435  CE  LYS A 182       3.401  64.167  39.912  1.00 34.17           C      5.165
ATOM   1436  NZ  LYS A 182       4.505  64.457  40.816  1.00 43.03           N      5.161
ATOM   1614  CA  TRP A 206       6.796  61.657  36.605  1.00  6.41           C      4.932
ATOM   1615  C   TRP A 206       7.086  61.968  38.042  1.00  9.20           C      4.950
ATOM   1616  O   TRP A 206       6.603  63.009  38.510  1.00 13.36           O      4.258
ATOM   1617  CB  TRP A 206       7.119  62.852  35.746  1.00  2.00           C      4.434
ATOM   1618  CG  TRP A 206       8.561  63.313  35.740  1.00  5.60           C      4.953
ATOM   1619  CD1 TRP A 206       9.557  62.799  36.516  1.00  5.83           C      4.614
ATOM   1620  CD2 TRP A 206       9.014  64.327  34.975  1.00  9.10           C      5.143
ATOM   1621  NE1 TRP A 206      10.617  63.494  36.249  1.00  8.26           N      4.557
ATOM   1622  CE2 TRP A 206      10.326  64.405  35.340  1.00  9.39           C      4.867
ATOM   1623  CE3 TRP A 206       8.503  65.180  34.042  1.00 14.90           C      4.880
ATOM   1624  CZ2 TRP A 206      11.166  65.328  34.795  1.00 15.65           C      5.072
ATOM   1625  CZ3 TRP A 206       9.338  66.118  33.481  1.00 10.60           C      4.733
ATOM   1626  CH2 TRP A 206      10.650  66.189  33.853  1.00 12.79           C      4.884
ATOM   1627  N   THR A 207       7.848  61.126  38.760  1.00  8.23           N      5.208
ATOM   1628  CA  THR A 207       8.247  61.475  40.117  1.00  8.50           C      4.665
ATOM   1629  C   THR A 207       9.760  61.387  40.274  1.00  9.07           C      4.659
ATOM   1630  O   THR A 207      10.458  60.939  39.373  1.00  6.50           O      5.209
ATOM   1631  CB  THR A 207       7.528  60.565  41.142  1.00  6.75           C      4.859
ATOM   1634  N   SER A 208      10.354  61.773  41.384  1.00 15.61           N      4.624
ATOM   1635  CA  SER A 208      11.803  61.843  41.504  1.00 17.87           C      5.124
ATOM   1638  CB  SER A 208      12.246  62.777  42.663  1.00 18.51           C      5.193
ATOM   1639  OG  SER A 208      11.349  63.882  42.855  1.00 21.51           O      4.214
ATOM   2314  CB  MET A 296      13.283  69.449  33.195  1.00 16.49           C      4.821
ATOM   2315  CG  MET A 296      12.588  70.783  33.325  1.00 25.75           C      4.749
ATOM   2316  SD  MET A 296      10.865  70.294  33.507  1.00 39.36           S      5.048
ATOM   2317  CE  MET A 296      10.091  71.204  32.209  1.00 36.03           C      5.001
