# Supplementary material for: A mathematical representation of protein binding sites using structural dispersion of atoms from principal axes for classification of binding ligands
Source: PLoS One. 2021 Apr 8;16(4):e0244905. doi: 10.1371/journal.pone.0244905 (PMC8031081; doi:10.1371/journal.pone.0244905)
Supplement: S1 Data — (ZIP) [file pone.0244905.s006.zip › pdbligand5_3_906/1BIH.lig.PO4.pdb]

ATOM   1187  CD  ARG A 153      41.118  27.215 112.160  1.00 25.20           C      4.308
ATOM   1188  NE  ARG A 153      39.786  27.635 111.722  1.00 25.20           N      4.331
ATOM   1189  CZ  ARG A 153      39.049  28.562 112.333  1.00 25.20           C      4.838
ATOM   1190  NH1 ARG A 153      39.516  29.172 113.415  1.00 25.20           N      3.710
ATOM   1191  NH2 ARG A 153      37.843  28.878 111.865  1.00 25.20           N      4.386
ATOM   1882  CE1 TYR A 243      46.006  32.252 117.291  1.00 35.28           C      5.053
ATOM   1883  CE2 TYR A 243      45.096  30.074 117.848  1.00 35.28           C      5.044
ATOM   1884  CZ  TYR A 243      44.940  31.345 117.279  1.00 35.28           C      4.900
ATOM   1885  OH  TYR A 243      43.735  31.694 116.677  1.00 35.28           O      3.524
ATOM   2041  C   ARG A 263      44.876  36.632 114.310  1.00  8.61           C      4.652
ATOM   2042  O   ARG A 263      45.034  35.463 113.966  1.00 12.48           O      5.170
ATOM   2050  N   HIS A 264      43.700  37.123 114.691  1.00  3.03           N      4.605
ATOM   2051  CA  HIS A 264      42.507  36.297 114.727  1.00  3.03           C      4.226
ATOM   2052  C   HIS A 264      41.701  36.532 113.462  1.00  3.03           C      4.388
ATOM   2053  O   HIS A 264      40.787  37.346 113.439  1.00  9.08           O      5.118
ATOM   2054  CB  HIS A 264      41.686  36.600 115.994  1.00  9.08           C      4.503
ATOM   2055  CG  HIS A 264      42.420  36.305 117.274  1.00  9.08           C      4.961
ATOM   2056  ND1 HIS A 264      42.670  35.026 117.714  1.00  9.08           N      4.416
ATOM   2058  CE1 HIS A 264      43.384  35.068 118.827  1.00  9.08           C      4.298
ATOM   2060  N   ASN A 265      42.075  35.815 112.403  1.00 14.80           N      4.256
ATOM   2061  CA  ASN A 265      41.409  35.910 111.103  1.00 14.80           C      5.021
ATOM   2062  C   ASN A 265      41.152  34.536 110.477  1.00 14.80           C      4.692
ATOM   2063  O   ASN A 265      41.174  34.389 109.250  1.00  6.09           O      4.984
ATOM   2066  OD1 ASN A 265      44.318  35.620 109.969  1.00  6.09           O      5.232
ATOM   2068  N   ARG A 266      40.901  33.540 111.326  1.00 34.72           N      3.509
ATOM   2069  CA  ARG A 266      40.628  32.164 110.896  1.00 34.72           C      3.758
ATOM   2070  C   ARG A 266      41.831  31.506 110.249  1.00 34.72           C      4.558
ATOM   2071  O   ARG A 266      41.667  30.750 109.301  1.00 17.04           O      5.173
ATOM   2072  CB  ARG A 266      39.470  32.103 109.885  1.00 17.04           C      4.981
ATOM   2073  CG  ARG A 266      38.312  33.028 110.155  1.00 17.04           C      5.237
ATOM   2074  CD  ARG A 266      36.997  32.270 110.192  1.00 17.04           C      4.858
ATOM   2079  N   THR A 267      43.031  31.792 110.742  1.00  3.03           N      4.455
ATOM   2080  CA  THR A 267      44.234  31.207 110.169  1.00  3.03           C      4.524
ATOM   2081  C   THR A 267      45.095  30.666 111.275  1.00  3.03           C      4.447
ATOM   2084  OG1 THR A 267      45.485  33.247 110.327  1.00  4.31           O      4.841
ATOM   2086  N   SER A 268      44.511  30.587 112.468  1.00 16.82           N      4.539
ATOM   2087  CA  SER A 268      45.198  30.083 113.653  1.00 16.82           C      4.930
ATOM   2088  C   SER A 268      46.471  30.833 113.992  1.00 16.82           C      4.709
ATOM   2091  OG  SER A 268      44.337  27.877 113.277  1.00  4.15           O      4.769
ATOM   2092  N   GLY A 269      46.440  32.150 113.828  1.00  8.73           N      4.283
