# Supplementary material for: A mathematical representation of protein binding sites using structural dispersion of atoms from principal axes for classification of binding ligands
Source: PLoS One. 2021 Apr 8;16(4):e0244905. doi: 10.1371/journal.pone.0244905 (PMC8031081; doi:10.1371/journal.pone.0244905)
Supplement: S1 Data — (ZIP) [file pone.0244905.s006.zip › pdbligand5_3_906/1BIN.lig.HEM.pdb]

ATOM    328  CA  LEU A  43      21.207  11.207  18.166  1.00 24.60           C      4.395
ATOM    329  C   LEU A  43      21.095  10.816  16.682  1.00 24.50           C      5.221
ATOM    330  O   LEU A  43      20.195  10.075  16.303  1.00 24.30           O      4.741
ATOM    331  CB  LEU A  43      20.402  12.497  18.337  1.00 25.00           C      5.138
ATOM    332  CG  LEU A  43      19.972  13.129  19.649  1.00 25.30           C      5.019
ATOM    333  CD1 LEU A  43      19.186  14.385  19.279  1.00 25.10           C      4.874
ATOM    334  CD2 LEU A  43      19.125  12.153  20.478  1.00 25.60           C      4.790
ATOM    335  N   PHE A  44      21.926  11.413  15.833  1.00 24.70           N      4.425
ATOM    336  CA  PHE A  44      21.860  11.150  14.397  1.00 24.90           C      4.689
ATOM    337  C   PHE A  44      22.691   9.953  14.022  1.00 25.20           C      5.178
ATOM    339  CB  PHE A  44      22.296  12.381  13.587  1.00 24.90           C      5.236
ATOM    340  CG  PHE A  44      21.366  13.565  13.720  1.00 24.80           C      5.265
ATOM    341  CD1 PHE A  44      21.469  14.430  14.794  1.00 24.70           C      5.262
ATOM    342  CD2 PHE A  44      20.375  13.797  12.774  1.00 24.70           C      5.093
ATOM    343  CE1 PHE A  44      20.593  15.513  14.928  1.00 24.80           C      4.298
ATOM    344  CE2 PHE A  44      19.503  14.870  12.903  1.00 24.70           C      4.980
ATOM    345  CZ  PHE A  44      19.615  15.726  13.986  1.00 24.70           C      5.116
ATOM    346  N   SER A  45      22.081   9.069  13.222  1.00 25.00           N      4.611
ATOM    347  CA  SER A  45      22.717   7.827  12.784  1.00 24.70           C      4.471
ATOM    350  CB  SER A  45      21.729   6.968  11.979  1.00 24.70           C      4.737
ATOM    351  OG  SER A  45      21.063   7.713  10.970  1.00 24.70           O      4.542
ATOM    358  CD1 PHE A  46      22.040  10.676   9.235  1.00 21.50           C      5.072
ATOM    360  CE1 PHE A  46      21.036  11.612   9.413  1.00 20.90           C      4.262
ATOM    362  CZ  PHE A  46      21.368  12.940   9.560  1.00 21.00           C      4.858
ATOM    440  NZ  LYS A  57      22.146   6.739   8.874  1.00 18.50           N      4.720
ATOM    465  CG  HIS A  61      18.754  14.049   7.677  1.00 10.60           C      5.032
ATOM    466  ND1 HIS A  61      17.865  13.164   8.254  1.00 11.40           N      4.457
ATOM    467  CD2 HIS A  61      18.567  15.233   8.298  1.00 10.60           C      5.050
ATOM    468  CE1 HIS A  61      17.171  13.790   9.189  1.00 11.40           C      4.865
ATOM    469  NE2 HIS A  61      17.577  15.046   9.231  1.00 11.40           N      4.610
ATOM    485  CA  LYS A  64      15.229  16.259   2.954  1.00  6.90           C      5.235
ATOM    486  C   LYS A  64      14.707  17.359   3.877  1.00  6.20           C      4.737
ATOM    487  O   LYS A  64      13.633  17.889   3.671  1.00  5.50           O      4.961
ATOM    488  CB  LYS A  64      15.184  14.919   3.682  1.00  7.60           C      4.351
ATOM    489  CG  LYS A  64      13.814  14.384   3.767  1.00  8.30           C      5.201
ATOM    490  CD  LYS A  64      13.868  12.896   3.993  1.00  9.40           C      5.247
ATOM    491  CE  LYS A  64      12.469  12.317   3.843  1.00  9.50           C      4.416
ATOM    492  NZ  LYS A  64      12.485  10.863   4.194  1.00 10.80           N      5.125
ATOM    493  N   LEU A  65      15.518  17.711   4.859  1.00  5.40           N      4.649
ATOM    494  CA  LEU A  65      15.176  18.711   5.817  1.00  5.30           C      4.865
ATOM    495  C   LEU A  65      14.829  20.095   5.213  1.00  5.20           C      4.955
ATOM    496  O   LEU A  65      13.772  20.685   5.524  1.00  5.70           O      4.252
ATOM    497  CB  LEU A  65      16.281  18.800   6.835  1.00  4.70           C      4.787
ATOM    498  CG  LEU A  65      15.843  19.688   7.967  1.00  4.80           C      4.374
ATOM    499  CD1 LEU A  65      16.286  19.064   9.276  1.00  4.40           C      4.754
ATOM    500  CD2 LEU A  65      16.406  21.089   7.773  1.00  4.70           C      5.051
ATOM    521  CB  LEU A  68      10.641  19.228   5.072  1.00  5.30           C      4.516
ATOM    522  CG  LEU A  68       9.718  18.092   5.513  1.00  5.80           C      5.113
ATOM    524  CD2 LEU A  68      10.553  16.814   5.672  1.00  5.60           C      4.802
ATOM    531  CG2 VAL A  69      12.645  23.513   7.100  1.00  4.20           C      4.364
ATOM    656  CG  LEU A  88       8.959  14.781  10.220  1.00 18.70           C      4.603
ATOM    657  CD1 LEU A  88       9.947  13.853   9.523  1.00 18.90           C      4.321
ATOM    658  CD2 LEU A  88       8.866  16.083   9.467  1.00 18.30           C      4.260
ATOM    673  CB  VAL A  91      11.240  10.492  13.668  1.00 18.20           C      4.892
ATOM    674  CG1 VAL A  91      10.939  11.879  13.175  1.00 18.20           C      4.454
ATOM    675  CG2 VAL A  91      12.762  10.335  13.806  1.00 18.10           C      4.017
ATOM    681  CG  HIS A  92      11.232  15.190  15.315  1.00 16.80           C      4.461
ATOM    682  ND1 HIS A  92      10.663  14.930  14.086  1.00 16.50           N      4.439
ATOM    683  CD2 HIS A  92      12.469  15.663  15.061  1.00 16.40           C      3.305
ATOM    684  CE1 HIS A  92      11.529  15.211  13.134  1.00 16.10           C      3.327
ATOM    685  NE2 HIS A  92      12.635  15.656  13.697  1.00 16.00           N      2.351
ATOM    697  CD  GLN A  94      14.738  11.437  19.840  1.00 25.60           C      4.948
ATOM    699  NE2 GLN A  94      15.660  11.113  18.922  1.00 25.80           N      4.590
ATOM    711  C   ALA A  96      15.804  16.585  21.678  1.00 22.00           C      4.358
ATOM    712  O   ALA A  96      16.388  17.668  21.494  1.00 21.10           O      5.128
ATOM    713  CB  ALA A  96      17.700  14.961  21.948  1.00 22.70           C      5.151
ATOM    714  N   VAL A  97      14.638  16.292  21.132  1.00 21.10           N      5.204
ATOM    715  CA  VAL A  97      13.932  17.294  20.439  1.00 20.20           C      5.083
ATOM    718  CB  VAL A  97      12.955  16.685  19.449  1.00 20.30           C      4.923
ATOM    719  CG1 VAL A  97      11.861  17.640  19.146  1.00 20.40           C      5.088
ATOM    720  CG2 VAL A  97      13.702  16.343  18.175  1.00 20.80           C      3.913
ATOM    724  O   THR A  98      13.845  20.890  21.500  1.00 15.40           O      5.142
ATOM    744  CA  GLN A 101      17.081  22.152  20.287  1.00  9.30           C      4.551
ATOM    745  C   GLN A 101      16.509  22.687  19.010  1.00  8.30           C      5.040
ATOM    746  O   GLN A 101      17.260  22.881  18.066  1.00  8.00           O      4.887
ATOM    747  CB  GLN A 101      16.852  20.682  20.271  1.00 10.40           C      4.923
ATOM    748  CG  GLN A 101      17.352  20.014  21.470  1.00 12.20           C      5.279
ATOM    749  CD  GLN A 101      18.683  19.479  21.278  1.00 13.00           C      4.565
ATOM    750  OE1 GLN A 101      19.606  20.263  20.940  1.00 14.30           O      5.127
ATOM    751  NE2 GLN A 101      18.848  18.142  21.444  1.00 11.80           N      4.394
ATOM    752  N   PHE A 102      15.177  22.885  18.956  1.00  7.60           N      5.091
ATOM    753  CA  PHE A 102      14.537  23.450  17.743  1.00  6.80           C      5.074
ATOM    754  C   PHE A 102      15.155  24.775  17.373  1.00  6.20           C      4.684
ATOM    755  O   PHE A 102      15.326  25.012  16.186  1.00  6.10           O      4.877
ATOM    756  CB  PHE A 102      12.995  23.624  17.829  1.00  6.80           C      4.327
ATOM    757  CG  PHE A 102      12.236  22.353  17.595  1.00  6.90           C      5.287
ATOM    758  CD1 PHE A 102      11.982  21.915  16.321  1.00  6.60           C      4.287
ATOM    759  CD2 PHE A 102      11.817  21.565  18.671  1.00  7.00           C      4.266
ATOM    760  CE1 PHE A 102      11.326  20.712  16.099  1.00  7.10           C      3.983
ATOM    761  CE2 PHE A 102      11.163  20.363  18.450  1.00  7.30           C      4.511
ATOM    762  CZ  PHE A 102      10.915  19.927  17.160  1.00  7.00           C      4.792
ATOM    781  CB  VAL A 105      17.522  22.726  14.216  1.00  4.20           C      4.764
ATOM    782  CG1 VAL A 105      17.351  22.359  12.728  1.00  3.40           C      4.478
ATOM    783  CG2 VAL A 105      18.049  21.494  15.026  1.00  3.30           C      4.582
ATOM    998  C   TYR A 133       9.968  26.751  11.238  1.00  7.80           C      5.185
ATOM    999  O   TYR A 133       9.717  25.640  11.680  1.00  7.30           O      4.184
ATOM   1001  CG  TYR A 133      12.914  26.273  11.219  1.00  7.40           C      5.064
ATOM   1002  CD1 TYR A 133      12.734  26.495  12.585  1.00  7.40           C      5.287
ATOM   1003  CD2 TYR A 133      13.640  25.120  10.826  1.00  7.10           C      4.110
ATOM   1004  CE1 TYR A 133      13.212  25.634  13.519  1.00  7.40           C      4.704
ATOM   1005  CE2 TYR A 133      14.141  24.234  11.793  1.00  6.70           C      5.289
ATOM   1006  CZ  TYR A 133      13.914  24.510  13.141  1.00  7.20           C      5.235
ATOM   1007  OH  TYR A 133      14.375  23.722  14.192  1.00  7.00           O      4.427
ATOM   1026  CA  LEU A 136       6.749  23.492  10.615  1.00  8.80           C      5.267
ATOM   1027  C   LEU A 136       7.256  22.809  11.912  1.00  9.00           C      4.359
ATOM   1028  O   LEU A 136       6.977  21.648  12.129  1.00  9.10           O      4.539
ATOM   1029  CB  LEU A 136       7.756  23.291   9.503  1.00  8.00           C      4.832
ATOM   1030  CG  LEU A 136       8.174  21.874   9.231  1.00  7.30           C      4.415
ATOM   1032  CD2 LEU A 136       9.152  21.931   8.072  1.00  6.50           C      5.109
ATOM   1033  N   ALA A 137       8.069  23.507  12.712  1.00  9.60           N      5.227
ATOM   1034  CA  ALA A 137       8.565  22.996  14.015  1.00  9.80           C      4.980
ATOM   1035  C   ALA A 137       7.360  22.848  14.971  1.00 10.20           C      5.073
ATOM   1037  CB  ALA A 137       9.597  23.954  14.631  1.00  9.40           C      4.958
ATOM   1053  CG1 ILE A 140       7.712  18.541  12.329  1.00 13.40           C      5.289
ATOM   1055  CD1 ILE A 140       9.091  18.907  11.999  1.00 13.10           C      4.977
