# Supplementary material for: A mathematical representation of protein binding sites using structural dispersion of atoms from principal axes for classification of binding ligands
Source: PLoS One. 2021 Apr 8;16(4):e0244905. doi: 10.1371/journal.pone.0244905 (PMC8031081; doi:10.1371/journal.pone.0244905)
Supplement: S1 Data — (ZIP) [file pone.0244905.s006.zip › pdbligand5_3_906/1BJW.lig.PO4.pdb]

ATOM    275  O   THR A  37      36.435  50.497  50.304  1.00 17.06           O      4.890
ATOM    281  C   ALA A  38      33.552  50.754  50.731  1.00 17.56           C      4.764
ATOM    282  O   ALA A  38      33.435  49.535  50.677  1.00 18.05           O      5.023
ATOM    284  N   GLY A  39      33.353  51.465  51.844  1.00 16.84           N      5.055
ATOM    285  CA  GLY A  39      32.949  50.828  53.083  1.00 16.05           C      4.016
ATOM    286  C   GLY A  39      31.535  51.256  53.434  1.00 16.49           C      4.761
ATOM    287  O   GLY A  39      31.041  51.023  54.540  1.00 17.29           O      4.539
ATOM    288  N   GLU A  40      30.845  51.824  52.456  1.00 15.70           N      5.255
ATOM    951  CG  TRP A 125      35.781  47.021  61.121  1.00 14.76           C      4.812
ATOM    952  CD1 TRP A 125      35.930  47.539  59.868  1.00 16.23           C      4.444
ATOM    954  NE1 TRP A 125      35.337  48.779  59.799  1.00 18.08           N      3.678
ATOM    955  CE2 TRP A 125      34.794  49.081  61.020  1.00 16.71           C      4.744
ATOM    957  CZ2 TRP A 125      34.091  50.205  61.435  1.00 19.14           C      5.110
ATOM   1345  CG  ASN A 175      34.100  45.369  57.152  1.00 12.82           C      5.005
ATOM   1346  OD1 ASN A 175      35.020  45.063  56.393  1.00 14.12           O      5.158
ATOM   1347  ND2 ASN A 175      33.730  46.631  57.355  1.00 12.10           N      3.950
ATOM   1595  OH  TYR A 206      30.492  47.176  56.588  1.00 13.75           O      4.077
ATOM   2497  CE1 TYR A 322      33.285  46.537  52.441  1.00  9.31           C      5.116
ATOM   2498  CE2 TYR A 322      32.330  45.402  54.355  1.00 13.29           C      4.988
ATOM   2499  CZ  TYR A 322      32.642  46.579  53.676  1.00 12.19           C      5.178
ATOM   2500  OH  TYR A 322      32.298  47.786  54.227  1.00 12.65           O      4.308
ATOM   2732  CE2 PHE A 354      39.119  45.980  56.850  1.00 20.55           C      4.403
ATOM   2733  CZ  PHE A 354      39.742  46.573  55.750  1.00 21.40           C      4.634
ATOM   2783  NE  ARG A 361      36.955  46.317  52.434  1.00 15.03           N      5.192
ATOM   2784  CZ  ARG A 361      36.525  47.312  53.214  1.00 16.97           C      4.562
ATOM   2785  NH1 ARG A 361      36.176  47.065  54.474  1.00 15.62           N      3.864
ATOM   2786  NH2 ARG A 361      36.405  48.545  52.726  1.00 16.25           N      4.267
