# Supplementary material for: A mathematical representation of protein binding sites using structural dispersion of atoms from principal axes for classification of binding ligands
Source: PLoS One. 2021 Apr 8;16(4):e0244905. doi: 10.1371/journal.pone.0244905 (PMC8031081; doi:10.1371/journal.pone.0244905)
Supplement: S1 Data — (ZIP) [file pone.0244905.s006.zip › pdbligand5_3_906/1BPD.lig.PO4.pdb]

ATOM   1062  CD  ARG A 149      23.570  12.906  31.810  1.00 62.12           C      5.272
ATOM   1063  NE  ARG A 149      23.316  12.508  33.203  1.00 69.27           N      4.576
ATOM   1064  CZ  ARG A 149      22.240  12.950  33.898  1.00 76.05           C      4.104
ATOM   1065  NH1 ARG A 149      21.348  13.781  33.364  1.00 77.18           N      3.693
ATOM   1066  NH2 ARG A 149      22.065  12.574  35.162  1.00 78.83           N      3.518
ATOM   1305  C   GLY A 179      19.849  16.538  42.392  1.00 28.78           C      5.269
ATOM   1307  N   SER A 180      19.566  15.462  41.617  1.00 24.79           N      4.357
ATOM   1308  CA  SER A 180      20.267  14.165  41.583  1.00 19.99           C      4.550
ATOM   1311  CB  SER A 180      20.393  13.506  40.210  1.00 20.03           C      4.140
ATOM   1312  OG  SER A 180      21.002  14.363  39.287  1.00 21.17           O      3.492
ATOM   1366  C   SER A 187      24.913  12.976  37.115  1.00 52.84           C      4.922
ATOM   1367  O   SER A 187      23.780  12.539  36.867  1.00 52.52           O      4.932
ATOM   1371  CA  SER A 188      23.974  15.138  37.554  1.00 50.62           C      5.045
ATOM   1372  C   SER A 188      23.843  15.764  36.153  1.00 56.27           C      4.926
ATOM   1374  CB  SER A 188      24.133  16.224  38.630  1.00 45.34           C      4.875
ATOM   1376  N   GLY A 189      22.683  16.413  35.836  1.00 57.01           N      4.174
ATOM   1377  CA  GLY A 189      22.439  17.067  34.529  1.00 54.60           C      4.695
ATOM   1378  C   GLY A 189      22.492  18.616  34.542  1.00 50.65           C      5.186
ATOM   1380  N   ASP A 190      22.165  19.195  35.687  1.00 44.49           N      4.894
ATOM   1385  CG  ASP A 190      19.742  20.047  35.598  1.00 38.32           C      4.957
ATOM   1386  OD1 ASP A 190      19.672  19.316  36.562  1.00 39.79           O      5.138
ATOM   1387  OD2 ASP A 190      19.029  19.881  34.519  1.00 37.80           O      5.293
