# Supplementary material for: A mathematical representation of protein binding sites using structural dispersion of atoms from principal axes for classification of binding ligands
Source: PLoS One. 2021 Apr 8;16(4):e0244905. doi: 10.1371/journal.pone.0244905 (PMC8031081; doi:10.1371/journal.pone.0244905)
Supplement: S1 Data — (ZIP) [file pone.0244905.s006.zip › pdbligand5_3_906/1BPI.lig.PO4.pdb]

ATOM    147  CD1 ILE A  18      28.394   9.721  12.966  1.00  7.94           C      5.221
ATOM    163  NE  ARG A  20      27.460  12.717   8.280  1.00  4.28           N      5.053
ATOM    164  CZ  ARG A  20      28.749  12.757   8.662  1.00  4.87           C      4.474
ATOM    165  NH1 ARG A  20      29.711  12.418   7.830  1.00  5.39           N      4.040
ATOM    166  NH2 ARG A  20      28.981  13.090   9.928  1.00  6.80           N      3.986
ATOM    288  CD2 TYR A  35      30.010   9.098   9.295  1.00  6.11           C      5.066
ATOM    289  CE1 TYR A  35      32.418   7.872   8.616  1.00  5.70           C      5.017
ATOM    290  CE2 TYR A  35      31.283   9.625   9.723  1.00  6.09           C      3.908
ATOM    291  CZ  TYR A  35      32.417   8.949   9.413  1.00  5.79           C      4.277
ATOM    292  OH  TYR A  35      33.687   9.421   9.834  1.00  6.99           O      3.792
ATOM    298  CA  GLY A  37      31.552   7.727  12.677  1.00  6.31           C      5.079
ATOM    299  C   GLY A  37      33.092   7.977  12.705  1.00  7.18           C      4.418
ATOM    300  O   GLY A  37      33.471   8.986  13.402  1.00  7.47           O      5.226
ATOM    301  N   CYS A  38      33.879   7.245  12.032  1.00  4.90           N      4.815
ATOM    302  CA  CYS A  38      35.282   7.502  11.824  1.00  5.55           C      4.768
ATOM    303  C   CYS A  38      35.767   7.131  10.471  1.00  6.78           C      5.174
ATOM    307  N   ARG A  39      36.879   7.812  10.077  1.00  7.19           N      5.184
ATOM    318  N   ALA A  40      35.951   8.639   7.591  1.00  6.12           N      5.037
ATOM    322  CB  ALA A  40      34.393  10.288   6.626  1.00  7.37           C      4.726
ATOM    356  CG  ASN A  44      30.448  10.600   4.728  1.00  4.27           C      4.982
ATOM    357  OD1 ASN A  44      29.654  11.459   5.122  1.00  5.04           O      4.707
ATOM    358  ND2 ASN A  44      30.903   9.694   5.556  1.00  4.38           N      4.725
ATOM    376  CD  LYS A  46      28.010  17.351   8.112  1.00 10.81           C      4.316
ATOM    377  CE  LYS A  46      29.356  16.926   8.706  1.00 12.28           C      4.326
ATOM    378  NZ  LYS A  46      29.752  17.643   9.952  1.00 11.61           N      3.334
