# Supplementary material for: A mathematical representation of protein binding sites using structural dispersion of atoms from principal axes for classification of binding ligands
Source: PLoS One. 2021 Apr 8;16(4):e0244905. doi: 10.1371/journal.pone.0244905 (PMC8031081; doi:10.1371/journal.pone.0244905)
Supplement: S1 Data — (ZIP) [file pone.0244905.s006.zip › pdbligand5_3_906/1BRL.lig.PO4.pdb]

ATOM    821  N   ARG A 107       6.772  72.436  94.346  1.00 53.68           N      4.944
ATOM    825  CB  ARG A 107       8.753  72.181  95.747  1.00 67.26           C      4.449
ATOM    826  CG  ARG A 107      10.086  71.493  95.982  1.00 33.69           C      5.082
ATOM    827  CD  ARG A 107       9.912  70.222  96.836  1.00 90.20           C      4.659
ATOM    828  NE  ARG A 107      11.157  69.607  97.321  1.00 85.96           N      4.942
ATOM    829  CZ  ARG A 107      11.443  69.445  98.620  1.00 84.34           C      5.116
ATOM    830  NH1 ARG A 107      10.592  69.847  99.579  1.00 75.18           N      4.050
ATOM    843  CD2 LEU A 109       6.705  67.522  95.649  1.00 75.92           C      5.107
ATOM   1356  C   VAL A 173       2.109  73.017  98.371  1.00 45.25           C      4.594
ATOM   1357  O   VAL A 173       3.176  72.606  97.897  1.00 31.79           O      4.788
ATOM   1361  N   ALA A 174       1.827  73.218  99.673  1.00 58.64           N      4.972
ATOM   1362  CA  ALA A 174       2.781  72.916 100.725  1.00 47.31           C      4.803
ATOM   1363  C   ALA A 174       2.310  72.013 101.820  1.00 38.23           C      5.010
ATOM   1364  O   ALA A 174       1.239  72.245 102.389  1.00 37.68           O      5.007
ATOM   1365  CB  ALA A 174       3.347  74.168 101.326  1.00 43.66           C      5.045
ATOM   1366  N   GLU A 175       3.197  71.001 102.006  1.00 51.83           N      4.004
ATOM   1367  CA  GLU A 175       3.217  69.880 102.950  1.00 67.86           C      4.420
ATOM   1368  C   GLU A 175       4.361  70.179 103.945  1.00 71.47           C      4.453
ATOM   1369  O   GLU A 175       4.104  70.485 105.113  1.00 70.25           O      4.260
ATOM   1370  CB  GLU A 175       3.354  68.491 102.228  1.00 68.41           C      4.173
ATOM   1371  CG  GLU A 175       2.983  67.222 103.077  1.00100.00           C      4.324
ATOM   1375  N   SER A 176       5.619  70.138 103.467  1.00 59.61           N      3.516
ATOM   1376  CA  SER A 176       6.785  70.431 104.285  1.00 42.27           C      4.222
ATOM   1377  C   SER A 176       6.610  71.757 104.988  1.00 51.04           C      5.192
ATOM   1378  O   SER A 176       5.811  72.597 104.576  1.00 59.01           O      5.220
ATOM   1379  CB  SER A 176       8.040  70.550 103.449  1.00 36.56           C      3.701
ATOM   1380  OG  SER A 176       9.086  69.817 104.066  1.00100.00           O      4.709
ATOM   1392  N   THR A 179       8.794  74.685 103.606  1.00 56.26           N      5.103
ATOM   1393  CA  THR A 179       7.972  75.250 102.605  1.00 48.47           C      4.950
ATOM   1396  CB  THR A 179       7.571  74.201 101.596  1.00 44.07           C      4.530
ATOM   1397  OG1 THR A 179       8.768  73.906 100.889  1.00 66.40           O      4.509
ATOM   1398  CG2 THR A 179       6.528  74.798 100.663  1.00 58.43           C      4.786
