# Supplementary material for: A mathematical representation of protein binding sites using structural dispersion of atoms from principal axes for classification of binding ligands
Source: PLoS One. 2021 Apr 8;16(4):e0244905. doi: 10.1371/journal.pone.0244905 (PMC8031081; doi:10.1371/journal.pone.0244905)
Supplement: S1 Data — (ZIP) [file pone.0244905.s006.zip › pdbligand5_3_906/1BRR.lig.GLC.pdb]

ATOM    472  CE1 TYR A  64       9.292   7.967   8.822  1.00 50.21           C      4.970
ATOM    474  CZ  TYR A  64      10.429   7.374   9.334  1.00 50.08           C      4.912
ATOM    475  OH  TYR A  64      11.473   7.119   8.474  1.00 51.47           O      4.129
ATOM   2245  CA  THR B  67      13.648   9.230  -3.136  1.00 54.74           C      4.977
ATOM   2246  C   THR B  67      12.604  10.334  -2.980  1.00 57.15           C      5.212
ATOM   2248  CB  THR B  67      13.649   8.290  -1.911  1.00 53.65           C      4.528
ATOM   2249  OG1 THR B  67      12.525   7.403  -1.991  1.00 52.32           O      5.237
ATOM   2250  CG2 THR B  67      13.571   9.085  -0.607  1.00 55.16           C      3.887
ATOM   2251  N   MET B  68      11.342   9.987  -3.227  1.00 60.35           N      5.059
ATOM   2253  C   MET B  68       9.431  10.709  -1.861  1.00 63.27           C      5.170
ATOM   2254  O   MET B  68       9.157   9.578  -1.470  1.00 64.72           O      4.292
ATOM   2265  CG2 VAL B  69      10.332  11.393   1.418  1.00 66.21           C      5.079
ATOM   2695  CB  LEU B 127      11.656   9.880   5.664  1.00 49.66           C      4.976
ATOM   2696  CG  LEU B 127      13.043   9.551   5.120  1.00 48.88           C      5.114
ATOM   2697  CD1 LEU B 127      13.403   8.144   5.545  1.00 48.27           C      4.205
ATOM   2698  CD2 LEU B 127      13.064   9.678   3.606  1.00 49.71           C      4.602
