# Supplementary material for: A mathematical representation of protein binding sites using structural dispersion of atoms from principal axes for classification of binding ligands
Source: PLoS One. 2021 Apr 8;16(4):e0244905. doi: 10.1371/journal.pone.0244905 (PMC8031081; doi:10.1371/journal.pone.0244905)
Supplement: S1 Data — (ZIP) [file pone.0244905.s006.zip › pdbligand5_3_906/1BRW.lig.PO4.pdb]

ATOM    626  C   LYS A  81      64.549  13.760  56.572  1.00 24.02           C      4.527
ATOM    627  O   LYS A  81      64.756  12.555  56.740  1.00 24.53           O      5.206
ATOM    629  CG  LYS A  81      63.894  15.035  53.888  1.00 25.46           C      5.016
ATOM    630  CD  LYS A  81      62.937  13.850  53.844  1.00 26.30           C      4.957
ATOM    631  CE  LYS A  81      61.523  14.268  53.478  1.00 25.23           C      4.935
ATOM    632  NZ  LYS A  81      60.605  13.087  53.486  1.00 20.61           N      3.778
ATOM    633  N   HIS A  82      63.459  14.374  57.023  1.00 23.44           N      4.231
ATOM    634  CA  HIS A  82      62.421  13.641  57.734  1.00 19.65           C      4.770
ATOM    635  C   HIS A  82      61.035  14.289  57.712  1.00 19.21           C      4.935
ATOM    636  O   HIS A  82      60.887  15.493  57.938  1.00 14.12           O      4.719
ATOM    637  CB  HIS A  82      62.841  13.369  59.178  1.00 19.65           C      4.605
ATOM    638  CG  HIS A  82      62.473  11.998  59.650  1.00 29.66           C      5.055
ATOM    639  ND1 HIS A  82      61.318  11.736  60.355  1.00 31.35           N      5.243
ATOM    640  CD2 HIS A  82      63.079  10.801  59.462  1.00 32.27           C      4.826
ATOM    641  CE1 HIS A  82      61.229  10.437  60.580  1.00 33.92           C      5.148
ATOM    642  NE2 HIS A  82      62.284   9.847  60.048  1.00 37.32           N      4.888
ATOM    643  N   SER A  83      60.035  13.468  57.396  1.00 20.30           N      4.046
ATOM    644  CA  SER A  83      58.630  13.875  57.349  1.00 18.51           C      4.730
ATOM    645  C   SER A  83      57.958  13.448  58.650  1.00 16.63           C      4.615
ATOM    646  O   SER A  83      58.353  12.454  59.258  1.00 15.62           O      4.983
ATOM    647  CB  SER A  83      57.931  13.186  56.181  1.00 19.64           C      4.183
ATOM    648  OG  SER A  83      56.547  13.478  56.166  1.00 27.64           O      4.526
ATOM    682  OD2 ASP A  89      55.994  12.180  53.462  1.00 18.25           O      4.779
ATOM    697  N   THR A  92      60.676  11.314  49.724  1.00 19.97           N      4.724
ATOM    698  CA  THR A  92      62.003  10.722  49.887  1.00 17.04           C      4.642
ATOM    701  CB  THR A  92      62.082   9.867  51.149  1.00 12.65           C      4.668
ATOM    702  OG1 THR A  92      62.032  10.726  52.288  1.00  8.33           O      3.693
ATOM    703  CG2 THR A  92      63.392   9.076  51.200  1.00 17.31           C      5.296
ATOM    807  CD  LYS A 108      65.728  10.185  54.319  1.00 17.16           C      4.817
ATOM    808  CE  LYS A 108      64.280   9.942  54.743  1.00 12.10           C      3.915
ATOM    809  NZ  LYS A 108      64.107  10.091  56.211  1.00 13.78           N      3.733
ATOM    812  C   MET A 109      65.925   6.703  57.961  1.00 20.89           C      5.280
ATOM    813  O   MET A 109      65.489   7.846  58.129  1.00 14.65           O      4.542
ATOM    818  N   SER A 110      65.136   5.666  57.678  1.00 21.12           N      5.167
ATOM    819  CA  SER A 110      63.674   5.780  57.600  1.00 23.08           C      4.151
ATOM    820  C   SER A 110      62.962   4.712  58.440  1.00 23.66           C      5.065
ATOM    822  CB  SER A 110      63.199   5.656  56.147  1.00 24.93           C      5.105
ATOM    823  OG  SER A 110      63.590   6.761  55.357  1.00 29.08           O      4.453
ATOM    824  N   GLY A 111      61.632   4.716  58.385  1.00 23.78           N      4.824
ATOM    880  N   THR A 120      58.527   4.775  53.952  1.00 17.85           N      4.991
ATOM    881  CA  THR A 120      59.497   4.713  52.853  1.00 15.91           C      4.921
ATOM    884  CB  THR A 120      60.567   5.826  52.987  1.00 22.80           C      4.805
ATOM    885  OG1 THR A 120      59.934   7.106  52.871  1.00 23.10           O      3.889
ATOM    886  CG2 THR A 120      61.620   5.702  51.888  1.00 23.22           C      4.454
