# Supplementary material for: A mathematical representation of protein binding sites using structural dispersion of atoms from principal axes for classification of binding ligands
Source: PLoS One. 2021 Apr 8;16(4):e0244905. doi: 10.1371/journal.pone.0244905 (PMC8031081; doi:10.1371/journal.pone.0244905)
Supplement: S1 Data — (ZIP) [file pone.0244905.s006.zip › pdbligand5_3_906/1BSJ.lig.PO4.pdb]

ATOM     64  N   PRO A   9      31.685  42.893  66.890  1.00 33.12           N      5.006
ATOM     65  CA  PRO A   9      32.394  42.656  65.633  1.00 30.99           C      4.631
ATOM     66  C   PRO A   9      31.755  43.586  64.589  1.00 32.10           C      5.002
ATOM     67  O   PRO A   9      30.525  43.677  64.493  1.00 32.48           O      5.254
ATOM     68  CB  PRO A   9      32.103  41.194  65.353  1.00 28.82           C      4.478
ATOM     69  CG  PRO A   9      30.670  41.074  65.837  1.00 26.60           C      4.580
ATOM     71  N   ASP A  10      32.597  44.354  63.910  1.00 29.78           N      4.602
ATOM     72  CA  ASP A  10      32.161  45.275  62.873  1.00 27.92           C      4.216
ATOM     73  C   ASP A  10      33.406  45.354  62.014  1.00 30.23           C      4.841
ATOM     74  O   ASP A  10      34.456  45.805  62.482  1.00 32.72           O      4.776
ATOM     79  N   GLU A  11      33.312  44.881  60.777  1.00 33.09           N      4.883
ATOM     80  CA  GLU A  11      34.479  44.866  59.892  1.00 34.61           C      4.869
ATOM     81  C   GLU A  11      35.083  46.237  59.645  1.00 33.94           C      4.658
ATOM     82  O   GLU A  11      36.267  46.351  59.319  1.00 33.40           O      4.987
ATOM     83  CB  GLU A  11      34.158  44.162  58.556  1.00 38.71           C      4.627
ATOM    111  CB  ARG A  14      39.312  45.118  60.212  1.00 30.70           C      5.082
ATOM    112  CG  ARG A  14      38.473  44.489  61.335  1.00 33.17           C      4.460
ATOM    113  CD  ARG A  14      39.104  43.267  62.009  1.00 31.71           C      3.950
ATOM    114  NE  ARG A  14      40.233  43.613  62.867  1.00 31.10           N      5.009
ATOM    115  CZ  ARG A  14      40.518  43.005  64.021  1.00 29.32           C      5.151
ATOM    116  NH1 ARG A  14      39.754  42.023  64.476  1.00 25.53           N      4.325
ATOM    117  NH2 ARG A  14      41.597  43.345  64.696  1.00 27.77           N      5.146
ATOM   1131  CE  MET A 143      38.429  40.035  68.707  1.00 35.59           C      5.261
ATOM   1233  CD  ARG A 155      35.030  37.624  67.195  1.00 44.50           C      5.284
ATOM   1234  NE  ARG A 155      36.342  37.018  67.010  1.00 50.12           N      5.219
