# Supplementary material for: A mathematical representation of protein binding sites using structural dispersion of atoms from principal axes for classification of binding ligands
Source: PLoS One. 2021 Apr 8;16(4):e0244905. doi: 10.1371/journal.pone.0244905 (PMC8031081; doi:10.1371/journal.pone.0244905)
Supplement: S1 Data — (ZIP) [file pone.0244905.s006.zip › pdbligand5_3_906/1BVB.lig.HEM.pdb]

ATOM     54  CB  ARG A   8      61.349  95.314 109.266  1.00 21.28           C      5.003
ATOM     55  CG  ARG A   8      62.335  94.531 110.095  1.00 23.90           C      4.809
ATOM     56  CD  ARG A   8      61.626  93.984 111.307  1.00 24.00           C      4.707
ATOM     71  CA  LYS A  10      59.107  98.016 103.087  1.00 21.47           C      4.204
ATOM     72  C   LYS A  10      58.751  96.546 103.026  1.00 22.55           C      4.473
ATOM     73  O   LYS A  10      57.681  96.207 102.532  1.00 22.50           O      4.440
ATOM     74  CB  LYS A  10      59.909  98.445 101.888  1.00 21.67           C      4.983
ATOM     75  CG  LYS A  10      60.387  99.857 102.082  1.00 20.83           C      4.865
ATOM     76  CD  LYS A  10      61.584 100.164 101.237  1.00 21.76           C      5.211
ATOM     79  N   CYS A  11      59.612  95.667 103.548  1.00 20.56           N      4.094
ATOM     80  CA  CYS A  11      59.294  94.244 103.532  1.00 17.90           C      3.573
ATOM     81  C   CYS A  11      57.953  94.065 104.207  1.00 19.19           C      4.663
ATOM     82  O   CYS A  11      57.078  93.370 103.682  1.00 20.24           O      4.701
ATOM     83  CB  CYS A  11      60.301  93.378 104.316  1.00 17.44           C      4.138
ATOM     84  SG  CYS A  11      62.088  93.665 104.151  1.00 15.83           S      4.400
ATOM     85  N   SER A  12      57.788  94.685 105.380  1.00 19.60           N      4.232
ATOM     86  CA  SER A  12      56.536  94.534 106.141  1.00 22.61           C      4.497
ATOM     89  CB  SER A  12      56.755  94.996 107.564  1.00 24.05           C      5.152
ATOM     90  OG  SER A  12      57.840  94.277 108.117  1.00 30.29           O      4.503
ATOM     97  N   CYS A  14      54.828  95.387 102.090  1.00 21.49           N      4.980
ATOM     98  CA  CYS A  14      54.357  94.473 101.046  1.00 22.15           C      5.274
ATOM     99  C   CYS A  14      54.057  93.069 101.562  1.00 22.87           C      5.175
ATOM    100  O   CYS A  14      53.385  92.306 100.878  1.00 24.58           O      5.213
ATOM    101  CB  CYS A  14      55.377  94.337  99.909  1.00 19.26           C      4.929
ATOM    102  SG  CYS A  14      55.630  95.826  98.919  1.00 23.90           S      4.268
ATOM    104  CA  HIS A  15      54.355  91.385 103.306  1.00 23.43           C      4.910
ATOM    105  C   HIS A  15      53.770  91.436 104.703  1.00 27.57           C      4.968
ATOM    106  O   HIS A  15      54.330  90.871 105.643  1.00 30.12           O      5.281
ATOM    107  CB  HIS A  15      55.688  90.632 103.336  1.00 20.72           C      4.478
ATOM    108  CG  HIS A  15      56.269  90.362 101.973  1.00 18.41           C      4.220
ATOM    109  ND1 HIS A  15      55.633  89.625 100.990  1.00 16.00           N      4.173
ATOM    110  CD2 HIS A  15      57.469  90.719 101.445  1.00 12.65           C      3.073
ATOM    111  CE1 HIS A  15      56.445  89.558  99.927  1.00 13.16           C      3.023
ATOM    112  NE2 HIS A  15      57.573  90.204 100.149  1.00 14.43           N      2.031
ATOM    128  CA  GLN A  18      54.460  87.521 107.476  1.00 21.58           C      5.196
ATOM    129  C   GLN A  18      54.982  88.402 108.635  1.00 21.82           C      5.046
ATOM    130  O   GLN A  18      55.402  87.868 109.669  1.00 25.25           O      4.874
ATOM    131  CB  GLN A  18      55.573  87.383 106.404  1.00 19.70           C      3.690
ATOM    132  CG  GLN A  18      55.409  86.228 105.431  1.00 20.90           C      3.739
ATOM    133  CD  GLN A  18      54.423  86.549 104.317  1.00 22.41           C      4.485
ATOM    134  OE1 GLN A  18      53.866  87.649 104.284  1.00 19.12           O      4.912
ATOM    135  NE2 GLN A  18      54.203  85.588 103.398  1.00 17.65           N      5.138
ATOM    136  N   ALA A  19      54.962  89.732 108.445  1.00 21.17           N      4.902
ATOM    137  CA  ALA A  19      55.438  90.703 109.445  1.00 22.32           C      5.204
ATOM    138  C   ALA A  19      54.545  90.692 110.688  1.00 23.83           C      4.814
ATOM    139  O   ALA A  19      54.975  91.058 111.777  1.00 21.58           O      4.902
ATOM    140  CB  ALA A  19      55.485  92.118 108.839  1.00 17.17           C      4.655
ATOM    160  CB  TRP A  22      57.802  88.372 111.777  1.00 18.79           C      5.017
ATOM    161  CG  TRP A  22      59.156  88.859 112.276  1.00 16.76           C      4.620
ATOM    162  CD1 TRP A  22      60.314  88.146 112.331  1.00 17.80           C      4.032
ATOM    163  CD2 TRP A  22      59.467  90.166 112.803  1.00 16.78           C      4.466
ATOM    164  NE1 TRP A  22      61.334  88.922 112.860  1.00 17.54           N      4.533
ATOM    165  CE2 TRP A  22      60.837  90.162 113.157  1.00 14.85           C      4.761
ATOM    166  CE3 TRP A  22      58.716  91.343 113.010  1.00 16.76           C      4.929
ATOM    167  CZ2 TRP A  22      61.475  91.287 113.710  1.00 18.25           C      5.219
ATOM    168  CZ3 TRP A  22      59.359  92.466 113.566  1.00 14.83           C      4.717
ATOM    169  CH2 TRP A  22      60.719  92.423 113.909  1.00 15.70           C      5.286
ATOM    194  N   ALA A  26      60.306  85.354 119.102  1.00  8.88           N      5.293
ATOM    195  CA  ALA A  26      61.347  85.740 120.030  1.00 11.72           C      5.212
ATOM    196  C   ALA A  26      62.333  86.649 119.313  1.00 13.65           C      5.074
ATOM    197  O   ALA A  26      62.785  87.632 119.891  1.00 15.45           O      4.980
ATOM    198  CB  ALA A  26      62.059  84.483 120.581  1.00 11.23           C      4.802
ATOM    199  N   HIS A  27      62.654  86.328 118.052  1.00 13.70           N      5.254
ATOM    200  CA  HIS A  27      63.572  87.158 117.270  1.00 13.95           C      5.193
ATOM    203  CB  HIS A  27      63.602  86.720 115.805  1.00 12.83           C      5.029
ATOM    204  CG  HIS A  27      64.369  85.460 115.555  1.00 16.70           C      5.016
ATOM    205  ND1 HIS A  27      63.930  84.434 114.743  1.00 12.21           N      4.638
ATOM    206  CD2 HIS A  27      65.583  85.071 116.021  1.00 12.72           C      4.785
ATOM    207  CE1 HIS A  27      64.877  83.490 114.755  1.00 12.93           C      4.711
ATOM    208  NE2 HIS A  27      65.894  83.839 115.517  1.00  9.40           N      4.195
ATOM    216  C   LYS A  29      63.015  90.584 121.383  1.00 14.48           C      5.136
ATOM    217  O   LYS A  29      63.280  90.818 122.567  1.00 11.14           O      5.060
ATOM    223  N   ALA A  30      63.963  90.276 120.500  1.00 12.71           N      4.829
ATOM    224  CA  ALA A  30      65.361  90.122 120.902  1.00 13.59           C      5.165
ATOM    225  C   ALA A  30      65.949  91.182 121.798  1.00 13.93           C      5.060
ATOM    226  O   ALA A  30      66.619  90.849 122.759  1.00 12.61           O      4.777
ATOM    227  CB  ALA A  30      66.279  89.949 119.662  1.00 12.10           C      5.034
ATOM    245  N   SER A  33      65.221  91.095 125.689  1.00 15.97           N      4.763
ATOM    246  CA  SER A  33      66.085  90.248 126.515  1.00 15.82           C      4.932
ATOM    247  C   SER A  33      67.314  90.919 127.106  1.00 13.47           C      5.063
ATOM    248  O   SER A  33      67.810  90.501 128.141  1.00 16.80           O      4.670
ATOM    249  CB  SER A  33      66.515  89.018 125.718  1.00 15.52           C      4.975
ATOM    250  OG  SER A  33      65.383  88.233 125.445  1.00 15.62           O      5.145
ATOM    256  CG  LEU A  34      70.729  92.529 124.984  1.00  9.98           C      4.981
ATOM    257  CD1 LEU A  34      70.316  91.066 124.841  1.00  6.39           C      5.122
ATOM    286  O   VAL A  38      66.367  89.195 131.912  1.00 20.30           O      5.101
ATOM    291  CA  LYS A  39      64.908  86.865 131.477  1.00 22.51           C      5.063
ATOM    292  C   LYS A  39      66.041  86.553 132.469  1.00 23.92           C      5.164
ATOM    293  O   LYS A  39      67.076  85.973 132.112  1.00 21.02           O      4.481
ATOM    294  CB  LYS A  39      65.377  86.779 130.030  1.00 20.43           C      5.109
ATOM    295  CG  LYS A  39      64.426  85.950 129.170  1.00 23.00           C      4.389
ATOM    296  CD  LYS A  39      63.668  86.764 128.136  1.00 23.65           C      4.893
ATOM    297  CE  LYS A  39      62.850  85.853 127.188  1.00 27.21           C      4.853
ATOM    298  NZ  LYS A  39      63.718  84.978 126.277  1.00 23.92           N      4.982
ATOM    318  CA  ALA A  42      68.315  82.151 132.174  1.00 17.23           C      5.284
ATOM    321  CB  ALA A  42      67.564  82.265 130.868  1.00 17.39           C      4.195
ATOM    322  N   LYS A  43      69.609  84.217 132.462  1.00 14.73           N      5.296
ATOM    326  CB  LYS A  43      70.404  86.482 132.844  1.00 13.98           C      5.224
ATOM    327  CG  LYS A  43      70.658  87.496 131.807  1.00 15.43           C      4.429
ATOM    328  CD  LYS A  43      69.354  88.191 131.455  1.00 17.51           C      5.173
ATOM    329  CE  LYS A  43      69.604  89.543 130.830  1.00 11.87           C      4.931
ATOM    330  NZ  LYS A  43      68.389  90.379 130.969  1.00 12.66           N      4.662
ATOM    367  CB  LEU A  48      74.383  87.144 131.853  1.00 15.36           C      4.886
ATOM    368  CG  LEU A  48      75.006  86.310 130.740  1.00 18.35           C      5.268
ATOM    369  CD1 LEU A  48      74.122  86.419 129.470  1.00 16.66           C      4.331
ATOM    370  CD2 LEU A  48      76.453  86.773 130.500  1.00 12.83           C      5.066
ATOM    412  CB  TYR A  54      72.964  93.590 128.221  1.00 12.77           C      4.799
ATOM    413  CG  TYR A  54      73.721  92.865 129.296  1.00  9.88           C      4.650
ATOM    414  CD1 TYR A  54      75.127  92.806 129.273  1.00  8.96           C      4.876
ATOM    415  CD2 TYR A  54      73.033  92.172 130.313  1.00  4.89           C      4.860
ATOM    416  CE1 TYR A  54      75.832  92.061 130.239  1.00  6.22           C      5.278
ATOM    417  CE2 TYR A  54      73.721  91.422 131.284  1.00  5.25           C      5.265
ATOM    418  CZ  TYR A  54      75.119  91.360 131.239  1.00  8.16           C      4.084
ATOM    419  OH  TYR A  54      75.790  90.532 132.127  1.00 11.06           O      4.936
ATOM    441  CG  ASP A  57      77.803  94.727 126.659  1.00 21.01           C      5.231
ATOM    443  OD2 ASP A  57      77.822  94.216 127.813  1.00 25.24           O      5.082
ATOM    454  CA  ASP A  59      79.319  92.117 123.270  1.00 20.06           C      4.887
ATOM    455  C   ASP A  59      77.949  91.418 123.256  1.00 18.87           C      4.347
ATOM    456  O   ASP A  59      77.849  90.226 123.497  1.00 14.39           O      3.463
ATOM    457  CB  ASP A  59      80.050  91.737 124.566  1.00 18.32           C      4.771
ATOM    461  N   CYS A  60      76.884  92.161 122.983  1.00 19.12           N      4.404
ATOM    462  CA  CYS A  60      75.575  91.534 122.977  1.00 18.34           C      3.424
ATOM    463  C   CYS A  60      74.686  91.902 121.820  1.00 19.29           C      4.084
ATOM    464  O   CYS A  60      74.143  91.019 121.166  1.00 24.93           O      3.767
ATOM    465  CB  CYS A  60      74.786  91.851 124.243  1.00 16.57           C      3.749
ATOM    466  SG  CYS A  60      75.650  91.700 125.834  1.00 16.17           S      4.269
ATOM    476  C   GLY A  62      74.364  91.079 117.054  1.00 13.76           C      5.278
ATOM    477  O   GLY A  62      74.088  90.864 115.860  1.00 16.06           O      5.013
ATOM    478  N   CYS A  63      73.881  90.329 118.036  1.00 12.54           N      4.813
ATOM    479  CA  CYS A  63      73.040  89.183 117.713  1.00 13.29           C      5.020
ATOM    480  C   CYS A  63      71.558  89.376 117.992  1.00 11.48           C      5.261
ATOM    481  O   CYS A  63      70.772  88.477 117.733  1.00 14.87           O      4.993
ATOM    482  CB  CYS A  63      73.562  87.915 118.437  1.00 13.68           C      5.266
ATOM    483  SG  CYS A  63      75.197  87.312 117.863  1.00 12.26           S      4.087
ATOM    484  N   HIS A  64      71.169  90.536 118.509  1.00  8.43           N      5.099
ATOM    485  CA  HIS A  64      69.768  90.793 118.798  1.00  9.68           C      4.476
ATOM    488  CB  HIS A  64      69.592  91.132 120.281  1.00  9.79           C      4.662
ATOM    489  CG  HIS A  64      69.935  90.004 121.204  1.00  9.92           C      4.670
ATOM    490  ND1 HIS A  64      69.034  89.410 122.061  1.00 10.27           N      4.433
ATOM    491  CD2 HIS A  64      71.105  89.333 121.375  1.00  9.26           C      3.626
ATOM    492  CE1 HIS A  64      69.678  88.409 122.715  1.00 15.46           C      3.156
ATOM    493  NE2 HIS A  64      70.947  88.312 122.339  1.00 10.72           N      2.398
ATOM    494  N   VAL A  65      69.950  92.118 116.810  1.00 15.08           N      4.787
ATOM    496  C   VAL A  65      70.023  92.934 114.468  1.00 17.15           C      4.803
ATOM    497  O   VAL A  65      70.831  92.043 114.175  1.00 16.23           O      5.194
ATOM    647  CA  VAL A  86      66.441  90.161 114.349  1.00 16.31           C      4.913
ATOM    648  C   VAL A  86      65.249  90.147 113.400  1.00 17.33           C      4.510
ATOM    649  O   VAL A  86      64.240  89.462 113.631  1.00 18.76           O      3.923
ATOM    650  CB  VAL A  86      67.118  88.737 114.501  1.00 16.62           C      4.627
ATOM    651  CG1 VAL A  86      67.631  88.540 115.884  1.00 15.97           C      3.659
ATOM    652  CG2 VAL A  86      66.185  87.645 114.127  1.00 20.00           C      4.259
ATOM    653  N   GLY A  87      65.353  90.969 112.358  1.00 18.32           N      4.737
ATOM    654  CA  GLY A  87      64.265  91.119 111.411  1.00 19.27           C      4.972
ATOM    655  C   GLY A  87      64.396  90.413 110.082  1.00 21.38           C      4.300
ATOM    656  O   GLY A  87      65.257  89.536 109.898  1.00 25.69           O      4.406
ATOM    657  N   CYS A  88      63.534  90.804 109.150  1.00 17.73           N      3.830
ATOM    658  CA  CYS A  88      63.488  90.201 107.836  1.00 16.59           C      4.704
ATOM    659  C   CYS A  88      64.823  89.990 107.165  1.00 16.87           C      4.473
ATOM    660  O   CYS A  88      65.084  88.919 106.624  1.00 17.55           O      4.361
ATOM    661  CB  CYS A  88      62.610  91.029 106.923  1.00 18.28           C      4.912
ATOM    662  SG  CYS A  88      61.239  91.857 107.762  1.00 16.42           S      5.075
ATOM    663  N   GLU A  89      65.666  91.009 107.177  1.00 14.54           N      4.951
ATOM    668  CG  GLU A  89      66.660  93.134 105.423  1.00 14.76           C      5.249
ATOM    669  CD  GLU A  89      67.021  94.584 105.500  1.00 14.56           C      4.676
ATOM    671  OE2 GLU A  89      67.229  95.189 104.434  1.00 18.37           O      4.340
ATOM    673  CA  SER A  90      68.709  88.860 109.237  1.00 11.82           C      4.791
ATOM    674  C   SER A  90      68.657  87.469 108.637  1.00 10.73           C      4.422
ATOM    675  O   SER A  90      69.644  86.758 108.683  1.00 11.09           O      5.017
ATOM    676  CB  SER A  90      68.409  88.820 110.734  1.00 15.05           C      5.127
ATOM    677  OG  SER A  90      69.184  89.783 111.406  1.00 13.28           O      5.128
ATOM    678  N   CYS A  91      67.513  87.082 108.078  1.00 10.08           N      4.780
ATOM    679  CA  CYS A  91      67.392  85.774 107.430  1.00 10.53           C      4.796
ATOM    682  CB  CYS A  91      66.122  85.017 107.873  1.00  9.31           C      5.288
ATOM    683  SG  CYS A  91      66.111  84.679 109.654  1.00 11.95           S      4.216
ATOM    685  CA  HIS A  92      66.555  87.081 103.927  1.00 10.45           C      5.018
ATOM    688  CB  HIS A  92      65.216  87.677 103.619  1.00  9.46           C      5.011
ATOM    689  CG  HIS A  92      64.098  86.777 103.984  1.00 12.91           C      4.693
ATOM    690  ND1 HIS A  92      63.727  85.679 103.245  1.00 13.83           N      4.655
ATOM    691  CD2 HIS A  92      63.267  86.800 105.056  1.00 12.78           C      5.021
ATOM    692  CE1 HIS A  92      62.705  85.095 103.882  1.00 15.65           C      4.960
ATOM    693  NE2 HIS A  92      62.388  85.740 104.990  1.00  9.51           N      5.194
ATOM    697  O   GLY A  93      68.151  91.142 103.289  1.00 11.08           O      5.031
ATOM    705  N   GLY A  95      68.324  93.995 101.837  1.00 18.53           N      4.464
ATOM    706  CA  GLY A  95      67.509  94.088 100.634  1.00 24.08           C      3.965
ATOM    707  C   GLY A  95      67.447  95.389  99.848  1.00 23.81           C      4.619
ATOM    708  O   GLY A  95      66.516  95.597  99.056  1.00 21.97           O      4.549
ATOM    734  CD1 PHE A  98      65.227  91.517  98.132  1.00 16.68           C      5.279
ATOM    736  CE1 PHE A  98      64.862  91.144  99.448  1.00 15.97           C      4.699
ATOM    737  CE2 PHE A  98      67.183  90.731  99.985  1.00 13.90           C      4.871
ATOM    738  CZ  PHE A  98      65.842  90.749 100.369  1.00 13.35           C      5.170
ATOM    740  CA  ARG A  99      63.339  94.562  96.932  1.00 22.03           C      4.650
ATOM    742  O   ARG A  99      61.668  95.206  95.353  1.00 19.31           O      5.279
ATOM    743  CB  ARG A  99      63.050  95.390  98.174  1.00 21.09           C      3.994
ATOM    744  CG  ARG A  99      63.797  96.681  98.227  1.00 20.27           C      5.225
ATOM    745  CD  ARG A  99      63.295  97.507  99.379  1.00 24.42           C      5.182
ATOM    748  NH1 ARG A  99      62.493  99.771  98.033  1.00 26.59           N      5.288
ATOM    763  CA  HIS A 102      60.142  92.339  94.167  1.00 29.71           C      5.123
ATOM    764  C   HIS A 102      58.964  93.176  93.702  1.00 29.02           C      4.013
ATOM    765  O   HIS A 102      57.881  92.663  93.492  1.00 29.55           O      3.653
ATOM    766  CB  HIS A 102      60.154  92.304  95.694  1.00 29.33           C      3.767
ATOM    767  CG  HIS A 102      61.072  91.275  96.266  1.00 29.94           C      3.333
ATOM    768  ND1 HIS A 102      60.792  90.636  97.439  1.00 22.89           N      2.206
ATOM    769  CD2 HIS A 102      62.245  90.808  95.767  1.00 30.90           C      4.412
ATOM    770  CE1 HIS A 102      61.792  89.798  97.626  1.00 25.01           C      3.048
ATOM    771  NE2 HIS A 102      62.693  89.867  96.643  1.00 27.27           N      4.270
ATOM    772  N   ARG A 103      59.173  94.473  93.547  1.00 29.51           N      4.714
ATOM    773  CA  ARG A 103      58.094  95.338  93.097  1.00 32.53           C      5.121
ATOM    776  CB  ARG A 103      58.437  96.806  93.331  1.00 36.07           C      4.714
ATOM    777  CG  ARG A 103      57.220  97.708  93.378  1.00 42.97           C      4.722
ATOM    778  CD  ARG A 103      57.610  99.165  93.635  1.00 49.81           C      4.038
ATOM    779  NE  ARG A 103      56.443 100.045  93.572  1.00 56.21           N      4.701
ATOM    798  N   GLY A 106      56.421  91.833  90.659  1.00 24.13           N      4.599
ATOM    799  CA  GLY A 106      55.057  91.696  91.149  1.00 23.75           C      5.028
ATOM    800  C   GLY A 106      54.100  92.282  90.128  1.00 22.95           C      5.095
ATOM    888  CG  ARG A 118      63.891  82.104  93.168  1.00 13.46           C      5.146
ATOM    889  CD  ARG A 118      63.991  81.235  94.394  1.00 13.24           C      4.703
ATOM    890  NE  ARG A 118      62.678  81.020  94.991  1.00 14.00           N      4.776
ATOM    891  CZ  ARG A 118      61.810  80.122  94.539  1.00 15.41           C      4.013
ATOM    892  NH1 ARG A 118      62.149  79.377  93.489  1.00  9.44           N      5.028
ATOM    893  NH2 ARG A 118      60.616  79.973  95.120  1.00 12.15           N      5.063
ATOM    917  CD1 LEU A 121      63.575  86.869  94.051  1.00 12.44           C      5.029
ATOM    952  CD  GLN A 126      64.856  87.424  98.202  1.00 13.24           C      4.871
ATOM    953  OE1 GLN A 126      64.771  88.263  97.297  1.00 13.83           O      5.231
ATOM    954  NE2 GLN A 126      63.877  86.849  98.722  1.00 11.75           N      4.074
ATOM    968  CG  PHE A 128      66.712  82.235  97.586  1.00 17.50           C      5.252
ATOM    969  CD1 PHE A 128      65.333  82.420  97.606  1.00 18.01           C      4.992
ATOM    971  CE1 PHE A 128      64.730  83.456  96.886  1.00 19.71           C      4.496
ATOM    973  CZ  PHE A 128      65.508  84.316  96.138  1.00 21.68           C      5.235
ATOM    985  CA  PHE A 130      69.802  80.644 105.175  1.00 19.08           C      5.225
ATOM    986  C   PHE A 130      70.751  80.278 106.360  1.00 22.04           C      5.007
ATOM    987  O   PHE A 130      71.104  81.096 107.216  1.00 19.01           O      4.510
ATOM    988  CB  PHE A 130      68.506  81.105 105.878  1.00 15.63           C      4.632
ATOM    989  CG  PHE A 130      67.299  81.235 104.973  1.00 14.09           C      5.267
ATOM    990  CD1 PHE A 130      66.701  80.108 104.396  1.00  9.29           C      4.969
ATOM    991  CD2 PHE A 130      66.748  82.505 104.708  1.00 10.25           C      4.935
ATOM    992  CE1 PHE A 130      65.578  80.239 103.571  1.00  8.70           C      5.162
ATOM    993  CE2 PHE A 130      65.616  82.646 103.877  1.00 13.46           C      4.709
ATOM    994  CZ  PHE A 130      65.027  81.522 103.306  1.00  7.52           C      5.088
ATOM   1014  CA  ARG A 133      73.125  83.523 108.590  1.00 14.24           C      4.723
ATOM   1015  C   ARG A 133      72.758  83.107 109.993  1.00 12.59           C      4.901
ATOM   1016  O   ARG A 133      73.316  83.673 110.927  1.00 15.13           O      4.997
ATOM   1017  CB  ARG A 133      71.967  84.266 107.916  1.00 12.24           C      4.542
ATOM   1024  N   CYS A 134      71.863  82.122 110.161  1.00  9.66           N      4.200
ATOM   1025  CA  CYS A 134      71.500  81.672 111.518  1.00 10.74           C      3.389
ATOM   1026  C   CYS A 134      72.735  81.262 112.326  1.00 11.83           C      4.479
ATOM   1027  O   CYS A 134      72.865  81.592 113.493  1.00 14.11           O      4.524
ATOM   1028  CB  CYS A 134      70.566  80.444 111.528  1.00  8.19           C      3.485
ATOM   1029  SG  CYS A 134      69.521  80.141 110.082  1.00 15.73           S      4.066
ATOM   1038  C   ALA A 136      76.232  83.715 114.237  1.00  8.21           C      5.042
ATOM   1039  O   ALA A 136      77.048  84.045 115.079  1.00 10.60           O      4.615
ATOM   1041  N   CYS A 137      74.921  83.632 114.475  1.00  7.80           N      5.180
ATOM   1042  CA  CYS A 137      74.329  84.014 115.754  1.00  8.12           C      4.969
ATOM   1043  C   CYS A 137      74.199  82.847 116.718  1.00 11.98           C      4.456
ATOM   1044  O   CYS A 137      74.573  82.952 117.888  1.00 14.61           O      3.607
ATOM   1045  CB  CYS A 137      72.927  84.660 115.543  1.00  6.25           C      4.932
ATOM   1046  SG  CYS A 137      72.873  86.276 114.653  1.00  9.37           S      5.211
ATOM   1047  N   HIS A 138      73.702  81.723 116.215  1.00 12.01           N      3.919
ATOM   1048  CA  HIS A 138      73.464  80.538 117.028  1.00 10.64           C      5.125
ATOM   1049  C   HIS A 138      74.618  79.590 117.272  1.00 10.85           C      4.865
ATOM   1050  O   HIS A 138      74.651  78.904 118.284  1.00 12.84           O      5.058
ATOM   1051  CB  HIS A 138      72.341  79.729 116.416  1.00  6.09           C      4.178
ATOM   1052  CG  HIS A 138      70.987  80.309 116.644  1.00  7.01           C      4.998
ATOM   1053  ND1 HIS A 138      70.188  79.983 117.718  1.00 11.31           N      4.556
ATOM   1054  CD2 HIS A 138      70.259  81.169 115.883  1.00  5.57           C      5.250
ATOM   1055  CE1 HIS A 138      69.031  80.636 117.572  1.00  9.71           C      4.582
ATOM   1056  NE2 HIS A 138      69.027  81.369 116.471  1.00  7.82           N      5.018
ATOM   1066  CA  ASN A 140      79.165  81.255 117.401  1.00 16.60           C      4.958
ATOM   1068  O   ASN A 140      79.825  81.818 119.621  1.00 20.87           O      4.657
ATOM   1069  CB  ASN A 140      78.945  82.775 117.289  1.00 15.53           C      4.898
ATOM   1070  CG  ASN A 140      80.267  83.568 117.384  1.00 16.77           C      3.986
ATOM   1071  OD1 ASN A 140      81.329  83.074 116.995  1.00 17.62           O      5.212
ATOM   1072  ND2 ASN A 140      80.199  84.794 117.906  1.00 14.55           N      4.821
ATOM   1158  CA  PRO A 152      81.749  87.862 121.359  1.00 14.02           C      4.686
ATOM   1159  C   PRO A 152      80.933  86.605 121.001  1.00 15.59           C      5.255
ATOM   1160  O   PRO A 152      80.179  86.569 120.003  1.00 15.15           O      4.681
ATOM   1161  CB  PRO A 152      80.854  89.040 121.715  1.00  8.63           C      3.966
ATOM   1162  CG  PRO A 152      80.634  89.698 120.375  1.00 14.87           C      4.006
ATOM   1164  N   TYR A 153      81.111  85.589 121.843  1.00 12.66           N      4.769
ATOM   1165  CA  TYR A 153      80.462  84.295 121.731  1.00 10.51           C      5.072
ATOM   1166  C   TYR A 153      79.009  84.305 122.163  1.00 11.68           C      5.221
ATOM   1167  O   TYR A 153      78.586  85.122 122.996  1.00  9.83           O      4.707
ATOM   1176  N   THR A 154      78.254  83.368 121.610  1.00 10.67           N      4.668
ATOM   1177  CA  THR A 154      76.867  83.229 121.983  1.00 13.63           C      4.451
ATOM   1178  C   THR A 154      76.947  82.760 123.431  1.00 16.93           C      5.210
ATOM   1180  CB  THR A 154      76.193  82.062 121.272  1.00 13.21           C      4.353
ATOM   1181  OG1 THR A 154      76.573  82.004 119.887  1.00 17.63           O      4.635
ATOM   1182  CG2 THR A 154      74.734  82.184 121.421  1.00 12.59           C      3.395
ATOM   1183  N   PRO A 155      76.319  83.467 124.379  1.00 16.47           N      5.291
ATOM   1187  CB  PRO A 155      76.019  84.134 126.628  1.00 11.17           C      5.223
ATOM   1188  CG  PRO A 155      75.974  85.310 125.702  1.00 12.38           C      4.673
ATOM   1189  CD  PRO A 155      75.623  84.756 124.354  1.00 17.60           C      4.053
ATOM   1193  O   PHE A 156      73.541  79.154 123.155  1.00 10.56           O      4.603
ATOM   1194  CB  PHE A 156      72.175  80.842 125.196  1.00 12.49           C      4.815
ATOM   1195  CG  PHE A 156      71.868  81.894 126.234  1.00 14.50           C      4.427
ATOM   1196  CD1 PHE A 156      71.451  81.533 127.509  1.00 14.67           C      5.298
ATOM   1197  CD2 PHE A 156      72.112  83.240 125.975  1.00 14.08           C      4.146
ATOM   1198  CE1 PHE A 156      71.285  82.503 128.518  1.00 17.00           C      5.123
ATOM   1199  CE2 PHE A 156      71.953  84.217 126.970  1.00  9.43           C      4.237
ATOM   1200  CZ  PHE A 156      71.542  83.856 128.233  1.00 14.86           C      5.164
ATOM   1246  C   LYS A 163      68.270  74.209 123.745  1.00 28.57           C      5.261
ATOM   1247  O   LYS A 163      67.756  74.318 122.624  1.00 31.70           O      4.743
ATOM   1250  CD  LYS A 163      66.678  76.307 126.942  1.00 25.75           C      4.932
ATOM   1251  CE  LYS A 163      65.472  76.724 127.812  1.00 29.89           C      4.703
ATOM   1252  NZ  LYS A 163      65.718  77.928 128.734  1.00 33.32           N      4.853
ATOM   1253  N   TYR A 164      69.442  74.759 124.052  1.00 26.28           N      5.027
ATOM   1254  CA  TYR A 164      70.184  75.580 123.121  1.00 27.34           C      4.692
ATOM   1255  C   TYR A 164      70.975  74.834 122.060  1.00 30.04           C      4.604
ATOM   1256  O   TYR A 164      71.873  75.425 121.447  1.00 33.89           O      4.584
ATOM   1257  CB  TYR A 164      71.155  76.505 123.869  1.00 22.71           C      4.942
ATOM   1258  CG  TYR A 164      70.531  77.348 124.950  1.00 17.71           C      4.609
ATOM   1259  CD1 TYR A 164      69.440  78.176 124.686  1.00 16.70           C      4.859
ATOM   1261  CE1 TYR A 164      68.880  78.982 125.675  1.00 16.88           C      4.630
ATOM   1262  CE2 TYR A 164      70.499  78.137 127.234  1.00 18.86           C      4.799
ATOM   1263  CZ  TYR A 164      69.416  78.956 126.960  1.00 20.53           C      4.673
ATOM   1264  OH  TYR A 164      68.867  79.703 127.988  1.00 17.19           O      3.964
ATOM   1278  CD1 PHE A 166      69.813  77.020 115.571  1.00 19.91           C      4.673
ATOM   1280  CE1 PHE A 166      69.376  77.511 114.326  1.00 20.96           C      4.051
ATOM   1282  CZ  PHE A 166      70.154  77.295 113.184  1.00 20.22           C      5.099
ATOM   1293  CA  PHE A 168      68.845  74.088 111.393  1.00 14.08           C      5.175
ATOM   1295  O   PHE A 168      66.597  73.744 110.674  1.00 18.16           O      5.070
ATOM   1298  CD1 PHE A 168      68.863  76.527 109.290  1.00 19.30           C      5.168
ATOM   1300  CE1 PHE A 168      68.266  77.165 108.209  1.00 18.58           C      4.474
ATOM   1302  CZ  PHE A 168      68.166  76.493 106.966  1.00 16.06           C      4.968
ATOM   1321  CA  MET A 171      64.533  74.644 113.653  1.00 13.68           C      4.947
ATOM   1322  C   MET A 171      63.955  75.496 112.550  1.00 17.91           C      5.294
ATOM   1323  O   MET A 171      63.030  76.268 112.867  1.00 20.20           O      5.075
ATOM   1324  CB  MET A 171      65.598  75.379 114.443  1.00 12.99           C      4.422
ATOM   1325  CG  MET A 171      65.635  74.897 115.901  1.00 13.39           C      4.950
ATOM   1326  SD  MET A 171      67.278  75.095 116.669  1.00 27.97           S      5.091
ATOM   1327  CE  MET A 171      66.921  74.725 118.421  1.00 21.92           C      5.036
ATOM   1328  N   VAL A 172      64.422  75.383 111.288  1.00 15.05           N      3.894
ATOM   1329  CA  VAL A 172      63.800  76.201 110.217  1.00 15.58           C      4.019
ATOM   1331  O   VAL A 172      61.544  76.564 109.492  1.00 14.82           O      4.858
ATOM   1332  CB  VAL A 172      64.347  76.024 108.744  1.00 13.71           C      4.829
ATOM   1333  CG1 VAL A 172      65.149  77.190 108.368  1.00 19.70           C      4.061
ATOM   1350  CD  GLU A 174      61.360  74.522 116.331  1.00 44.53           C      4.749
ATOM   1351  OE1 GLU A 174      61.334  74.977 117.513  1.00 45.37           O      4.377
ATOM   1352  OE2 GLU A 174      62.412  74.054 115.830  1.00 50.80           O      4.710
ATOM   1363  O   LYS A 176      58.268  81.655 116.816  1.00 31.71           O      4.794
ATOM   1370  CA  ALA A 177      60.550  80.579 115.617  1.00 16.33           C      5.223
ATOM   1371  C   ALA A 177      60.866  81.450 114.397  1.00 13.56           C      5.043
ATOM   1372  O   ALA A 177      61.532  82.464 114.535  1.00 13.86           O      4.295
ATOM   1373  CB  ALA A 177      61.545  79.465 115.724  1.00 15.79           C      4.584
ATOM   1374  N   MET A 178      60.414  81.037 113.211  1.00  9.53           N      5.061
ATOM   1375  CA  MET A 178      60.607  81.808 111.974  1.00 10.52           C      5.002
ATOM   1376  C   MET A 178      59.406  82.747 111.861  1.00 12.98           C      5.174
ATOM   1377  O   MET A 178      59.468  83.934 112.208  1.00 10.98           O      5.267
ATOM   1378  CB  MET A 178      60.604  80.889 110.739  1.00 10.00           C      4.345
ATOM   1379  CG  MET A 178      61.564  79.696 110.819  1.00 14.24           C      4.745
ATOM   1380  SD  MET A 178      63.274  80.242 110.830  1.00 18.25           S      4.235
ATOM   1381  CE  MET A 178      63.602  80.445 112.596  1.00 12.34           C      4.357
ATOM   1387  CG  HIS A 179      57.683  84.357 109.221  1.00 11.64           C      4.372
ATOM   1388  ND1 HIS A 179      57.017  83.849 108.125  1.00 12.97           N      4.400
ATOM   1389  CD2 HIS A 179      58.854  84.855 108.742  1.00 12.43           C      3.174
ATOM   1390  CE1 HIS A 179      57.794  84.046 107.032  1.00 11.45           C      3.269
ATOM   1391  NE2 HIS A 179      58.929  84.654 107.342  1.00  6.16           N      2.203
ATOM   1394  C   GLU A 180      54.161  81.787 108.135  1.00 20.11           C      4.642
ATOM   1395  O   GLU A 180      54.493  82.911 107.706  1.00 17.32           O      4.871
ATOM   1401  N   HIS A 181      53.996  80.736 107.335  1.00 22.35           N      5.069
ATOM   1402  CA  HIS A 181      54.177  80.844 105.879  1.00 24.35           C      5.245
ATOM   1403  C   HIS A 181      52.820  80.957 105.204  1.00 25.06           C      4.226
ATOM   1404  O   HIS A 181      51.891  80.231 105.562  1.00 27.83           O      4.814
ATOM   1405  CB  HIS A 181      54.937  79.627 105.354  1.00 19.25           C      5.282
ATOM   1406  CG  HIS A 181      56.252  79.426 106.031  1.00 21.65           C      4.307
ATOM   1407  ND1 HIS A 181      57.311  80.292 105.857  1.00 19.93           N      4.144
ATOM   1408  CD2 HIS A 181      56.658  78.509 106.943  1.00 23.43           C      4.622
ATOM   1409  CE1 HIS A 181      58.313  79.915 106.634  1.00 23.72           C      4.364
ATOM   1410  NE2 HIS A 181      57.945  78.836 107.304  1.00 23.44           N      4.869
ATOM   1411  N   TYR A 182      52.711  81.887 104.256  1.00 25.86           N      4.649
ATOM   1412  CA  TYR A 182      51.476  82.120 103.505  1.00 27.98           C      4.675
ATOM   1413  C   TYR A 182      51.693  81.846 102.012  1.00 28.62           C      4.912
ATOM   1414  O   TYR A 182      52.815  81.951 101.528  1.00 30.22           O      3.812
ATOM   1415  CB  TYR A 182      50.987  83.557 103.740  1.00 28.98           C      5.249
ATOM   1416  CG  TYR A 182      50.616  83.806 105.193  1.00 32.71           C      4.906
ATOM   1418  CD2 TYR A 182      51.460  84.517 106.041  1.00 31.92           C      4.612
ATOM   1425  C   LYS A 183      51.140  82.193  98.875  1.00 25.72           C      4.994
ATOM   1426  O   LYS A 183      50.680  83.344  98.809  1.00 25.79           O      4.531
ATOM   1432  N   LEU A 184      52.079  81.735  98.063  1.00 22.87           N      4.531
ATOM   1433  CA  LEU A 184      52.665  82.552  97.045  1.00 21.28           C      5.121
ATOM   1434  C   LEU A 184      51.977  82.198  95.742  1.00 20.88           C      4.252
ATOM   1435  O   LEU A 184      51.527  81.074  95.553  1.00 19.70           O      4.560
ATOM   1436  CB  LEU A 184      54.177  82.286  96.965  1.00 18.30           C      4.991
ATOM   1437  CG  LEU A 184      54.963  82.732  98.196  1.00 15.74           C      4.941
ATOM   1438  CD1 LEU A 184      56.280  82.037  98.274  1.00 14.88           C      4.238
ATOM   1439  CD2 LEU A 184      55.148  84.213  98.114  1.00 13.87           C      4.607
ATOM   1440  N   GLU A 185      51.869  83.188  94.865  1.00 22.95           N      4.839
ATOM   1441  CA  GLU A 185      51.272  83.006  93.561  1.00 24.96           C      4.307
ATOM   1442  C   GLU A 185      52.397  82.509  92.659  1.00 25.26           C      4.467
ATOM   1443  O   GLU A 185      52.153  81.951  91.596  1.00 25.28           O      5.293
ATOM   1444  CB  GLU A 185      50.719  84.323  93.068  1.00 29.18           C      4.269
ATOM   1445  CG  GLU A 185      49.664  84.868  93.979  1.00 37.87           C      4.732
ATOM   1446  CD  GLU A 185      48.666  85.698  93.225  1.00 47.10           C      4.994
ATOM   1448  OE2 GLU A 185      48.622  86.939  93.448  1.00 51.47           O      5.170
ATOM   1449  N   GLY A 186      53.631  82.720  93.109  1.00 22.93           N      5.167
ATOM   1450  CA  GLY A 186      54.779  82.229  92.389  1.00 18.80           C      4.532
ATOM   1451  C   GLY A 186      55.309  83.137  91.309  1.00 20.80           C      4.785
ATOM   1452  O   GLY A 186      55.514  82.671  90.174  1.00 21.58           O      4.855
ATOM   1453  N   VAL A 187      55.538  84.414  91.635  1.00 17.80           N      4.792
ATOM   1454  CA  VAL A 187      56.078  85.311  90.636  1.00 17.81           C      5.078
ATOM   1455  C   VAL A 187      57.556  84.988  90.428  1.00 21.48           C      4.695
ATOM   1457  CB  VAL A 187      55.872  86.831  90.986  1.00 16.94           C      4.219
ATOM   1458  CG1 VAL A 187      54.803  86.986  92.003  1.00  7.68           C      5.094
ATOM   1459  CG2 VAL A 187      57.151  87.474  91.407  1.00 16.07           C      5.236
ATOM   1460  N   PHE A 188      58.185  84.361  91.427  1.00 18.88           N      5.279
ATOM   1461  CA  PHE A 188      59.583  83.984  91.348  1.00 16.79           C      5.086
ATOM   1462  C   PHE A 188      59.637  82.471  91.293  1.00 20.04           C      4.954
ATOM   1463  O   PHE A 188      58.827  81.777  91.953  1.00 17.03           O      4.413
ATOM   1464  CB  PHE A 188      60.352  84.492  92.565  1.00 16.78           C      4.636
ATOM   1465  CG  PHE A 188      60.488  85.985  92.614  1.00 15.41           C      4.797
ATOM   1467  CD2 PHE A 188      59.797  86.728  93.573  1.00 14.67           C      4.218
ATOM   1469  CE2 PHE A 188      59.835  88.115  93.557  1.00 10.94           C      4.179
ATOM   1470  CZ  PHE A 188      60.565  88.776  92.578  1.00 15.56           C      5.242
ATOM   1509  N   PHE A 194      65.051  77.342  98.037  1.00 14.81           N      4.734
ATOM   1510  CA  PHE A 194      65.159  76.762  99.382  1.00 11.97           C      5.254
ATOM   1513  CB  PHE A 194      64.363  77.591 100.389  1.00 11.38           C      4.308
ATOM   1514  CG  PHE A 194      64.583  77.164 101.828  1.00 14.26           C      4.983
ATOM   1516  CD2 PHE A 194      63.487  76.996 102.706  1.00 10.52           C      5.284
ATOM   1518  CE2 PHE A 194      63.673  76.545 104.004  1.00  4.95           C      4.325
ATOM   1519  CZ  PHE A 194      64.982  76.248 104.460  1.00 14.10           C      4.725
ATOM   1531  C   PHE A 196      60.829  74.067 101.623  1.00 12.22           C      4.825
ATOM   1532  O   PHE A 196      59.730  74.155 102.163  1.00 14.40           O      4.787
ATOM   1540  N   HIS A 197      61.166  74.797 100.569  1.00 12.94           N      4.923
ATOM   1541  CA  HIS A 197      60.250  75.756  99.997  1.00 12.95           C      4.247
ATOM   1542  C   HIS A 197      58.935  75.144  99.535  1.00 14.61           C      4.434
ATOM   1543  O   HIS A 197      57.860  75.643  99.881  1.00 14.99           O      4.365
ATOM   1544  CB  HIS A 197      60.896  76.493  98.839  1.00 11.65           C      4.055
ATOM   1545  CG  HIS A 197      59.972  77.456  98.173  1.00 14.56           C      5.273
ATOM   1546  ND1 HIS A 197      59.744  78.724  98.659  1.00 14.48           N      4.783
ATOM   1547  CD2 HIS A 197      59.184  77.327  97.078  1.00 14.04           C      5.284
ATOM   1548  CE1 HIS A 197      58.856  79.337  97.894  1.00 12.69           C      4.213
ATOM   1549  NE2 HIS A 197      58.501  78.511  96.928  1.00 10.10           N      4.983
ATOM   1571  CB  PHE A 200      57.346  76.323 103.518  1.00 15.47           C      5.269
ATOM   1572  CG  PHE A 200      58.430  76.011 104.515  1.00 18.38           C      4.957
ATOM   1574  CD2 PHE A 200      59.453  76.932 104.775  1.00 19.17           C      5.212
ATOM   1576  CE2 PHE A 200      60.430  76.666 105.737  1.00 15.18           C      4.884
ATOM   1577  CZ  PHE A 200      60.389  75.467 106.446  1.00 19.29           C      5.280
ATOM   1584  CD  GLN A 201      54.655  79.138  99.379  1.00 18.99           C      5.034
ATOM   1585  OE1 GLN A 201      54.745  79.760 100.456  1.00 15.29           O      5.136
ATOM   1651  CG  LYS A 211      51.572  92.578  95.729  1.00 90.82           C      5.161
ATOM   1652  CD  LYS A 211      52.749  92.872  96.656  1.00 85.34           C      4.137
ATOM   1653  CE  LYS A 211      53.734  93.807  95.993  1.00 81.87           C      3.603
ATOM   1654  NZ  LYS A 211      53.104  95.102  95.640  1.00 78.49           N      4.884
