# Supplementary material for: A mathematical representation of protein binding sites using structural dispersion of atoms from principal axes for classification of binding ligands
Source: PLoS One. 2021 Apr 8;16(4):e0244905. doi: 10.1371/journal.pone.0244905 (PMC8031081; doi:10.1371/journal.pone.0244905)
Supplement: S1 Data — (ZIP) [file pone.0244905.s006.zip › pdbligand5_3_906/1BVR.lig.NAD.pdb]

ATOM     87  N   GLY A  14      21.250   5.093  20.031  1.00 47.48           N      5.169
ATOM     88  CA  GLY A  14      20.950   6.341  19.344  1.00 46.91           C      4.609
ATOM     89  C   GLY A  14      20.813   7.654  20.095  1.00 46.28           C      4.141
ATOM     90  O   GLY A  14      20.234   8.594  19.537  1.00 46.90           O      4.310
ATOM     91  N   ILE A  15      21.264   7.721  21.351  1.00 47.97           N      5.246
ATOM     92  CA  ILE A  15      21.204   8.967  22.126  1.00 44.73           C      4.103
ATOM     93  C   ILE A  15      22.488   9.718  21.910  1.00 46.67           C      5.035
ATOM     94  O   ILE A  15      23.558   9.223  22.243  1.00 52.44           O      3.938
ATOM     99  N   ILE A  16      22.394  10.918  21.369  1.00 52.57           N      4.768
ATOM    100  CA  ILE A  16      23.581  11.737  21.173  1.00 58.56           C      5.178
ATOM    103  CB  ILE A  16      23.842  12.040  19.682  1.00 54.32           C      4.520
ATOM    104  CG1 ILE A  16      25.186  12.759  19.531  1.00 54.28           C      4.937
ATOM    105  CG2 ILE A  16      22.716  12.867  19.110  1.00 59.74           C      4.244
ATOM    106  CD1 ILE A  16      26.382  11.924  19.968  1.00 53.14           C      4.798
ATOM    107  N   THR A  17      22.161  13.408  22.244  1.00 59.64           N      5.136
ATOM    112  OG1 THR A  17      20.805  15.496  20.958  1.00 64.49           O      4.421
ATOM    124  C   SER A  19      16.500  14.891  21.037  1.00 49.14           C      5.176
ATOM    125  O   SER A  19      15.470  14.789  20.356  1.00 47.75           O      5.299
ATOM    127  OG  SER A  19      18.390  16.840  20.151  1.00 56.93           O      5.051
ATOM    128  N   SER A  20      17.394  13.916  21.144  1.00 49.26           N      4.352
ATOM    129  CA  SER A  20      17.246  12.655  20.435  1.00 49.28           C      4.522
ATOM    130  C   SER A  20      15.943  11.979  20.844  1.00 49.31           C      4.981
ATOM    132  CB  SER A  20      18.435  11.727  20.737  1.00 50.12           C      4.242
ATOM    133  OG  SER A  20      19.669  12.316  20.353  1.00 55.92           O      3.784
ATOM    134  N   ILE A  21      15.249  11.395  19.866  1.00 47.58           N      5.162
ATOM    135  CA  ILE A  21      13.995  10.689  20.122  1.00 40.87           C      5.287
ATOM    136  C   ILE A  21      14.341   9.575  21.076  1.00 40.24           C      5.086
ATOM    138  CB  ILE A  21      13.383  10.162  18.823  1.00 36.20           C      5.181
ATOM    139  CG1 ILE A  21      12.410  11.203  18.249  1.00 42.31           C      4.986
ATOM    140  CG2 ILE A  21      12.719   8.856  19.061  1.00 40.23           C      4.493
ATOM    141  CD1 ILE A  21      11.981  10.974  16.788  1.00 34.65           C      4.835
ATOM    142  N   ALA A  22      15.537   9.001  20.875  1.00 42.85           N      5.013
ATOM    283  N   PHE A  41      27.603   5.900  20.427  1.00 64.79           N      4.271
ATOM    284  CA  PHE A  41      28.519   5.819  19.306  1.00 65.28           C      4.405
ATOM    287  CB  PHE A  41      28.075   6.780  18.205  1.00 67.36           C      4.454
ATOM    288  CG  PHE A  41      28.797   6.589  16.901  1.00 72.67           C      4.887
ATOM    289  CD1 PHE A  41      29.350   5.355  16.567  1.00 71.19           C      5.157
ATOM    290  CD2 PHE A  41      28.904   7.638  15.989  1.00 73.43           C      4.736
ATOM    291  CE1 PHE A  41      29.996   5.169  15.343  1.00 70.86           C      4.694
ATOM    292  CE2 PHE A  41      29.550   7.455  14.761  1.00 75.28           C      4.867
ATOM    293  CZ  PHE A  41      30.097   6.216  14.439  1.00 70.86           C      5.130
ATOM    470  C   LEU A  63      28.589   1.403  18.730  1.00 53.08           C      4.614
ATOM    471  O   LEU A  63      27.763   2.287  18.521  1.00 50.51           O      5.134
ATOM    476  N   ASP A  64      29.528   1.057  17.855  1.00 52.42           N      4.545
ATOM    477  CA  ASP A  64      29.597   1.626  16.514  1.00 48.56           C      4.545
ATOM    478  C   ASP A  64      29.057   0.461  15.704  1.00 47.44           C      4.715
ATOM    479  O   ASP A  64      29.711  -0.580  15.579  1.00 45.90           O      4.878
ATOM    480  CB  ASP A  64      31.036   1.923  16.097  1.00 50.68           C      5.139
ATOM    481  CG  ASP A  64      31.192   2.098  14.581  1.00 50.51           C      4.730
ATOM    482  OD1 ASP A  64      30.201   2.375  13.865  1.00 48.92           O      4.997
ATOM    483  OD2 ASP A  64      32.331   1.957  14.103  1.00 46.46           O      5.031
ATOM    484  N   VAL A  65      27.863   0.636  15.162  1.00 46.11           N      5.198
ATOM    485  CA  VAL A  65      27.213  -0.420  14.418  1.00 44.40           C      4.779
ATOM    486  C   VAL A  65      28.003  -0.926  13.234  1.00 45.51           C      5.225
ATOM    488  CB  VAL A  65      25.803   0.004  13.964  1.00 44.17           C      4.507
ATOM    489  CG1 VAL A  65      24.962   0.364  15.180  1.00 43.80           C      4.682
ATOM    490  CG2 VAL A  65      25.877   1.159  12.981  1.00 34.70           C      5.202
ATOM    491  N   GLN A  66      28.850  -0.071  12.682  1.00 44.84           N      4.881
ATOM    492  CA  GLN A  66      29.627  -0.464  11.530  1.00 45.04           C      5.200
ATOM    495  CB  GLN A  66      30.188   0.758  10.827  1.00 44.67           C      4.632
ATOM    496  CG  GLN A  66      29.159   1.536  10.062  1.00 40.83           C      5.147
ATOM    497  CD  GLN A  66      29.750   2.737   9.415  1.00 36.33           C      4.194
ATOM    498  OE1 GLN A  66      30.071   3.712  10.100  1.00 34.13           O      4.841
ATOM    694  CA  SER A  94      17.209   4.699  16.975  1.00 45.28           C      4.919
ATOM    695  C   SER A  94      18.506   5.234  16.337  1.00 43.24           C      5.086
ATOM    696  O   SER A  94      19.111   6.205  16.800  1.00 47.83           O      3.969
ATOM    697  CB  SER A  94      16.778   5.557  18.186  1.00 51.07           C      4.896
ATOM    698  OG  SER A  94      16.589   6.929  17.837  1.00 59.56           O      4.697
ATOM    699  N   ILE A  95      18.902   4.602  15.246  1.00 38.90           N      5.046
ATOM    700  CA  ILE A  95      20.106   4.969  14.554  1.00 36.12           C      4.555
ATOM    701  C   ILE A  95      19.751   5.317  13.118  1.00 35.30           C      4.902
ATOM    702  O   ILE A  95      18.986   4.603  12.484  1.00 31.31           O      4.704
ATOM    703  CB  ILE A  95      21.086   3.768  14.566  1.00 42.75           C      5.031
ATOM    704  CG1 ILE A  95      21.556   3.487  16.002  1.00 41.64           C      4.997
ATOM    705  CG2 ILE A  95      22.273   4.017  13.611  1.00 46.11           C      5.152
ATOM    706  CD1 ILE A  95      21.920   2.052  16.256  1.00 26.82           C      4.660
ATOM    707  N   GLY A  96      20.295   6.423  12.623  1.00 38.93           N      4.323
ATOM    708  CA  GLY A  96      20.052   6.841  11.255  1.00 44.28           C      5.224
ATOM    709  C   GLY A  96      21.122   7.818  10.816  1.00 48.71           C      5.249
ATOM    710  O   GLY A  96      21.353   8.814  11.507  1.00 54.12           O      5.204
ATOM    711  N   PHE A  97      21.790   7.535   9.695  1.00 46.20           N      5.107
ATOM    712  CA  PHE A  97      22.846   8.409   9.175  1.00 42.40           C      5.080
ATOM    715  CB  PHE A  97      24.230   7.917   9.622  1.00 41.62           C      5.283
ATOM    716  CG  PHE A  97      25.388   8.657   8.971  1.00 45.67           C      4.809
ATOM    717  CD1 PHE A  97      25.727   9.941   9.381  1.00 45.41           C      5.032
ATOM    907  CB  ILE A 122      24.833   3.893   9.645  1.00 34.53           C      5.089
ATOM    908  CG1 ILE A 122      26.358   3.765   9.613  1.00 35.26           C      4.293
ATOM    909  CG2 ILE A 122      24.415   4.432  11.004  1.00 38.48           C      4.410
ATOM    910  CD1 ILE A 122      27.065   5.060   9.784  1.00 31.33           C      4.711
ATOM   1078  CA  MET A 147      12.566   4.293  13.679  1.00 30.43           C      4.830
ATOM   1079  C   MET A 147      12.461   4.278  12.168  1.00 33.05           C      5.127
ATOM   1080  O   MET A 147      13.337   3.756  11.488  1.00 39.70           O      4.669
ATOM   1081  CB  MET A 147      13.227   5.573  14.140  1.00 36.86           C      5.249
ATOM   1082  CG  MET A 147      13.285   5.700  15.636  1.00 35.73           C      5.133
ATOM   1083  SD  MET A 147      11.642   5.606  16.275  1.00 37.19           S      5.080
ATOM   1085  N   ASP A 148      11.419   4.919  11.651  1.00 32.36           N      5.172
ATOM   1086  CA  ASP A 148      11.134   4.977  10.220  1.00 32.42           C      5.230
ATOM   1087  C   ASP A 148      10.556   6.380   9.945  1.00 35.99           C      5.295
ATOM   1088  O   ASP A 148      10.181   7.104  10.884  1.00 34.04           O      4.974
ATOM   1093  N   PHE A 149      10.505   6.756   8.661  1.00 38.79           N      4.992
ATOM   1094  CA  PHE A 149       9.979   8.048   8.192  1.00 35.55           C      5.134
ATOM   1097  CB  PHE A 149      11.123   9.073   8.132  1.00 35.61           C      5.139
ATOM   1098  CG  PHE A 149      10.676  10.488   7.816  1.00 44.92           C      5.092
ATOM   1100  CD2 PHE A 149      10.359  11.378   8.848  1.00 46.55           C      4.947
ATOM   1102  CE2 PHE A 149       9.906  12.685   8.560  1.00 40.02           C      5.011
ATOM   1169  CE1 TYR A 158      14.588  12.050   6.293  1.00 42.79           C      4.930
ATOM   1171  CZ  TYR A 158      14.100  10.740   6.445  1.00 42.09           C      4.405
ATOM   1172  OH  TYR A 158      14.168  10.092   7.657  1.00 44.48           O      4.458
ATOM   1200  CG  MET A 161      17.563   9.641   5.558  1.00 25.60           C      5.095
ATOM   1201  SD  MET A 161      18.402   8.287   6.294  1.00 27.36           S      4.956
ATOM   1202  CE  MET A 161      18.405   8.777   8.027  1.00 18.97           C      4.620
ATOM   1228  CD  LYS A 165      14.772   5.433   7.742  1.00 18.37           C      4.663
ATOM   1229  CE  LYS A 165      14.472   5.945   9.184  1.00 28.97           C      5.211
ATOM   1230  NZ  LYS A 165      15.387   5.447  10.319  1.00 13.55           N      4.562
ATOM   1420  N   ALA A 191       7.315   8.199  12.469  1.00 38.37           N      4.493
ATOM   1421  CA  ALA A 191       6.949   9.491  13.032  1.00 37.26           C      5.136
ATOM   1422  C   ALA A 191       6.974  10.605  11.999  1.00 35.33           C      4.709
ATOM   1423  O   ALA A 191       7.409  10.399  10.872  1.00 31.64           O      4.667
ATOM   1424  CB  ALA A 191       7.861   9.825  14.182  1.00 33.08           C      4.441
ATOM   1425  N   GLY A 192       6.396  11.746  12.356  1.00 34.86           N      5.060
ATOM   1426  CA  GLY A 192       6.420  12.906  11.485  1.00 37.05           C      5.243
ATOM   1427  C   GLY A 192       7.656  13.651  11.952  1.00 43.13           C      5.007
ATOM   1428  O   GLY A 192       8.269  13.195  12.925  1.00 45.87           O      4.588
ATOM   1429  N   PRO A 193       8.057  14.791  11.337  1.00 50.62           N      4.564
ATOM   1430  CA  PRO A 193       9.267  15.513  11.789  1.00 49.89           C      4.796
ATOM   1431  C   PRO A 193       9.241  16.077  13.214  1.00 54.07           C      5.159
ATOM   1432  O   PRO A 193       8.242  16.676  13.658  1.00 55.17           O      4.991
ATOM   1433  CB  PRO A 193       9.420  16.622  10.753  1.00 41.66           C      5.050
ATOM   1434  CG  PRO A 193       8.803  16.041   9.541  1.00 42.97           C      4.747
ATOM   1436  N   ILE A 194      10.317  15.792  13.942  1.00 53.83           N      4.413
ATOM   1437  CA  ILE A 194      10.515  16.266  15.303  1.00 56.88           C      5.232
ATOM   1438  C   ILE A 194      11.690  17.233  15.132  1.00 58.36           C      4.331
ATOM   1439  O   ILE A 194      12.478  17.091  14.196  1.00 59.55           O      4.987
ATOM   1440  CB  ILE A 194      10.948  15.122  16.249  1.00 56.72           C      4.886
ATOM   1441  CG1 ILE A 194       9.806  14.136  16.439  1.00 59.54           C      5.125
ATOM   1442  CG2 ILE A 194      11.378  15.677  17.611  1.00 56.73           C      4.890
ATOM   1444  N   ARG A 195      11.809  18.232  15.995  1.00 57.85           N      5.132
ATOM   1455  N   THR A 196      14.995  18.035  16.277  1.00 57.67           N      4.734
ATOM   1456  CA  THR A 196      16.227  17.675  16.973  1.00 61.87           C      5.085
ATOM   1459  CB  THR A 196      16.854  16.356  16.419  1.00 59.57           C      4.937
ATOM   1460  OG1 THR A 196      15.834  15.478  15.920  1.00 68.72           O      5.216
ATOM   1461  CG2 THR A 196      17.608  15.629  17.496  1.00 55.97           C      4.454
ATOM   1479  CB  MET A 199      14.815  19.353  12.449  1.00 83.13           C      5.198
ATOM   1480  CG  MET A 199      14.762  17.956  11.858  1.00 78.19           C      4.543
ATOM   1481  SD  MET A 199      15.143  18.068  10.107  1.00 73.62           S      4.712
ATOM   1482  CE  MET A 199      13.419  18.146   9.480  1.00 72.20           C      4.437
