# Supplementary material for: A mathematical representation of protein binding sites using structural dispersion of atoms from principal axes for classification of binding ligands
Source: PLoS One. 2021 Apr 8;16(4):e0244905. doi: 10.1371/journal.pone.0244905 (PMC8031081; doi:10.1371/journal.pone.0244905)
Supplement: S1 Data — (ZIP) [file pone.0244905.s006.zip › pdbligand5_3_906/1BW9.lig.NAD.pdb]

ATOM    296  N   GLY A  40      11.442  40.305 -17.830  1.00  4.66           N      4.939
ATOM    297  CA  GLY A  40      11.067  41.625 -18.293  1.00  4.55           C      4.814
ATOM    465  SD  MET A  63      15.168  37.233 -16.413  1.00  9.66           S      4.581
ATOM    489  CE  LYS A  66      18.550  37.456 -14.586  1.00 14.51           C      4.882
ATOM    490  NZ  LYS A  66      18.223  38.825 -15.086  1.00 16.55           N      4.694
ATOM    571  CE  LYS A  78      14.371  40.062 -20.236  1.00 10.40           C      4.881
ATOM    572  NZ  LYS A  78      15.128  40.226 -18.966  1.00 10.07           N      5.098
ATOM    884  C   PRO A 117      11.983  45.443 -17.397  1.00 10.26           C      5.106
ATOM    885  O   PRO A 117      12.548  44.536 -16.791  1.00 12.06           O      4.557
ATOM    889  N   ASP A 118      12.428  46.009 -18.517  1.00  7.01           N      5.284
ATOM    890  CA  ASP A 118      13.649  45.666 -19.197  1.00  8.00           C      5.293
ATOM    891  C   ASP A 118      13.989  46.874 -20.075  1.00  5.68           C      5.220
ATOM    892  O   ASP A 118      13.478  47.969 -19.826  1.00 10.16           O      4.921
ATOM    893  CB  ASP A 118      13.698  44.273 -19.851  1.00  6.35           C      5.196
ATOM    894  CG  ASP A 118      15.099  43.792 -20.162  1.00 10.88           C      5.068
ATOM    895  OD1 ASP A 118      15.651  44.255 -21.251  1.00 18.36           O      4.617
ATOM    896  OD2 ASP A 118      15.671  42.998 -19.447  1.00 15.99           O      4.837
ATOM    897  N   VAL A 119      14.865  46.705 -21.060  1.00  7.99           N      4.651
ATOM    898  CA  VAL A 119      15.264  47.789 -21.912  1.00  7.97           C      5.133
ATOM    901  CB  VAL A 119      16.211  47.259 -22.981  1.00  8.79           C      5.177
ATOM    902  CG1 VAL A 119      16.455  48.312 -24.052  1.00 10.38           C      5.220
ATOM    903  CG2 VAL A 119      17.494  46.859 -22.292  1.00 11.58           C      5.244
ATOM   1129  CB  ALA A 150      17.937  50.497 -11.497  1.00  6.83           C      4.888
ATOM   1345  CA  GLN A 181      30.105  50.584 -20.217  1.00  7.42           C      4.878
ATOM   1346  C   GLN A 181      28.609  50.683 -19.982  1.00  6.97           C      4.514
ATOM   1347  O   GLN A 181      27.930  49.689 -19.694  1.00  8.18           O      5.222
ATOM   1348  CB  GLN A 181      30.430  49.429 -21.169  1.00  7.97           C      5.089
ATOM   1349  CG  GLN A 181      29.579  49.428 -22.447  1.00  9.17           C      4.969
ATOM   1350  CD  GLN A 181      29.865  48.224 -23.326  1.00 10.95           C      4.808
ATOM   1351  OE1 GLN A 181      30.295  48.394 -24.472  1.00 19.66           O      5.040
ATOM   1353  N   GLY A 182      28.114  51.908 -20.088  1.00  9.89           N      4.701
ATOM   1354  CA  GLY A 182      26.701  52.196 -19.883  1.00 14.96           C      5.054
ATOM   1355  C   GLY A 182      26.475  52.783 -18.490  1.00 10.27           C      5.220
ATOM   1356  O   GLY A 182      26.593  52.100 -17.475  1.00 11.02           O      4.992
ATOM   1357  N   LEU A 183      26.162  54.080 -18.469  1.00 10.97           N      4.235
ATOM   1358  CA  LEU A 183      25.940  54.859 -17.243  1.00  9.56           C      5.082
ATOM   1359  C   LEU A 183      24.457  55.104 -17.027  1.00 30.47           C      4.978
ATOM   1360  O   LEU A 183      24.023  56.223 -16.724  1.00 15.93           O      5.195
ATOM   1361  CB  LEU A 183      26.662  56.230 -17.328  1.00 14.90           C      5.027
ATOM   1365  N   GLY A 184      23.685  54.044 -17.198  1.00 16.16           N      5.063
ATOM   1366  CA  GLY A 184      22.269  54.117 -17.052  1.00 16.43           C      4.036
ATOM   1367  C   GLY A 184      21.820  53.976 -15.622  1.00 10.65           C      4.569
ATOM   1368  O   GLY A 184      22.534  54.272 -14.649  1.00 11.49           O      5.016
ATOM   1369  N   ALA A 185      20.601  53.497 -15.495  1.00  9.97           N      3.958
ATOM   1370  CA  ALA A 185      20.012  53.312 -14.182  1.00 17.83           C      4.993
ATOM   1371  C   ALA A 185      20.893  52.428 -13.293  1.00 13.77           C      4.986
ATOM   1372  O   ALA A 185      21.169  52.728 -12.110  1.00 12.95           O      4.839
ATOM   1373  CB  ALA A 185      18.565  52.795 -14.286  1.00 12.33           C      4.815
ATOM   1374  N   VAL A 186      21.332  51.316 -13.882  1.00 12.09           N      4.906
ATOM   1375  CA  VAL A 186      22.187  50.396 -13.152  1.00 10.66           C      4.738
ATOM   1376  C   VAL A 186      23.646  50.844 -13.176  1.00 15.69           C      4.314
ATOM   1378  CB  VAL A 186      22.004  48.939 -13.618  1.00 14.45           C      4.312
ATOM   1379  CG1 VAL A 186      22.816  47.976 -12.740  1.00  9.16           C      4.898
ATOM   1380  CG2 VAL A 186      20.532  48.571 -13.491  1.00  9.79           C      3.958
ATOM   1381  N   GLY A 187      24.135  51.112 -14.387  1.00  9.08           N      3.939
ATOM   1382  CA  GLY A 187      25.521  51.528 -14.530  1.00  9.86           C      5.175
ATOM   1488  CA  ALA A 204      31.505  55.201 -21.597  1.00 12.46           C      4.974
ATOM   1489  C   ALA A 204      30.007  55.142 -21.707  1.00 12.02           C      4.843
ATOM   1490  O   ALA A 204      29.342  54.333 -21.050  1.00 13.50           O      4.713
ATOM   1491  CB  ALA A 204      32.140  54.177 -22.540  1.00 20.95           C      5.188
ATOM   1492  N   ASP A 205      29.468  55.981 -22.570  1.00 15.62           N      4.688
ATOM   1493  CA  ASP A 205      28.047  55.997 -22.801  1.00 11.01           C      5.013
ATOM   1494  C   ASP A 205      27.755  56.748 -24.111  1.00 13.54           C      5.277
ATOM   1495  O   ASP A 205      28.514  57.620 -24.545  1.00 16.77           O      4.898
ATOM   1496  CB  ASP A 205      27.285  56.608 -21.603  1.00 11.03           C      4.863
ATOM   1497  CG  ASP A 205      25.829  56.236 -21.540  1.00 14.33           C      4.754
ATOM   1498  OD1 ASP A 205      25.090  56.578 -22.587  1.00 14.21           O      4.918
ATOM   1499  OD2 ASP A 205      25.371  55.654 -20.595  1.00 13.89           O      3.917
ATOM   1500  N   THR A 206      26.686  56.394 -24.760  1.00 12.87           N      4.490
ATOM   1501  CA  THR A 206      26.356  57.089 -26.004  1.00 16.46           C      5.005
ATOM   1502  C   THR A 206      25.741  58.446 -25.716  1.00 19.22           C      5.125
ATOM   1504  CB  THR A 206      25.462  56.246 -26.896  1.00 19.32           C      4.739
ATOM   1505  OG1 THR A 206      24.360  55.805 -26.126  1.00 21.58           O      4.425
ATOM   1506  CG2 THR A 206      26.300  55.069 -27.409  1.00 16.25           C      4.742
ATOM   1507  N   ASP A 207      25.272  58.577 -24.478  1.00 19.88           N      4.454
ATOM   1508  CA  ASP A 207      24.723  59.807 -23.961  1.00 16.38           C      5.100
ATOM   1511  CB  ASP A 207      23.849  59.593 -22.725  1.00 16.83           C      5.108
ATOM   1536  CG  ARG A 210      23.938  59.597 -18.543  1.00 24.05           C      4.913
ATOM   1537  CD  ARG A 210      22.886  59.132 -19.523  1.00 28.73           C      4.042
ATOM   1538  NE  ARG A 210      21.875  58.245 -18.953  1.00100.00           N      4.687
ATOM   1539  CZ  ARG A 210      21.048  57.482 -19.684  1.00 46.30           C      5.111
ATOM   1540  NH1 ARG A 210      21.074  57.473 -21.019  1.00100.00           N      5.027
ATOM   1541  NH2 ARG A 210      20.164  56.702 -19.058  1.00 58.98           N      4.723
ATOM   1632  CG  LEU A 224      30.741  55.631 -27.721  1.00 56.70           C      5.029
ATOM   1634  CD2 LEU A 224      30.231  54.826 -26.532  1.00 33.35           C      4.404
ATOM   1732  CA  CYS A 238      26.065  47.623 -18.280  1.00  8.42           C      4.668
ATOM   1733  C   CYS A 238      25.107  48.271 -19.277  1.00 12.68           C      4.989
ATOM   1734  O   CYS A 238      24.225  49.003 -18.863  1.00  8.60           O      4.750
ATOM   1735  CB  CYS A 238      26.199  48.579 -17.089  1.00  8.23           C      4.895
ATOM   1737  N   ALA A 239      25.335  48.017 -20.559  1.00 12.09           N      5.235
ATOM   1738  CA  ALA A 239      24.508  48.524 -21.656  1.00  6.57           C      4.507
ATOM   1739  C   ALA A 239      23.909  47.301 -22.373  1.00 15.44           C      5.052
ATOM   1740  O   ALA A 239      23.251  46.455 -21.747  1.00 12.19           O      4.446
ATOM   1741  CB  ALA A 239      25.322  49.432 -22.597  1.00  6.82           C      4.899
ATOM   1742  N   MET A 240      24.173  47.171 -23.673  1.00 11.04           N      5.264
ATOM   1743  CA  MET A 240      23.647  46.055 -24.438  1.00 10.38           C      4.593
ATOM   1744  C   MET A 240      24.368  44.742 -24.133  1.00 10.11           C      4.918
ATOM   1747  CG  MET A 240      25.066  46.596 -26.518  1.00 22.83           C      5.273
ATOM   1748  SD  MET A 240      25.662  48.246 -26.085  1.00 29.63           S      5.273
ATOM   1749  CE  MET A 240      27.371  47.796 -25.774  1.00 29.27           C      5.006
ATOM   1750  N   GLY A 241      23.700  43.637 -24.503  1.00 12.63           N      4.856
ATOM   1878  CA  ALA A 260      24.780  44.183 -15.369  1.00  9.00           C      4.784
ATOM   1879  C   ALA A 260      24.094  43.706 -16.630  1.00 12.70           C      5.270
ATOM   1880  O   ALA A 260      22.966  43.228 -16.572  1.00  9.00           O      5.249
ATOM   1881  CB  ALA A 260      24.153  45.526 -15.035  1.00  7.15           C      4.755
ATOM   1882  N   ALA A 261      24.750  43.902 -17.759  1.00  6.35           N      4.516
ATOM   1883  CA  ALA A 261      24.110  43.582 -19.032  1.00  6.71           C      5.298
ATOM   1884  C   ALA A 261      23.594  42.161 -19.136  1.00  5.27           C      5.092
ATOM   1885  O   ALA A 261      24.154  41.185 -18.607  1.00 10.46           O      4.895
ATOM   1886  CB  ALA A 261      24.970  43.923 -20.239  1.00  6.50           C      4.788
ATOM   1887  N   ASN A 262      22.490  42.006 -19.838  1.00  5.59           N      4.970
ATOM   1888  CA  ASN A 262      22.015  40.660 -20.028  1.00  3.91           C      4.954
ATOM   1889  C   ASN A 262      22.750  40.017 -21.238  1.00  7.69           C      4.804
ATOM   1890  O   ASN A 262      23.095  40.708 -22.218  1.00  7.16           O      4.593
ATOM   1891  CB AASN A 262      20.537  40.687 -20.471  0.50  2.56           C      4.555
ATOM   1892  CB BASN A 262      20.446  40.507 -20.168  0.50 35.44           C      4.695
ATOM   1893  CG AASN A 262      19.636  40.725 -19.262  0.50 10.07           C      4.502
ATOM   1894  CG BASN A 262      19.432  41.280 -19.287  0.50  5.72           C      4.903
ATOM   1895  OD1AASN A 262      19.101  41.779 -18.960  0.50 29.58           O      4.489
ATOM   1896  OD1BASN A 262      19.505  41.291 -18.053  0.50 23.46           O      4.653
ATOM   1897  ND2AASN A 262      19.495  39.590 -18.578  0.50 22.13           N      4.664
ATOM   1898  ND2BASN A 262      18.450  41.882 -19.979  0.50 16.73           N      5.055
ATOM   2092  ND2 ASN A 288      21.958  40.413 -16.028  1.00 12.91           N      5.280
