# Supplementary material for: A mathematical representation of protein binding sites using structural dispersion of atoms from principal axes for classification of binding ligands
Source: PLoS One. 2021 Apr 8;16(4):e0244905. doi: 10.1371/journal.pone.0244905 (PMC8031081; doi:10.1371/journal.pone.0244905)
Supplement: S1 Data — (ZIP) [file pone.0244905.s006.zip › pdbligand5_3_906/1BWK.lig.FMN.pdb]

ATOM    265  CA  PRO A  34      32.171  64.706  27.329  1.00 16.36           C      4.620
ATOM    266  C   PRO A  34      31.953  66.186  27.015  1.00 16.70           C      4.369
ATOM    267  O   PRO A  34      30.823  66.619  26.798  1.00 17.96           O      4.786
ATOM    268  CB  PRO A  34      32.525  63.887  26.093  1.00 15.02           C      4.658
ATOM    269  CG  PRO A  34      31.192  63.643  25.491  1.00 14.20           C      4.512
ATOM    271  N   PRO A  35      33.036  66.980  26.988  1.00 14.18           N      5.290
ATOM    272  CA  PRO A  35      32.897  68.408  26.697  1.00 13.07           C      5.063
ATOM    273  C   PRO A  35      32.221  68.659  25.351  1.00 10.70           C      4.376
ATOM    274  O   PRO A  35      32.688  68.191  24.323  1.00 12.69           O      3.296
ATOM    275  CB  PRO A  35      34.339  68.902  26.735  1.00 15.16           C      4.682
ATOM    276  CG  PRO A  35      35.124  67.696  26.307  1.00 12.29           C      4.124
ATOM    277  CD  PRO A  35      34.454  66.593  27.062  1.00 14.58           C      5.144
ATOM    278  N   LEU A  36      31.096  69.368  25.369  1.00 14.29           N      4.908
ATOM    279  CA  LEU A  36      30.362  69.661  24.140  1.00 11.86           C      5.240
ATOM    280  C   LEU A  36      30.008  71.148  24.002  1.00 16.74           C      4.420
ATOM    281  O   LEU A  36      29.116  71.652  24.696  1.00 13.15           O      4.901
ATOM    282  CB  LEU A  36      29.080  68.820  24.077  1.00 12.47           C      4.960
ATOM    283  CG  LEU A  36      29.215  67.299  23.994  1.00 13.13           C      4.931
ATOM    285  CD2 LEU A  36      29.502  66.864  22.571  1.00 20.32           C      5.016
ATOM    286  N   THR A  37      30.716  71.840  23.105  1.00 20.05           N      5.104
ATOM    287  CA  THR A  37      30.481  73.260  22.824  1.00 19.33           C      4.599
ATOM    288  C   THR A  37      29.081  73.405  22.221  1.00 19.98           C      5.226
ATOM    289  O   THR A  37      28.666  72.584  21.390  1.00 18.74           O      4.304
ATOM    290  CB  THR A  37      31.534  73.818  21.822  1.00 18.66           C      4.334
ATOM    291  OG1 THR A  37      32.822  73.846  22.455  1.00 13.99           O      4.668
ATOM    292  CG2 THR A  37      31.169  75.241  21.374  1.00 15.30           C      4.906
ATOM    299  CD  ARG A  38      25.696  71.770  22.516  1.00  2.00           C      4.727
ATOM    568  CA  GLU A  71      31.732  72.736  27.182  1.00 11.59           C      4.380
ATOM    569  C   GLU A  71      33.061  73.446  27.391  1.00 12.51           C      4.335
ATOM    571  CB  GLU A  71      30.686  73.742  26.741  1.00 10.05           C      4.971
ATOM    576  N   GLY A  72      33.896  73.492  26.359  1.00  7.90           N      4.733
ATOM    577  CA  GLY A  72      35.180  74.161  26.494  1.00  7.93           C      5.057
ATOM    918  CG  GLN A 114      37.883  71.241  28.037  1.00  8.26           C      5.299
ATOM    919  CD  GLN A 114      37.445  70.540  26.759  1.00 14.58           C      4.343
ATOM    920  OE1 GLN A 114      37.816  69.388  26.519  1.00 17.67           O      5.201
ATOM    921  NE2 GLN A 114      36.700  71.245  25.909  1.00 10.03           N      5.079
ATOM    937  CD2 TRP A 116      37.175  75.713  23.612  1.00  6.83           C      5.178
ATOM    938  NE1 TRP A 116      38.483  74.284  22.496  1.00 15.81           N      5.152
ATOM    939  CE2 TRP A 116      37.284  74.946  22.441  1.00  8.55           C      5.186
ATOM    940  CE3 TRP A 116      36.030  76.502  23.801  1.00 14.64           C      5.247
ATOM    941  CZ2 TRP A 116      36.294  74.933  21.459  1.00  2.00           C      5.210
ATOM    942  CZ3 TRP A 116      35.038  76.494  22.823  1.00  8.04           C      4.949
ATOM    943  CH2 TRP A 116      35.179  75.710  21.667  1.00 12.32           C      5.277
ATOM   1505  OE2 GLU A 189      38.190  67.433  28.481  1.00 18.47           O      5.291
ATOM   1518  CB  ASN A 191      40.867  70.913  25.809  1.00 12.46           C      5.102
ATOM   1519  CG  ASN A 191      40.542  70.395  24.393  1.00 10.30           C      5.006
ATOM   1520  OD1 ASN A 191      41.146  69.448  23.911  1.00  9.81           O      5.283
ATOM   1521  ND2 ASN A 191      39.572  71.017  23.742  1.00 16.07           N      4.245
ATOM   1537  CB  ASN A 194      39.767  68.674  19.207  1.00  2.00           C      5.004
ATOM   1538  CG  ASN A 194      38.946  67.456  19.638  1.00 10.85           C      4.578
ATOM   1539  OD1 ASN A 194      39.272  66.307  19.328  1.00 12.84           O      5.291
ATOM   1540  ND2 ASN A 194      37.876  67.711  20.368  1.00 17.09           N      3.260
ATOM   1554  CE2 TYR A 196      38.905  72.128  19.986  1.00 12.35           C      5.198
ATOM   1923  CG  ARG A 243      40.104  65.199  25.631  1.00  6.48           C      4.990
ATOM   1924  CD  ARG A 243      38.755  65.852  25.358  1.00  6.94           C      5.252
ATOM   1925  NE  ARG A 243      37.746  64.819  25.118  1.00 14.39           N      5.072
ATOM   1926  CZ  ARG A 243      36.808  64.842  24.171  1.00 20.16           C      4.132
ATOM   1927  NH1 ARG A 243      36.708  65.863  23.332  1.00 20.17           N      2.923
ATOM   1928  NH2 ARG A 243      35.979  63.808  24.044  1.00 18.49           N      4.738
ATOM   2261  CB  VAL A 288      39.037  61.872  20.812  1.00  8.82           C      4.987
ATOM   2262  CG1 VAL A 288      38.114  61.768  19.615  1.00 13.66           C      4.544
ATOM   2263  CG2 VAL A 288      38.571  63.018  21.670  1.00  5.00           C      4.258
ATOM   2295  CB  VAL A 292      34.570  60.129  16.049  1.00 35.00           C      4.477
ATOM   2296  CG1 VAL A 292      34.076  61.479  15.530  1.00 31.10           C      5.020
ATOM   2297  CG2 VAL A 292      33.389  59.182  16.301  1.00 29.97           C      4.437
ATOM   2314  CA  PRO A 295      33.100  65.127  15.241  1.00 45.04           C      5.248
ATOM   2315  C   PRO A 295      31.962  65.716  14.401  1.00 46.10           C      4.821
ATOM   2316  O   PRO A 295      30.797  65.679  14.807  1.00 47.27           O      4.894
ATOM   2317  CB  PRO A 295      33.405  65.978  16.482  1.00 41.37           C      4.716
ATOM   2318  CG  PRO A 295      34.533  66.842  16.036  1.00 41.96           C      4.855
ATOM   2326  CD1 PHE A 296      30.379  69.492  13.754  1.00 49.06           C      5.013
ATOM   2328  CE1 PHE A 296      30.324  70.146  14.977  1.00 50.15           C      4.650
ATOM   2329  CE2 PHE A 296      32.736  70.098  15.094  1.00 48.43           C      5.250
ATOM   2330  CZ  PHE A 296      31.507  70.446  15.652  1.00 49.35           C      5.223
ATOM   2351  CG  GLU A 299      27.694  58.128  15.310  1.00 39.84           C      4.796
ATOM   2352  CD  GLU A 299      26.974  59.418  15.687  1.00 43.01           C      4.650
ATOM   2354  OE2 GLU A 299      26.922  59.723  16.908  1.00 41.81           O      4.581
ATOM   2537  CA  ALA A 323      34.712  58.851  23.681  1.00 16.97           C      4.923
ATOM   2538  C   ALA A 323      34.734  58.699  22.158  1.00 18.46           C      4.649
ATOM   2539  O   ALA A 323      35.793  58.782  21.533  1.00 22.30           O      4.748
ATOM   2540  CB  ALA A 323      34.605  60.336  24.060  1.00 12.62           C      4.689
ATOM   2541  N   GLY A 324      33.568  58.442  21.566  1.00 22.97           N      4.912
ATOM   2542  CA  GLY A 324      33.494  58.303  20.118  1.00 21.10           C      5.274
ATOM   2543  C   GLY A 324      32.578  57.237  19.529  1.00 24.56           C      4.782
ATOM   2544  O   GLY A 324      32.937  56.057  19.490  1.00 21.54           O      4.787
ATOM   2545  N   ASN A 325      31.383  57.652  19.100  1.00 26.01           N      4.584
ATOM   2546  CA  ASN A 325      30.390  56.775  18.451  1.00 25.54           C      5.183
ATOM   2547  C   ASN A 325      30.024  55.494  19.224  1.00 24.69           C      4.579
ATOM   2549  CB  ASN A 325      30.880  56.447  17.023  1.00 25.48           C      4.040
ATOM   2550  CG  ASN A 325      29.869  55.653  16.193  1.00 31.68           C      5.127
ATOM   2551  OD1 ASN A 325      28.653  55.740  16.398  1.00 34.43           O      5.217
ATOM   2553  N   PHE A 326      29.928  55.598  20.544  1.00 22.34           N      4.793
ATOM   2715  C   GLY A 345      30.932  59.257  25.783  1.00 16.95           C      4.944
ATOM   2716  O   GLY A 345      31.302  58.801  24.706  1.00 17.94           O      4.965
ATOM   2717  N   TYR A 346      29.693  59.680  26.004  1.00 14.75           N      4.893
ATOM   2718  CA  TYR A 346      28.688  59.712  24.949  1.00 14.82           C      3.924
ATOM   2719  C   TYR A 346      28.459  61.177  24.590  1.00 20.40           C      5.180
ATOM   2720  O   TYR A 346      27.866  61.941  25.370  1.00 19.97           O      4.860
ATOM   2721  CB  TYR A 346      27.366  59.100  25.427  1.00 13.84           C      4.915
ATOM   2729  N   GLY A 347      28.920  61.570  23.408  1.00 21.32           N      5.106
ATOM   2730  CA  GLY A 347      28.760  62.952  22.983  1.00 23.10           C      4.970
ATOM   2731  C   GLY A 347      27.416  63.323  22.382  1.00 20.36           C      4.893
ATOM   2732  O   GLY A 347      26.465  63.675  23.089  1.00 17.28           O      4.754
ATOM   2733  N   ARG A 348      27.346  63.232  21.059  1.00 17.75           N      4.369
ATOM   2734  CA  ARG A 348      26.145  63.578  20.316  1.00 16.05           C      5.242
ATOM   2735  C   ARG A 348      24.833  63.069  20.871  1.00 16.00           C      4.808
ATOM   2737  CB  ARG A 348      26.293  63.172  18.854  1.00 11.49           C      5.021
ATOM   2738  CG  ARG A 348      27.138  64.143  18.082  1.00 12.35           C      4.889
ATOM   2739  CD  ARG A 348      27.570  63.586  16.770  1.00 19.76           C      4.158
ATOM   2740  NE  ARG A 348      28.571  62.541  16.943  1.00 24.36           N      4.827
ATOM   2741  CZ  ARG A 348      29.249  61.997  15.942  1.00 29.35           C      4.722
ATOM   2742  NH1 ARG A 348      29.031  62.412  14.700  1.00 38.89           N      4.922
ATOM   2743  NH2 ARG A 348      30.118  61.019  16.178  1.00 36.94           N      5.163
ATOM   2744  N   PHE A 349      24.836  61.898  21.506  1.00 17.21           N      4.938
ATOM   2773  CD1 ILE A 351      25.267  67.589  20.891  1.00 13.45           C      4.819
ATOM   2954  CA  PHE A 374      24.070  72.080  17.835  1.00 20.57           C      4.875
ATOM   2955  C   PHE A 374      24.677  73.419  18.221  1.00 19.13           C      5.120
ATOM   2956  O   PHE A 374      25.106  73.618  19.357  1.00 22.02           O      4.929
ATOM   2957  CB  PHE A 374      25.082  71.274  17.001  1.00 20.78           C      4.009
ATOM   2958  CG  PHE A 374      24.872  69.771  17.037  1.00 24.85           C      3.890
ATOM   2959  CD1 PHE A 374      23.699  69.213  17.551  1.00 25.75           C      4.787
ATOM   2960  CD2 PHE A 374      25.857  68.911  16.548  1.00 17.92           C      4.734
ATOM   2962  CE2 PHE A 374      25.678  67.524  16.570  1.00 16.66           C      5.152
ATOM   2963  CZ  PHE A 374      24.512  66.979  17.082  1.00 17.43           C      5.048
ATOM   2970  CD1 TYR A 375      27.868  74.529  18.171  1.00 25.47           C      4.813
ATOM   2972  CE1 TYR A 375      28.889  73.640  18.431  1.00 31.75           C      4.339
ATOM   2973  CE2 TYR A 375      29.295  73.431  16.071  1.00 38.68           C      4.803
ATOM   2974  CZ  TYR A 375      29.602  73.097  17.378  1.00 37.15           C      4.322
ATOM   2975  OH  TYR A 375      30.640  72.241  17.635  1.00 47.98           O      4.737
