# Supplementary material for: A mathematical representation of protein binding sites using structural dispersion of atoms from principal axes for classification of binding ligands
Source: PLoS One. 2021 Apr 8;16(4):e0244905. doi: 10.1371/journal.pone.0244905 (PMC8031081; doi:10.1371/journal.pone.0244905)
Supplement: S1 Data — (ZIP) [file pone.0244905.s006.zip › pdbligand5_3_906/1BXI.lig.PO4.pdb]

ATOM    687  NE  ARG B   5       7.713  17.850  36.402  1.00 49.93           N      5.064
ATOM    688  CZ  ARG B   5       8.049  16.794  35.630  1.00 52.75           C      3.817
ATOM    689  NH1 ARG B   5       7.170  15.936  35.139  1.00 50.40           N      3.701
ATOM    690  NH2 ARG B   5       9.338  16.613  35.369  1.00 54.03           N      3.089
ATOM   1031  CE2 PHE B  50       4.167  13.278  33.942  1.00 13.88           C      5.136
ATOM   1433  N   LEU B 101       6.241   8.323  35.433  1.00 13.86           N      5.248
ATOM   1434  CA  LEU B 101       6.275   8.869  34.038  1.00 14.84           C      4.982
ATOM   1435  C   LEU B 101       7.482   9.796  33.916  1.00 18.46           C      4.743
ATOM   1436  O   LEU B 101       7.763  10.636  34.828  1.00 17.28           O      3.814
ATOM   1441  N   HIS B 102       8.386   9.454  33.014  1.00 16.19           N      4.878
ATOM   1442  CA  HIS B 102       9.674  10.183  32.803  1.00 19.09           C      4.035
ATOM   1443  C   HIS B 102       9.620  10.918  31.461  1.00 21.09           C      4.346
ATOM   1444  O   HIS B 102       9.133  10.382  30.407  1.00 17.60           O      4.755
ATOM   1445  CB  HIS B 102      10.794   9.146  32.822  1.00 20.25           C      4.987
ATOM   1446  CG  HIS B 102      12.078   9.409  32.041  1.00 21.69           C      4.095
ATOM   1447  ND1 HIS B 102      12.969  10.359  32.424  1.00 18.82           N      4.995
ATOM   1449  CE1 HIS B 102      13.997  10.426  31.544  1.00 20.45           C      4.540
ATOM   1451  N   HIS B 103      10.277  12.083  31.381  1.00 17.63           N      3.770
ATOM   1452  CA  HIS B 103      10.305  12.734  30.071  1.00 19.60           C      4.821
ATOM   1453  C   HIS B 103      11.691  12.451  29.460  1.00 20.25           C      4.590
ATOM   1454  O   HIS B 103      12.681  12.811  30.059  1.00 18.74           O      4.255
ATOM   1455  CB  HIS B 103      10.072  14.245  30.052  1.00 18.32           C      4.778
ATOM   1456  CG  HIS B 103       8.674  14.601  30.414  1.00 18.44           C      4.693
ATOM   1457  ND1 HIS B 103       8.275  14.598  31.732  1.00 16.40           N      3.672
ATOM   1458  CD2 HIS B 103       7.591  14.942  29.640  1.00 16.31           C      4.696
ATOM   1459  CE1 HIS B 103       6.986  14.878  31.794  1.00 16.38           C      4.473
ATOM   1460  NE2 HIS B 103       6.551  15.165  30.525  1.00 15.92           N      4.518
ATOM   1490  CG1 ILE B 107       8.972  18.408  31.148  1.00 20.32           C      4.686
ATOM   1492  CD1 ILE B 107       7.985  18.118  32.266  1.00 24.40           C      4.107
ATOM   1649  ND1 HIS B 127      11.533   8.953  37.065  1.00 23.50           N      4.821
ATOM   1650  CD2 HIS B 127      13.177   8.958  35.635  1.00 23.17           C      4.744
ATOM   1651  CE1 HIS B 127      11.434  10.084  36.403  1.00 24.13           C      4.157
ATOM   1652  NE2 HIS B 127      12.443  10.081  35.484  1.00 25.15           N      4.354
ATOM   1685  CE1 HIS B 131      15.785  12.269  35.705  1.00 79.90           C      5.078
