# Supplementary material for: A mathematical representation of protein binding sites using structural dispersion of atoms from principal axes for classification of binding ligands
Source: PLoS One. 2021 Apr 8;16(4):e0244905. doi: 10.1371/journal.pone.0244905 (PMC8031081; doi:10.1371/journal.pone.0244905)
Supplement: S1 Data — (ZIP) [file pone.0244905.s006.zip › pdbligand5_3_906/1BXK.lig.NAD.pdb]

ATOM     60  N   GLY A   8      18.796  24.878  10.106  1.00 17.84           N      5.064
ATOM     61  CA  GLY A   8      17.956  24.106  11.032  1.00 11.27           C      4.918
ATOM     62  C   GLY A   8      16.653  23.663  10.393  1.00 11.14           C      4.292
ATOM     63  O   GLY A   8      15.650  23.389  11.050  1.00 23.72           O      4.773
ATOM     64  N   GLY A   9      16.689  23.590   9.059  1.00 11.59           N      5.141
ATOM     66  C   GLY A   9      14.902  21.849   8.517  1.00 19.17           C      5.272
ATOM     68  N   ALA A  10      15.677  20.976   9.161  1.00 20.55           N      4.118
ATOM     69  CA  ALA A  10      15.223  19.610   9.445  1.00 20.76           C      4.044
ATOM     70  C   ALA A  10      14.762  19.497  10.879  1.00 34.23           C      5.153
ATOM     71  O   ALA A  10      14.488  18.404  11.331  1.00 26.29           O      4.948
ATOM     72  CB  ALA A  10      16.365  18.646   9.162  1.00 10.98           C      4.008
ATOM     73  N   GLY A  11      14.659  20.624  11.582  1.00 15.64           N      5.158
ATOM     74  CA  GLY A  11      14.250  20.626  12.954  1.00 12.28           C      4.219
ATOM     75  C   GLY A  11      12.744  20.740  12.998  1.00 13.39           C      4.733
ATOM     76  O   GLY A  11      12.082  20.676  11.959  1.00 18.07           O      5.120
ATOM     77  N   PHE A  12      12.222  20.921  14.218  1.00 12.42           N      4.113
ATOM     78  CA  PHE A  12      10.784  21.013  14.386  1.00 14.29           C      5.157
ATOM     79  C   PHE A  12      10.172  22.205  13.664  1.00 29.27           C      5.022
ATOM     80  O   PHE A  12       9.370  22.023  12.736  1.00 21.40           O      4.815
ATOM     81  CB  PHE A  12      10.466  20.988  15.885  1.00 13.89           C      4.933
ATOM     82  CG  PHE A  12       9.023  21.347  16.277  1.00 18.56           C      5.022
ATOM     84  CD2 PHE A  12       8.786  22.245  17.319  1.00 23.99           C      4.928
ATOM     86  CE2 PHE A  12       7.474  22.497  17.737  1.00 23.09           C      5.224
ATOM     88  N   ILE A  13      10.556  23.422  14.088  1.00 20.30           N      4.930
ATOM     89  CA  ILE A  13       9.993  24.613  13.433  1.00 14.87           C      4.925
ATOM     90  C   ILE A  13      10.457  24.726  11.985  1.00 16.43           C      4.397
ATOM     92  CB  ILE A  13      10.291  25.874  14.256  1.00 17.72           C      4.467
ATOM     93  CG1 ILE A  13       9.745  25.769  15.663  1.00 14.73           C      4.174
ATOM     94  CG2 ILE A  13       9.691  27.083  13.488  1.00 15.53           C      4.826
ATOM     95  CD1 ILE A  13      10.221  26.913  16.573  1.00 20.16           C      4.204
ATOM     96  N   GLY A  14      11.756  24.505  11.789  1.00 16.37           N      4.089
ATOM    231  C   VAL A  32      21.257  23.267   7.197  1.00 18.44           C      4.970
ATOM    232  O   VAL A  32      20.827  23.987   8.085  1.00 19.82           O      4.548
ATOM    236  N   ASP A  33      21.518  21.964   7.340  1.00 21.99           N      4.872
ATOM    237  CA  ASP A  33      21.369  21.278   8.625  1.00 21.03           C      5.096
ATOM    238  C   ASP A  33      22.419  20.167   8.759  1.00 15.09           C      5.036
ATOM    239  O   ASP A  33      22.608  19.398   7.825  1.00 18.74           O      5.212
ATOM    240  CB  ASP A  33      19.918  20.758   8.689  1.00 15.16           C      4.708
ATOM    241  CG  ASP A  33      19.432  20.523  10.075  1.00 18.37           C      4.619
ATOM    242  OD1 ASP A  33      20.193  19.711  10.819  1.00 20.02           O      4.673
ATOM    243  OD2 ASP A  33      18.386  21.038  10.430  1.00 19.52           O      3.887
ATOM    244  N   LYS A  34      23.107  20.151   9.894  1.00 17.37           N      4.488
ATOM    245  CA  LYS A  34      24.165  19.192  10.147  1.00 18.20           C      5.027
ATOM    246  C   LYS A  34      23.590  17.854  10.599  1.00 26.37           C      4.548
ATOM    248  CB  LYS A  34      25.189  19.709  11.162  1.00 20.59           C      4.676
ATOM    249  CG  LYS A  34      24.698  19.630  12.575  1.00 16.43           C      5.285
ATOM    250  CD  LYS A  34      25.717  20.159  13.565  1.00 24.12           C      4.819
ATOM    251  CE  LYS A  34      27.034  19.495  13.459  1.00 23.71           C      5.004
ATOM    252  NZ  LYS A  34      27.727  19.505  14.745  1.00 21.98           N      5.079
ATOM    253  N   LEU A  35      22.308  17.839  10.888  1.00 19.52           N      4.834
ATOM    254  CA  LEU A  35      21.560  16.681  11.356  1.00 18.71           C      4.950
ATOM    255  C   LEU A  35      22.003  16.126  12.699  1.00 27.46           C      5.038
ATOM    256  O   LEU A  35      22.496  15.022  12.782  1.00 26.34           O      4.937
ATOM    257  CB  LEU A  35      21.563  15.499  10.352  1.00 18.21           C      4.988
ATOM    260  CD2 LEU A  35      19.325  16.049   9.356  1.00 23.85           C      5.132
ATOM    261  N   THR A  36      21.820  16.865  13.772  1.00 17.50           N      5.159
ATOM    262  CA  THR A  36      22.153  16.362  15.092  1.00 19.44           C      4.842
ATOM    263  C   THR A  36      20.966  15.480  15.523  1.00 14.77           C      5.287
ATOM    264  O   THR A  36      20.093  15.248  14.710  1.00 21.42           O      5.201
ATOM    265  CB  THR A  36      22.237  17.551  16.117  1.00 20.98           C      4.348
ATOM    266  OG1 THR A  36      20.968  18.157  16.310  1.00 21.16           O      4.355
ATOM    267  CG2 THR A  36      23.272  18.610  15.786  1.00 13.62           C      4.373
ATOM    279  OH  TYR A  37      19.215  19.306  21.418  1.00 36.89           O      5.154
ATOM    280  N   ALA A  38      18.455  16.285  16.928  1.00 22.66           N      5.155
ATOM    281  CA  ALA A  38      17.215  17.055  16.774  1.00 13.00           C      5.165
ATOM    282  C   ALA A  38      16.675  17.099  15.378  1.00 17.98           C      5.162
ATOM    283  O   ALA A  38      15.512  17.455  15.184  1.00 22.13           O      4.692
ATOM    284  CB  ALA A  38      17.403  18.497  17.317  1.00 20.31           C      3.997
ATOM    285  N   GLY A  39      17.539  16.776  14.426  1.00 19.96           N      5.233
ATOM    286  CA  GLY A  39      17.188  16.803  13.013  1.00 17.09           C      3.910
ATOM    287  C   GLY A  39      16.584  15.484  12.569  1.00 26.54           C      4.698
ATOM    289  N   ASN A  40      15.663  15.555  11.608  1.00 19.14           N      5.027
ATOM    433  C   VAL A  58      26.336  22.096   8.090  1.00 15.93           C      4.714
ATOM    434  O   VAL A  58      25.225  22.387   8.490  1.00 15.50           O      5.267
ATOM    438  N   ASP A  59      27.434  22.241   8.808  1.00 13.29           N      4.573
ATOM    439  CA  ASP A  59      27.416  22.855  10.124  1.00 15.62           C      4.486
ATOM    440  C   ASP A  59      27.666  24.372   9.912  1.00 20.61           C      4.871
ATOM    441  O   ASP A  59      28.585  24.767   9.193  1.00 21.53           O      5.082
ATOM    442  CB  ASP A  59      28.620  22.303  10.890  1.00 11.72           C      4.931
ATOM    443  CG  ASP A  59      28.724  22.660  12.352  1.00 17.64           C      4.315
ATOM    444  OD1 ASP A  59      28.044  23.673  12.772  1.00 27.18           O      4.889
ATOM    445  OD2 ASP A  59      29.412  22.012  13.119  1.00 30.42           O      4.969
ATOM    446  N   ILE A  60      26.806  25.180  10.516  1.00 21.96           N      4.172
ATOM    447  CA  ILE A  60      26.881  26.632  10.423  1.00 19.97           C      5.059
ATOM    448  C   ILE A  60      28.187  27.145  11.004  1.00 36.65           C      5.160
ATOM    450  CB  ILE A  60      25.664  27.348  11.051  1.00 16.40           C      4.816
ATOM    451  CG1 ILE A  60      25.602  27.116  12.582  1.00 19.25           C      5.006
ATOM    452  CG2 ILE A  60      24.388  26.898  10.362  1.00 11.71           C      4.792
ATOM    453  CD1 ILE A  60      24.380  27.771  13.178  1.00 22.98           C      5.070
ATOM    454  N   CYS A  61      28.903  26.279  11.705  1.00 23.94           N      4.820
ATOM    458  CB  CYS A  61      30.509  26.011  13.655  1.00 13.65           C      5.298
ATOM    459  SG  CYS A  61      29.336  26.374  15.019  1.00 23.74           S      4.498
ATOM    614  O   HIS A  80      17.464  31.313  12.862  1.00 16.85           O      4.729
ATOM    621  N   LEU A  81      17.303  29.404  11.754  1.00 17.55           N      5.227
ATOM    622  CA  LEU A  81      16.685  28.724  12.865  1.00 15.11           C      4.601
ATOM    623  C   LEU A  81      17.596  27.694  13.560  1.00 19.35           C      4.310
ATOM    624  O   LEU A  81      17.201  27.162  14.602  1.00 23.55           O      5.024
ATOM    625  CB  LEU A  81      15.462  27.948  12.384  1.00 21.89           C      4.096
ATOM    626  CG  LEU A  81      14.386  28.781  11.759  1.00 24.35           C      4.872
ATOM    628  CD2 LEU A  81      13.107  28.015  11.992  1.00 19.43           C      4.470
ATOM    629  N   ALA A  82      18.794  27.405  13.035  1.00 16.26           N      4.924
ATOM    630  CA  ALA A  82      19.645  26.412  13.726  1.00 13.59           C      5.079
ATOM    631  C   ALA A  82      20.084  26.861  15.100  1.00 25.62           C      4.518
ATOM    632  O   ALA A  82      20.578  27.980  15.278  1.00 28.90           O      4.523
ATOM    633  CB  ALA A  82      20.887  26.042  12.936  1.00 10.48           C      5.205
ATOM    634  N   ALA A  83      19.878  25.987  16.090  1.00 21.42           N      4.528
ATOM    635  CA  ALA A  83      20.261  26.232  17.478  1.00 16.77           C      5.280
ATOM    636  C   ALA A  83      20.362  24.912  18.233  1.00 27.73           C      4.810
ATOM    637  O   ALA A  83      19.747  23.928  17.845  1.00 25.55           O      5.081
ATOM    638  CB  ALA A  83      19.203  27.053  18.210  1.00 13.68           C      5.171
ATOM    639  N   GLU A  84      21.100  24.925  19.325  1.00 23.24           N      4.976
ATOM    640  CA  GLU A  84      21.289  23.766  20.172  1.00 15.59           C      5.212
ATOM    643  CB  GLU A  84      22.795  23.496  20.336  1.00 16.09           C      5.045
ATOM    646  OE1 GLU A  84      22.815  20.648  19.753  1.00 16.20           O      4.896
ATOM    652  CB  SER A  85      17.370  22.770  22.831  1.00 19.60           C      5.113
ATOM    653  OG  SER A  85      17.394  21.432  22.346  1.00 96.49           O      4.503
ATOM    762  CA  THR A 100      26.400  26.589  17.685  1.00 13.09           C      4.477
ATOM    765  CB  THR A 100      25.368  25.407  17.813  1.00 18.59           C      4.458
ATOM    766  OG1 THR A 100      26.001  24.225  17.330  1.00 19.37           O      5.196
ATOM    767  CG2 THR A 100      24.099  25.628  16.988  1.00  8.99           C      4.555
ATOM   1026  CA  ILE A 132      14.886  33.476  14.959  1.00 16.48           C      5.087
ATOM   1027  C   ILE A 132      15.425  33.396  16.366  1.00 22.75           C      4.497
ATOM   1028  O   ILE A 132      16.515  32.892  16.622  1.00 25.26           O      5.003
ATOM   1029  CB  ILE A 132      14.303  32.092  14.447  1.00 24.50           C      4.703
ATOM   1031  CG2 ILE A 132      13.404  31.510  15.523  1.00 19.93           C      3.969
ATOM   1033  N   SER A 133      14.658  33.912  17.290  1.00 17.86           N      5.201
ATOM   1034  CA  SER A 133      15.088  33.868  18.658  1.00 20.17           C      5.013
ATOM   1035  C   SER A 133      13.968  33.279  19.537  1.00 20.13           C      5.271
ATOM   1036  O   SER A 133      12.970  32.752  19.026  1.00 26.63           O      5.014
ATOM   1039  N   THR A 134      14.097  33.410  20.859  1.00 19.95           N      4.871
ATOM   1040  CA  THR A 134      13.083  32.940  21.792  1.00 31.76           C      5.208
ATOM   1041  C   THR A 134      12.637  34.016  22.824  1.00 28.73           C      5.086
ATOM   1043  CB  THR A 134      13.686  31.755  22.574  1.00 18.46           C      4.533
ATOM   1044  OG1 THR A 134      12.832  31.364  23.629  1.00 30.24           O      5.209
ATOM   1045  CG2 THR A 134      15.069  32.119  23.163  1.00 18.71           C      4.824
ATOM   1046  N   ASP A 135      11.410  33.943  23.284  1.00 26.77           N      5.028
ATOM   1251  CE1 TYR A 160      18.432  27.182  23.189  1.00 18.73           C      4.946
ATOM   1252  CE2 TYR A 160      16.559  28.178  24.405  1.00 15.92           C      5.009
ATOM   1253  CZ  TYR A 160      17.122  27.671  23.230  1.00 21.28           C      5.199
ATOM   1254  OH  TYR A 160      16.452  27.673  22.031  1.00 23.19           O      4.889
ATOM   1277  CG  LYS A 164      18.671  31.014  21.941  1.00 16.80           C      4.406
ATOM   1278  CD  LYS A 164      17.984  30.826  20.597  1.00 30.50           C      4.996
ATOM   1279  CE  LYS A 164      18.421  31.673  19.445  1.00 25.78           C      5.127
ATOM   1280  NZ  LYS A 164      18.029  31.234  18.098  1.00 17.65           N      4.129
ATOM   1456  N   CYS A 187       9.523  34.181  19.692  1.00 22.21           N      5.027
ATOM   1457  CA  CYS A 187       8.232  33.524  19.747  1.00 18.98           C      5.053
ATOM   1458  C   CYS A 187       8.174  32.739  21.021  1.00 26.85           C      4.957
ATOM   1459  O   CYS A 187       9.198  32.594  21.700  1.00 23.15           O      4.487
ATOM   1460  CB  CYS A 187       7.868  32.541  18.624  1.00 28.99           C      4.966
ATOM   1461  SG  CYS A 187       9.096  31.161  18.666  1.00 29.56           S      5.082
ATOM   1462  N   SER A 188       6.952  32.300  21.291  1.00 21.40           N      5.073
ATOM   1463  CA  SER A 188       6.628  31.509  22.448  1.00 26.02           C      5.203
ATOM   1464  C   SER A 188       6.798  30.020  22.084  1.00 21.79           C      4.699
ATOM   1465  O   SER A 188       7.274  29.705  21.001  1.00 23.64           O      4.502
ATOM   1468  N   ASN A 189       6.398  29.141  22.997  1.00 30.03           N      4.536
ATOM   1469  CA  ASN A 189       6.441  27.705  22.858  1.00 21.13           C      4.719
ATOM   1470  C   ASN A 189       5.540  27.226  21.743  1.00 35.62           C      4.923
ATOM   1471  O   ASN A 189       4.344  27.507  21.745  1.00 25.78           O      5.096
ATOM   1472  CB  ASN A 189       5.788  27.175  24.138  1.00 26.81           C      4.667
ATOM   1473  CG  ASN A 189       6.799  26.942  25.253  1.00 30.16           C      4.834
ATOM   1475  ND2 ASN A 189       8.045  27.310  25.012  1.00 58.02           N      5.198
ATOM   1476  N   ASN A 190       6.152  26.473  20.821  1.00 21.36           N      4.964
ATOM   1477  CA  ASN A 190       5.441  25.862  19.716  1.00 25.77           C      4.761
ATOM   1478  C   ASN A 190       5.064  24.408  20.041  1.00 22.28           C      4.604
ATOM   1479  O   ASN A 190       5.690  23.771  20.868  1.00 27.05           O      5.049
ATOM   1480  CB  ASN A 190       6.345  25.802  18.468  1.00 19.85           C      5.154
ATOM   1481  CG  ASN A 190       6.649  27.151  17.872  1.00 28.88           C      4.883
ATOM   1482  OD1 ASN A 190       6.655  27.265  16.658  1.00 19.57           O      5.257
ATOM   1483  ND2 ASN A 190       6.862  28.159  18.725  1.00 21.17           N      5.279
ATOM   1831  CE1 HIS A 232       8.636  30.172  15.404  1.00 28.51           C      5.227
