# Supplementary material for: A mathematical representation of protein binding sites using structural dispersion of atoms from principal axes for classification of binding ligands
Source: PLoS One. 2021 Apr 8;16(4):e0244905. doi: 10.1371/journal.pone.0244905 (PMC8031081; doi:10.1371/journal.pone.0244905)
Supplement: S1 Data — (ZIP) [file pone.0244905.s006.zip › pdbligand5_3_906/1C0A.lig.AMP.pdb]

ATOM   4127  CD1 PHE A 304      68.304   4.348 -28.450  1.00 34.96           C      5.100
ATOM   4129  CE1 PHE A 304      68.171   4.412 -27.074  1.00 35.46           C      4.838
ATOM   4130  CE2 PHE A 304      69.277   6.551 -27.077  1.00 33.67           C      5.201
ATOM   4131  CZ  PHE A 304      68.661   5.520 -26.385  1.00 35.44           C      4.943
ATOM   4140  O   VAL A 306      65.219  10.151 -28.184  1.00 25.38           O      5.097
ATOM   4141  CB  VAL A 306      65.748   7.198 -26.960  1.00 27.95           C      5.223
ATOM   4142  CG1 VAL A 306      66.305   8.322 -26.086  1.00 26.75           C      4.523
ATOM   4143  CG2 VAL A 306      64.821   6.335 -26.156  1.00 26.19           C      5.297
ATOM   4152  CE1 PHE A 307      69.691  10.872 -26.751  1.00 27.50           C      4.988
ATOM   4438  C   ALA A 346      62.000  11.959 -18.875  1.00 25.60           C      5.286
ATOM   4441  N   LYS A 347      62.141  11.152 -19.925  1.00 27.68           N      5.016
ATOM   4442  CA  LYS A 347      61.944   9.705 -19.794  1.00 28.93           C      4.855
ATOM   4443  C   LYS A 347      63.268   9.010 -19.452  1.00 28.35           C      4.997
ATOM   4444  O   LYS A 347      63.300   7.825 -19.097  1.00 28.86           O      4.948
ATOM   4445  CB  LYS A 347      61.369   9.118 -21.088  1.00 30.73           C      4.353
ATOM   4446  CG  LYS A 347      60.229   9.924 -21.714  1.00 35.19           C      4.558
ATOM   4447  CD  LYS A 347      59.022  10.091 -20.787  1.00 38.44           C      5.013
ATOM   4450  N   GLY A 348      64.363   9.755 -19.554  1.00 27.43           N      5.218
ATOM   4451  CA  GLY A 348      65.664   9.196 -19.235  1.00 24.93           C      4.547
ATOM   4452  C   GLY A 348      66.729  10.271 -19.225  1.00 23.96           C      4.834
ATOM   4453  O   GLY A 348      66.433  11.459 -19.377  1.00 22.52           O      5.221
ATOM   4454  N   LEU A 349      67.974   9.859 -19.029  1.00 22.77           N      5.251
ATOM   4455  CA  LEU A 349      69.086  10.795 -19.025  1.00 22.36           C      5.106
ATOM   4456  C   LEU A 349      70.329  10.114 -19.585  1.00 22.32           C      5.101
ATOM   4457  O   LEU A 349      71.146   9.576 -18.838  1.00 21.89           O      4.837
ATOM   4458  CB  LEU A 349      69.372  11.293 -17.615  1.00 21.19           C      5.007
ATOM   4462  N   ALA A 350      70.454  10.115 -20.904  1.00 21.99           N      5.012
ATOM   4463  CA  ALA A 350      71.615   9.513 -21.535  1.00 22.86           C      4.541
ATOM   4464  C   ALA A 350      72.803  10.442 -21.266  1.00 23.99           C      4.511
ATOM   4466  CB  ALA A 350      71.391   9.371 -23.028  1.00 21.74           C      4.221
ATOM   4467  N   TYR A 351      73.988   9.853 -21.137  1.00 23.33           N      4.627
ATOM   4473  CD1 TYR A 351      74.776   8.627 -18.224  1.00 25.07           C      5.034
ATOM   4475  CE1 TYR A 351      75.060   7.349 -17.693  1.00 26.83           C      5.123
ATOM   4594  C   PRO A 367      74.677   3.784 -23.418  1.00 30.83           C      5.280
ATOM   4595  O   PRO A 367      73.856   2.974 -23.841  1.00 31.25           O      4.638
ATOM   4596  CB  PRO A 367      74.491   3.685 -20.900  1.00 32.05           C      5.158
ATOM   4597  CG  PRO A 367      74.588   5.152 -20.535  1.00 33.33           C      5.090
ATOM   4598  CD  PRO A 367      76.052   5.405 -20.727  1.00 32.24           C      5.139
ATOM   4599  N   VAL A 368      74.973   4.909 -24.058  1.00 30.15           N      5.258
ATOM   4600  CA  VAL A 368      74.320   5.226 -25.311  1.00 29.28           C      5.147
ATOM   4603  CB  VAL A 368      73.621   6.607 -25.184  1.00 28.96           C      5.241
ATOM   4605  CG2 VAL A 368      72.205   6.493 -25.655  1.00 28.11           C      4.367
ATOM   4627  CD2 PHE A 371      71.694   3.180 -27.500  1.00 32.28           C      4.934
ATOM   4629  CE2 PHE A 371      71.113   2.218 -26.676  1.00 33.88           C      4.393
ATOM   4630  CZ  PHE A 371      70.493   1.103 -27.239  1.00 33.54           C      4.347
ATOM   4804  C   PHE A 394      69.751  14.662 -22.694  1.00 17.28           C      5.011
ATOM   4805  O   PHE A 394      69.251  13.910 -21.856  1.00 18.13           O      5.264
ATOM   4814  CA  GLY A 395      67.652  15.743 -23.126  1.00 15.91           C      5.031
ATOM   4815  C   GLY A 395      67.081  15.482 -24.504  1.00 16.16           C      5.185
ATOM   4817  N   ALA A 396      66.265  14.449 -24.652  1.00 15.59           N      4.043
ATOM   4818  CA  ALA A 396      65.684  14.139 -25.956  1.00 17.00           C      4.334
ATOM   4819  C   ALA A 396      64.161  13.965 -25.796  1.00 17.06           C      5.074
ATOM   4820  O   ALA A 396      63.688  12.939 -25.287  1.00 17.33           O      4.013
ATOM   4821  CB  ALA A 396      66.362  12.906 -26.536  1.00 17.28           C      5.034
ATOM   4829  OD2 ASP A 397      60.392  13.058 -23.854  1.00 22.97           O      4.478
