# Supplementary material for: A mathematical representation of protein binding sites using structural dispersion of atoms from principal axes for classification of binding ligands
Source: PLoS One. 2021 Apr 8;16(4):e0244905. doi: 10.1371/journal.pone.0244905 (PMC8031081; doi:10.1371/journal.pone.0244905)
Supplement: S1 Data — (ZIP) [file pone.0244905.s006.zip › pdbligand5_3_906/1C0I.lig.FAD.pdb]

ATOM     93  C   LEU A1010      26.232 135.361  41.272  1.00 25.08           C      5.146
ATOM     94  O   LEU A1010      26.533 134.184  41.169  1.00 23.25           O      5.021
ATOM     96  CG  LEU A1010      27.739 135.957  43.991  1.00 30.57           C      5.205
ATOM     97  CD1 LEU A1010      27.797 137.473  44.124  1.00 26.99           C      5.088
ATOM     99  N   GLY A1011      26.447 136.265  40.328  1.00 25.72           N      5.020
ATOM    100  CA  GLY A1011      26.990 135.903  39.027  1.00 31.13           C      5.129
ATOM    101  C   GLY A1011      25.999 136.188  37.907  1.00 30.10           C      4.064
ATOM    102  O   GLY A1011      24.816 135.858  38.017  1.00 28.77           O      5.182
ATOM    103  N   SER A1012      26.460 136.817  36.829  1.00 30.81           N      4.870
ATOM    104  CA  SER A1012      25.565 137.182  35.735  1.00 27.27           C      4.669
ATOM    105  C   SER A1012      26.071 136.643  34.395  1.00 30.07           C      4.783
ATOM    106  O   SER A1012      25.827 137.255  33.354  1.00 21.99           O      5.186
ATOM    107  CB  SER A1012      25.402 138.699  35.688  1.00 23.98           C      5.172
ATOM    108  OG  SER A1012      24.392 139.081  34.770  1.00 24.32           O      5.116
ATOM    109  N   GLY A1013      26.765 135.510  34.412  1.00 21.60           N      4.910
ATOM    110  CA  GLY A1013      27.115 134.799  33.192  1.00 22.22           C      4.322
ATOM    111  C   GLY A1013      25.901 133.989  32.747  1.00 18.90           C      4.626
ATOM    112  O   GLY A1013      24.829 134.099  33.349  1.00 22.51           O      4.021
ATOM    113  N   VAL A1014      26.050 133.160  31.708  1.00 19.64           N      4.590
ATOM    114  CA  VAL A1014      24.870 132.438  31.210  1.00 17.42           C      4.871
ATOM    115  C   VAL A1014      24.258 131.570  32.303  1.00 24.43           C      5.036
ATOM    116  O   VAL A1014      23.050 131.344  32.324  1.00 24.51           O      5.236
ATOM    117  CB  VAL A1014      25.243 131.583  29.990  1.00 24.53           C      5.168
ATOM    118  CG1 VAL A1014      26.197 130.451  30.371  1.00 17.60           C      4.055
ATOM    120  N   ILE A1015      25.076 131.082  33.242  1.00 19.90           N      4.232
ATOM    121  CA  ILE A1015      24.534 130.212  34.290  1.00 19.82           C      5.026
ATOM    122  C   ILE A1015      23.739 130.982  35.337  1.00 22.22           C      4.501
ATOM    124  CB  ILE A1015      25.628 129.405  35.008  1.00 20.20           C      4.543
ATOM    125  CG1 ILE A1015      26.371 128.433  34.087  1.00 20.15           C      4.770
ATOM    126  CG2 ILE A1015      25.015 128.648  36.189  1.00 19.69           C      5.253
ATOM    127  CD1 ILE A1015      25.421 127.395  33.483  1.00 21.45           C      4.978
ATOM    128  N   GLY A1016      24.273 132.074  35.888  1.00 16.81           N      4.167
ATOM    255  C   LEU A1033      25.857 140.182  41.308  1.00 20.11           C      5.077
ATOM    256  O   LEU A1033      26.101 138.979  41.332  1.00 29.08           O      4.772
ATOM    261  N   ALA A1034      26.617 141.036  40.631  1.00 21.27           N      4.759
ATOM    262  CA  ALA A1034      27.743 140.477  39.871  1.00 23.33           C      4.653
ATOM    263  C   ALA A1034      28.738 141.554  39.483  1.00 23.61           C      4.954
ATOM    264  O   ALA A1034      28.395 142.733  39.337  1.00 30.19           O      5.027
ATOM    265  CB  ALA A1034      27.189 139.759  38.648  1.00 19.40           C      5.287
ATOM    266  N   ARG A1035      29.988 141.155  39.290  1.00 19.24           N      4.608
ATOM    267  CA  ARG A1035      30.987 142.101  38.800  1.00 21.55           C      5.063
ATOM    268  C   ARG A1035      30.749 142.444  37.331  1.00 24.44           C      5.108
ATOM    269  O   ARG A1035      30.773 143.607  36.946  1.00 26.80           O      4.904
ATOM    270  CB  ARG A1035      32.406 141.534  38.911  1.00 21.86           C      4.703
ATOM    271  CG  ARG A1035      33.455 142.553  38.487  1.00 24.36           C      4.470
ATOM    272  CD  ARG A1035      34.851 141.966  38.460  1.00 22.06           C      4.817
ATOM    273  NE  ARG A1035      34.815 140.585  38.044  1.00 28.44           N      4.888
ATOM    274  CZ  ARG A1035      35.281 139.501  38.624  1.00 26.67           C      4.792
ATOM    275  NH1 ARG A1035      35.911 139.563  39.783  1.00 27.64           N      5.199
ATOM    276  NH2 ARG A1035      35.118 138.316  38.030  1.00 17.69           N      4.064
ATOM    277  N   ASP A1036      30.550 141.381  36.560  1.00 27.29           N      4.562
ATOM    278  CA  ASP A1036      30.433 141.432  35.114  1.00 27.94           C      4.683
ATOM    279  C   ASP A1036      28.995 141.192  34.679  1.00 30.34           C      4.719
ATOM    280  O   ASP A1036      28.423 140.182  35.116  1.00 23.73           O      5.142
ATOM    281  CB  ASP A1036      31.344 140.384  34.464  1.00 21.22           C      4.042
ATOM    282  CG  ASP A1036      32.788 140.556  34.846  1.00 24.38           C      4.672
ATOM    283  OD1 ASP A1036      33.257 139.810  35.729  1.00 23.26           O      4.253
ATOM    284  OD2 ASP A1036      33.468 141.424  34.263  1.00 28.87           O      4.390
ATOM    285  N   LEU A1037      28.480 142.112  33.863  1.00 25.70           N      5.084
ATOM    348  O   THR A1045      35.622 137.354  35.104  1.00 28.47           O      4.779
ATOM    352  N   PHE A1046      35.120 137.367  32.927  1.00 22.46           N      4.981
ATOM    353  CA  PHE A1046      34.168 136.255  32.985  1.00 18.29           C      4.461
ATOM    354  C   PHE A1046      34.170 135.555  31.619  1.00 21.92           C      4.527
ATOM    355  O   PHE A1046      34.772 136.041  30.667  1.00 22.44           O      5.269
ATOM    356  CB  PHE A1046      32.750 136.581  33.370  1.00 20.88           C      3.827
ATOM    357  CG  PHE A1046      31.834 137.462  32.542  1.00 21.91           C      4.552
ATOM    358  CD1 PHE A1046      30.470 137.227  32.534  1.00 21.71           C      4.306
ATOM    359  CD2 PHE A1046      32.323 138.522  31.783  1.00 21.24           C      5.263
ATOM    360  CE1 PHE A1046      29.584 138.024  31.815  1.00 20.30           C      4.543
ATOM    363  N   ALA A1047      33.514 134.411  31.545  1.00 23.91           N      3.617
ATOM    364  CA  ALA A1047      33.701 133.584  30.355  1.00 26.96           C      4.443
ATOM    365  C   ALA A1047      32.626 133.789  29.296  1.00 25.89           C      4.906
ATOM    366  O   ALA A1047      32.906 133.573  28.119  1.00 23.53           O      5.127
ATOM    367  CB  ALA A1047      33.706 132.105  30.735  1.00 23.80           C      4.269
ATOM    368  N   SER A1048      31.431 134.162  29.713  1.00 21.52           N      4.321
ATOM    369  CA  SER A1048      30.239 134.144  28.885  1.00 20.58           C      5.178
ATOM    370  C   SER A1048      30.305 134.996  27.626  1.00 23.63           C      5.206
ATOM    371  O   SER A1048      29.670 134.604  26.619  1.00 22.62           O      5.050
ATOM    372  CB  SER A1048      29.033 134.575  29.743  1.00 18.75           C      4.835
ATOM    373  OG  SER A1048      28.639 133.467  30.560  1.00 23.44           O      4.141
ATOM    382  CA  TRP A1050      33.574 134.496  24.571  1.00 22.78           C      5.127
ATOM    383  C   TRP A1050      33.173 133.194  23.909  1.00 27.24           C      5.275
ATOM    384  O   TRP A1050      33.942 132.754  23.046  1.00 23.67           O      4.990
ATOM    385  CB  TRP A1050      34.927 134.307  25.308  1.00 21.38           C      4.701
ATOM    386  CG  TRP A1050      35.244 135.591  26.037  1.00 28.26           C      4.879
ATOM    387  CD1 TRP A1050      35.292 135.824  27.380  1.00 28.71           C      5.183
ATOM    395  N   ALA A1051      32.065 132.564  24.249  1.00 27.32           N      5.256
ATOM    396  CA  ALA A1051      31.653 131.273  23.734  1.00 22.25           C      5.102
ATOM    397  C   ALA A1051      31.185 131.303  22.278  1.00 31.70           C      4.792
ATOM    398  O   ALA A1051      30.832 132.361  21.733  1.00 25.52           O      5.001
ATOM    399  CB  ALA A1051      30.508 130.742  24.609  1.00 21.43           C      4.074
ATOM    400  N   GLY A1052      31.153 130.138  21.630  1.00 34.67           N      5.025
ATOM    401  CA  GLY A1052      30.729 129.963  20.252  1.00 28.39           C      4.401
ATOM    402  C   GLY A1052      29.415 130.597  19.866  1.00 35.33           C      5.240
ATOM    404  N   ALA A1053      28.300 130.225  20.492  1.00 27.27           N      4.960
ATOM    405  CA  ALA A1053      28.237 129.096  21.408  1.00 28.49           C      5.032
ATOM    406  C   ALA A1053      27.409 128.002  20.751  1.00 22.52           C      5.237
ATOM    407  O   ALA A1053      26.263 128.281  20.390  1.00 28.07           O      5.227
ATOM    408  CB  ALA A1053      27.616 129.514  22.727  1.00 25.73           C      4.914
ATOM    409  N   ASN A1054      27.937 126.806  20.582  1.00 19.28           N      4.900
ATOM    410  CA  ASN A1054      27.077 125.798  19.959  1.00 25.21           C      4.599
ATOM    411  C   ASN A1054      26.874 124.649  20.951  1.00 28.91           C      5.054
ATOM    412  O   ASN A1054      27.373 124.709  22.073  1.00 24.13           O      3.867
ATOM    413  CB  ASN A1054      27.666 125.356  18.632  1.00 23.21           C      4.486
ATOM    414  CG  ASN A1054      28.867 124.462  18.608  1.00 32.03           C      5.271
ATOM    415  OD1 ASN A1054      29.283 124.030  17.516  1.00 50.91           O      5.255
ATOM    416  ND2 ASN A1054      29.517 124.095  19.699  1.00 29.67           N      4.656
ATOM    417  N   TRP A1055      26.193 123.617  20.511  1.00 26.56           N      5.265
ATOM   1275  C   ARG A1160      30.166 143.227  42.778  1.00 36.50           C      4.518
ATOM   1276  O   ARG A1160      29.993 142.255  42.044  1.00 25.77           O      5.042
ATOM   1284  N   THR A1161      31.264 143.421  43.494  1.00 27.69           N      4.455
ATOM   1285  CA  THR A1161      32.302 142.411  43.571  1.00 31.25           C      4.399
ATOM   1286  C   THR A1161      32.441 141.924  45.009  1.00 36.39           C      4.396
ATOM   1287  O   THR A1161      32.871 142.679  45.878  1.00 39.14           O      4.766
ATOM   1288  CB  THR A1161      33.669 142.944  43.106  1.00 29.99           C      4.962
ATOM   1289  OG1 THR A1161      33.508 143.412  41.765  1.00 29.91           O      4.855
ATOM   1290  CG2 THR A1161      34.687 141.823  43.158  1.00 25.99           C      5.270
ATOM   1291  N   VAL A1162      32.068 140.673  45.223  1.00 27.87           N      5.178
ATOM   1292  CA  VAL A1162      31.986 140.152  46.578  1.00 26.64           C      4.290
ATOM   1293  C   VAL A1162      33.267 139.501  47.049  1.00 29.76           C      4.434
ATOM   1294  O   VAL A1162      33.922 138.806  46.269  1.00 30.48           O      5.252
ATOM   1295  CB  VAL A1162      30.826 139.133  46.607  1.00 29.05           C      4.293
ATOM   1296  CG1 VAL A1162      30.986 138.183  47.768  1.00 33.82           C      5.173
ATOM   1297  CG2 VAL A1162      29.513 139.901  46.656  1.00 28.14           C      5.257
ATOM   1298  N   THR A1163      33.656 139.690  48.311  1.00 23.46           N      5.116
ATOM   1410  C   ALA A1178      28.359 132.020  39.356  1.00 24.81           C      5.266
ATOM   1411  O   ALA A1178      28.243 132.835  38.437  1.00 19.01           O      4.233
ATOM   1413  N   THR A1179      29.474 131.880  40.071  1.00 24.50           N      4.768
ATOM   1414  CA  THR A1179      30.576 132.830  39.985  1.00 24.24           C      5.227
ATOM   1415  C   THR A1179      31.728 132.337  39.117  1.00 19.23           C      4.825
ATOM   1416  O   THR A1179      32.763 133.012  39.051  1.00 20.38           O      4.977
ATOM   1417  CB  THR A1179      31.132 133.205  41.386  1.00 25.91           C      5.217
ATOM   1418  OG1 THR A1179      31.434 132.038  42.152  1.00 26.86           O      4.475
ATOM   1419  CG2 THR A1179      30.069 133.978  42.167  1.00 24.49           C      4.350
ATOM   1420  N   GLY A1180      31.579 131.192  38.440  1.00 18.58           N      4.980
ATOM   1421  CA  GLY A1180      32.697 130.762  37.592  1.00 21.35           C      4.706
ATOM   1422  C   GLY A1180      33.997 130.608  38.353  1.00 27.01           C      5.185
ATOM   1424  N   LEU A1181      35.084 131.232  37.929  1.00 20.61           N      5.159
ATOM   1432  N   GLY A1182      35.513 132.810  40.204  1.00 26.70           N      4.118
ATOM   1433  CA  GLY A1182      35.492 133.633  41.403  1.00 29.36           C      5.155
ATOM   1434  C   GLY A1182      35.165 132.841  42.662  1.00 24.59           C      4.646
ATOM   1435  O   GLY A1182      35.405 133.316  43.774  1.00 27.76           O      5.219
ATOM   1436  N   ALA A1183      34.628 131.645  42.486  1.00 21.29           N      5.181
ATOM   1460  CB  ILE A1186      33.915 134.329  47.166  1.00 24.26           C      5.017
ATOM   1461  CG1 ILE A1186      33.767 135.256  45.943  1.00 20.16           C      5.075
ATOM   1463  CD1 ILE A1186      32.595 134.815  45.074  1.00 25.23           C      5.094
ATOM   1535  O   ILE A1197      39.970 128.097  28.995  1.00 28.52           O      5.172
ATOM   1551  N   GLY A1199      41.060 129.901  26.314  1.00 26.03           N      5.226
ATOM   1552  CA  GLY A1199      40.659 129.691  24.927  1.00 31.74           C      5.060
ATOM   1553  C   GLY A1199      40.941 130.917  24.072  1.00 32.24           C      4.230
ATOM   1554  O   GLY A1199      40.276 131.936  24.264  1.00 26.16           O      5.036
ATOM   1555  N   GLN A1200      41.906 130.845  23.157  1.00 25.59           N      5.117
ATOM   1557  C   GLN A1200      41.266 131.681  20.925  1.00 23.90           C      5.214
ATOM   1558  O   GLN A1200      41.184 130.528  20.469  1.00 24.14           O      5.220
ATOM   1568  CB  THR A1201      38.388 132.380  19.238  1.00 18.07           C      4.796
ATOM   1569  OG1 THR A1201      37.846 133.531  19.893  1.00 24.02           O      4.747
ATOM   1570  CG2 THR A1201      38.016 131.161  20.071  1.00 24.86           C      5.189
ATOM   1728  CE1 TYR A1223      36.040 127.586  18.862  1.00 22.03           C      5.044
ATOM   1730  CZ  TYR A1223      36.960 127.127  19.794  1.00 30.83           C      4.692
ATOM   1731  OH  TYR A1223      37.285 127.887  20.896  1.00 29.02           O      4.935
ATOM   1747  CD1 ILE A1225      32.203 126.626  18.160  1.00 35.69           C      5.252
ATOM   2180  N   GLY A1283      39.422 134.140  26.185  1.00 23.14           N      4.371
ATOM   2181  CA  GLY A1283      38.534 133.936  27.327  1.00 25.50           C      3.787
ATOM   2182  C   GLY A1283      39.103 132.817  28.195  1.00 32.50           C      3.720
ATOM   2183  O   GLY A1283      39.907 131.956  27.794  1.00 23.76           O      3.843
ATOM   2184  N   LEU A1284      38.685 132.814  29.465  1.00 24.33           N      4.255
ATOM   2185  CA  LEU A1284      39.107 131.687  30.301  1.00 21.35           C      4.790
ATOM   2186  C   LEU A1284      37.819 130.954  30.665  1.00 26.03           C      4.502
ATOM   2187  O   LEU A1284      36.948 131.543  31.311  1.00 26.16           O      5.015
ATOM   2192  N   ARG A1285      37.723 129.715  30.226  1.00 21.32           N      5.163
ATOM   2193  CA  ARG A1285      36.640 128.834  30.628  1.00 27.01           C      5.251
ATOM   2196  CB  ARG A1285      36.653 127.523  29.847  1.00 24.92           C      4.998
ATOM   2197  CG  ARG A1285      36.659 127.638  28.333  1.00 23.57           C      5.295
ATOM   2198  CD  ARG A1285      36.916 126.279  27.687  1.00 27.24           C      4.448
ATOM   2199  NE  ARG A1285      37.180 126.371  26.255  1.00 32.14           N      4.684
ATOM   2200  CZ  ARG A1285      38.350 126.587  25.674  1.00 32.66           C      4.716
ATOM   2201  NH1 ARG A1285      39.462 126.753  26.384  1.00 23.52           N      5.251
ATOM   2202  NH2 ARG A1285      38.438 126.646  24.341  1.00 27.58           N      5.191
ATOM   2203  N   PRO A1286      35.662 128.659  32.820  1.00 24.52           N      5.217
ATOM   2207  CB  PRO A1286      34.480 129.327  34.725  1.00 27.84           C      5.222
ATOM   2208  CG  PRO A1286      33.779 129.798  33.494  1.00 24.90           C      4.365
ATOM   2209  CD  PRO A1286      34.308 128.976  32.349  1.00 23.22           C      4.921
ATOM   2541  O   ALA A1330      27.384 127.982  38.795  1.00 25.01           O      4.886
ATOM   2544  CA  TYR A1331      29.726 126.662  38.749  1.00 16.63           C      5.004
ATOM   2547  CB  TYR A1331      30.510 127.711  39.559  1.00 20.80           C      5.287
ATOM   2555  N   GLY A1332      31.633 125.885  37.524  1.00 19.91           N      5.129
ATOM   2559  N   PHE A1333      31.498 124.938  34.859  1.00 23.09           N      5.268
ATOM   2560  CA  PHE A1333      30.974 124.294  33.656  1.00 22.85           C      4.663
ATOM   2561  C   PHE A1333      32.003 124.208  32.530  1.00 30.32           C      4.093
ATOM   2562  O   PHE A1333      31.714 123.615  31.484  1.00 29.18           O      4.118
ATOM   2563  CB  PHE A1333      29.705 125.035  33.201  1.00 26.10           C      4.074
ATOM   2564  CG  PHE A1333      28.560 124.780  34.176  1.00 21.38           C      4.994
ATOM   2565  CD1 PHE A1333      28.302 125.683  35.202  1.00 28.37           C      4.176
ATOM   2567  CE1 PHE A1333      27.272 125.473  36.111  1.00 25.22           C      4.942
ATOM   2570  N   SER A1334      33.192 124.781  32.718  1.00 19.16           N      4.213
ATOM   2571  CA  SER A1334      34.282 124.604  31.756  1.00 21.96           C      4.552
ATOM   2572  C   SER A1334      33.858 125.001  30.346  1.00 26.79           C      5.245
ATOM   2573  O   SER A1334      33.428 126.135  30.130  1.00 22.25           O      5.142
ATOM   2576  N   SER A1335      33.946 124.078  29.387  1.00 23.56           N      5.222
ATOM   2577  CA  SER A1335      33.662 124.406  27.991  1.00 26.06           C      4.702
ATOM   2578  C   SER A1335      32.219 124.192  27.589  1.00 30.04           C      3.735
ATOM   2579  O   SER A1335      31.850 124.240  26.410  1.00 27.90           O      3.152
ATOM   2580  CB  SER A1335      34.586 123.554  27.090  1.00 32.46           C      5.013
ATOM   2582  N   ALA A1336      31.311 123.935  28.527  1.00 22.25           N      4.069
ATOM   2583  CA  ALA A1336      29.973 123.520  28.174  1.00 12.99           C      4.054
ATOM   2584  C   ALA A1336      28.878 124.293  28.902  1.00 16.17           C      4.160
ATOM   2585  O   ALA A1336      27.775 123.762  29.012  1.00 26.21           O      5.024
ATOM   2586  CB  ALA A1336      29.825 122.033  28.502  1.00 19.63           C      5.159
ATOM   2587  N   GLY A1337      29.177 125.491  29.385  1.00 23.06           N      3.849
ATOM   2588  CA  GLY A1337      28.218 126.295  30.135  1.00 22.53           C      4.671
ATOM   2589  C   GLY A1337      26.990 126.700  29.364  1.00 23.19           C      4.703
ATOM   2590  O   GLY A1337      25.843 126.682  29.849  1.00 22.23           O      4.861
ATOM   2591  N   TYR A1338      27.140 127.101  28.095  1.00 18.56           N      3.761
ATOM   2592  CA  TYR A1338      25.930 127.447  27.343  1.00 15.28           C      4.552
ATOM   2593  C   TYR A1338      25.066 126.225  27.070  1.00 16.41           C      4.489
ATOM   2594  O   TYR A1338      23.877 126.232  27.354  1.00 26.45           O      4.760
ATOM   2595  CB  TYR A1338      26.322 128.108  26.008  1.00 23.11           C      4.093
ATOM   2596  CG  TYR A1338      26.613 129.582  26.202  1.00 21.17           C      4.507
ATOM   2597  CD1 TYR A1338      27.831 129.964  26.739  1.00 24.60           C      3.962
ATOM   2599  CE1 TYR A1338      28.117 131.305  26.932  1.00 24.12           C      4.973
ATOM   2601  CZ  TYR A1338      27.168 132.247  26.583  1.00 24.91           C      5.210
ATOM   2602  OH  TYR A1338      27.461 133.584  26.782  1.00 23.41           O      5.018
ATOM   2603  N   GLN A1339      25.653 125.166  26.512  1.00 21.94           N      4.934
ATOM   2604  CA  GLN A1339      24.914 123.973  26.122  1.00 28.19           C      4.782
ATOM   2605  C   GLN A1339      24.402 123.196  27.331  1.00 31.19           C      4.831
ATOM   2607  CB  GLN A1339      25.752 123.015  25.254  1.00 24.30           C      4.524
ATOM   2608  CG  GLN A1339      26.882 122.322  26.006  1.00 28.36           C      4.382
ATOM   2609  CD  GLN A1339      27.971 121.759  25.116  1.00 32.36           C      4.394
ATOM   2610  OE1 GLN A1339      28.285 122.322  24.062  1.00 26.54           O      3.952
ATOM   2611  NE2 GLN A1339      28.586 120.651  25.533  1.00 25.33           N      4.927
ATOM   2612  N   GLN A1340      24.823 123.512  28.556  1.00 26.14           N      4.897
