# Supplementary material for: A mathematical representation of protein binding sites using structural dispersion of atoms from principal axes for classification of binding ligands
Source: PLoS One. 2021 Apr 8;16(4):e0244905. doi: 10.1371/journal.pone.0244905 (PMC8031081; doi:10.1371/journal.pone.0244905)
Supplement: S1 Data — (ZIP) [file pone.0244905.s006.zip › pdbligand5_3_906/1C1L.lig.BGC.pdb]

ATOM    365  NE  ARG A  48      25.276  18.084  12.094  1.00  7.90           N      4.741
ATOM    366  CZ  ARG A  48      25.973  17.701  13.154  1.00  8.19           C      4.553
ATOM    367  NH1 ARG A  48      27.269  17.450  13.061  1.00  7.42           N      4.952
ATOM    368  NH2 ARG A  48      25.348  17.552  14.315  1.00  8.35           N      4.266
ATOM    397  CE2 TYR A  51      27.455  21.288  13.400  1.00 13.71           C      5.222
ATOM    399  OH  TYR A  51      26.820  22.441  15.409  1.00 15.03           O      4.888
ATOM    416  OD2 ASP A  54      29.354  17.620  11.249  1.00 21.29           O      5.091
ATOM    454  CG1 VAL A  59      24.709  13.537  13.270  1.00 10.25           C      4.866
ATOM    455  CG2 VAL A  59      25.727  14.536  11.233  1.00  8.89           C      5.117
ATOM    530  CB  TRP A  70      24.192  13.798  21.395  1.00  6.81           C      4.319
ATOM    531  CG  TRP A  70      23.351  15.048  21.210  1.00  7.32           C      4.438
ATOM    532  CD1 TRP A  70      23.783  16.268  21.649  1.00  7.61           C      4.862
ATOM    534  NE1 TRP A  70      22.827  17.109  21.315  1.00  8.24           N      4.803
ATOM    561  CG  GLU A  73      26.642  11.675  16.061  1.00  8.30           C      4.861
ATOM    562  CD  GLU A  73      27.366  12.942  15.633  1.00 10.37           C      4.004
ATOM    563  OE1 GLU A  73      28.280  12.884  14.819  1.00 12.41           O      3.852
ATOM    564  OE2 GLU A  73      27.010  14.001  16.123  1.00  9.64           O      3.530
ATOM    581  NE  ARG A  75      29.178  12.462  12.041  1.00 13.51           N      5.089
ATOM    582  CZ  ARG A  75      29.446  13.740  11.800  1.00 10.96           C      4.523
ATOM    584  NH2 ARG A  75      29.387  14.645  12.775  1.00 12.09           N      4.188
