# Supplementary material for: A mathematical representation of protein binding sites using structural dispersion of atoms from principal axes for classification of binding ligands
Source: PLoS One. 2021 Apr 8;16(4):e0244905. doi: 10.1371/journal.pone.0244905 (PMC8031081; doi:10.1371/journal.pone.0244905)
Supplement: S1 Data — (ZIP) [file pone.0244905.s006.zip › pdbligand5_3_906/1C52.lig.HEM.pdb]

ATOM     55  O   ILE A   7      24.684  28.394  33.082  1.00 11.06           O      5.263
ATOM     58  CG2 ILE A   7      27.074  30.379  33.295  1.00 14.86           C      5.165
ATOM     67  CD1 TYR A   8      21.375  30.449  29.072  1.00  8.07           C      4.845
ATOM     69  CE1 TYR A   8      20.031  30.787  28.879  1.00  7.06           C      5.192
ATOM     82  CA  GLN A  10      21.910  27.192  35.270  1.00 11.78           C      5.273
ATOM     83  C   GLN A  10      20.694  28.105  35.045  1.00 12.34           C      4.985
ATOM     84  O   GLN A  10      19.979  28.434  35.994  1.00 14.30           O      4.446
ATOM     85  CB  GLN A  10      23.006  27.972  35.997  1.00 13.52           C      5.038
ATOM     93  N   CYS A  11      20.478  28.519  33.803  1.00  8.73           N      4.758
ATOM     94  CA  CYS A  11      19.381  29.406  33.437  1.00  7.92           C      3.786
ATOM     95  C   CYS A  11      18.282  28.679  32.698  1.00  7.80           C      4.695
ATOM     96  O   CYS A  11      17.144  29.153  32.671  1.00  8.07           O      4.528
ATOM     97  CB  CYS A  11      19.874  30.486  32.466  1.00  8.83           C      3.791
ATOM     98  SG  CYS A  11      21.565  31.058  32.685  1.00  8.98           S      4.317
ATOM     99  H   CYS A  11      21.083  28.228  33.101  1.00  0.00           H      5.127
ATOM    111  N   CYS A  14      14.485  27.790  33.677  1.00  7.22           N      5.186
ATOM    112  CA  CYS A  14      13.555  28.902  33.621  1.00  7.65           C      4.992
ATOM    115  CB  CYS A  14      14.028  30.000  34.562  1.00  7.52           C      5.209
ATOM    116  SG  CYS A  14      14.021  29.427  36.267  1.00  9.33           S      4.431
ATOM    117  H   CYS A  14      15.451  27.962  33.718  1.00  0.00           H      4.715
ATOM    123  CG  HIS A  15      15.450  32.704  31.117  1.00  6.21           C      4.197
ATOM    124  ND1 HIS A  15      14.497  33.690  31.013  1.00  7.43           N      4.165
ATOM    125  CD2 HIS A  15      16.183  32.999  32.219  1.00  7.18           C      3.054
ATOM    126  CE1 HIS A  15      14.643  34.553  32.007  1.00  8.84           C      3.056
ATOM    127  NE2 HIS A  15      15.660  34.156  32.752  1.00  7.35           N      2.070
ATOM    128  H   HIS A  15      15.354  29.833  32.061  1.00  0.00           H      5.288
ATOM    129  HD1 HIS A  15      13.817  33.785  30.313  1.00  0.00           H      5.044
ATOM    130  HE2 HIS A  15      15.957  34.595  33.561  1.00  0.00           H      1.117
ATOM    211  C   ALA A  25       7.843  33.247  34.177  1.00 11.24           C      4.756
ATOM    212  O   ALA A  25       8.317  34.045  34.999  1.00 11.76           O      4.734
ATOM    215  N   PHE A  26       8.507  32.850  33.091  1.00 10.00           N      5.163
ATOM    216  CA  PHE A  26       9.894  33.262  32.830  1.00  9.11           C      5.251
ATOM    219  CB  PHE A  26      10.801  32.038  32.956  1.00  7.61           C      4.818
ATOM    220  CG  PHE A  26      10.567  31.263  34.233  1.00  8.29           C      4.652
ATOM    221  CD1 PHE A  26      10.755  31.885  35.483  1.00 10.17           C      3.791
ATOM    222  CD2 PHE A  26      10.146  29.942  34.198  1.00  7.50           C      5.156
ATOM    223  CE1 PHE A  26      10.516  31.176  36.690  1.00  9.25           C      4.371
ATOM    224  CE2 PHE A  26       9.903  29.225  35.394  1.00  8.95           C      4.989
ATOM    225  CZ  PHE A  26      10.093  29.858  36.641  1.00  9.31           C      4.291
ATOM    227  N   PRO A  27      10.439  35.100  31.341  1.00  8.67           N      5.025
ATOM    231  CB  PRO A  27      10.804  37.166  30.301  1.00  9.70           C      5.051
ATOM    232  CG  PRO A  27      11.658  37.090  31.502  1.00  9.58           C      3.988
ATOM    233  CD  PRO A  27      10.999  36.016  32.351  1.00  8.90           C      4.500
ATOM    246  CG  LEU A  29      16.630  34.929  28.158  1.00 10.56           C      4.699
ATOM    247  CD1 LEU A  29      17.852  34.227  28.742  1.00  8.85           C      4.015
ATOM    248  CD2 LEU A  29      16.472  36.355  28.718  1.00 11.02           C      4.147
ATOM    266  CG  HIS A  32      13.369  40.165  25.508  1.00 14.72           C      4.790
ATOM    267  ND1 HIS A  32      12.810  41.408  25.301  1.00 14.14           N      4.771
ATOM    268  CD2 HIS A  32      13.645  40.086  26.830  1.00 12.73           C      4.317
ATOM    269  CE1 HIS A  32      12.744  42.053  26.452  1.00 13.23           C      4.637
ATOM    270  NE2 HIS A  32      13.244  41.272  27.392  1.00 13.84           N      4.054
ATOM    273  HE2 HIS A  32      13.336  41.523  28.311  1.00  0.00           H      4.667
ATOM    303  CG1 ILE A  36      16.253  43.940  26.541  1.00 10.88           C      5.201
ATOM    305  CD1 ILE A  36      16.317  42.789  27.530  1.00 12.86           C      5.158
ATOM    389  CD2 TYR A  45      18.394  45.226  30.950  1.00  9.53           C      4.809
ATOM    390  CE1 TYR A  45      17.441  45.799  33.500  1.00 11.31           C      4.831
ATOM    391  CE2 TYR A  45      17.329  44.509  31.461  1.00 10.62           C      4.540
ATOM    392  CZ  TYR A  45      16.859  44.802  32.747  1.00  8.71           C      4.730
ATOM    393  OH  TYR A  45      15.829  44.095  33.301  1.00 11.32           O      4.080
ATOM    395  HH  TYR A  45      15.617  44.413  34.171  1.00  0.00           H      4.724
ATOM    397  CA  LEU A  46      21.938  42.926  31.023  1.00  8.63           C      5.195
ATOM    399  O   LEU A  46      22.764  41.433  32.708  1.00  8.34           O      5.217
ATOM    400  CB  LEU A  46      22.262  42.387  29.620  1.00  9.39           C      5.140
ATOM    401  CG  LEU A  46      21.080  42.609  28.667  1.00 10.61           C      4.885
ATOM    403  CD2 LEU A  46      19.928  41.714  29.101  1.00 10.71           C      4.865
ATOM    427  CB  VAL A  49      19.719  41.300  34.643  1.00  9.17           C      4.695
ATOM    428  CG1 VAL A  49      18.902  40.049  34.992  1.00  7.89           C      4.772
ATOM    429  CG2 VAL A  49      18.778  42.421  34.201  1.00  9.10           C      4.656
ATOM    436  CG  LEU A  50      23.644  37.720  34.007  1.00 10.72           C      4.973
ATOM    437  CD1 LEU A  50      23.592  36.323  34.584  1.00 17.09           C      5.000
ATOM    438  CD2 LEU A  50      22.249  38.115  33.543  1.00 11.21           C      4.179
ATOM    469  CA  LEU A  54      15.643  41.707  38.957  1.00  9.41           C      5.187
ATOM    470  C   LEU A  54      14.336  41.296  39.598  1.00  8.91           C      4.509
ATOM    471  O   LEU A  54      14.108  40.114  39.822  1.00 11.22           O      4.098
ATOM    472  CB  LEU A  54      15.507  41.547  37.422  1.00 10.82           C      5.070
ATOM    473  CG  LEU A  54      14.385  42.301  36.676  1.00  9.75           C      5.135
ATOM    474  CD1 LEU A  54      14.613  43.815  36.752  1.00 11.46           C      4.578
ATOM    475  CD2 LEU A  54      14.318  41.832  35.205  1.00  8.98           C      4.064
ATOM    477  N   GLN A  55      13.483  42.268  39.905  1.00  9.53           N      4.918
ATOM    478  CA  GLN A  55      12.158  41.987  40.463  1.00 11.85           C      4.908
ATOM    479  C   GLN A  55      11.237  43.105  40.035  1.00 11.66           C      4.588
ATOM    480  O   GLN A  55      11.684  44.225  39.832  1.00 15.24           O      4.124
ATOM    481  CB  GLN A  55      12.195  41.916  41.994  1.00 14.15           C      5.026
ATOM    486  H   GLN A  55      13.711  43.210  39.762  1.00  0.00           H      4.318
ATOM    489  N   GLY A  56       9.960  42.802  39.882  1.00 12.65           N      4.311
ATOM    490  CA  GLY A  56       9.027  43.837  39.490  1.00 12.12           C      5.040
ATOM    491  C   GLY A  56       8.301  43.490  38.213  1.00 14.02           C      4.510
ATOM    492  O   GLY A  56       8.673  42.558  37.506  1.00 13.55           O      4.861
ATOM    493  H   GLY A  56       9.676  41.870  40.002  1.00  0.00           H      4.989
ATOM    494  N   GLN A  57       7.255  44.243  37.912  1.00 13.40           N      4.848
ATOM    495  CA  GLN A  57       6.481  43.976  36.719  1.00 14.92           C      5.282
ATOM    496  C   GLN A  57       7.191  44.483  35.457  1.00 15.77           C      5.294
ATOM    506  N   ILE A  58       7.269  43.603  34.466  1.00 14.23           N      5.175
ATOM    510  CB  ILE A  58       9.318  43.359  33.012  1.00 12.58           C      5.139
ATOM    511  CG1 ILE A  58       9.317  41.832  33.096  1.00  9.90           C      5.279
ATOM    512  CG2 ILE A  58      10.253  43.942  34.070  1.00 11.60           C      5.095
ATOM    513  CD1 ILE A  58      10.677  41.214  32.808  1.00  9.44           C      5.272
ATOM    514  H   ILE A  58       6.916  42.698  34.632  1.00  0.00           H      5.100
ATOM    518  O   GLU A  59       8.539  43.526  28.586  1.00 17.22           O      5.195
ATOM    529  CB  VAL A  60       9.184  40.117  27.827  1.00 12.52           C      4.815
ATOM    530  CG1 VAL A  60      10.048  39.455  26.749  1.00 12.95           C      5.050
ATOM    531  CG2 VAL A  60      10.087  40.762  28.907  1.00 14.24           C      5.158
ATOM    574  CA  TYR A  65       5.766  39.043  34.032  1.00 13.40           C      4.502
ATOM    575  C   TYR A  65       5.922  39.874  35.294  1.00 13.53           C      5.004
ATOM    576  O   TYR A  65       6.199  41.066  35.241  1.00 16.23           O      4.870
ATOM    577  CB  TYR A  65       7.160  38.665  33.529  1.00 11.50           C      5.015
ATOM    578  CG  TYR A  65       7.124  37.866  32.262  1.00 11.60           C      5.060
ATOM    587  N   ASN A  66       5.714  39.252  36.434  1.00 16.47           N      5.074
ATOM    588  CA  ASN A  66       5.896  39.954  37.691  1.00 17.22           C      4.931
ATOM    589  C   ASN A  66       6.540  38.926  38.592  1.00 14.04           C      4.720
ATOM    590  O   ASN A  66       5.908  38.388  39.490  1.00 17.86           O      5.020
ATOM    595  H   ASN A  66       5.461  38.303  36.436  1.00  0.00           H      4.344
ATOM    598  N   GLY A  67       7.794  38.631  38.313  1.00 12.51           N      5.042
ATOM    599  CA  GLY A  67       8.493  37.634  39.075  1.00 11.37           C      4.365
ATOM    600  C   GLY A  67       9.794  38.131  39.665  1.00 11.07           C      5.247
ATOM    601  O   GLY A  67      10.026  39.338  39.833  1.00 13.94           O      5.232
ATOM    602  H   GLY A  67       8.272  39.097  37.597  1.00  0.00           H      4.834
ATOM    603  N   VAL A  68      10.635  37.178  40.015  1.00 10.97           N      4.803
ATOM    604  CA  VAL A  68      11.914  37.509  40.611  1.00 13.79           C      5.101
ATOM    605  C   VAL A  68      13.025  36.678  40.020  1.00 11.28           C      4.881
ATOM    606  O   VAL A  68      12.865  35.481  39.760  1.00 13.38           O      4.106
ATOM    610  H   VAL A  68      10.395  36.235  39.868  1.00  0.00           H      4.623
ATOM    611  N   MET A  69      14.150  37.321  39.786  1.00  9.22           N      5.034
ATOM    612  CA  MET A  69      15.309  36.609  39.333  1.00 10.63           C      4.436
ATOM    615  CB  MET A  69      15.757  37.046  37.972  1.00 11.62           C      4.150
ATOM    616  CG  MET A  69      16.984  36.230  37.586  1.00 13.69           C      3.440
ATOM    617  SD  MET A  69      17.447  36.534  35.938  1.00 10.45           S      2.299
ATOM    618  CE  MET A  69      19.181  36.426  35.998  1.00  8.52           C      3.385
ATOM    619  H   MET A  69      14.198  38.286  39.928  1.00  0.00           H      5.014
ATOM    626  H   SER A  70      16.892  34.959  40.449  1.00  0.00           H      5.191
ATOM    640  CB  PHE A  72      24.208  34.843  38.302  1.00  9.60           C      4.706
ATOM    641  CG  PHE A  72      23.081  33.870  38.180  1.00 12.34           C      4.783
ATOM    642  CD1 PHE A  72      21.754  34.314  38.128  1.00 10.37           C      4.644
ATOM    643  CD2 PHE A  72      23.348  32.494  38.139  1.00 13.70           C      4.593
ATOM    644  CE1 PHE A  72      20.698  33.410  38.034  1.00 12.78           C      3.597
ATOM    645  CE2 PHE A  72      22.294  31.558  38.043  1.00 16.26           C      4.784
ATOM    646  CZ  PHE A  72      20.955  32.026  37.992  1.00 13.83           C      3.675
ATOM    672  CD1 LEU A  75      27.005  33.012  36.223  1.00 12.65           C      4.761
ATOM    741  O   VAL A  83      24.925  34.210  28.060  1.00  8.43           O      5.059
ATOM    742  CB  VAL A  83      26.107  32.966  30.825  1.00  7.89           C      5.020
ATOM    743  CG1 VAL A  83      25.834  34.187  31.713  1.00  9.30           C      4.432
ATOM    744  CG2 VAL A  83      24.803  32.202  30.593  1.00  7.70           C      4.252
ATOM    753  CD2 LEU A  84      23.936  38.560  30.130  1.00  9.57           C      5.006
ATOM    783  CB  ILE A  87      21.363  34.884  26.475  1.00  7.73           C      5.228
ATOM    784  CG1 ILE A  87      21.936  36.216  26.974  1.00  9.41           C      5.037
ATOM    785  CG2 ILE A  87      21.448  33.842  27.554  1.00  9.15           C      4.192
ATOM    786  CD1 ILE A  87      21.094  36.870  28.077  1.00  8.30           C      4.680
ATOM   1155  CG  ARG A 125      13.927  46.837  32.071  1.00 10.71           C      4.367
ATOM   1156  CD  ARG A 125      13.113  45.664  32.606  1.00 10.74           C      4.564
ATOM   1157  NE  ARG A 125      12.746  44.721  31.554  1.00 12.43           N      4.972
ATOM   1158  CZ  ARG A 125      11.718  44.880  30.719  1.00 14.23           C      4.082
ATOM   1159  NH1 ARG A 125      10.928  45.958  30.796  1.00 13.65           N      4.896
ATOM   1160  NH2 ARG A 125      11.481  43.951  29.797  1.00 12.75           N      5.120
ATOM   1162  HE  ARG A 125      13.271  43.937  31.430  1.00  0.00           H      4.578
ATOM   1165 HH21 ARG A 125      12.061  43.145  29.733  1.00  0.00           H      4.186
ATOM   1166 HH22 ARG A 125      10.699  44.046  29.184  1.00  0.00           H      4.528
