# Supplementary material for: A mathematical representation of protein binding sites using structural dispersion of atoms from principal axes for classification of binding ligands
Source: PLoS One. 2021 Apr 8;16(4):e0244905. doi: 10.1371/journal.pone.0244905 (PMC8031081; doi:10.1371/journal.pone.0244905)
Supplement: S1 Data — (ZIP) [file pone.0244905.s006.zip › pdbligand5_3_906/1C53.lig.HEM.pdb]

ATOM      9  CA  SER A   9      15.089 -12.392  27.290  1.00 10.41           C      5.030
ATOM     10  CA  CYS A  10      17.609 -12.058  24.377  1.00 12.82           C      4.019
ATOM     13  CA  CYS A  13      19.124 -16.081  19.978  1.00 22.84           C      4.864
ATOM     22  CA  ALA A  22      20.784 -14.721  15.303  1.00 27.56           C      4.793
ATOM     23  CA  MET A  23      18.940 -17.400  13.429  1.00 21.84           C      4.895
ATOM     27  CA  HIS A  27      25.210  -9.156  12.574  1.00 15.61           C      4.913
ATOM     29  CA  VAL A  29      25.429  -7.435  18.756  1.00 19.47           C      5.155
ATOM     37  CA  LEU A  37      22.646  -0.625  18.811  1.00 20.78           C      4.914
ATOM     50  CA  GLY A  50      16.400  -4.876   9.154  1.00 13.12           C      4.473
ATOM     51  CA  GLY A  51      17.276  -7.900   6.986  1.00 16.12           C      3.826
ATOM     52  CA  GLU A  52      15.236 -10.879   5.972  1.00 19.22           C      4.144
ATOM     53  CA  LYS A  53      14.084 -11.895   9.471  1.00 18.90           C      5.030
ATOM     54  CA  LYS A  54      13.431  -8.339  10.636  1.00 20.70           C      3.882
