# Supplementary material for: A mathematical representation of protein binding sites using structural dispersion of atoms from principal axes for classification of binding ligands
Source: PLoS One. 2021 Apr 8;16(4):e0244905. doi: 10.1371/journal.pone.0244905 (PMC8031081; doi:10.1371/journal.pone.0244905)
Supplement: S1 Data — (ZIP) [file pone.0244905.s006.zip › pdbligand5_3_906/1C6O.lig.HEM.pdb]

ATOM     76  CD1 PHE A  11      18.393  24.511  10.905  1.00 20.01           C      5.210
ATOM     78  CE1 PHE A  11      18.708  23.378  10.137  1.00 20.60           C      5.182
ATOM     96  CA  ASN A  14      14.607  29.425   6.988  1.00 20.13           C      4.977
ATOM     97  C   ASN A  14      15.394  28.241   6.433  1.00 19.76           C      4.878
ATOM     98  O   ASN A  14      15.695  28.208   5.244  1.00 25.83           O      4.197
ATOM     99  CB  ASN A  14      15.608  30.544   7.312  1.00 18.93           C      4.469
ATOM    100  CG  ASN A  14      14.943  31.799   7.882  1.00 21.23           C      5.233
ATOM    103  N   CYS A  15      15.668  27.226   7.234  1.00 16.78           N      4.904
ATOM    104  CA  CYS A  15      16.520  26.151   6.752  1.00 13.47           C      4.009
ATOM    105  C   CYS A  15      15.884  24.800   6.527  1.00 17.13           C      4.830
ATOM    106  O   CYS A  15      16.389  23.993   5.736  1.00 19.88           O      4.591
ATOM    107  CB  CYS A  15      17.707  26.009   7.730  1.00  9.43           C      4.025
ATOM    108  SG  CYS A  15      18.236  27.559   8.437  1.00 18.38           S      4.394
ATOM    118  CB  ALA A  17      12.871  24.839   2.805  1.00 29.65           C      4.831
ATOM    119  N   CYS A  18      15.276  22.817   3.032  1.00 26.07           N      4.865
ATOM    120  CA  CYS A  18      16.265  21.955   2.391  1.00 23.63           C      4.923
ATOM    121  C   CYS A  18      17.023  21.052   3.340  1.00 27.13           C      5.284
ATOM    123  CB  CYS A  18      17.302  22.786   1.662  1.00 21.47           C      3.984
ATOM    124  SG  CYS A  18      16.622  23.904   0.475  1.00 29.68           S      4.276
ATOM    130  CG  HIS A  19      19.771  22.006   5.275  1.00 13.44           C      4.104
ATOM    131  ND1 HIS A  19      20.703  21.195   4.676  1.00 19.22           N      4.111
ATOM    132  CD2 HIS A  19      20.116  23.271   4.952  1.00 13.32           C      2.943
ATOM    133  CE1 HIS A  19      21.594  21.932   4.045  1.00 19.59           C      3.037
ATOM    134  NE2 HIS A  19      21.260  23.199   4.195  1.00 18.61           N      2.005
ATOM    161  CG  ASN A  24      21.972  19.277   1.129  1.00 24.64           C      5.175
ATOM    162  OD1 ASN A  24      21.164  19.602   0.263  1.00 23.32           O      4.532
ATOM    163  ND2 ASN A  24      23.074  19.958   1.348  1.00 22.99           N      3.973
ATOM    171  CA  VAL A  26      19.670  19.280  -2.988  1.00 29.77           C      4.918
ATOM    172  C   VAL A  26      20.902  18.426  -3.311  1.00 36.40           C      5.056
ATOM    174  CB  VAL A  26      20.003  20.791  -2.849  1.00 33.21           C      4.844
ATOM    175  CG1 VAL A  26      20.548  21.349  -4.136  1.00 27.87           C      5.015
ATOM    176  CG2 VAL A  26      18.750  21.567  -2.427  1.00 27.02           C      4.472
ATOM    177  N   ILE A  27      21.890  18.432  -2.427  1.00 34.18           N      4.532
ATOM    178  CA  ILE A  27      23.077  17.604  -2.616  1.00 31.19           C      5.282
ATOM    181  CB  ILE A  27      24.339  18.424  -2.628  1.00 28.43           C      4.716
ATOM    182  CG1 ILE A  27      24.276  19.446  -3.757  1.00 29.16           C      5.283
ATOM    184  CD1 ILE A  27      25.490  20.322  -3.810  1.00 32.44           C      5.184
ATOM    195  O   ASP A  29      26.804  14.736   2.708  1.00 29.18           O      4.870
ATOM    200  N   HIS A  30      25.705  16.136   1.362  1.00 28.03           N      5.034
ATOM    201  CA  HIS A  30      26.147  17.314   2.083  1.00 28.16           C      4.784
ATOM    202  C   HIS A  30      25.170  17.624   3.203  1.00 32.11           C      4.179
ATOM    203  O   HIS A  30      24.546  18.703   3.233  1.00 28.83           O      4.420
ATOM    204  CB  HIS A  30      26.278  18.484   1.120  1.00 26.26           C      5.038
ATOM    205  CG  HIS A  30      27.529  18.433   0.315  1.00 24.10           C      4.683
ATOM    207  CD2 HIS A  30      28.442  19.388   0.015  1.00 25.46           C      4.724
ATOM    209  NE2 HIS A  30      29.449  18.778  -0.696  1.00 26.12           N      5.160
ATOM    210  N   THR A  31      25.046  16.682   4.134  1.00 28.42           N      4.747
ATOM    211  CA  THR A  31      24.104  16.836   5.251  1.00 34.87           C      4.954
ATOM    212  C   THR A  31      24.600  17.723   6.398  1.00 29.05           C      4.157
ATOM    213  O   THR A  31      25.733  18.195   6.372  1.00 29.60           O      5.281
ATOM    215  OG1 THR A  31      24.908  14.874   6.372  1.00 37.72           O      5.271
ATOM    217  N   LEU A  32      23.753  17.905   7.412  1.00 29.87           N      4.925
ATOM    218  CA  LEU A  32      24.084  18.718   8.578  1.00 26.31           C      4.982
ATOM    222  CG  LEU A  32      22.356  20.575   8.030  1.00 21.11           C      4.939
ATOM    223  CD1 LEU A  32      21.561  21.634   8.789  1.00 22.32           C      4.501
ATOM    224  CD2 LEU A  32      23.520  21.203   7.287  1.00 22.96           C      5.092
ATOM    228  O   ARG A  33      27.951  16.736   9.612  1.00 36.13           O      5.195
ATOM    251  CA  ALA A  36      29.562  15.293   6.490  1.00 30.66           C      4.291
ATOM    252  C   ALA A  36      30.291  16.606   6.518  1.00 32.37           C      4.643
ATOM    253  O   ALA A  36      31.113  16.869   5.642  1.00 36.14           O      4.667
ATOM    254  CB  ALA A  36      28.092  15.535   6.241  1.00 33.15           C      4.887
ATOM    255  N   MET A  37      30.017  17.414   7.543  1.00 32.65           N      4.489
ATOM    256  CA  MET A  37      30.653  18.722   7.658  1.00 30.18           C      5.194
ATOM    257  C   MET A  37      32.158  18.661   7.777  1.00 33.57           C      5.116
ATOM    258  O   MET A  37      32.859  19.510   7.219  1.00 35.33           O      5.206
ATOM    259  CB  MET A  37      30.046  19.546   8.781  1.00 27.63           C      5.162
ATOM    260  CG  MET A  37      28.669  20.015   8.429  1.00 27.30           C      4.763
ATOM    261  SD  MET A  37      27.957  21.200   9.539  1.00 30.43           S      5.289
ATOM    262  CE  MET A  37      27.096  20.072  10.624  1.00 28.54           C      5.074
ATOM    281  N   PHE A  40      33.011  18.035   4.008  1.00 37.38           N      5.233
ATOM    282  CA  PHE A  40      32.647  19.047   3.015  1.00 33.54           C      5.095
ATOM    283  C   PHE A  40      32.594  20.525   3.356  1.00 35.78           C      4.835
ATOM    284  O   PHE A  40      32.587  21.351   2.438  1.00 39.80           O      5.275
ATOM    285  CB  PHE A  40      31.296  18.699   2.407  1.00 32.01           C      4.283
ATOM    286  CG  PHE A  40      31.203  17.308   1.893  1.00 29.44           C      5.127
ATOM    288  CD2 PHE A  40      30.200  16.465   2.342  1.00 32.12           C      4.899
ATOM    290  CE2 PHE A  40      30.101  15.168   1.869  1.00 30.49           C      5.299
ATOM    292  N   LEU A  41      32.460  20.879   4.630  1.00 30.30           N      4.568
ATOM    293  CA  LEU A  41      32.364  22.286   4.993  1.00 26.92           C      5.262
ATOM    296  CB  LEU A  41      31.607  22.431   6.312  1.00 22.11           C      4.679
ATOM    297  CG  LEU A  41      31.418  23.830   6.883  1.00 20.64           C      5.182
ATOM    298  CD1 LEU A  41      30.649  24.696   5.910  1.00 17.82           C      4.994
ATOM    299  CD2 LEU A  41      30.686  23.725   8.227  1.00 17.71           C      4.457
ATOM    359  CA  ILE A  50      28.958  27.130   9.986  1.00 18.35           C      4.731
ATOM    361  O   ILE A  50      27.704  28.810   8.842  1.00 19.61           O      5.122
ATOM    362  CB  ILE A  50      28.214  26.392  11.128  1.00 22.66           C      4.665
ATOM    363  CG1 ILE A  50      28.588  24.917  11.097  1.00 17.32           C      4.289
ATOM    364  CG2 ILE A  50      26.698  26.511  10.954  1.00 19.20           C      4.193
ATOM    365  CD1 ILE A  50      28.102  24.118  12.276  1.00 25.54           C      5.033
ATOM    389  CB  GLN A  53      28.617  28.120   5.139  1.00 21.63           C      5.286
ATOM    390  CG  GLN A  53      27.869  27.571   3.928  1.00 27.79           C      5.259
ATOM    391  CD  GLN A  53      28.511  26.311   3.355  1.00 28.57           C      4.762
ATOM    392  OE1 GLN A  53      29.731  26.251   3.196  1.00 36.65           O      5.196
ATOM    393  NE2 GLN A  53      27.696  25.309   3.025  1.00 26.54           N      3.462
ATOM    398  CB  VAL A  54      24.716  30.761   7.992  1.00 21.17           C      5.146
ATOM    399  CG1 VAL A  54      23.440  31.549   8.163  1.00 19.82           C      5.212
ATOM    400  CG2 VAL A  54      24.466  29.310   8.309  1.00 19.94           C      4.449
ATOM    423  CA  LYS A  58      27.800  28.407  -1.127  1.00 27.94           C      5.006
ATOM    424  C   LYS A  58      27.031  27.681  -2.207  1.00 31.92           C      4.428
ATOM    425  O   LYS A  58      26.061  26.987  -1.906  1.00 30.26           O      5.113
ATOM    426  CB  LYS A  58      28.309  27.394  -0.121  1.00 30.47           C      4.224
ATOM    427  CG  LYS A  58      29.213  26.331  -0.706  1.00 35.20           C      3.869
ATOM    428  CD  LYS A  58      30.568  26.872  -1.026  1.00 47.08           C      5.264
ATOM    429  CE  LYS A  58      31.539  25.737  -1.304  1.00 54.00           C      4.623
ATOM    430  NZ  LYS A  58      32.586  25.640  -0.223  1.00 72.60           N      4.724
ATOM    431  N   GLY A  59      27.426  27.896  -3.462  1.00 32.08           N      5.270
ATOM    432  CA  GLY A  59      26.784  27.233  -4.588  1.00 20.41           C      5.292
ATOM    435  N   ALA A  60      24.541  26.372  -4.523  1.00 21.81           N      4.866
ATOM    436  CA  ALA A  60      23.099  26.449  -4.544  1.00 21.39           C      4.642
ATOM    437  C   ALA A  60      22.521  26.934  -3.208  1.00 30.54           C      4.978
ATOM    438  O   ALA A  60      21.327  27.251  -3.134  1.00 35.25           O      4.864
ATOM    439  CB  ALA A  60      22.516  25.111  -4.916  1.00 27.15           C      5.107
ATOM    440  N   MET A  61      23.324  26.959  -2.143  1.00 28.07           N      4.615
ATOM    441  CA  MET A  61      22.808  27.454  -0.870  1.00 25.37           C      5.226
ATOM    442  C   MET A  61      22.917  28.959  -0.822  1.00 18.19           C      5.299
ATOM    444  CB  MET A  61      23.555  26.908   0.325  1.00 26.27           C      4.114
ATOM    445  CG  MET A  61      22.988  27.535   1.590  1.00 32.07           C      3.444
ATOM    446  SD  MET A  61      23.538  26.740   3.019  1.00 27.10           S      2.373
ATOM    447  CE  MET A  61      23.741  28.176   4.085  1.00 20.52           C      3.665
ATOM    453  CG  PRO A  62      19.667  30.243   0.085  1.00 21.43           C      4.884
ATOM    454  CD  PRO A  62      20.422  29.108  -0.549  1.00 21.78           C      5.135
ATOM    464  CB  TRP A  64      21.276  33.841   5.720  1.00 25.18           C      4.889
ATOM    465  CG  TRP A  64      20.789  32.567   5.076  1.00 18.25           C      5.004
ATOM    466  CD1 TRP A  64      21.548  31.517   4.614  1.00 23.47           C      4.974
ATOM    467  CD2 TRP A  64      19.445  32.272   4.713  1.00 20.74           C      4.735
ATOM    468  NE1 TRP A  64      20.755  30.601   3.965  1.00 20.92           N      3.842
ATOM    469  CE2 TRP A  64      19.458  31.031   4.018  1.00 20.71           C      4.087
ATOM    470  CE3 TRP A  64      18.229  32.939   4.900  1.00 16.30           C      4.519
ATOM    471  CZ2 TRP A  64      18.299  30.441   3.517  1.00 22.99           C      3.797
ATOM    472  CZ3 TRP A  64      17.080  32.366   4.402  1.00 26.32           C      4.953
ATOM    473  CH2 TRP A  64      17.118  31.121   3.716  1.00 25.74           C      4.877
ATOM    497  CD1 LEU A  68      19.291  33.413   8.866  1.00 31.32           C      4.031
ATOM    552  C   VAL A  76      22.206  28.423  13.907  1.00 16.42           C      5.244
ATOM    553  O   VAL A  76      22.165  27.191  13.833  1.00 17.44           O      4.931
ATOM    554  CB  VAL A  76      20.264  29.593  12.701  1.00 20.97           C      4.938
ATOM    555  CG1 VAL A  76      21.261  30.187  11.735  1.00 16.22           C      4.420
ATOM    556  CG2 VAL A  76      19.598  28.384  12.105  1.00 14.28           C      4.188
ATOM    583  CB  VAL A  80      23.256  24.044  12.591  1.00 26.07           C      4.813
ATOM    584  CG1 VAL A  80      23.974  23.060  11.690  1.00 19.66           C      4.818
ATOM    585  CG2 VAL A  80      21.980  24.562  11.907  1.00 25.11           C      5.023
