# Supplementary material for: A mathematical representation of protein binding sites using structural dispersion of atoms from principal axes for classification of binding ligands
Source: PLoS One. 2021 Apr 8;16(4):e0244905. doi: 10.1371/journal.pone.0244905 (PMC8031081; doi:10.1371/journal.pone.0244905)
Supplement: S1 Data — (ZIP) [file pone.0244905.s006.zip › pdbligand5_3_906/1C8X.lig.PO4.pdb]

ATOM     59  CB  TYR A  14      37.394  38.960  64.903  1.00  9.98           C      4.933
ATOM     60  CG  TYR A  14      37.460  39.588  66.257  1.00  8.18           C      5.047
ATOM     61  CD1 TYR A  14      38.615  39.470  67.050  1.00  8.73           C      4.720
ATOM     62  CD2 TYR A  14      36.365  40.241  66.783  1.00  7.42           C      5.085
ATOM     63  CE1 TYR A  14      38.661  39.987  68.340  1.00  7.78           C      3.988
ATOM     65  CZ  TYR A  14      37.544  40.626  68.839  1.00  8.88           C      4.914
ATOM     79  CG  GLU A  16      41.185  34.344  63.125  1.00 21.26           C      4.868
ATOM     80  CD  GLU A  16      40.951  32.901  63.499  1.00 29.95           C      4.783
ATOM     81  OE1 GLU A  16      40.206  32.227  62.762  1.00 31.41           O      4.256
ATOM     82  OE2 GLU A  16      41.501  32.436  64.519  1.00 28.11           O      4.608
ATOM    279  CB  PHE A  44      42.337  38.087  65.388  1.00 18.33           C      5.165
ATOM    280  CG  PHE A  44      42.521  36.920  66.318  1.00 15.43           C      4.603
ATOM    281  CD1 PHE A  44      42.100  36.994  67.642  1.00 20.42           C      4.215
ATOM    282  CD2 PHE A  44      43.182  35.771  65.892  1.00 16.30           C      4.914
ATOM    283  CE1 PHE A  44      42.343  35.935  68.546  1.00 16.55           C      4.188
ATOM    284  CE2 PHE A  44      43.434  34.706  66.782  1.00 14.90           C      4.895
ATOM    285  CZ  PHE A  44      43.013  34.792  68.109  1.00 16.83           C      4.548
ATOM    938  CD  GLU A 130      40.889  38.024  71.329  1.00 17.26           C      4.407
ATOM    939  OE1 GLU A 130      40.649  36.798  71.403  1.00 16.05           O      5.119
ATOM    940  OE2 GLU A 130      41.300  38.575  70.290  1.00 16.90           O      4.180
ATOM   1233  CE1 TYR A 168      36.645  37.077  71.826  1.00 24.15           C      4.740
ATOM   1235  CZ  TYR A 168      37.219  36.021  72.547  1.00 26.61           C      5.024
ATOM   1236  OH  TYR A 168      37.134  34.749  72.074  1.00 24.07           O      5.076
ATOM   1454  CD2 TYR A 196      32.751  32.859  68.412  1.00 37.58           C      5.298
ATOM   1455  CE1 TYR A 196      34.428  30.949  67.257  1.00 42.53           C      4.776
ATOM   1456  CE2 TYR A 196      34.135  33.121  68.249  1.00 42.66           C      4.828
ATOM   1457  CZ  TYR A 196      34.949  32.152  67.663  1.00 43.24           C      4.472
ATOM   1458  OH  TYR A 196      36.268  32.349  67.352  1.00 48.53           O      3.323
ATOM   1810  CA  TYR A 244      34.077  36.278  64.256  1.00 20.73           C      4.178
ATOM   1811  C   TYR A 244      34.542  35.529  63.013  1.00 22.11           C      4.334
ATOM   1812  O   TYR A 244      33.769  34.797  62.378  1.00 25.09           O      5.296
ATOM   1813  CB  TYR A 244      34.276  35.377  65.489  1.00 24.66           C      4.653
ATOM   1814  CG  TYR A 244      34.201  36.085  66.836  1.00 30.21           C      4.570
ATOM   1815  CD1 TYR A 244      33.022  36.091  67.584  1.00 33.14           C      5.019
ATOM   1816  CD2 TYR A 244      35.297  36.754  67.353  1.00 30.30           C      3.828
ATOM   1818  CE2 TYR A 244      35.226  37.412  68.567  1.00 31.87           C      4.475
ATOM   1819  CZ  TYR A 244      34.049  37.413  69.285  1.00 35.40           C      5.233
ATOM   1821  N   ASN A 245      35.796  35.773  62.645  1.00 20.25           N      3.905
ATOM   1822  CA  ASN A 245      36.446  35.087  61.540  1.00 19.77           C      4.607
ATOM   1825  CB  ASN A 245      36.657  33.623  61.940  1.00 23.48           C      4.373
