# Supplementary material for: A mathematical representation of protein binding sites using structural dispersion of atoms from principal axes for classification of binding ligands
Source: PLoS One. 2021 Apr 8;16(4):e0244905. doi: 10.1371/journal.pone.0244905 (PMC8031081; doi:10.1371/journal.pone.0244905)
Supplement: S1 Data — (ZIP) [file pone.0244905.s006.zip › pdbligand5_3_906/1C8Z.lig.PO4.pdb]

ATOM    119  CA  LEU A 255       3.587  36.072  70.661  1.00 26.87           C      4.351
ATOM    120  C   LEU A 255       2.431  36.528  71.555  1.00 27.11           C      4.817
ATOM    121  O   LEU A 255       2.473  37.610  72.132  1.00 26.31           O      3.944
ATOM    122  CB  LEU A 255       3.740  37.078  69.522  1.00 28.38           C      5.196
ATOM    123  CG  LEU A 255       4.921  36.865  68.575  1.00 29.74           C      4.959
ATOM    124  CD1 LEU A 255       4.679  37.593  67.250  1.00 31.22           C      5.172
ATOM    126  N   ARG A 256       1.404  35.703  71.671  1.00 28.32           N      4.471
ATOM    127  CA  ARG A 256       0.237  36.069  72.470  1.00 30.52           C      5.176
ATOM    130  CB  ARG A 256      -0.980  35.315  71.949  1.00 33.30           C      5.159
ATOM    131  CG  ARG A 256      -2.315  35.901  72.371  1.00 37.39           C      4.997
ATOM    137  N   PRO A 257       0.302  36.871  74.785  1.00 30.59           N      5.196
ATOM    142  CG  PRO A 257      -0.367  38.833  75.817  1.00 32.95           C      5.297
ATOM    143  CD  PRO A 257       0.079  38.296  74.488  1.00 30.98           C      4.385
ATOM    241  CZ  ARG A 270      17.733  16.598  77.227  1.00 57.29           C      4.642
ATOM    242  NH1 ARG A 270      18.967  17.083  77.236  1.00 57.55           N      5.124
ATOM    243  NH2 ARG A 270      17.193  16.161  78.357  1.00 57.52           N      4.203
ATOM   1250  CA  GLU A 396      -0.310  44.010  75.891  1.00 45.03           C      4.366
ATOM   1251  C   GLU A 396       1.117  44.462  76.135  1.00 43.54           C      4.640
ATOM   1253  CB  GLU A 396      -0.847  44.656  74.612  1.00 47.03           C      5.272
ATOM   1254  CG  GLU A 396      -2.089  43.992  74.057  1.00 49.53           C      5.051
ATOM   1255  CD  GLU A 396      -2.502  44.577  72.724  1.00 51.74           C      5.087
ATOM   1256  OE1 GLU A 396      -1.648  44.634  71.810  1.00 53.51           O      4.397
ATOM   1258  N   ARG A 397       2.077  43.723  75.594  1.00 41.30           N      3.916
ATOM   1259  CA  ARG A 397       3.472  44.067  75.790  1.00 41.01           C      4.815
ATOM   1261  O   ARG A 397       3.381  45.868  74.213  1.00 40.69           O      5.223
ATOM   1262  CB  ARG A 397       4.391  43.057  75.100  1.00 40.39           C      4.527
ATOM   1263  CG  ARG A 397       4.689  41.798  75.879  1.00 40.07           C      5.000
ATOM   1265  NE  ARG A 397       5.679  40.902  73.830  1.00 36.88           N      4.925
ATOM   1266  CZ  ARG A 397       4.806  40.041  73.317  1.00 35.63           C      4.668
ATOM   1267  NH1 ARG A 397       4.056  39.290  74.116  1.00 32.13           N      4.745
ATOM   1268  NH2 ARG A 397       4.677  39.939  72.003  1.00 35.67           N      4.124
ATOM   1756  C   VAL A 451      16.829  23.274  85.717  1.00 37.40           C      4.792
ATOM   1757  O   VAL A 451      16.300  23.881  84.788  1.00 39.15           O      4.822
ATOM   1758  CB  VAL A 451      19.194  24.185  85.901  1.00 37.87           C      4.830
ATOM   1759  CG1 VAL A 451      19.759  22.858  85.455  1.00 38.34           C      4.771
ATOM   1760  CG2 VAL A 451      19.009  25.119  84.721  1.00 39.39           C      4.779
ATOM   1761  N  ALYS A 452      16.557  22.000  85.985  0.60 37.41           N      4.716
ATOM   1762  N  BLYS A 452      16.567  21.998  85.996  0.59 37.47           N      4.718
ATOM   1763  CA ALYS A 452      15.609  21.240  85.175  0.43 36.87           C      4.684
ATOM   1764  CA BLYS A 452      15.626  21.195  85.214  0.45 36.97           C      4.694
ATOM   1769  CB ALYS A 452      16.175  19.852  84.861  0.30 37.19           C      4.623
ATOM   1770  CB BLYS A 452      16.185  19.790  84.994  0.38 37.45           C      4.700
ATOM   1771  CG ALYS A 452      16.418  18.985  86.078  0.53 37.34           C      4.601
ATOM   1772  CG BLYS A 452      16.670  19.526  83.583  0.53 37.83           C      3.487
ATOM   1773  CD ALYS A 452      17.190  17.728  85.717  0.58 37.35           C      4.979
ATOM   1774  CD BLYS A 452      17.052  18.068  83.413  0.48 38.07           C      3.465
ATOM   1949  CZ  ARG A 471      16.843  14.629  82.087  1.00 45.66           C      4.825
ATOM   1950  NH1 ARG A 471      17.642  14.946  83.096  1.00 46.73           N      4.609
ATOM   1951  NH2 ARG A 471      17.359  14.111  80.982  1.00 46.76           N      5.045
ATOM   1997  CE2 PHE A 477      14.286  18.381  80.915  1.00 34.31           C      4.441
ATOM   1998  CZ  PHE A 477      14.734  17.874  79.697  1.00 33.96           C      4.333
ATOM   2147  C   SER A 497      18.921  25.169  80.618  1.00 34.71           C      4.438
ATOM   2148  O   SER A 497      19.772  24.634  81.334  1.00 35.21           O      4.987
ATOM   2150  OG  SER A 497      16.130  24.915  81.146  1.00 31.73           O      5.084
ATOM   2151  N   PHE A 498      18.660  24.764  79.377  1.00 36.41           N      4.722
ATOM   2152  CA  PHE A 498      19.388  23.655  78.755  1.00 39.82           C      5.079
ATOM   2153  C   PHE A 498      20.812  24.098  78.413  1.00 42.56           C      5.108
ATOM   2154  O   PHE A 498      21.756  23.308  78.458  1.00 41.86           O      4.495
ATOM   2155  CB  PHE A 498      18.717  23.223  77.445  1.00 40.48           C      5.283
ATOM   2156  CG  PHE A 498      17.318  22.700  77.601  1.00 40.57           C      5.286
ATOM   2158  CD2 PHE A 498      17.011  21.751  78.566  1.00 42.63           C      4.767
ATOM   2160  CE2 PHE A 498      15.720  21.232  78.673  1.00 42.02           C      4.442
ATOM   2193  N   ALA A 503      23.153  22.748  84.705  1.00 72.11           N      5.152
ATOM   2194  CA  ALA A 503      22.715  21.657  83.844  1.00 73.88           C      4.084
ATOM   2195  C   ALA A 503      23.911  20.805  83.438  1.00 75.17           C      4.606
ATOM   2196  O   ALA A 503      24.346  20.838  82.287  1.00 75.15           O      4.786
ATOM   2197  CB  ALA A 503      22.027  22.215  82.603  1.00 73.78           C      3.501
ATOM   2198  N   CYS A 504      24.442  20.050  84.395  1.00 77.01           N      4.782
ATOM   2209  CG  GLU A 505      22.515  16.061  86.649  1.00 83.42           C      5.185
ATOM   2210  CD  GLU A 505      22.101  17.481  86.992  1.00 83.82           C      4.621
ATOM   2211  OE1 GLU A 505      22.423  18.404  86.213  1.00 84.06           O      5.249
ATOM   2212  OE2 GLU A 505      21.448  17.675  88.041  1.00 83.87           O      5.256
ATOM   2213  OXT GLU A 505      22.646  14.968  84.078  1.00 82.96           O      4.864
