# Supplementary material for: A mathematical representation of protein binding sites using structural dispersion of atoms from principal axes for classification of binding ligands
Source: PLoS One. 2021 Apr 8;16(4):e0244905. doi: 10.1371/journal.pone.0244905 (PMC8031081; doi:10.1371/journal.pone.0244905)
Supplement: S1 Data — (ZIP) [file pone.0244905.s006.zip › pdbligand5_3_906/1C9K.lig.PO4.pdb]

ATOM     45  C   GLY A   7      35.382  36.411  23.564  1.00  9.84           C      4.115
ATOM     46  O   GLY A   7      36.399  35.767  23.293  1.00 23.75           O      4.527
ATOM     47  N   ALA A   8      35.364  37.720  23.766  1.00 13.01           N      4.676
ATOM     48  CA  ALA A   8      36.525  38.563  23.684  1.00 38.37           C      5.133
ATOM     49  C   ALA A   8      37.569  38.162  24.679  1.00 42.78           C      4.874
ATOM     50  O   ALA A   8      37.379  38.243  25.890  1.00 73.92           O      4.942
ATOM     52  N   ARG A   9      38.688  37.747  24.148  1.00 21.00           N      3.661
ATOM     53  CA  ARG A   9      39.776  37.364  24.996  1.00 13.01           C      3.592
ATOM     54  C   ARG A   9      39.520  36.125  25.816  1.00 22.21           C      4.011
ATOM     55  O   ARG A   9      39.859  36.030  26.991  1.00 49.69           O      5.054
ATOM     56  CB  ARG A   9      40.243  38.531  25.856  1.00 28.93           C      4.856
ATOM     57  CG  ARG A   9      41.169  39.513  25.135  1.00 36.24           C      5.029
ATOM     58  CD  ARG A   9      42.575  38.953  24.896  1.00 90.41           C      4.790
ATOM     59  NE  ARG A   9      42.554  37.504  24.705  1.00 94.63           N      3.758
ATOM     60  CZ  ARG A   9      43.574  36.650  24.631  1.00 48.12           C      3.987
ATOM     61  NH1 ARG A   9      44.861  37.001  24.731  1.00 60.71           N      5.123
ATOM     62  NH2 ARG A   9      43.268  35.374  24.427  1.00 43.35           N      3.483
ATOM     63  N   SER A  10      38.929  35.166  25.112  1.00 24.34           N      3.595
ATOM     64  CA  SER A  10      38.556  33.834  25.571  1.00  7.99           C      4.507
ATOM     65  C   SER A  10      39.618  32.762  25.242  1.00 18.91           C      4.411
ATOM     66  O   SER A  10      39.428  31.606  25.622  1.00 30.12           O      4.535
ATOM     67  CB  SER A  10      37.217  33.421  24.956  1.00 20.52           C      5.060
ATOM     68  OG  SER A  10      37.278  33.505  23.541  1.00 23.23           O      4.308
ATOM     69  N   GLY A  11      40.727  33.132  24.527  1.00 33.90           N      3.489
ATOM     70  CA  GLY A  11      41.807  32.215  24.126  1.00 13.08           C      4.097
ATOM     71  C   GLY A  11      41.362  31.435  22.900  1.00 32.18           C      4.274
ATOM     72  O   GLY A  11      41.795  30.305  22.686  1.00 22.31           O      4.516
ATOM     73  N   LYS A  12      40.455  32.007  22.100  1.00 22.06           N      3.580
ATOM     74  CA  LYS A  12      39.975  31.276  20.924  1.00 27.90           C      4.507
ATOM     75  C   LYS A  12      40.977  31.256  19.785  1.00 24.86           C      4.876
ATOM     76  O   LYS A  12      41.096  30.285  19.032  1.00 23.17           O      4.966
ATOM     77  CB  LYS A  12      38.598  31.661  20.441  1.00 24.66           C      4.740
ATOM     78  CG  LYS A  12      38.530  33.085  19.947  1.00 16.09           C      3.933
ATOM     79  CD  LYS A  12      37.172  33.671  20.253  1.00 25.56           C      4.423
ATOM     80  CE  LYS A  12      36.881  34.925  19.458  1.00 20.72           C      4.689
ATOM     81  NZ  LYS A  12      37.100  36.154  20.239  1.00 14.45           N      4.104
ATOM     82  N   SER A  13      41.704  32.360  19.702  1.00 15.35           N      4.087
ATOM     83  CA  SER A  13      42.729  32.537  18.709  1.00 33.53           C      4.923
ATOM     84  C   SER A  13      43.811  31.501  18.929  1.00 30.25           C      4.696
ATOM     86  CB  SER A  13      43.299  33.956  18.715  1.00 32.80           C      4.492
ATOM     87  OG  SER A  13      42.279  34.918  18.517  1.00 64.79           O      3.895
ATOM     88  N   ARG A  14      44.271  31.388  20.179  1.00 16.43           N      5.298
ATOM   3674  CD  GLN C 159      42.960  33.495  27.222  1.00 18.70           C      4.585
ATOM   3675  OE1 GLN C 159      43.534  32.568  26.631  1.00 20.46           O      4.672
ATOM   3676  NE2 GLN C 159      42.898  34.728  26.725  1.00 11.20           N      5.229
