# Supplementary material for: A mathematical representation of protein binding sites using structural dispersion of atoms from principal axes for classification of binding ligands
Source: PLoS One. 2021 Apr 8;16(4):e0244905. doi: 10.1371/journal.pone.0244905 (PMC8031081; doi:10.1371/journal.pone.0244905)
Supplement: S1 Data — (ZIP) [file pone.0244905.s006.zip › pdbligand5_3_906/1CBF.lig.PO4.pdb]

ATOM     15  C   VAL A  15     -45.037  41.873  92.604  1.00 67.07           C      5.104
ATOM     16  O   VAL A  15     -44.200  41.461  91.795  1.00 66.40           O      5.281
ATOM     20  N   PRO A  16     -44.791  41.770  93.919  1.00 65.55           N      5.076
ATOM     21  CA  PRO A  16     -43.589  41.190  94.491  1.00 63.98           C      3.864
ATOM     22  C   PRO A  16     -43.418  39.704  94.205  1.00 63.27           C      4.206
ATOM     23  O   PRO A  16     -44.326  38.904  94.445  1.00 62.40           O      4.997
ATOM     24  CB  PRO A  16     -43.688  41.402  96.000  1.00 62.18           C      4.159
ATOM     25  CG  PRO A  16     -44.825  42.323  96.189  1.00 62.71           C      4.735
ATOM     27  N   ARG A  17     -42.233  39.330  93.704  1.00 62.69           N      3.579
ATOM     28  CA  ARG A  17     -42.005  37.923  93.382  1.00 61.97           C      4.607
ATOM     29  C   ARG A  17     -40.726  37.385  93.982  1.00 57.76           C      4.514
ATOM     30  O   ARG A  17     -40.260  36.307  93.607  1.00 56.29           O      4.449
ATOM     31  CB  ARG A  17     -42.061  37.739  91.860  1.00 66.67           C      4.075
ATOM     32  CG  ARG A  17     -40.973  38.464  91.097  1.00 71.73           C      4.986
ATOM     33  CD  ARG A  17     -41.354  38.772  89.642  1.00 75.87           C      4.549
ATOM     34  NE  ARG A  17     -40.321  39.583  89.008  1.00 79.14           N      4.607
ATOM     38  N   GLY A  18     -40.106  38.138  94.901  1.00 52.51           N      3.631
ATOM     39  CA  GLY A  18     -38.874  37.665  95.509  1.00 46.92           C      4.264
ATOM     40  C   GLY A  18     -37.706  37.696  94.527  1.00 43.30           C      4.546
ATOM     41  O   GLY A  18     -36.725  37.002  94.724  1.00 42.33           O      4.989
ATOM     42  N   SER A  19     -37.773  38.522  93.514  1.00 40.47           N      3.958
ATOM     43  CA  SER A  19     -36.854  38.788  92.470  1.00 40.26           C      4.690
ATOM     44  C   SER A  19     -35.553  39.462  92.916  1.00 40.17           C      5.099
ATOM     46  CB  SER A  19     -37.558  39.643  91.411  1.00 40.08           C      4.451
ATOM     47  OG  SER A  19     -37.667  40.998  91.730  1.00 40.72           O      3.676
ATOM     48  N   HIS A  20     -35.483  40.007  94.130  1.00 37.91           N      4.654
ATOM     49  CA  HIS A  20     -34.197  40.491  94.656  1.00 35.39           C      4.352
ATOM     52  CB  HIS A  20     -34.388  41.434  95.866  1.00 31.05           C      4.006
ATOM     53  CG  HIS A  20     -35.300  40.746  96.855  1.00 30.44           C      5.080
ATOM     54  ND1 HIS A  20     -36.688  40.761  96.685  1.00 31.66           N      3.819
ATOM     55  CD2 HIS A  20     -35.067  39.967  97.927  1.00 31.57           C      4.809
ATOM     56  CE1 HIS A  20     -37.232  40.078  97.660  1.00 32.76           C      4.272
ATOM     57  NE2 HIS A  20     -36.279  39.555  98.442  1.00 32.97           N      4.931
ATOM    303  CB  ALA A  53     -12.005  40.326  88.637  1.00 62.80           C      4.923
ATOM    324  CD1 LEU A  56      -9.380  40.026  86.258  1.00 65.39           C      4.960
ATOM    332  CG2 VAL A  57     -14.698  41.990  84.070  1.00 47.74           C      4.600
ATOM    641  NE  ARG A  98     -17.743  37.443  91.179  1.00 43.73           N      5.296
ATOM    642  CZ  ARG A  98     -17.003  36.383  91.507  1.00 46.32           C      4.961
ATOM    644  NH2 ARG A  98     -15.671  36.473  91.465  1.00 47.59           N      4.213
ATOM    647  C   VAL A  99     -18.287  39.853  85.630  1.00 33.00           C      5.062
ATOM    648  O   VAL A  99     -17.328  40.134  86.365  1.00 34.47           O      5.287
ATOM    652  N   HIS A 100     -18.245  38.874  84.739  1.00 30.05           N      5.234
ATOM    653  CA  HIS A 100     -17.086  38.006  84.566  1.00 28.22           C      4.153
ATOM    654  C   HIS A 100     -16.533  38.158  83.134  1.00 28.66           C      4.559
ATOM    655  O   HIS A 100     -17.319  38.370  82.183  1.00 28.13           O      4.927
ATOM    656  CB  HIS A 100     -17.407  36.526  84.798  1.00 27.86           C      4.041
ATOM    657  CG  HIS A 100     -17.726  36.054  86.167  1.00 28.90           C      4.141
ATOM    658  ND1 HIS A 100     -16.934  35.204  86.904  1.00 27.84           N      3.621
ATOM    659  CD2 HIS A 100     -18.821  36.337  86.959  1.00 30.23           C      5.286
ATOM    660  CE1 HIS A 100     -17.485  34.997  88.092  1.00 31.08           C      4.566
ATOM    661  NE2 HIS A 100     -18.651  35.670  88.161  1.00 31.62           N      4.650
ATOM    662  N   THR A 101     -15.223  38.049  82.984  1.00 25.83           N      3.919
ATOM    663  CA  THR A 101     -14.580  38.142  81.687  1.00 28.86           C      4.887
ATOM    664  C   THR A 101     -15.097  37.070  80.704  1.00 27.03           C      5.002
ATOM    665  O   THR A 101     -15.264  35.904  81.093  1.00 23.49           O      4.846
ATOM    666  CB  THR A 101     -13.033  37.920  81.816  1.00 31.76           C      4.624
ATOM    667  OG1 THR A 101     -12.540  38.991  82.596  1.00 35.87           O      4.523
ATOM    668  CG2 THR A 101     -12.304  38.139  80.490  1.00 34.81           C      5.181
ATOM    703  C   TYR A 107     -13.157  30.393  84.799  1.00 30.47           C      5.187
ATOM    704  O   TYR A 107     -12.343  31.159  85.322  1.00 29.29           O      4.721
ATOM    713  N   GLY A 108     -14.491  30.559  84.861  1.00 29.85           N      4.799
ATOM    714  CA  GLY A 108     -15.093  31.742  85.481  1.00 28.24           C      4.929
ATOM    715  C   GLY A 108     -15.114  31.605  87.017  1.00 28.21           C      5.097
ATOM    716  O   GLY A 108     -15.372  32.604  87.659  1.00 27.23           O      4.449
ATOM    717  N   ALA A 109     -14.931  30.422  87.593  1.00 25.79           N      5.142
