# Supplementary material for: A mathematical representation of protein binding sites using structural dispersion of atoms from principal axes for classification of binding ligands
Source: PLoS One. 2021 Apr 8;16(4):e0244905. doi: 10.1371/journal.pone.0244905 (PMC8031081; doi:10.1371/journal.pone.0244905)
Supplement: S1 Data — (ZIP) [file pone.0244905.s006.zip › pdbligand5_3_906/1CBQ.lig.PO4.pdb]

ATOM    917  OD1 ASN A 115      60.719  13.520  24.802  1.00 35.45           O      4.834
ATOM    923  CB  ASP A 116      63.190  15.582  22.116  1.00 16.55           C      5.281
ATOM    924  CG  ASP A 116      62.501  16.873  22.528  1.00 16.63           C      4.164
ATOM    925  OD1 ASP A 116      62.522  17.263  23.708  1.00 16.61           O      4.258
ATOM    926  OD2 ASP A 116      61.882  17.481  21.651  1.00 12.46           O      3.567
ATOM    937  CD  GLU A 118      62.864  21.129  23.395  1.00 19.46           C      4.546
ATOM    938  OE1 GLU A 118      61.901  20.959  24.182  1.00 18.29           O      4.876
ATOM    939  OE2 GLU A 118      62.714  21.514  22.224  1.00 22.71           O      4.342
