# Supplementary material for: A mathematical representation of protein binding sites using structural dispersion of atoms from principal axes for classification of binding ligands
Source: PLoS One. 2021 Apr 8;16(4):e0244905. doi: 10.1371/journal.pone.0244905 (PMC8031081; doi:10.1371/journal.pone.0244905)
Supplement: S1 Data — (ZIP) [file pone.0244905.s006.zip › pdbligand5_3_906/1CC5.lig.HEM.pdb]

ATOM     58  O   VAL A  14      -9.281  -5.775   5.630  1.00  9.64           O      4.839
ATOM     60  CG1 VAL A  14     -10.375  -2.966   4.876  1.00 10.71           C      4.705
ATOM     84  CA  TYR A  18      -6.763  -6.247   8.304  1.00  9.09           C      5.272
ATOM     85  C   TYR A  18      -7.864  -6.734   9.224  1.00  8.91           C      4.953
ATOM     86  O   TYR A  18      -7.612  -7.056  10.403  1.00  8.39           O      4.660
ATOM     87  CB  TYR A  18      -6.854  -4.700   8.134  1.00  9.26           C      4.669
ATOM     95  N   CYS A  19      -9.082  -6.761   8.715  1.00  8.96           N      4.555
ATOM     96  CA  CYS A  19     -10.291  -7.122   9.440  1.00  8.58           C      3.625
ATOM     97  C   CYS A  19     -10.483  -8.576   9.818  1.00  8.46           C      4.303
ATOM     98  O   CYS A  19     -11.240  -8.919  10.729  1.00  7.24           O      4.056
ATOM     99  CB  CYS A  19     -11.493  -6.657   8.581  1.00  8.50           C      3.978
ATOM    100  SG  CYS A  19     -11.426  -4.865   8.256  1.00  7.56           S      4.028
ATOM    101  N   ASN A  20      -9.819  -9.450   9.120  1.00  9.60           N      5.079
ATOM    109  N   ALA A  21      -8.513 -10.960  11.208  1.00 10.03           N      4.813
ATOM    110  CA  ALA A  21      -7.974 -11.322  12.491  1.00  9.80           C      4.862
ATOM    111  C   ALA A  21      -8.946 -11.595  13.615  1.00  9.41           C      5.045
ATOM    113  CB  ALA A  21      -6.922 -10.243  12.845  1.00 10.10           C      5.151
ATOM    114  N   CYS A  22     -10.070 -10.908  13.651  1.00  8.46           N      4.607
ATOM    115  CA  CYS A  22     -11.023 -11.119  14.754  1.00  8.59           C      5.240
ATOM    118  CB  CYS A  22     -11.049  -9.897  15.695  1.00  8.34           C      3.813
ATOM    119  SG  CYS A  22      -9.372  -9.248  16.098  1.00  6.99           S      4.065
ATOM    120  N   HIS A  23     -12.824 -10.792  13.213  1.00  8.68           N      5.270
ATOM    125  CG  HIS A  23     -14.665  -8.418  12.505  1.00  9.14           C      4.260
ATOM    126  ND1 HIS A  23     -15.734  -8.176  13.355  1.00  9.01           N      4.114
ATOM    127  CD2 HIS A  23     -13.904  -7.316  12.585  1.00  8.68           C      3.179
ATOM    128  CE1 HIS A  23     -15.588  -6.994  13.904  1.00  8.37           C      2.950
ATOM    129  NE2 HIS A  23     -14.493  -6.432  13.457  1.00  7.96           N      2.082
ATOM    148  O   LEU A  27     -12.211 -11.200  18.533  1.00  9.53           O      5.091
ATOM    154  CA  LEU A  28     -12.707 -11.322  21.315  1.00  8.27           C      4.725
ATOM    155  C   LEU A  28     -14.162 -10.883  21.330  1.00  7.14           C      4.313
ATOM    156  O   LEU A  28     -14.524  -9.875  21.952  1.00  6.49           O      5.235
ATOM    157  CB  LEU A  28     -11.686 -10.219  20.933  1.00  7.61           C      3.962
ATOM    158  CG  LEU A  28     -10.471 -10.049  21.815  1.00  7.38           C      4.949
ATOM    160  CD2 LEU A  28      -9.225  -9.726  20.991  1.00  6.73           C      5.298
ATOM    161  N   ASN A  29     -14.988 -11.649  20.672  1.00  6.81           N      4.923
ATOM    163  C   ASN A  29     -16.734 -10.531  19.353  1.00  6.82           C      5.051
ATOM    164  O   ASN A  29     -17.794  -9.902  19.300  1.00  5.98           O      5.197
ATOM    169  N   ALA A  30     -15.771 -10.491  18.442  1.00  7.43           N      5.216
ATOM    170  CA  ALA A  30     -15.860  -9.694  17.217  1.00  8.17           C      4.907
ATOM    171  C   ALA A  30     -17.023 -10.215  16.364  1.00  8.37           C      5.095
ATOM    173  CB  ALA A  30     -14.577  -9.756  16.412  1.00  7.70           C      4.089
ATOM    174  N   PRO A  31     -17.979  -9.352  16.135  1.00  8.24           N      5.090
ATOM    178  CB  PRO A  31     -19.907  -8.394  15.116  1.00  8.70           C      5.260
ATOM    179  CG  PRO A  31     -18.987  -7.297  15.587  1.00  9.10           C      3.760
ATOM    180  CD  PRO A  31     -18.003  -7.938  16.569  1.00  8.57           C      3.756
ATOM    235  CE3 TRP A  39     -20.685  -5.018  11.590  1.00 10.16           C      4.770
ATOM    236  CZ2 TRP A  39     -18.662  -7.013  11.592  1.00  9.60           C      5.268
ATOM    237  CZ3 TRP A  39     -19.346  -4.685  11.689  1.00  9.56           C      4.599
ATOM    238  CH2 TRP A  39     -18.363  -5.666  11.719  1.00  9.61           C      5.065
ATOM    256  CA  ARG A  42     -25.465  -2.444  15.782  1.00  9.71           C      4.977
ATOM    259  CB  ARG A  42     -24.215  -3.043  15.128  1.00 10.03           C      5.157
ATOM    260  CG  ARG A  42     -23.234  -3.638  16.068  1.00  9.94           C      4.295
ATOM    261  CD  ARG A  42     -23.749  -4.630  17.031  1.00 10.04           C      5.278
ATOM    262  NE  ARG A  42     -22.743  -5.642  17.300  1.00 10.38           N      5.026
ATOM    263  CZ  ARG A  42     -21.483  -5.483  17.662  1.00 10.21           C      5.114
ATOM    264  NH1 ARG A  42     -20.743  -6.551  17.991  1.00 10.87           N      4.891
ATOM    265  NH2 ARG A  42     -20.915  -4.288  17.681  1.00  9.94           N      4.470
ATOM    288  CB  LYS A  46     -24.228   3.574  15.965  1.00 10.20           C      5.241
ATOM    289  CG  LYS A  46     -23.655   3.293  17.364  1.00 10.32           C      4.589
ATOM    290  CD  LYS A  46     -22.575   2.222  17.347  1.00  9.74           C      4.090
ATOM    291  CE  LYS A  46     -22.000   1.998  18.751  1.00  9.62           C      3.959
ATOM    292  NZ  LYS A  46     -21.272   3.206  19.218  1.00  9.01           N      4.916
ATOM    319  C   GLY A  51     -21.335   3.417  13.721  1.00 11.70           C      4.626
ATOM    320  O   GLY A  51     -21.094   2.964  14.855  1.00 13.28           O      4.672
ATOM    321  N   LEU A  52     -20.945   2.918  12.549  1.00 11.10           N      5.159
ATOM    322  CA  LEU A  52     -20.041   1.737  12.542  1.00 11.27           C      4.978
ATOM    323  C   LEU A  52     -18.689   2.291  12.077  1.00 11.54           C      5.057
ATOM    324  O   LEU A  52     -17.644   1.997  12.659  1.00 11.67           O      5.036
ATOM    325  CB  LEU A  52     -20.658   0.616  11.743  1.00 10.99           C      4.769
ATOM    326  CG  LEU A  52     -22.095   0.204  12.037  1.00 10.65           C      4.286
ATOM    327  CD1 LEU A  52     -22.283  -1.215  11.506  1.00 10.37           C      4.270
ATOM    328  CD2 LEU A  52     -22.432   0.242  13.523  1.00 10.54           C      4.615
ATOM    329  N   LEU A  53     -18.832   3.144  11.061  1.00 11.51           N      4.936
ATOM    343  CA  GLN A  55     -17.372   3.895  15.284  1.00  9.64           C      5.058
ATOM    346  CB  GLN A  55     -18.442   2.808  15.477  1.00  9.81           C      5.057
ATOM    347  CG  GLN A  55     -18.839   2.543  16.882  1.00  9.45           C      4.137
ATOM    348  CD  GLN A  55     -18.009   1.595  17.690  1.00 10.05           C      4.975
ATOM    349  OE1 GLN A  55     -17.025   0.961  17.281  1.00 10.24           O      5.141
ATOM    350  NE2 GLN A  55     -18.482   1.455  18.944  1.00  9.96           N      3.947
ATOM    351  N   SER A  56     -15.705   2.712  13.977  1.00  9.75           N      5.006
ATOM    352  CA  SER A  56     -14.428   2.025  13.758  1.00  9.62           C      4.844
ATOM    355  CB  SER A  56     -14.267   1.360  12.409  1.00  9.91           C      3.978
ATOM    356  OG  SER A  56     -15.473   0.952  11.833  1.00 10.59           O      3.433
ATOM    377  C   LEU A  60     -14.121  -0.775  21.551  1.00  9.56           C      4.715
ATOM    378  O   LEU A  60     -14.248  -1.905  21.073  1.00  9.07           O      5.103
ATOM    379  CB  LEU A  60     -16.028   0.366  20.347  1.00  9.14           C      5.189
ATOM    380  CG  LEU A  60     -17.062  -0.244  21.280  1.00  9.25           C      4.858
ATOM    382  CD2 LEU A  60     -18.075  -1.081  20.476  1.00  9.14           C      4.142
ATOM    387  CB  ASN A  61     -14.267  -2.461  24.203  1.00 10.48           C      5.041
ATOM    388  CG  ASN A  61     -15.193  -1.816  25.214  1.00 10.94           C      4.629
ATOM    390  ND2 ASN A  61     -16.468  -1.700  24.837  1.00 10.81           N      4.844
ATOM    391  N   ALA A  62     -12.167  -3.425  22.515  1.00 10.32           N      5.173
ATOM    392  CA  ALA A  62     -11.148  -4.395  22.092  1.00 10.26           C      4.657
ATOM    393  C   ALA A  62     -11.016  -4.363  20.569  1.00 10.31           C      4.501
ATOM    394  O   ALA A  62     -10.125  -4.971  19.968  1.00 10.72           O      4.104
ATOM    395  CB  ALA A  62     -11.476  -5.784  22.584  1.00 10.18           C      5.277
ATOM    396  N   MET A  63     -11.976  -3.677  20.005  1.00  9.73           N      4.264
ATOM    397  CA  MET A  63     -12.013  -3.373  18.550  1.00  9.33           C      4.778
ATOM    398  C   MET A  63     -11.024  -2.186  18.537  1.00  9.44           C      4.755
ATOM    400  CB  MET A  63     -13.435  -3.046  18.169  1.00  8.21           C      4.187
ATOM    401  CG  MET A  63     -13.659  -2.158  17.006  1.00  6.32           C      3.669
ATOM    402  SD  MET A  63     -12.880  -2.869  15.526  1.00  5.02           S      2.357
ATOM    403  CE  MET A  63     -12.868  -1.419  14.461  1.00  5.44           C      3.382
ATOM    404  N   PRO A  64      -9.917  -2.397  17.869  1.00  9.97           N      4.777
ATOM    408  CB  PRO A  64      -7.654  -2.069  17.247  1.00 10.27           C      4.710
ATOM    409  CG  PRO A  64      -8.144  -3.342  16.617  1.00 10.03           C      5.120
ATOM    410  CD  PRO A  64      -9.587  -3.570  17.054  1.00  9.58           C      5.168
ATOM    420  C   LYS A  66      -9.975   1.444  12.105  1.00 12.96           C      4.693
ATOM    421  O   LYS A  66      -9.118   1.254  11.226  1.00 13.21           O      4.256
ATOM    427  N   GLY A  67     -10.898   0.589  12.505  1.00 13.40           N      5.235
ATOM    428  CA  GLY A  67     -10.935  -0.791  11.918  1.00 13.73           C      4.728
ATOM    429  C   GLY A  67      -9.521  -1.354  12.196  1.00 13.35           C      4.277
ATOM    430  O   GLY A  67      -9.145  -2.267  12.912  1.00 13.39           O      3.760
ATOM    431  N   THR A  68      -8.579  -0.723  11.578  1.00 12.76           N      4.728
ATOM    432  CA  THR A  68      -7.190  -0.684  11.428  1.00 11.77           C      5.268
ATOM    433  C   THR A  68      -6.957  -0.720   9.871  1.00 11.11           C      5.080
ATOM    434  O   THR A  68      -7.704  -1.082   8.998  1.00 11.65           O      4.272
ATOM    437  CG2 THR A  68      -6.374  -3.126  12.185  1.00 12.23           C      5.188
ATOM    438  N   CYS A  69      -5.770  -0.398   9.567  1.00 10.32           N      5.174
ATOM    443  SG  CYS A  69      -6.831  -0.353   6.080  1.00  7.73           S      5.192
ATOM    495  CA  LEU A  77     -13.532   1.417   6.029  1.00 10.04           C      4.722
ATOM    496  C   LEU A  77     -15.002   1.032   6.000  1.00  9.27           C      4.627
ATOM    497  O   LEU A  77     -15.454   0.135   6.716  1.00  8.85           O      5.213
ATOM    498  CB  LEU A  77     -13.078   2.576   6.918  1.00 10.08           C      5.092
ATOM    499  CG  LEU A  77     -12.474   2.276   8.273  1.00  9.75           C      4.412
ATOM    500  CD1 LEU A  77     -13.586   2.339   9.312  1.00  9.63           C      5.203
ATOM    501  CD2 LEU A  77     -11.761   0.931   8.286  1.00  9.43           C      4.622
ATOM    518  C   ALA A  80     -16.210  -3.651   5.698  1.00  8.71           C      4.910
ATOM    519  O   ALA A  80     -16.179  -4.701   6.346  1.00  8.67           O      4.957
ATOM    520  CB  ALA A  80     -13.785  -3.316   5.027  1.00  8.13           C      4.805
ATOM    521  N   ILE A  81     -17.011  -2.626   5.930  1.00  8.71           N      4.880
ATOM    522  CA  ILE A  81     -18.061  -2.666   6.945  1.00  8.80           C      5.026
ATOM    525  CB  ILE A  81     -18.338  -1.361   7.727  1.00  9.03           C      5.033
ATOM    526  CG1 ILE A  81     -17.275  -1.166   8.849  1.00  8.73           C      4.059
ATOM    527  CG2 ILE A  81     -19.783  -1.320   8.311  1.00  9.02           C      4.720
ATOM    528  CD1 ILE A  81     -17.212   0.292   9.390  1.00  8.80           C      4.339
ATOM    548  SD  MET A  84     -15.099  -6.809   9.134  1.00  9.94           S      5.088
ATOM    549  CE  MET A  84     -15.909  -5.291   9.680  1.00  9.93           C      5.125
