# Supplementary material for: A mathematical representation of protein binding sites using structural dispersion of atoms from principal axes for classification of binding ligands
Source: PLoS One. 2021 Apr 8;16(4):e0244905. doi: 10.1371/journal.pone.0244905 (PMC8031081; doi:10.1371/journal.pone.0244905)
Supplement: S1 Data — (ZIP) [file pone.0244905.s006.zip › pdbligand5_3_906/1CCH.lig.HEM.pdb]

ATOM     71  CA  LYS A  10      -1.122  -7.663   6.512  1.00  0.00           C      5.269
ATOM     72  C   LYS A  10       0.344  -7.801   6.116  1.00  0.00           C      4.961
ATOM     73  O   LYS A  10       1.161  -6.996   6.519  1.00  0.00           O      5.279
ATOM     74  CB  LYS A  10      -1.697  -6.357   5.949  1.00  0.00           C      4.556
ATOM     79  N   PRO A  11       0.624  -8.811   5.343  1.00  0.00           N      4.861
ATOM     80  CA  PRO A  11       1.987  -9.082   4.874  1.00  0.00           C      5.165
ATOM     81  C   PRO A  11       2.572  -7.849   4.186  1.00  0.00           C      4.757
ATOM     82  O   PRO A  11       3.728  -7.871   3.811  1.00  0.00           O      4.692
ATOM     83  CB  PRO A  11       1.821 -10.245   3.877  1.00  0.00           C      4.753
ATOM     85  CD  PRO A  11      -0.407  -9.747   4.877  1.00  0.00           C      5.064
ATOM     86  N   CYS A  12       1.781  -6.820   4.037  1.00  0.00           N      4.307
ATOM     87  CA  CYS A  12       2.299  -5.594   3.375  1.00  0.00           C      3.596
ATOM     88  C   CYS A  12       3.576  -5.134   4.074  1.00  0.00           C      4.602
ATOM     89  O   CYS A  12       4.402  -4.501   3.449  1.00  0.00           O      4.574
ATOM     90  CB  CYS A  12       1.222  -4.509   3.501  1.00  0.00           C      4.086
ATOM     91  SG  CYS A  12      -0.486  -5.024   3.195  1.00  0.00           S      4.372
ATOM     99  C   ALA A  14       7.714  -7.441   3.762  1.00  0.00           C      5.281
ATOM    101  CB  ALA A  14       6.356  -9.389   4.554  1.00  0.00           C      5.120
ATOM    102  N   CYS A  15       6.995  -6.793   2.887  1.00  0.00           N      4.733
ATOM    103  CA  CYS A  15       7.656  -6.182   1.704  1.00  0.00           C      5.165
ATOM    104  C   CYS A  15       7.727  -4.665   1.877  1.00  0.00           C      5.190
ATOM    106  CB  CYS A  15       6.800  -6.528   0.480  1.00  0.00           C      4.780
ATOM    107  SG  CYS A  15       7.323  -7.954  -0.511  1.00  0.00           S      4.375
ATOM    108  N   HIS A  16       6.613  -4.056   2.183  1.00  0.00           N      5.216
ATOM    113  CG  HIS A  16       4.685  -2.073   0.806  1.00  0.00           C      4.109
ATOM    114  ND1 HIS A  16       4.875  -1.044  -0.095  1.00  0.00           N      4.100
ATOM    115  CD2 HIS A  16       3.975  -3.046   0.167  1.00  0.00           C      2.965
ATOM    116  CE1 HIS A  16       4.286  -1.387  -1.260  1.00  0.00           C      2.971
ATOM    117  NE2 HIS A  16       3.729  -2.606  -1.131  1.00  0.00           N      1.947
ATOM    165  C   VAL A  23      10.361  -2.851  -2.447  1.00  0.00           C      5.101
ATOM    166  O   VAL A  23      10.804  -2.310  -3.440  1.00  0.00           O      5.180
ATOM    167  CB  VAL A  23      10.380  -5.266  -1.776  1.00  0.00           C      5.110
ATOM    168  CG1 VAL A  23       9.877  -5.522  -3.198  1.00  0.00           C      4.358
ATOM    169  CG2 VAL A  23      11.328  -6.402  -1.385  1.00  0.00           C      5.230
ATOM    170  N   GLY A  24       9.212  -2.549  -1.905  1.00  0.00           N      4.773
ATOM    171  CA  GLY A  24       8.371  -1.482  -2.518  1.00  0.00           C      4.759
ATOM    174  N   PRO A  25       8.102   0.897  -2.318  1.00  0.00           N      5.211
ATOM    179  CG  PRO A  25       7.045   2.322  -3.902  1.00  0.00           C      5.144
ATOM    180  CD  PRO A  25       7.386   0.855  -3.601  1.00  0.00           C      4.652
ATOM    217  CG1 VAL A  30       2.018   4.852  -1.592  1.00  0.00           C      5.216
ATOM    218  CG2 VAL A  30       4.118   3.948  -2.558  1.00  0.00           C      5.027
ATOM    243  CG  ASN A  34      -0.569   7.396  -5.188  1.00  0.00           C      5.058
ATOM    244  OD1 ASN A  34      -0.916   7.595  -6.335  1.00  0.00           O      5.136
ATOM    245  ND2 ASN A  34       0.179   6.369  -4.892  1.00  0.00           N      5.282
ATOM    301  CA  LEU A  44      -4.232   1.485  -5.529  1.00  0.00           C      4.398
ATOM    302  C   LEU A  44      -4.928   0.134  -5.392  1.00  0.00           C      4.840
ATOM    303  O   LEU A  44      -4.307  -0.883  -5.632  1.00  0.00           O      4.717
ATOM    304  CB  LEU A  44      -3.916   2.052  -4.140  1.00  0.00           C      4.915
ATOM    305  CG  LEU A  44      -3.084   3.322  -4.331  1.00  0.00           C      5.056
ATOM    306  CD1 LEU A  44      -2.118   3.450  -3.151  1.00  0.00           C      4.913
ATOM    307  CD2 LEU A  44      -2.263   3.174  -5.614  1.00  0.00           C      5.017
ATOM    322  CA  HIS A  47      -2.852  -2.103  -8.242  1.00  0.00           C      5.231
ATOM    324  O   HIS A  47      -1.358  -3.695  -7.314  1.00  0.00           O      5.202
ATOM    325  CB  HIS A  47      -2.068  -0.797  -8.083  1.00  0.00           C      5.115
ATOM    326  CG  HIS A  47      -2.209   0.043  -9.354  1.00  0.00           C      4.500
ATOM    327  ND1 HIS A  47      -1.515   1.089  -9.627  1.00  0.00           N      4.168
ATOM    328  CD2 HIS A  47      -3.062  -0.118 -10.436  1.00  0.00           C      4.885
ATOM    329  CE1 HIS A  47      -1.861   1.578 -10.764  1.00  0.00           C      4.628
ATOM    330  NE2 HIS A  47      -2.818   0.861 -11.302  1.00  0.00           N      4.809
ATOM    332  CA  ILE A  48      -2.839  -4.235  -5.089  1.00  0.00           C      5.057
ATOM    335  CB  ILE A  48      -3.475  -3.741  -3.789  1.00  0.00           C      4.446
ATOM    336  CG1 ILE A  48      -2.641  -2.589  -3.234  1.00  0.00           C      3.142
ATOM    337  CG2 ILE A  48      -3.425  -4.890  -2.774  1.00  0.00           C      4.596
ATOM    338  CD1 ILE A  48      -3.462  -1.902  -2.141  1.00  0.00           C      3.421
ATOM    361  CA  SER A  52       1.132  -3.234 -10.374  1.00  0.00           C      5.112
ATOM    362  C   SER A  52       2.634  -2.999 -10.522  1.00  0.00           C      3.992
ATOM    363  O   SER A  52       3.383  -3.361  -9.637  1.00  0.00           O      5.291
ATOM    364  CB  SER A  52       0.486  -2.042  -9.658  1.00  0.00           C      4.391
ATOM    365  OG  SER A  52       1.418  -0.991  -9.868  1.00  0.00           O      3.950
ATOM    366  N   GLN A  53       3.032  -2.410 -11.616  1.00  0.00           N      4.457
ATOM    367  CA  GLN A  53       4.482  -2.152 -11.821  1.00  0.00           C      4.081
ATOM    368  C   GLN A  53       4.671  -0.910 -12.688  1.00  0.00           C      4.952
ATOM    369  O   GLN A  53       3.694  -0.346 -13.141  1.00  0.00           O      4.730
ATOM    370  CB  GLN A  53       5.069  -3.377 -12.532  1.00  0.00           C      4.969
ATOM    371  CG  GLN A  53       4.725  -3.263 -14.018  1.00  0.00           C      5.003
ATOM    375  N   GLY A  54       5.898  -0.517 -12.897  1.00  0.00           N      5.227
ATOM    376  CA  GLY A  54       6.147   0.690 -13.735  1.00  0.00           C      5.042
ATOM    377  C   GLY A  54       5.818   1.948 -12.929  1.00  0.00           C      4.833
ATOM    378  O   GLY A  54       6.330   3.005 -13.240  1.00  0.00           O      5.176
ATOM    379  N   VAL A  55       4.987   1.809 -11.933  1.00  0.00           N      4.032
ATOM    380  CA  VAL A  55       4.626   2.994 -11.111  1.00  0.00           C      5.227
ATOM    381  C   VAL A  55       5.774   3.341 -10.169  1.00  0.00           C      4.272
ATOM    382  O   VAL A  55       5.878   4.476  -9.749  1.00  0.00           O      5.286
ATOM    383  CB  VAL A  55       3.387   2.617 -10.292  1.00  0.00           C      4.902
ATOM    384  CG1 VAL A  55       2.892   3.867  -9.561  1.00  0.00           C      4.782
ATOM    385  CG2 VAL A  55       2.292   2.152 -11.254  1.00  0.00           C      5.212
ATOM    386  N   TRP A  56       6.594   2.375  -9.865  1.00  0.00           N      5.053
ATOM    387  CA  TRP A  56       7.732   2.647  -8.952  1.00  0.00           C      5.025
ATOM    388  C   TRP A  56       9.012   2.026  -9.509  1.00  0.00           C      4.296
ATOM    389  O   TRP A  56      10.043   2.668  -9.485  1.00  0.00           O      5.137
ATOM    390  CB  TRP A  56       7.381   2.013  -7.601  1.00  0.00           C      5.222
ATOM    391  CG  TRP A  56       6.188   2.752  -6.993  1.00  0.00           C      5.070
ATOM    392  CD1 TRP A  56       4.900   2.419  -7.183  1.00  0.00           C      4.621
ATOM    393  CD2 TRP A  56       6.269   3.830  -6.218  1.00  0.00           C      4.862
ATOM    394  NE1 TRP A  56       4.232   3.345  -6.493  1.00  0.00           N      4.922
ATOM    395  CE2 TRP A  56       5.006   4.263  -5.860  1.00  0.00           C      4.782
ATOM    397  CZ2 TRP A  56       4.860   5.372  -5.053  1.00  0.00           C      4.438
ATOM    400  N   GLY A  57       8.923   0.815  -9.987  1.00  0.00           N      5.122
ATOM    401  CA  GLY A  57      10.139   0.158 -10.544  1.00  0.00           C      4.738
ATOM    402  C   GLY A  57       9.725  -1.078 -11.344  1.00  0.00           C      4.643
ATOM    403  O   GLY A  57       8.575  -1.470 -11.302  1.00  0.00           O      4.756
ATOM    404  N   PRO A  58      10.672  -1.644 -12.041  1.00  0.00           N      4.773
ATOM    405  CA  PRO A  58      10.435  -2.840 -12.862  1.00  0.00           C      5.272
ATOM    406  C   PRO A  58      10.124  -4.052 -11.981  1.00  0.00           C      5.148
ATOM    411  N   ILE A  59       9.584  -3.820 -10.814  1.00  0.00           N      5.247
ATOM    412  CA  ILE A  59       9.262  -4.962  -9.920  1.00  0.00           C      4.823
ATOM    413  C   ILE A  59       7.756  -5.017  -9.670  1.00  0.00           C      5.185
ATOM    414  O   ILE A  59       7.268  -4.357  -8.774  1.00  0.00           O      5.151
ATOM    415  CB  ILE A  59       9.998  -4.729  -8.600  1.00  0.00           C      4.081
ATOM    416  CG1 ILE A  59      11.021  -3.613  -8.793  1.00  0.00           C      4.899
ATOM    417  CG2 ILE A  59      10.763  -6.012  -8.254  1.00  0.00           C      4.788
ATOM    418  CD1 ILE A  59      12.097  -3.773  -7.717  1.00  0.00           C      5.230
ATOM    419  N   PRO A  60       7.075  -5.796 -10.466  1.00  0.00           N      5.179
ATOM    420  CA  PRO A  60       5.620  -5.950 -10.347  1.00  0.00           C      4.909
ATOM    421  C   PRO A  60       5.259  -6.527  -8.979  1.00  0.00           C      5.051
ATOM    422  O   PRO A  60       5.926  -7.433  -8.520  1.00  0.00           O      5.287
ATOM    426  N   MET A  61       4.231  -6.001  -8.370  1.00  0.00           N      5.198
ATOM    427  CA  MET A  61       3.829  -6.518  -7.036  1.00  0.00           C      4.225
ATOM    428  C   MET A  61       2.808  -7.641  -7.198  1.00  0.00           C      5.273
ATOM    430  CB  MET A  61       3.205  -5.351  -6.265  1.00  0.00           C      4.222
ATOM    431  CG  MET A  61       2.556  -5.916  -4.999  1.00  0.00           C      3.443
ATOM    432  SD  MET A  61       1.464  -4.798  -4.087  1.00  0.00           S      2.375
ATOM    433  CE  MET A  61       0.804  -3.689  -5.356  1.00  0.00           C      3.470
ATOM    434  N   PRO A  62       3.132  -8.782  -6.653  1.00  0.00           N      4.891
ATOM    438  CB  PRO A  62       3.035 -11.059  -5.975  1.00  0.00           C      4.781
ATOM    439  CG  PRO A  62       4.368 -10.437  -5.472  1.00  0.00           C      5.124
ATOM    440  CD  PRO A  62       4.397  -8.972  -5.931  1.00  0.00           C      4.681
ATOM    449  CA  ASN A  64      -2.158 -10.230  -2.236  1.00  0.00           C      5.028
ATOM    452  CB  ASN A  64      -1.722  -9.037  -1.378  1.00  0.00           C      4.995
ATOM    453  CG  ASN A  64      -0.509  -8.364  -2.022  1.00  0.00           C      3.942
ATOM    454  OD1 ASN A  64      -0.588  -7.933  -3.155  1.00  0.00           O      4.425
ATOM    455  ND2 ASN A  64       0.605  -8.258  -1.351  1.00  0.00           N      5.227
ATOM    467  CB  VAL A  66      -5.858  -7.462   0.270  1.00  0.00           C      4.331
ATOM    468  CG1 VAL A  66      -5.018  -7.382   1.546  1.00  0.00           C      4.845
ATOM    469  CG2 VAL A  66      -4.912  -7.620  -0.923  1.00  0.00           C      3.954
ATOM    530  CB  LEU A  74      -4.775  -1.412   3.867  1.00  0.00           C      4.614
ATOM    531  CG  LEU A  74      -4.533  -2.424   4.988  1.00  0.00           C      5.064
ATOM    532  CD1 LEU A  74      -3.812  -3.637   4.397  1.00  0.00           C      4.158
