# Supplementary material for: A mathematical representation of protein binding sites using structural dispersion of atoms from principal axes for classification of binding ligands
Source: PLoS One. 2021 Apr 8;16(4):e0244905. doi: 10.1371/journal.pone.0244905 (PMC8031081; doi:10.1371/journal.pone.0244905)
Supplement: S1 Data — (ZIP) [file pone.0244905.s006.zip › pdbligand5_3_906/1CDD.lig.PO4.pdb]

ATOM     53  CG2 ILE A   7     122.637  22.970  20.096  1.00  2.00           C      5.193
ATOM     63  C   GLY A   9     122.450  24.324  26.144  1.00 16.20           C      5.190
ATOM     65  N   ASN A  10     123.476  23.889  26.873  1.00 15.75           N      4.787
ATOM     66  CA  ASN A  10     124.672  24.693  27.001  1.00 18.46           C      5.043
ATOM     67  C   ASN A  10     125.344  24.911  25.689  1.00 12.86           C      4.810
ATOM     68  O   ASN A  10     125.813  26.001  25.421  1.00 27.20           O      4.874
ATOM     69  CB  ASN A  10     125.612  24.039  27.986  1.00 28.42           C      4.783
ATOM     70  CG  ASN A  10     127.015  24.604  27.982  1.00 38.42           C      4.037
ATOM     71  OD1 ASN A  10     127.911  24.065  27.344  1.00 44.44           O      4.848
ATOM     73  N   GLY A  11     125.323  23.900  24.882  1.00  6.66           N      3.803
ATOM     74  CA  GLY A  11     125.865  23.970  23.541  1.00  2.87           C      4.150
ATOM     75  C   GLY A  11     127.351  23.765  23.530  1.00 11.04           C      4.196
ATOM     76  O   GLY A  11     127.963  24.071  22.509  1.00 15.01           O      5.139
ATOM     77  N   SER A  12     128.030  23.234  24.553  1.00 10.41           N      3.744
ATOM     78  CA  SER A  12     129.473  23.114  24.424  1.00 17.13           C      4.634
ATOM     79  C   SER A  12     129.888  22.248  23.231  1.00 26.51           C      4.845
ATOM     81  CB  SER A  12     130.041  22.519  25.665  1.00 19.49           C      4.714
ATOM     82  OG  SER A  12     129.646  21.148  25.804  1.00 27.11           O      3.841
ATOM     83  N   ASN A  13     128.950  21.348  22.846  1.00 36.36           N      3.969
ATOM     84  CA  ASN A  13     129.095  20.473  21.659  1.00 36.62           C      4.726
ATOM     85  C   ASN A  13     128.969  21.212  20.324  1.00 36.16           C      4.950
ATOM     87  CB  ASN A  13     128.057  19.338  21.703  1.00 31.95           C      4.151
ATOM     88  CG  ASN A  13     128.749  18.037  22.099  1.00 30.38           C      4.672
ATOM     89  OD1 ASN A  13     129.933  17.783  21.856  1.00 30.08           O      4.496
ATOM     90  ND2 ASN A  13     128.093  17.142  22.784  1.00 30.02           N      4.411
ATOM     91  N   LEU A  14     127.963  22.114  20.287  1.00 32.38           N      4.535
ATOM    648  CA  ALA A  86     123.869  18.022  19.863  1.00 11.59           C      4.972
ATOM    649  C   ALA A  86     123.178  18.445  21.172  1.00 15.85           C      5.202
ATOM    650  O   ALA A  86     123.127  19.622  21.511  1.00 26.74           O      4.697
ATOM    651  CB  ALA A  86     124.860  19.074  19.478  1.00  2.00           C      4.614
ATOM    652  N   GLY A  87     122.626  17.536  21.975  1.00 15.82           N      5.116
ATOM    653  CA  GLY A  87     121.818  17.888  23.131  1.00 13.73           C      5.178
ATOM   1113  OE1 GLN A 170     131.196  19.697  28.033  1.00 63.68           O      5.204
ATOM   1137  CD  GLU A 173     128.878  14.131  24.883  1.00 32.52           C      5.257
ATOM   1138  OE1 GLU A 173     128.629  15.164  25.505  1.00 36.94           O      4.230
ATOM   1148  CE1 HIS A 174     131.758  19.307  24.750  1.00 21.75           C      4.772
