# Supplementary material for: A mathematical representation of protein binding sites using structural dispersion of atoms from principal axes for classification of binding ligands
Source: PLoS One. 2021 Apr 8;16(4):e0244905. doi: 10.1371/journal.pone.0244905 (PMC8031081; doi:10.1371/journal.pone.0244905)
Supplement: S1 Data — (ZIP) [file pone.0244905.s006.zip › pdbligand5_3_906/1CDT.lig.PO4.pdb]

ATOM     95  CD  LYS A  12      13.608  21.371   7.842  1.00 22.27           C      5.202
ATOM     96  CE  LYS A  12      12.167  21.145   7.423  1.00 22.37           C      4.014
ATOM     97  NZ  LYS A  12      11.490  22.464   7.161  1.00 22.46           N      3.326
ATOM    139  NZ  LYS A  18       6.797  16.569   2.979  1.00 22.66           N      4.813
ATOM    169  CD2 TYR A  22      11.409  21.772  -0.026  1.00 20.69           C      5.171
ATOM    170  CE1 TYR A  22       9.799  24.002  -0.396  1.00 20.68           C      4.561
ATOM    171  CE2 TYR A  22      10.447  22.096   0.925  1.00 20.71           C      4.212
ATOM    172  CZ  TYR A  22       9.646  23.212   0.734  1.00 20.71           C      4.426
ATOM    173  OH  TYR A  22       8.718  23.485   1.696  1.00 20.78           O      3.629
ATOM    271  CD  LYS A  35       6.463  26.255   2.081  1.00 21.03           C      4.711
ATOM    274  N   ARG A  36      11.191  27.113   2.400  1.00 20.81           N      4.754
ATOM    275  CA  ARG A  36      12.428  26.322   2.394  1.00 20.79           C      4.795
ATOM    276  C   ARG A  36      12.207  25.106   3.287  1.00 20.77           C      4.772
ATOM    277  O   ARG A  36      11.665  25.317   4.394  1.00 20.80           O      4.330
ATOM    285  N   GLY A  37      12.601  23.925   2.830  1.00 20.75           N      4.558
ATOM    286  CA  GLY A  37      12.401  22.742   3.660  1.00 20.75           C      3.627
ATOM    287  C   GLY A  37      12.889  21.425   3.141  1.00 20.74           C      4.192
ATOM    288  O   GLY A  37      13.862  21.325   2.390  1.00 20.75           O      4.363
ATOM    289  N   CYS A  38      12.186  20.392   3.571  1.00 20.74           N      3.658
ATOM    290  CA  CYS A  38      12.436  18.986   3.221  1.00 20.77           C      4.704
ATOM    291  C   CYS A  38      11.200  18.597   2.373  1.00 20.66           C      4.629
ATOM    292  O   CYS A  38      10.113  19.157   2.596  1.00 20.64           O      3.695
ATOM    293  CB  CYS A  38      12.632  18.045   4.372  1.00 21.06           C      5.214
ATOM    294  SG  CYS A  38      13.916  18.530   5.519  1.00 21.30           S      4.383
ATOM    295  N   ILE A  39      11.454  17.677   1.461  1.00 20.60           N      4.996
