# Supplementary material for: A mathematical representation of protein binding sites using structural dispersion of atoms from principal axes for classification of binding ligands
Source: PLoS One. 2021 Apr 8;16(4):e0244905. doi: 10.1371/journal.pone.0244905 (PMC8031081; doi:10.1371/journal.pone.0244905)
Supplement: S1 Data — (ZIP) [file pone.0244905.s006.zip › pdbligand5_3_906/1CEL.lig.GLC.pdb]

ATOM   4274  ND2 ASN B 141     -15.213  21.421   8.025  1.00  8.08           N      4.990
ATOM   4514  CB  GLN B 175     -11.873  12.096   2.639  1.00 11.95           C      5.161
ATOM   4515  CG  GLN B 175     -12.281  12.934   3.828  1.00 15.03           C      5.065
ATOM   4516  CD  GLN B 175     -12.944  12.114   4.912  1.00 15.90           C      4.561
ATOM   4517  OE1 GLN B 175     -13.884  11.357   4.651  1.00 18.59           O      5.170
ATOM   4518  NE2 GLN B 175     -12.443  12.240   6.137  1.00 12.55           N      4.869
ATOM   4785  OE2 GLU B 212      -8.409  16.553   6.406  1.00  9.59           O      5.123
ATOM   4798  CB  ASP B 214      -8.630  18.103  10.924  1.00  9.30           C      4.725
ATOM   4799  CG  ASP B 214      -8.816  17.474   9.579  1.00  9.53           C      4.024
ATOM   4800  OD1 ASP B 214      -8.407  18.099   8.581  1.00 10.08           O      4.813
ATOM   4801  OD2 ASP B 214      -9.338  16.345   9.523  1.00  9.36           O      4.483
ATOM   4829  CG  GLU B 217     -11.992  20.426  10.123  1.00  8.71           C      5.069
ATOM   4830  CD  GLU B 217     -12.407  19.063   9.668  1.00  9.09           C      4.056
ATOM   4831  OE1 GLU B 217     -12.072  18.076  10.350  1.00 10.32           O      4.757
ATOM   4832  OE2 GLU B 217     -13.088  18.980   8.626  1.00 11.76           O      3.875
ATOM   4892  CB  THR B 226     -10.193  15.325  13.726  1.00 10.40           C      4.785
ATOM   4893  OG1 THR B 226     -11.344  15.977  14.276  1.00 10.57           O      4.620
ATOM   4894  CG2 THR B 226     -10.455  13.834  13.624  1.00  7.47           C      4.221
ATOM   4907  CG  HIS B 228      -8.340  12.051   9.820  1.00  8.50           C      5.157
ATOM   4908  ND1 HIS B 228      -9.618  11.541   9.687  1.00 10.53           N      5.076
ATOM   4909  CD2 HIS B 228      -8.485  13.367  10.094  1.00  9.22           C      4.315
ATOM   4910  CE1 HIS B 228     -10.493  12.512   9.876  1.00  8.34           C      5.290
ATOM   4911  NE2 HIS B 228      -9.832  13.628  10.125  1.00 10.60           N      4.331
ATOM   5026  OG1 THR B 246     -17.713  10.726   3.428  1.00 41.33           O      4.901
ATOM   5072  NH2 ARG B 251     -16.380   9.406   7.682  1.00 14.87           N      4.679
ATOM   5116  C   PRO B 258     -12.676   9.567   8.692  1.00  9.68           C      5.114
ATOM   5117  O   PRO B 258     -13.053  10.737   8.584  1.00  9.17           O      4.009
ATOM   5121  N   ASP B 259     -12.775   8.904   9.838  1.00 10.46           N      5.114
ATOM   5122  CA  ASP B 259     -13.419   9.505  11.006  1.00 10.82           C      4.930
ATOM   5123  C   ASP B 259     -12.487  10.328  11.901  1.00 12.15           C      5.162
ATOM   5124  O   ASP B 259     -12.812  11.460  12.267  1.00 12.89           O      4.511
ATOM   5125  CB  ASP B 259     -14.085   8.427  11.854  1.00 12.90           C      5.291
ATOM   5129  N   GLY B 260     -11.353   9.730  12.277  1.00 12.34           N      4.820
ATOM   5130  CA  GLY B 260     -10.372  10.365  13.142  1.00  9.65           C      5.216
ATOM   5143  CB  ASP B 262     -13.171  14.129  16.311  1.00 11.16           C      5.187
ATOM   5952  CZ2 TRP B 367     -15.211  19.757   5.239  1.00 15.84           C      5.234
ATOM   5953  CZ3 TRP B 367     -17.123  19.329   3.830  1.00 17.82           C      4.796
ATOM   5954  CH2 TRP B 367     -16.268  18.971   4.884  1.00 17.30           C      5.165
ATOM   5970  OD2 ASP B 369     -20.949  17.459   5.420  1.00 11.22           O      5.278
ATOM   6028  CB  TRP B 376     -20.428  15.063  10.897  1.00 12.79           C      5.172
ATOM   6029  CG  TRP B 376     -19.727  15.908   9.873  1.00 14.46           C      4.678
ATOM   6030  CD1 TRP B 376     -20.201  16.232   8.640  1.00 14.51           C      4.827
ATOM   6031  CD2 TRP B 376     -18.484  16.619  10.037  1.00 14.65           C      4.141
ATOM   6032  NE1 TRP B 376     -19.337  17.125   8.021  1.00 14.84           N      5.289
ATOM   6033  CE2 TRP B 376     -18.282  17.377   8.854  1.00 15.03           C      4.617
ATOM   6034  CE3 TRP B 376     -17.536  16.700  11.057  1.00 10.77           C      3.905
ATOM   6035  CZ2 TRP B 376     -17.177  18.202   8.675  1.00 12.84           C      4.881
ATOM   6036  CZ3 TRP B 376     -16.438  17.525  10.869  1.00 10.70           C      4.182
ATOM   6037  CH2 TRP B 376     -16.269  18.263   9.692  1.00 11.06           C      4.663
