# Supplementary material for: A mathematical representation of protein binding sites using structural dispersion of atoms from principal axes for classification of binding ligands
Source: PLoS One. 2021 Apr 8;16(4):e0244905. doi: 10.1371/journal.pone.0244905 (PMC8031081; doi:10.1371/journal.pone.0244905)
Supplement: S1 Data — (ZIP) [file pone.0244905.s006.zip › pdbligand5_3_906/1CEN.lig.BGC.pdb]

ATOM    116  CG  GLN A  16      49.555  21.431  64.689  1.00 22.03           C      4.673
ATOM    117  CD  GLN A  16      49.418  22.017  63.291  1.00 23.97           C      5.059
ATOM    118  OE1 GLN A  16      49.641  23.205  63.079  1.00 26.08           O      4.697
ATOM    119  NE2 GLN A  16      49.036  21.184  62.335  1.00 21.79           N      4.667
ATOM    733  CG  HIS A  90      45.443  24.401  66.059  1.00 35.20           C      5.196
ATOM    734  ND1 HIS A  90      45.493  23.258  65.287  1.00 34.86           N      5.111
ATOM    735  CD2 HIS A  90      45.782  25.427  65.239  1.00 34.55           C      4.599
ATOM    736  CE1 HIS A  90      45.861  23.578  64.058  1.00 36.44           C      4.614
ATOM    737  NE2 HIS A  90      46.043  24.886  64.003  1.00 37.94           N      4.395
ATOM   1109  CG  ASN A 139      42.658  26.706  64.327  1.00 31.11           C      4.509
ATOM   1110  OD1 ASN A 139      43.012  27.826  63.998  1.00 34.17           O      4.530
ATOM   1111  ND2 ASN A 139      42.993  25.615  63.641  1.00 32.05           N      4.941
ATOM   1116  CB  GLN A 140      39.844  24.767  61.385  1.00 38.61           C      5.281
ATOM   1117  CG  GLN A 140      40.754  25.885  60.917  1.00 41.91           C      5.270
ATOM   1118  CD  GLN A 140      41.905  25.406  60.077  1.00 46.23           C      3.916
ATOM   1119  OE1 GLN A 140      42.402  26.144  59.225  1.00 49.02           O      3.620
ATOM   1120  NE2 GLN A 140      42.354  24.179  60.315  1.00 50.59           N      3.528
ATOM   1410  CB  TYR A 176      39.187  25.180  57.423  1.00 29.91           C      5.058
ATOM   1411  CG  TYR A 176      39.413  23.700  57.272  1.00 35.92           C      4.911
ATOM   1412  CD1 TYR A 176      39.970  22.946  58.309  1.00 36.64           C      4.642
ATOM   1414  CE1 TYR A 176      40.163  21.580  58.174  1.00 40.07           C      5.133
ATOM   1598  ND1 HIS A 198      41.940  28.753  59.703  1.00 15.45           N      5.160
ATOM   1600  CE1 HIS A 198      42.051  28.855  61.015  1.00 13.48           C      4.525
ATOM   1618  CG  TYR A 200      45.771  28.799  53.702  1.00 14.83           C      5.174
ATOM   1619  CD1 TYR A 200      47.136  29.018  53.908  1.00 15.12           C      5.010
ATOM   1620  CD2 TYR A 200      44.965  28.562  54.818  1.00 10.01           C      5.190
ATOM   1621  CE1 TYR A 200      47.688  28.992  55.188  1.00 17.89           C      4.478
ATOM   1622  CE2 TYR A 200      45.508  28.531  56.104  1.00 12.27           C      5.111
ATOM   1623  CZ  TYR A 200      46.870  28.744  56.282  1.00 17.47           C      5.265
ATOM   1624  OH  TYR A 200      47.429  28.679  57.541  1.00 13.37           O      4.686
ATOM   1685  CG  HIS A 207      48.399  24.373  51.121  1.00  5.98           C      4.687
ATOM   1686  ND1 HIS A 207      47.959  25.671  51.293  1.00  5.12           N      5.202
ATOM   1687  CD2 HIS A 207      48.335  23.788  52.340  1.00  5.96           C      4.238
ATOM   1688  CE1 HIS A 207      47.651  25.865  52.561  1.00  5.69           C      5.044
ATOM   1689  NE2 HIS A 207      47.869  24.739  53.217  1.00  8.37           N      4.365
ATOM   1720  CD2 HIS A 211      54.242  16.155  55.059  1.00 45.34           C      5.291
ATOM   1721  CE1 HIS A 211      55.089  18.022  55.842  1.00 47.58           C      5.300
ATOM   1722  NE2 HIS A 211      54.466  16.911  56.186  1.00 47.20           N      4.252
ATOM   1727  CB  TRP A 212      50.286  17.205  55.231  1.00 18.75           C      5.099
ATOM   1728  CG  TRP A 212      50.024  18.668  55.088  1.00 14.42           C      4.831
ATOM   1729  CD1 TRP A 212      48.808  19.289  55.111  1.00 11.72           C      5.138
ATOM   1730  CD2 TRP A 212      51.000  19.697  54.908  1.00 10.68           C      5.057
ATOM   1731  NE1 TRP A 212      48.968  20.643  54.960  1.00 15.61           N      5.090
ATOM   1732  CE2 TRP A 212      50.305  20.924  54.834  1.00 13.32           C      4.560
ATOM   1733  CE3 TRP A 212      52.394  19.704  54.804  1.00 12.61           C      5.197
ATOM   1734  CZ2 TRP A 212      50.958  22.149  54.658  1.00 13.51           C      4.204
ATOM   1735  CZ3 TRP A 212      53.047  20.925  54.628  1.00 12.09           C      4.864
ATOM   1736  CH2 TRP A 212      52.325  22.131  54.559  1.00 13.15           C      4.362
ATOM   2299  CG  GLU A 280      46.048  30.325  60.821  1.00 11.34           C      4.964
ATOM   2300  CD  GLU A 280      45.816  28.820  60.911  1.00 16.56           C      4.197
ATOM   2301  OE1 GLU A 280      45.926  28.118  59.882  1.00 17.96           O      3.305
ATOM   2302  OE2 GLU A 280      45.540  28.329  62.022  1.00 17.19           O      4.252
ATOM   2564  CG  TRP A 313      50.502  29.020  59.269  1.00  8.39           C      5.207
ATOM   2565  CD1 TRP A 313      51.051  28.006  58.531  1.00  5.18           C      5.079
ATOM   2566  CD2 TRP A 313      50.199  28.454  60.559  1.00  8.77           C      4.570
ATOM   2567  NE1 TRP A 313      51.106  26.857  59.276  1.00  6.29           N      3.959
ATOM   2568  CE2 TRP A 313      50.587  27.098  60.519  1.00  5.29           C      4.592
ATOM   2569  CE3 TRP A 313      49.636  28.959  61.738  1.00  9.03           C      4.935
ATOM   2570  CZ2 TRP A 313      50.429  26.241  61.612  1.00  7.06           C      4.479
ATOM   2571  CZ3 TRP A 313      49.481  28.100  62.831  1.00  5.98           C      4.762
ATOM   2572  CH2 TRP A 313      49.874  26.763  62.757  1.00  8.03           C      4.212
ATOM   2611  N   MET A 318      57.053  24.534  60.555  1.00 11.34           N      5.010
ATOM   2612  CA  MET A 318      55.701  24.295  60.030  1.00 14.13           C      4.633
ATOM   2613  C   MET A 318      55.546  24.531  58.511  1.00 14.48           C      4.392
ATOM   2614  O   MET A 318      54.454  24.858  58.047  1.00 17.21           O      3.625
ATOM   2615  CB  MET A 318      54.630  25.098  60.798  1.00 16.22           C      4.344
ATOM   2616  CG  MET A 318      54.356  24.652  62.241  1.00 18.76           C      4.844
ATOM   2617  SD  MET A 318      53.829  22.943  62.479  1.00 20.20           S      4.416
ATOM   2618  CE  MET A 318      55.399  22.227  62.792  1.00 14.73           C      4.627
ATOM   2619  N   ASP A 319      56.643  24.384  57.759  1.00 13.82           N      4.700
ATOM   2620  CA  ASP A 319      56.688  24.518  56.291  1.00  9.20           C      5.041
ATOM   2621  C   ASP A 319      56.289  25.848  55.690  1.00  8.97           C      5.226
ATOM   2623  CB  ASP A 319      55.847  23.423  55.610  1.00 14.09           C      4.999
ATOM   2624  CG  ASP A 319      56.344  22.009  55.909  1.00 15.68           C      4.928
ATOM   2625  OD1 ASP A 319      57.476  21.657  55.512  1.00 19.18           O      5.084
ATOM   2626  OD2 ASP A 319      55.586  21.237  56.530  1.00 20.19           O      4.994
ATOM   2627  N   PHE A 320      55.903  26.801  56.537  1.00  7.61           N      5.039
ATOM   2631  CB  PHE A 320      53.998  28.316  56.544  1.00  2.00           C      4.974
ATOM   2632  CG  PHE A 320      52.995  27.659  55.631  1.00  2.00           C      4.459
ATOM   2633  CD1 PHE A 320      52.860  26.275  55.596  1.00  3.71           C      4.798
ATOM   2634  CD2 PHE A 320      52.174  28.432  54.810  1.00  2.21           C      5.118
ATOM   2635  CE1 PHE A 320      51.922  25.668  54.752  1.00  7.48           C      4.862
ATOM   2636  CE2 PHE A 320      51.234  27.835  53.966  1.00  2.80           C      4.499
ATOM   2637  CZ  PHE A 320      51.109  26.457  53.935  1.00  4.90           C      4.799
