# Supplementary material for: A mathematical representation of protein binding sites using structural dispersion of atoms from principal axes for classification of binding ligands
Source: PLoS One. 2021 Apr 8;16(4):e0244905. doi: 10.1371/journal.pone.0244905 (PMC8031081; doi:10.1371/journal.pone.0244905)
Supplement: S1 Data — (ZIP) [file pone.0244905.s006.zip › pdbligand5_3_906/1CF3.lig.FAD.pdb]

ATOM    167  CA  ALA A  25      22.391   0.333  55.645  1.00 16.27           C      4.849
ATOM    168  C   ALA A  25      23.564   1.240  55.963  1.00 15.72           C      5.079
ATOM    169  O   ALA A  25      24.594   1.149  55.297  1.00 15.27           O      5.177
ATOM    170  CB  ALA A  25      22.760  -1.134  55.668  1.00 16.44           C      5.087
ATOM    171  N   GLY A  26      23.393   2.196  56.868  1.00 16.40           N      4.869
ATOM    172  CA  GLY A  26      24.499   3.082  57.239  1.00 15.87           C      5.150
ATOM    173  C   GLY A  26      24.184   4.521  56.852  1.00 18.10           C      5.288
ATOM    174  O   GLY A  26      24.056   4.823  55.660  1.00 17.41           O      5.100
ATOM    175  N   GLY A  27      24.161   5.432  57.830  1.00 16.50           N      4.230
ATOM    176  CA  GLY A  27      23.840   6.824  57.574  1.00 16.18           C      5.025
ATOM    177  C   GLY A  27      25.067   7.718  57.519  1.00 16.55           C      5.081
ATOM    178  O   GLY A  27      25.050   8.787  58.128  1.00 16.72           O      5.268
ATOM    179  N   GLY A  28      26.112   7.350  56.768  1.00 15.28           N      5.154
ATOM    180  CA  GLY A  28      27.338   8.097  56.714  1.00 15.85           C      4.197
ATOM    181  C   GLY A  28      27.482   9.004  55.490  1.00 16.35           C      4.711
ATOM    182  O   GLY A  28      26.457   9.396  54.932  1.00 16.29           O      5.224
ATOM    183  N   LEU A  29      28.711   9.267  55.088  1.00 15.34           N      4.158
ATOM    184  CA  LEU A  29      28.937  10.139  53.933  1.00 15.46           C      5.228
ATOM    185  C   LEU A  29      28.192   9.593  52.707  1.00 16.06           C      5.247
ATOM    186  O   LEU A  29      27.382  10.347  52.164  1.00 15.73           O      4.984
ATOM    187  CB  LEU A  29      30.416  10.272  53.632  1.00 15.47           C      5.072
ATOM    188  CG  LEU A  29      30.874  11.235  52.536  1.00 15.73           C      4.810
ATOM    189  CD1 LEU A  29      32.377  11.451  52.632  1.00 14.60           C      5.092
ATOM    190  CD2 LEU A  29      30.554  10.702  51.138  1.00 16.79           C      4.818
ATOM    191  N   THR A  30      28.537   8.370  52.279  1.00 15.17           N      5.120
ATOM    192  CA  THR A  30      27.889   7.902  51.040  1.00 16.08           C      5.093
ATOM    193  C   THR A  30      26.420   7.588  51.228  1.00 17.09           C      4.552
ATOM    195  CB  THR A  30      28.594   6.694  50.399  1.00 14.03           C      4.748
ATOM    196  OG1 THR A  30      28.580   5.600  51.327  1.00 13.01           O      5.012
ATOM    197  CG2 THR A  30      29.991   7.093  49.979  1.00 12.95           C      4.732
ATOM    198  N   GLY A  31      26.030   7.000  52.358  1.00 14.54           N      4.351
ATOM    330  C   ILE A  49      20.678   2.771  59.626  1.00 18.81           C      5.272
ATOM    331  O   ILE A  49      21.626   2.382  58.948  1.00 17.74           O      4.546
ATOM    332  CB  ILE A  49      18.984   0.960  59.188  1.00 19.57           C      5.158
ATOM    334  CG2 ILE A  49      19.065   0.404  60.615  1.00 19.77           C      4.953
ATOM    336  N   GLU A  50      20.813   3.547  60.691  1.00 17.87           N      4.535
ATOM    337  CA  GLU A  50      22.097   3.993  61.211  1.00 16.89           C      4.223
ATOM    338  C   GLU A  50      22.279   3.484  62.642  1.00 17.67           C      4.315
ATOM    339  O   GLU A  50      21.310   3.567  63.397  1.00 15.48           O      5.259
ATOM    340  CB  GLU A  50      22.179   5.514  61.180  1.00 17.22           C      4.999
ATOM    341  CG  GLU A  50      23.288   6.194  61.967  1.00 18.32           C      4.680
ATOM    342  CD  GLU A  50      24.677   5.720  61.578  1.00 20.02           C      4.806
ATOM    343  OE1 GLU A  50      24.932   5.601  60.353  1.00 18.02           O      3.897
ATOM    344  OE2 GLU A  50      25.507   5.462  62.486  1.00 17.85           O      4.865
ATOM    345  N   SER A  51      23.476   2.986  62.947  1.00 17.03           N      4.747
ATOM    346  CA  SER A  51      23.733   2.474  64.290  1.00 16.94           C      5.094
ATOM    347  C   SER A  51      23.798   3.590  65.321  1.00 18.12           C      5.270
ATOM    349  CB  SER A  51      25.039   1.662  64.314  1.00 16.18           C      4.538
ATOM    350  OG  SER A  51      26.116   2.396  63.767  1.00 15.12           O      5.261
ATOM    351  N   GLY A  52      24.260   4.775  64.938  1.00 16.42           N      4.620
ATOM    480  CE1 TYR A  68      40.571  14.052  63.271  1.00 24.07           C      4.346
ATOM    482  CZ  TYR A  68      41.891  13.690  63.397  1.00 25.80           C      4.616
ATOM    483  OH  TYR A  68      42.303  12.463  62.919  1.00 27.34           O      5.210
ATOM    512  CE1 PHE A  72      39.088  10.695  65.989  1.00 17.87           C      4.077
ATOM    513  CE2 PHE A  72      41.370  10.665  66.718  1.00 18.18           C      5.011
ATOM    514  CZ  PHE A  72      40.424  10.915  65.746  1.00 18.27           C      3.880
ATOM    551  CG  HIS A  78      31.574   2.379  64.853  1.00 12.58           C      4.962
ATOM    552  ND1 HIS A  78      30.502   1.607  65.222  1.00 12.00           N      4.882
ATOM    553  CD2 HIS A  78      31.089   3.283  63.940  1.00 11.21           C      5.138
ATOM    554  CE1 HIS A  78      29.412   1.996  64.583  1.00 11.01           C      4.325
ATOM    555  NE2 HIS A  78      29.750   3.033  63.812  1.00 11.19           N      4.609
ATOM    572  OH  TYR A  80      31.881   0.422  62.364  1.00 12.18           O      5.223
ATOM    679  CA  ARG A  95      38.684   5.507  64.535  1.00 11.25           C      4.779
ATOM    680  C   ARG A  95      37.686   5.547  63.373  1.00 13.07           C      5.205
ATOM    681  O   ARG A  95      38.108   5.488  62.214  1.00 11.62           O      4.924
ATOM    682  CB  ARG A  95      39.334   6.873  64.748  1.00 10.67           C      4.273
ATOM    683  CG  ARG A  95      40.513   6.876  65.737  1.00 12.37           C      5.005
ATOM    689  N   SER A  96      36.417   5.624  63.692  1.00 12.38           N      4.337
ATOM    690  CA  SER A  96      35.377   5.638  62.661  1.00 14.64           C      4.251
ATOM    691  C   SER A  96      34.122   6.249  63.256  1.00 15.74           C      5.143
ATOM    693  CB  SER A  96      35.168   4.209  62.173  1.00 14.92           C      5.187
ATOM    694  OG  SER A  96      34.589   4.196  60.881  1.00 17.06           O      4.238
ATOM    695  N   GLY A  97      33.527   7.257  62.614  1.00 16.05           N      5.124
ATOM    697  C   GLY A  97      31.114   7.007  63.252  1.00 15.62           C      4.571
ATOM    698  O   GLY A  97      30.738   6.223  62.355  1.00 14.29           O      4.651
ATOM    699  N   ASN A  98      30.408   7.167  64.379  1.00 14.32           N      5.191
ATOM    700  CA  ASN A  98      29.203   6.439  64.718  1.00 15.58           C      4.958
ATOM    701  C   ASN A  98      28.105   7.467  64.981  1.00 16.16           C      4.931
ATOM    703  CB  ASN A  98      29.399   5.534  65.942  1.00 16.32           C      4.205
ATOM    704  CG  ASN A  98      28.162   4.742  66.292  1.00 18.68           C      4.149
ATOM    705  OD1 ASN A  98      27.370   4.330  65.439  1.00 16.75           O      4.660
ATOM    707  N   GLY A  99      27.247   7.643  63.975  1.00 15.48           N      4.841
ATOM    708  CA  GLY A  99      26.161   8.608  64.014  1.00 14.60           C      4.679
ATOM    709  C   GLY A  99      25.850   9.106  62.596  1.00 15.86           C      4.082
ATOM    710  O   GLY A  99      26.583   8.796  61.651  1.00 14.48           O      4.377
ATOM    711  N   LEU A 100      24.767   9.874  62.488  1.00 15.78           N      5.105
ATOM    719  N   GLY A 101      26.009  10.936  59.469  1.00 12.67           N      4.958
ATOM    721  C   GLY A 101      28.410  10.803  59.000  1.00 11.05           C      4.690
ATOM    722  O   GLY A 101      29.427  11.160  58.416  1.00 11.47           O      4.180
ATOM    723  N   GLY A 102      28.364   9.688  59.719  1.00 11.47           N      5.195
ATOM    724  CA  GLY A 102      29.506   8.788  59.823  1.00 12.23           C      4.170
ATOM    725  C   GLY A 102      30.813   9.429  60.193  1.00 13.96           C      4.531
ATOM    726  O   GLY A 102      30.891  10.339  61.038  1.00 13.33           O      5.083
ATOM    727  N   SER A 103      31.886   9.045  59.473  1.00 13.69           N      3.795
ATOM    728  CA  SER A 103      33.206   9.624  59.751  1.00 13.54           C      4.789
ATOM    729  C   SER A 103      33.394  11.072  59.368  1.00 13.06           C      4.853
ATOM    730  O   SER A 103      34.376  11.695  59.821  1.00 11.60           O      4.811
ATOM    731  CB  SER A 103      34.334   8.786  59.168  1.00 12.35           C      4.586
ATOM    732  OG  SER A 103      34.369   7.511  59.808  1.00 12.10           O      4.498
ATOM    733  N   THR A 104      32.408  11.702  58.698  1.00 12.92           N      4.627
ATOM    734  CA  THR A 104      32.516  13.147  58.498  1.00 12.88           C      4.485
ATOM    737  CB  THR A 104      31.576  13.727  57.422  1.00 13.92           C      5.246
ATOM    739  CG2 THR A 104      31.787  13.003  56.090  1.00 13.33           C      4.646
ATOM    750  C   VAL A 106      36.219  13.451  62.715  1.00 18.47           C      5.125
ATOM    751  O   VAL A 106      37.303  13.319  63.299  1.00 18.35           O      4.738
ATOM    754  CG2 VAL A 106      35.599  10.718  63.331  1.00 16.42           C      4.776
ATOM    755  N   ASN A 107      36.145  13.795  61.426  1.00 18.26           N      5.073
ATOM    756  CA  ASN A 107      37.392  13.933  60.653  1.00 17.53           C      5.184
ATOM    757  C   ASN A 107      37.988  15.324  60.681  1.00 16.66           C      5.018
ATOM    759  CB  ASN A 107      37.199  13.409  59.229  1.00 17.24           C      4.847
ATOM    760  CG  ASN A 107      36.344  14.237  58.303  1.00 18.12           C      4.616
ATOM    761  OD1 ASN A 107      36.102  15.420  58.559  1.00 16.53           O      5.107
ATOM    762  ND2 ASN A 107      35.835  13.608  57.234  1.00 17.30           N      3.920
ATOM    763  N   GLY A 108      39.113  15.504  59.993  1.00 16.20           N      5.199
ATOM    764  CA  GLY A 108      39.868  16.730  59.959  1.00 16.19           C      4.471
ATOM    765  C   GLY A 108      39.333  17.786  59.003  1.00 17.95           C      5.202
ATOM    766  O   GLY A 108      39.862  18.901  58.973  1.00 18.41           O      4.343
ATOM    767  N   GLY A 109      38.383  17.427  58.149  1.00 17.53           N      4.466
ATOM    768  CA  GLY A 109      37.805  18.335  57.179  1.00 17.76           C      4.713
ATOM    769  C   GLY A 109      38.663  18.689  55.980  1.00 16.70           C      4.318
ATOM    770  O   GLY A 109      38.226  19.551  55.202  1.00 17.65           O      5.130
ATOM    771  N   THR A 110      39.815  18.111  55.749  1.00 15.58           N      4.880
ATOM    772  CA  THR A 110      40.676  18.481  54.616  1.00 16.47           C      5.223
ATOM    773  C   THR A 110      40.007  18.139  53.284  1.00 16.12           C      4.760
ATOM    774  O   THR A 110      39.540  17.020  53.101  1.00 14.01           O      4.947
ATOM    775  CB  THR A 110      42.013  17.751  54.721  1.00 16.76           C      5.228
ATOM    776  OG1 THR A 110      42.446  17.837  56.096  1.00 16.71           O      4.495
ATOM    777  CG2 THR A 110      43.087  18.297  53.797  1.00 15.46           C      5.219
ATOM    778  N   TRP A 111      40.044  19.098  52.364  1.00 16.21           N      5.175
ATOM   1849  C   GLN A 248      21.120  -0.519  64.301  1.00 18.42           C      5.005
ATOM   1850  O   GLN A 248      21.489   0.282  63.452  1.00 18.01           O      5.158
ATOM   1856  N   TYR A 249      21.599  -1.743  64.402  1.00 17.21           N      4.848
ATOM   1857  CA  TYR A 249      22.575  -2.276  63.489  1.00 18.50           C      5.245
ATOM   1858  C   TYR A 249      21.905  -3.143  62.413  1.00 17.39           C      4.429
ATOM   1859  O   TYR A 249      21.152  -4.059  62.738  1.00 17.28           O      5.203
ATOM   1860  CB  TYR A 249      23.603  -3.168  64.183  1.00 19.16           C      4.341
ATOM   1861  CG  TYR A 249      24.620  -2.370  64.966  1.00 20.55           C      5.080
ATOM   1863  CD2 TYR A 249      25.845  -2.050  64.401  1.00 20.90           C      4.378
ATOM   1865  CE2 TYR A 249      26.789  -1.328  65.100  1.00 21.25           C      5.091
ATOM   1868  N   VAL A 250      22.294  -2.915  61.154  1.00 17.25           N      5.071
ATOM   1869  CA  VAL A 250      21.903  -3.888  60.113  1.00 16.03           C      4.558
ATOM   1870  C   VAL A 250      22.770  -5.124  60.259  1.00 15.80           C      4.772
ATOM   1871  O   VAL A 250      24.003  -5.002  60.205  1.00 18.10           O      4.054
ATOM   1872  CB  VAL A 250      22.068  -3.270  58.711  1.00 16.66           C      4.549
ATOM   1873  CG1 VAL A 250      21.940  -4.376  57.664  1.00 16.51           C      5.080
ATOM   1874  CG2 VAL A 250      21.039  -2.173  58.522  1.00 16.84           C      5.178
ATOM   1875  N   GLY A 251      22.211  -6.313  60.460  1.00 15.35           N      5.238
ATOM   2157  C   ALA A 288      27.476   2.092  54.525  1.00 11.70           C      5.268
ATOM   2158  O   ALA A 288      27.575   3.182  55.070  1.00 12.23           O      5.151
ATOM   2159  CB  ALA A 288      26.250   3.242  52.659  1.00 10.53           C      5.156
ATOM   2160  N   ALA A 289      27.795   0.936  55.093  1.00 12.64           N      4.678
ATOM   2161  CA  ALA A 289      28.199   0.855  56.506  1.00 13.12           C      4.040
ATOM   2162  C   ALA A 289      29.664   1.110  56.774  1.00 13.01           C      4.851
ATOM   2163  O   ALA A 289      30.134   1.091  57.932  1.00 12.77           O      5.134
ATOM   2164  CB  ALA A 289      27.818  -0.528  57.044  1.00 11.44           C      4.215
ATOM   2165  N   GLY A 290      30.452   1.341  55.732  1.00 11.36           N      5.240
ATOM   2166  CA  GLY A 290      31.862   1.661  55.859  1.00 10.73           C      4.898
ATOM   2167  C   GLY A 290      32.650   0.441  55.398  1.00 10.02           C      4.997
ATOM   2169  N   SER A 291      33.891   0.692  55.014  1.00 11.23           N      4.895
ATOM   2184  CB  VAL A 293      30.623  -2.298  58.743  1.00 11.56           C      4.579
ATOM   2185  CG1 VAL A 293      29.357  -2.987  59.244  1.00 10.90           C      4.463
ATOM   2186  CG2 VAL A 293      31.353  -1.650  59.930  1.00 13.01           C      4.167
ATOM   2212  CG1 ILE A 297      26.637  -5.540  57.217  1.00 13.62           C      4.899
ATOM   2214  CD1 ILE A 297      26.155  -4.123  57.069  1.00 13.30           C      4.694
ATOM   3393  CE1 HIS A 446      27.767  -4.839  65.259  1.00 26.57           C      5.145
ATOM   3933  O   ASN A 514      43.332   7.662  58.451  1.00 15.86           O      5.232
ATOM   3939  CA  TYR A 515      41.770   5.473  59.022  1.00 15.66           C      5.116
ATOM   3940  C   TYR A 515      41.171   5.737  57.633  1.00 16.17           C      5.003
ATOM   3941  O   TYR A 515      40.071   6.282  57.487  1.00 15.88           O      5.117
ATOM   3942  CB  TYR A 515      41.136   6.431  60.048  1.00 15.59           C      5.112
ATOM   3943  CG  TYR A 515      41.885   6.548  61.372  1.00 16.00           C      4.585
ATOM   3944  CD1 TYR A 515      42.190   5.426  62.136  1.00 16.10           C      5.296
ATOM   3945  CD2 TYR A 515      42.338   7.795  61.781  1.00 15.85           C      4.719
ATOM   3947  CE2 TYR A 515      43.113   7.918  62.929  1.00 16.93           C      5.001
ATOM   3948  CZ  TYR A 515      43.373   6.798  63.689  1.00 17.06           C      5.198
ATOM   3955  CG  HIS A 516      42.238   7.827  54.362  1.00 26.21           C      5.276
ATOM   3957  CD2 HIS A 516      41.283   8.656  54.838  1.00 27.44           C      4.653
ATOM   3958  CE1 HIS A 516      42.662   9.863  53.613  1.00 29.62           C      4.949
ATOM   3959  NE2 HIS A 516      41.566   9.916  54.361  1.00 30.17           N      3.926
ATOM   4180  CA  ASP A 548      30.778   3.251  50.215  1.00 14.29           C      4.823
ATOM   4181  C   ASP A 548      32.249   3.093  49.942  1.00 14.27           C      5.114
ATOM   4182  O   ASP A 548      32.667   2.521  48.938  1.00 13.46           O      5.129
ATOM   4183  CB  ASP A 548      30.385   2.857  51.659  1.00 12.19           C      4.180
ATOM   4184  CG  ASP A 548      30.547   1.385  51.917  1.00 13.37           C      5.254
ATOM   4185  OD1 ASP A 548      31.320   0.690  51.207  1.00 12.24           O      4.924
ATOM   4186  OD2 ASP A 548      29.974   0.823  52.883  1.00 15.52           O      4.775
ATOM   4187  N   GLY A 549      33.119   3.431  50.905  1.00 13.64           N      5.045
ATOM   4188  CA  GLY A 549      34.545   3.288  50.816  1.00 11.06           C      5.193
ATOM   4189  C   GLY A 549      35.059   1.890  50.613  1.00  9.94           C      5.052
ATOM   4255  N   HIS A 559      42.974  13.391  50.131  1.00 19.11           N      5.241
ATOM   4256  CA  HIS A 559      41.982  13.162  51.181  1.00 18.54           C      4.943
ATOM   4257  C   HIS A 559      40.733  12.699  50.436  1.00 18.64           C      4.774
ATOM   4258  O   HIS A 559      40.474  13.285  49.376  1.00 19.46           O      5.039
ATOM   4259  CB  HIS A 559      41.790  14.470  51.961  1.00 18.53           C      4.682
ATOM   4260  CG  HIS A 559      43.042  14.792  52.745  1.00 19.12           C      4.540
ATOM   4261  ND1 HIS A 559      43.219  14.406  54.062  1.00 18.66           N      5.087
ATOM   4263  CE1 HIS A 559      44.433  14.751  54.452  1.00 18.39           C      4.894
ATOM   4265  N   VAL A 560      39.985  11.699  50.854  1.00 17.20           N      4.148
ATOM   4266  CA  VAL A 560      39.007  11.071  49.978  1.00 16.01           C      4.919
ATOM   4267  C   VAL A 560      37.621  11.669  49.920  1.00 15.24           C      4.918
ATOM   4268  O   VAL A 560      36.880  11.191  49.052  1.00 14.84           O      5.104
ATOM   4269  CB  VAL A 560      38.848   9.575  50.351  1.00 16.61           C      5.199
ATOM   4271  CG2 VAL A 560      38.340   9.450  51.777  1.00 17.00           C      4.172
ATOM   4272  N   MET A 561      37.242  12.636  50.755  1.00 13.70           N      4.153
ATOM   4273  CA  MET A 561      35.874  13.134  50.707  1.00 13.88           C      4.856
ATOM   4274  C   MET A 561      35.476  13.691  49.330  1.00 14.70           C      4.856
ATOM   4276  CB  MET A 561      35.666  14.202  51.782  1.00 15.50           C      4.471
ATOM   4277  CG  MET A 561      35.375  13.606  53.183  1.00 14.54           C      3.720
ATOM   4278  SD  MET A 561      34.781  14.937  54.271  1.00 17.23           S      4.561
ATOM   4279  CE  MET A 561      36.246  15.924  54.464  1.00 15.11           C      4.199
ATOM   4280  N   THR A 562      36.354  14.426  48.664  1.00 15.19           N      4.943
ATOM   4298  CB  PHE A 564      33.638   9.343  49.280  1.00 15.25           C      5.295
ATOM   4299  CG  PHE A 564      34.692   8.304  49.538  1.00 15.44           C      5.067
ATOM   4301  CD2 PHE A 564      34.733   7.642  50.767  1.00 15.41           C      4.731
ATOM   4303  CE2 PHE A 564      35.694   6.688  51.024  1.00 15.04           C      4.686
ATOM   4304  CZ  PHE A 564      36.646   6.363  50.074  1.00 15.45           C      4.506
