# Supplementary material for: A mathematical representation of protein binding sites using structural dispersion of atoms from principal axes for classification of binding ligands
Source: PLoS One. 2021 Apr 8;16(4):e0244905. doi: 10.1371/journal.pone.0244905 (PMC8031081; doi:10.1371/journal.pone.0244905)
Supplement: S1 Data — (ZIP) [file pone.0244905.s006.zip › pdbligand5_3_906/1CFM.lig.HEM.pdb]

ATOM      1  N   TYR A   1      19.339  47.318  55.552  1.00 17.35           N      2.703
ATOM      2  CA  TYR A   1      20.753  47.780  55.619  1.00 14.31           C      3.345
ATOM      3  C   TYR A   1      21.260  47.530  57.026  1.00 13.61           C      3.991
ATOM      4  O   TYR A   1      20.507  47.101  57.899  1.00 15.63           O      4.100
ATOM      5  CB  TYR A   1      20.792  49.269  55.347  1.00 14.58           C      4.682
ATOM      6  CG  TYR A   1      20.204  49.643  54.019  1.00 15.85           C      4.923
ATOM      7  CD1 TYR A   1      20.971  49.592  52.856  1.00 14.32           C      5.291
ATOM      8  CD2 TYR A   1      18.871  50.032  53.918  1.00 15.50           C      4.414
ATOM      9  CE1 TYR A   1      20.420  49.927  51.625  1.00 15.08           C      3.812
ATOM     10  CE2 TYR A   1      18.313  50.366  52.693  1.00 14.75           C      4.325
ATOM     11  CZ  TYR A   1      19.093  50.313  51.553  1.00 14.18           C      4.028
ATOM     12  OH  TYR A   1      18.546  50.655  50.338  1.00 15.05           O      4.606
ATOM     13  N   PRO A   2      22.558  47.735  57.254  1.00 14.32           N      4.917
ATOM     14  CA  PRO A   2      23.022  47.515  58.622  1.00 15.37           C      5.076
ATOM     15  C   PRO A   2      22.204  48.424  59.538  1.00 15.30           C      4.918
ATOM     16  O   PRO A   2      21.960  48.096  60.699  1.00 17.07           O      5.203
ATOM     17  CB  PRO A   2      24.484  47.926  58.540  1.00 12.01           C      5.130
ATOM     18  CG  PRO A   2      24.850  47.455  57.143  1.00 14.00           C      4.272
ATOM     19  CD  PRO A   2      23.692  48.087  56.382  1.00 12.41           C      3.921
ATOM     28  CA  PHE A   4      17.855  48.302  59.597  1.00 14.63           C      5.257
ATOM     29  C   PHE A   4      18.053  47.337  60.756  1.00 15.03           C      4.944
ATOM     30  O   PHE A   4      17.160  47.154  61.579  1.00 16.96           O      4.740
ATOM     31  CB  PHE A   4      17.320  47.510  58.397  1.00 15.01           C      5.184
ATOM     32  CG  PHE A   4      16.681  48.352  57.327  1.00 13.31           C      4.561
ATOM     33  CD1 PHE A   4      16.379  49.690  57.545  1.00 13.87           C      5.272
ATOM     34  CD2 PHE A   4      16.316  47.775  56.114  1.00 15.12           C      4.692
ATOM     36  CE2 PHE A   4      15.659  48.508  55.136  1.00 12.19           C      4.024
ATOM     37  CZ  PHE A   4      15.362  49.842  55.361  1.00 13.99           C      5.283
ATOM     38  N   ALA A   5      19.224  46.707  60.807  1.00 16.26           N      4.208
ATOM     39  CA  ALA A   5      19.531  45.779  61.888  1.00 16.84           C      4.513
ATOM     40  C   ALA A   5      19.614  46.581  63.181  1.00 17.25           C      5.273
ATOM     42  CB  ALA A   5      20.860  45.078  61.621  1.00 16.03           C      4.094
ATOM     65  CB  ASN A   8      14.633  46.380  63.676  1.00 22.61           C      5.127
ATOM     66  CG  ASN A   8      13.854  47.476  62.965  1.00 23.36           C      5.043
ATOM     68  ND2 ASN A   8      14.345  47.896  61.802  1.00 23.79           N      4.430
ATOM     75  CD1 TYR A   9      17.009  43.390  63.831  1.00 23.01           C      4.217
ATOM     77  CE1 TYR A   9      16.090  42.827  62.948  1.00 23.70           C      5.074
ATOM     79  CZ  TYR A   9      15.407  41.674  63.313  1.00 22.97           C      4.513
ATOM     80  OH  TYR A   9      14.503  41.108  62.444  1.00 22.92           O      4.617
ATOM    155  CG2 ILE A  19      24.378  39.037  61.685  1.00 16.05           C      5.282
ATOM    159  C   VAL A  20      19.688  39.603  60.782  1.00 12.65           C      5.105
ATOM    160  O   VAL A  20      18.542  39.750  60.353  1.00 11.81           O      4.932
ATOM    161  CB  VAL A  20      19.512  40.396  63.136  1.00 13.99           C      5.117
ATOM    163  CG2 VAL A  20      20.531  41.506  62.990  1.00 13.25           C      5.005
ATOM    164  N   CYS A  21      20.764  39.802  60.024  1.00 11.73           N      4.613
ATOM    165  CA  CYS A  21      20.604  40.172  58.618  1.00 13.56           C      3.756
ATOM    166  C   CYS A  21      19.762  39.091  57.952  1.00 13.95           C      4.694
ATOM    167  O   CYS A  21      18.978  39.356  57.037  1.00 16.11           O      4.595
ATOM    168  CB  CYS A  21      21.957  40.226  57.905  1.00 13.97           C      4.108
ATOM    169  SG  CYS A  21      23.258  41.093  58.797  1.00 16.93           S      4.403
ATOM    179  CB  ASN A  23      15.469  38.524  60.418  1.00 15.75           C      5.300
ATOM    183  N   CYS A  24      15.921  39.025  57.077  1.00 15.43           N      5.194
ATOM    184  CA  CYS A  24      15.371  39.730  55.924  1.00 14.60           C      4.985
ATOM    185  C   CYS A  24      16.074  39.377  54.613  1.00 14.61           C      5.163
ATOM    186  O   CYS A  24      15.493  39.514  53.535  1.00 13.96           O      5.244
ATOM    187  CB  CYS A  24      15.430  41.227  56.170  1.00 12.07           C      3.632
ATOM    188  SG  CYS A  24      14.553  41.735  57.666  1.00 16.07           S      4.282
ATOM    194  CG  HIS A  25      19.714  40.411  53.306  1.00 21.37           C      4.578
ATOM    195  ND1 HIS A  25      19.369  40.914  52.071  1.00 23.68           N      4.653
ATOM    196  CD2 HIS A  25      20.191  41.454  54.019  1.00 24.60           C      3.442
ATOM    197  CE1 HIS A  25      19.629  42.207  52.037  1.00 22.69           C      3.661
ATOM    198  NE2 HIS A  25      20.129  42.557  53.204  1.00 25.05           N      2.700
ATOM    463  CG  GLN A  59      20.066  44.328  42.612  1.00 13.21           C      4.820
ATOM    464  CD  GLN A  59      20.472  44.485  44.071  1.00 15.40           C      4.224
ATOM    465  OE1 GLN A  59      20.044  43.714  44.937  1.00 14.35           O      4.986
ATOM    466  NE2 GLN A  59      21.273  45.511  44.356  1.00 11.50           N      4.717
ATOM    482  N   ALA A  62      14.859  48.858  43.879  1.00 18.75           N      5.193
ATOM    483  CA  ALA A  62      13.583  49.290  44.441  1.00 19.92           C      5.077
ATOM    486  CB  ALA A  62      13.819  50.255  45.609  1.00 18.62           C      4.251
ATOM    523  C   ASP A  68      24.083  46.418  42.014  1.00 19.31           C      5.123
ATOM    524  O   ASP A  68      23.139  46.988  42.566  1.00 19.72           O      5.177
ATOM    529  N   LEU A  69      24.820  45.490  42.610  1.00 19.54           N      4.813
ATOM    530  CA  LEU A  69      24.573  45.113  43.991  1.00 18.43           C      4.566
ATOM    531  C   LEU A  69      25.493  45.906  44.901  1.00 17.93           C      4.416
ATOM    532  O   LEU A  69      26.523  46.435  44.472  1.00 16.52           O      4.869
ATOM    533  CB  LEU A  69      24.802  43.613  44.216  1.00 17.94           C      5.132
ATOM    534  CG  LEU A  69      23.793  42.605  43.653  1.00 17.50           C      4.430
ATOM    536  CD2 LEU A  69      24.104  41.230  44.239  1.00 19.61           C      5.203
ATOM    537  N   ASN A  70      25.100  45.987  46.162  1.00 17.06           N      5.144
ATOM    538  CA  ASN A  70      25.861  46.699  47.164  1.00 15.75           C      4.816
ATOM    539  C   ASN A  70      26.112  45.732  48.303  1.00 14.55           C      5.046
ATOM    540  O   ASN A  70      25.392  44.742  48.455  1.00 15.04           O      4.957
ATOM    541  CB  ASN A  70      25.075  47.924  47.621  1.00 14.37           C      5.227
ATOM    542  CG  ASN A  70      24.897  48.931  46.501  1.00 15.80           C      5.016
ATOM    543  OD1 ASN A  70      25.859  49.574  46.086  1.00 13.86           O      5.276
ATOM    544  ND2 ASN A  70      23.674  49.049  45.983  1.00 14.33           N      4.839
ATOM    545  N   VAL A  71      27.141  46.010  49.091  1.00 15.11           N      5.281
ATOM    546  CA  VAL A  71      27.499  45.132  50.186  1.00 12.58           C      5.142
ATOM    547  C   VAL A  71      27.455  45.798  51.543  1.00 13.24           C      4.687
ATOM    548  O   VAL A  71      27.462  47.020  51.657  1.00 14.25           O      4.792
ATOM    549  CB  VAL A  71      28.904  44.541  49.976  1.00 11.11           C      5.141
ATOM    552  N   GLY A  72      27.414  44.963  52.571  1.00 13.99           N      4.729
ATOM    553  CA  GLY A  72      27.372  45.444  53.929  1.00 14.93           C      4.411
ATOM    554  C   GLY A  72      27.749  44.284  54.816  1.00 14.51           C      4.782
ATOM    555  O   GLY A  72      27.761  43.132  54.376  1.00 13.92           O      5.029
ATOM    556  N   MET A  73      28.062  44.575  56.068  1.00 14.60           N      4.928
ATOM    557  CA  MET A  73      28.440  43.513  56.975  1.00 13.79           C      5.245
ATOM    558  C   MET A  73      28.324  43.977  58.407  1.00 15.07           C      4.165
ATOM    559  O   MET A  73      28.090  45.160  58.689  1.00 13.33           O      4.443
ATOM    560  CB  MET A  73      29.884  43.073  56.686  1.00 15.03           C      5.258
ATOM    564  N   VAL A  74      28.451  43.013  59.305  1.00 14.07           N      4.693
ATOM    565  CA  VAL A  74      28.443  43.269  60.728  1.00 14.53           C      4.763
ATOM    568  CB  VAL A  74      27.070  42.960  61.393  1.00 13.79           C      5.088
ATOM    569  CG1 VAL A  74      26.668  41.511  61.172  1.00 13.24           C      5.118
ATOM    570  CG2 VAL A  74      27.144  43.265  62.881  1.00 14.70           C      4.589
ATOM    819  CE1 TYR A 105      23.769  45.880  64.530  1.00 19.89           C      5.127
ATOM    892  CG1 VAL A 114      27.123  46.921  61.856  1.00 12.21           C      4.909
ATOM    905  N   PRO A 117      25.410  50.445  53.299  1.00 13.35           N      4.933
ATOM    906  CA  PRO A 117      25.702  49.942  51.955  1.00 13.04           C      4.909
ATOM    909  CB  PRO A 117      24.370  50.130  51.240  1.00 13.35           C      4.535
ATOM    910  CG  PRO A 117      23.894  51.437  51.852  1.00 13.76           C      5.220
ATOM   1182  O   GLY A 151      28.276  40.527  57.712  1.00 16.25           O      4.723
ATOM   1185  C   GLY A 152      27.089  39.461  54.117  1.00 14.17           C      5.200
ATOM   1187  N   ASN A 153      26.591  40.591  53.628  1.00 12.69           N      4.480
ATOM   1188  CA  ASN A 153      25.517  40.567  52.647  1.00 13.17           C      5.205
ATOM   1189  C   ASN A 153      25.767  41.350  51.371  1.00 12.41           C      4.850
ATOM   1190  O   ASN A 153      26.463  42.356  51.370  1.00 12.79           O      5.158
ATOM   1191  CB  ASN A 153      24.227  41.125  53.234  1.00 11.34           C      4.034
ATOM   1192  CG  ASN A 153      23.119  41.166  52.209  1.00 13.50           C      4.220
ATOM   1194  ND2 ASN A 153      22.807  42.364  51.713  1.00 12.34           N      4.956
ATOM   1196  CA  ARG A 154      25.223  41.555  49.002  1.00 15.88           C      5.216
ATOM   1197  C   ARG A 154      23.797  41.471  48.463  1.00 15.42           C      4.810
ATOM   1206  N   GLY A 155      23.291  42.570  47.918  1.00 14.97           N      5.116
ATOM   1207  CA  GLY A 155      21.946  42.543  47.368  1.00 13.39           C      5.197
ATOM   1208  C   GLY A 155      20.830  42.919  48.319  1.00 13.22           C      4.962
ATOM   1209  O   GLY A 155      20.907  42.700  49.528  1.00 11.72           O      4.460
ATOM   1210  N   ARG A 156      19.769  43.479  47.759  1.00 13.80           N      4.796
ATOM   1211  CA  ARG A 156      18.630  43.912  48.547  1.00 14.80           C      3.934
ATOM   1212  C   ARG A 156      17.860  42.782  49.229  1.00 14.92           C      4.472
ATOM   1213  O   ARG A 156      17.822  41.648  48.747  1.00 14.67           O      5.278
ATOM   1214  CB  ARG A 156      17.685  44.735  47.676  1.00 15.25           C      4.522
ATOM   1215  CG  ARG A 156      18.300  46.016  47.137  1.00 18.97           C      4.590
ATOM   1216  CD  ARG A 156      17.200  46.907  46.573  1.00 20.04           C      4.934
ATOM   1217  NE  ARG A 156      16.390  46.160  45.628  1.00 22.75           N      4.719
ATOM   1218  CZ  ARG A 156      15.066  46.076  45.672  1.00 18.15           C      4.867
ATOM   1219  NH1 ARG A 156      14.377  46.699  46.621  1.00 20.43           N      4.235
ATOM   1220  NH2 ARG A 156      14.436  45.345  44.773  1.00 19.35           N      4.773
ATOM   1221  N   GLY A 157      17.247  43.118  50.359  1.00 14.86           N      5.164
ATOM   1222  CA  GLY A 157      16.495  42.146  51.131  1.00 15.90           C      5.014
ATOM   1223  C   GLY A 157      15.138  41.803  50.565  1.00 15.26           C      5.218
ATOM   1224  O   GLY A 157      14.669  42.439  49.625  1.00 16.82           O      5.265
ATOM   1225  N   GLN A 158      14.510  40.794  51.161  1.00 15.51           N      5.119
ATOM   1227  C   GLN A 158      12.033  40.875  51.537  1.00 14.20           C      5.237
ATOM   1234  N   VAL A 159      12.333  41.429  52.707  1.00 12.97           N      4.532
ATOM   1235  CA  VAL A 159      11.305  42.005  53.559  1.00 15.07           C      4.770
ATOM   1236  C   VAL A 159      11.825  43.239  54.297  1.00 15.32           C      4.613
ATOM   1237  O   VAL A 159      13.011  43.332  54.634  1.00 16.30           O      3.430
ATOM   1241  N   TYR A 160      10.930  44.191  54.527  1.00 15.01           N      5.207
ATOM   1242  CA  TYR A 160      11.264  45.437  55.214  1.00 15.94           C      5.044
ATOM   1243  C   TYR A 160      11.027  45.354  56.716  1.00 16.02           C      4.219
ATOM   1244  O   TYR A 160      10.424  44.396  57.208  1.00 13.78           O      4.668
ATOM   1245  CB  TYR A 160      10.416  46.584  54.650  1.00 16.98           C      4.711
ATOM   1246  CG  TYR A 160      10.823  47.042  53.270  1.00 18.49           C      4.027
ATOM   1247  CD1 TYR A 160      11.956  47.832  53.085  1.00 19.58           C      4.645
ATOM   1248  CD2 TYR A 160      10.095  46.663  52.145  1.00 18.97           C      4.513
ATOM   1249  CE1 TYR A 160      12.353  48.232  51.815  1.00 19.17           C      4.583
ATOM   1250  CE2 TYR A 160      10.485  47.057  50.871  1.00 18.48           C      4.549
ATOM   1251  CZ  TYR A 160      11.612  47.840  50.712  1.00 18.59           C      5.276
ATOM   1252  OH  TYR A 160      12.009  48.224  49.450  1.00 18.71           O      4.762
ATOM   1253  N   PRO A 161      11.520  46.357  57.466  1.00 16.59           N      3.968
ATOM   1254  CA  PRO A 161      11.362  46.421  58.920  1.00 18.36           C      4.319
ATOM   1255  C   PRO A 161       9.886  46.354  59.332  1.00 20.72           C      4.885
ATOM   1256  O   PRO A 161       9.561  45.851  60.403  1.00 21.78           O      5.240
ATOM   1257  CB  PRO A 161      12.001  47.765  59.263  1.00 15.69           C      4.695
ATOM   1258  CG  PRO A 161      13.124  47.840  58.248  1.00 17.08           C      4.960
ATOM   1259  CD  PRO A 161      12.311  47.513  57.005  1.00 17.27           C      5.257
ATOM   1294  CB  SER A 166      11.668  44.099  49.115  1.00 16.11           C      4.541
ATOM   1295  OG  SER A 166      12.257  42.882  48.689  1.00 12.79           O      5.049
ATOM   1302  OD1 ASN A 167      12.093  45.408  44.939  1.00 18.52           O      5.212
ATOM   1805  CD1 PHE A 237      24.283  38.319  55.808  1.00 11.28           C      5.071
ATOM   1807  CE1 PHE A 237      24.847  38.547  57.062  1.00 13.21           C      4.797
ATOM   3961  CA  ASN C  16      20.906  51.933  44.995  1.00 21.41           C      5.063
ATOM   3964  CB  ASN C  16      20.631  50.831  46.024  1.00 23.76           C      4.976
ATOM   3965  CG  ASN C  16      20.296  51.381  47.388  1.00 26.16           C      5.271
ATOM   3966  OD1 ASN C  16      19.391  52.195  47.537  1.00 26.33           O      5.254
ATOM   3967  ND2 ASN C  16      21.026  50.929  48.401  1.00 32.62           N      4.265
