# Supplementary material for: A mathematical representation of protein binding sites using structural dispersion of atoms from principal axes for classification of binding ligands
Source: PLoS One. 2021 Apr 8;16(4):e0244905. doi: 10.1371/journal.pone.0244905 (PMC8031081; doi:10.1371/journal.pone.0244905)
Supplement: S1 Data — (ZIP) [file pone.0244905.s006.zip › pdbligand5_3_906/1CGN.lig.HEM.pdb]

ATOM     61  CA  VAL A   9      -0.777  38.103  35.762  1.00 24.24           C      5.237
ATOM     63  O   VAL A   9       0.190  37.373  37.815  1.00 14.17           O      5.120
ATOM     64  CB  VAL A   9      -0.541  39.584  35.429  1.00 22.66           C      5.152
ATOM     65  CG1 VAL A   9       0.753  40.049  36.103  1.00 20.19           C      4.904
ATOM     66  CG2 VAL A   9      -0.415  39.810  33.925  1.00 18.46           C      5.202
ATOM     90  CG  ARG A  12       2.070  35.121  35.902  1.00 13.89           C      4.676
ATOM     91  CD  ARG A  12       1.967  35.286  34.372  1.00 16.49           C      4.972
ATOM     92  NE  ARG A  12       2.403  36.579  33.846  1.00 18.21           N      4.469
ATOM     93  CZ  ARG A  12       1.977  37.102  32.692  1.00 24.09           C      4.784
ATOM     94  NH1 ARG A  12       1.089  36.478  31.902  1.00 12.77           N      4.881
ATOM     95  NH2 ARG A  12       2.447  38.297  32.335  1.00 13.88           N      4.562
ATOM     97  CA  GLN A  13       2.827  36.031  40.167  1.00 15.09           C      4.241
ATOM     98  C   GLN A  13       2.675  35.350  41.531  1.00 21.81           C      4.352
ATOM     99  O   GLN A  13       3.633  35.158  42.287  1.00 16.90           O      5.099
ATOM    100  CB  GLN A  13       2.561  37.512  40.269  1.00 14.72           C      4.361
ATOM    101  CG  GLN A  13       3.241  38.213  39.097  1.00 15.12           C      4.422
ATOM    102  CD  GLN A  13       2.972  39.698  39.089  1.00 49.79           C      5.215
ATOM    103  OE1 GLN A  13       2.086  40.136  39.819  1.00 19.49           O      4.851
ATOM    104  NE2 GLN A  13       3.731  40.481  38.286  1.00 15.66           N      4.903
ATOM    117  CA  LEU A  16       5.808  32.160  41.518  1.00 19.09           C      5.256
ATOM    118  C   LEU A  16       6.200  32.498  42.929  1.00 19.98           C      4.984
ATOM    119  O   LEU A  16       7.187  32.009  43.470  1.00 15.00           O      4.373
ATOM    120  CB  LEU A  16       6.298  33.196  40.468  1.00 16.66           C      4.842
ATOM    121  CG  LEU A  16       6.295  32.584  39.047  1.00 18.08           C      4.443
ATOM    122  CD1 LEU A  16       6.276  33.659  38.008  1.00 14.89           C      4.385
ATOM    123  CD2 LEU A  16       7.477  31.667  38.772  1.00 11.08           C      3.545
ATOM    124  N   THR A  17       5.385  33.354  43.547  1.00 15.37           N      5.205
ATOM    125  CA  THR A  17       5.642  33.734  44.926  1.00 15.58           C      5.256
ATOM    128  CB  THR A  17       4.597  34.758  45.368  1.00 18.60           C      4.864
ATOM    129  OG1 THR A  17       4.887  35.934  44.705  1.00 28.48           O      4.924
ATOM    130  CG2 THR A  17       4.661  35.006  46.877  1.00 22.16           C      5.112
ATOM    141  C   MET A  19       8.405  29.056  45.380  1.00 27.34           C      4.942
ATOM    142  O   MET A  19       9.172  28.268  45.928  1.00 21.10           O      5.034
ATOM    144  CG  MET A  19       7.764  28.651  42.377  1.00 58.01           C      5.162
ATOM    146  CE  MET A  19       8.993  27.929  40.091  1.00 27.14           C      3.982
ATOM    147  N   ALA A  20       8.643  30.361  45.276  1.00 28.32           N      5.201
ATOM    148  CA  ALA A  20       9.843  30.927  45.804  1.00 16.90           C      4.914
ATOM    149  C   ALA A  20       9.959  30.558  47.302  1.00 17.74           C      4.830
ATOM    150  O   ALA A  20      11.015  30.184  47.806  1.00 21.21           O      4.926
ATOM    151  CB  ALA A  20       9.802  32.453  45.609  1.00 15.42           C      4.229
ATOM    172  CB  PHE A  23      12.323  27.047  46.114  1.00 17.74           C      4.930
ATOM    173  CG  PHE A  23      13.741  26.909  45.621  1.00 15.53           C      4.960
ATOM    174  CD1 PHE A  23      14.240  25.658  45.271  1.00 15.67           C      4.338
ATOM    175  CD2 PHE A  23      14.579  28.017  45.513  1.00 21.58           C      4.393
ATOM    176  CE1 PHE A  23      15.538  25.482  44.798  1.00 21.07           C      4.733
ATOM    177  CE2 PHE A  23      15.878  27.869  45.024  1.00 23.89           C      5.054
ATOM    178  CZ  PHE A  23      16.350  26.606  44.670  1.00 18.91           C      4.778
ATOM    410  CD2 TRP A  56       6.096  27.729  34.054  1.00 19.87           C      4.884
ATOM    412  CE2 TRP A  56       6.837  27.148  35.087  1.00 18.72           C      4.880
ATOM    413  CE3 TRP A  56       6.313  29.055  33.709  1.00 24.33           C      5.163
ATOM    414  CZ2 TRP A  56       7.772  27.877  35.797  1.00 20.12           C      5.153
ATOM    415  CZ3 TRP A  56       7.224  29.781  34.418  1.00 21.80           C      4.380
ATOM    416  CH2 TRP A  56       7.945  29.199  35.456  1.00 20.00           C      4.809
ATOM    433  CD1 PHE A  59       4.276  34.265  31.508  1.00 19.53           C      4.960
ATOM    435  CE1 PHE A  59       4.960  34.642  32.664  1.00 20.69           C      4.648
ATOM    436  CE2 PHE A  59       4.654  32.392  33.519  1.00 21.93           C      5.075
ATOM    437  CZ  PHE A  59       5.150  33.689  33.666  1.00 21.31           C      5.106
ATOM    469  C   GLY A  65       2.898  41.966  32.608  1.00 24.30           C      4.723
ATOM    470  O   GLY A  65       3.675  41.030  32.410  1.00 20.07           O      4.684
ATOM    471  N   GLY A  66       2.846  42.632  33.748  1.00 21.54           N      4.866
ATOM    472  CA  GLY A  66       3.725  42.321  34.868  1.00 18.87           C      4.413
ATOM    473  C   GLY A  66       5.170  42.451  34.444  1.00 24.45           C      4.355
ATOM    474  O   GLY A  66       5.498  43.249  33.587  1.00 26.93           O      4.937
ATOM    475  N   ASP A  67       6.035  41.631  35.027  1.00 22.50           N      4.613
ATOM    476  CA  ASP A  67       7.441  41.659  34.672  1.00 14.31           C      4.390
ATOM    477  C   ASP A  67       7.830  40.647  33.616  1.00 25.91           C      5.132
ATOM    478  O   ASP A  67       9.005  40.277  33.506  1.00 23.78           O      5.169
ATOM    479  CB  ASP A  67       8.325  41.478  35.892  1.00 18.03           C      4.077
ATOM    480  CG  ASP A  67       8.349  42.749  36.702  1.00 39.72           C      4.425
ATOM    481  OD1 ASP A  67       7.989  43.784  35.989  1.00 50.00           O      5.116
ATOM    482  OD2 ASP A  67       8.635  42.809  37.887  1.00 70.32           O      4.829
ATOM    483  N   ALA A  68       6.844  40.199  32.841  1.00 18.88           N      5.098
ATOM    484  CA  ALA A  68       7.110  39.239  31.794  1.00 22.41           C      4.392
ATOM    487  CB  ALA A  68       5.814  38.517  31.452  1.00 20.21           C      4.623
ATOM    488  N   ARG A  69       8.805  39.543  30.070  1.00 16.59           N      5.278
ATOM    520  CG1 ILE A  72       8.420  35.392  28.727  1.00 17.83           C      4.719
ATOM    522  CD1 ILE A  72       7.685  35.923  29.953  1.00 20.54           C      5.205
ATOM    568  O   PHE A  79      10.383  28.121  28.544  1.00 25.59           O      4.381
ATOM    570  CG  PHE A  79       8.811  30.970  28.195  1.00 21.36           C      5.131
ATOM    571  CD1 PHE A  79       9.508  31.716  29.144  1.00 23.97           C      4.476
ATOM    572  CD2 PHE A  79       7.548  30.480  28.527  1.00 30.23           C      5.288
ATOM    573  CE1 PHE A  79       8.963  31.977  30.405  1.00 25.47           C      4.784
ATOM    574  CE2 PHE A  79       6.984  30.733  29.789  1.00 22.78           C      5.233
ATOM    575  CZ  PHE A  79       7.703  31.469  30.726  1.00 26.48           C      5.081
ATOM    592  CA  LYS A  82      13.676  27.013  29.843  1.00 20.28           C      4.881
ATOM    593  C   LYS A  82      12.762  26.400  30.900  1.00 29.96           C      5.139
ATOM    594  O   LYS A  82      13.194  25.934  31.953  1.00 17.48           O      4.555
ATOM    595  CB  LYS A  82      13.640  28.533  29.966  1.00 30.12           C      4.715
ATOM    600  N   GLN A  83      11.479  26.401  30.615  1.00 19.56           N      4.955
ATOM    601  CA  GLN A  83      10.549  25.855  31.558  1.00 28.35           C      5.032
ATOM    602  C   GLN A  83      10.719  24.364  31.758  1.00 22.51           C      5.077
ATOM    604  CB  GLN A  83       9.111  26.301  31.274  1.00 27.06           C      5.034
ATOM    605  CG  GLN A  83       8.160  25.171  31.498  1.00 19.56           C      4.950
ATOM    620  CA  PHE A  86      13.364  23.689  35.157  1.00 18.06           C      5.024
ATOM    623  CB  PHE A  86      12.714  25.092  35.331  1.00 15.34           C      5.013
ATOM    624  CG  PHE A  86      12.066  25.277  36.705  1.00 26.57           C      4.933
ATOM    625  CD1 PHE A  86      12.851  25.563  37.829  1.00 13.00           C      4.545
ATOM    626  CD2 PHE A  86      10.684  25.164  36.875  1.00 25.32           C      5.117
ATOM    627  CE1 PHE A  86      12.284  25.726  39.101  1.00 19.66           C      4.373
ATOM    628  CE2 PHE A  86      10.098  25.308  38.143  1.00 23.72           C      4.979
ATOM    629  CZ  PHE A  86      10.906  25.581  39.257  1.00 18.28           C      4.618
ATOM    811  O   VAL A 112      16.895  26.322  39.612  1.00 16.25           O      4.752
ATOM    813  CG1 VAL A 112      15.092  24.641  41.624  1.00 14.60           C      4.648
ATOM    826  C   SER A 115      16.447  28.189  36.586  1.00 12.85           C      5.206
ATOM    827  O   SER A 115      15.937  28.743  35.622  1.00 21.06           O      4.998
ATOM    830  N   CYS A 116      16.214  28.588  37.808  1.00 14.67           N      4.617
ATOM    831  CA  CYS A 116      15.344  29.717  38.019  1.00 16.31           C      3.531
ATOM    832  C   CYS A 116      15.994  30.906  37.337  1.00 21.13           C      4.353
ATOM    833  O   CYS A 116      15.382  31.646  36.584  1.00 24.00           O      5.294
ATOM    834  CB  CYS A 116      15.281  30.050  39.522  1.00 24.37           C      3.704
ATOM    835  SG  CYS A 116      14.750  28.692  40.613  1.00 26.54           S      4.011
ATOM    848  N   CYS A 119      16.060  31.245  33.545  1.00 22.33           N      5.192
ATOM    849  CA  CYS A 119      14.869  31.788  32.956  1.00 20.02           C      4.708
ATOM    850  C   CYS A 119      14.758  33.274  33.143  1.00 24.10           C      5.030
ATOM    851  O   CYS A 119      14.452  34.034  32.223  1.00 26.92           O      5.246
ATOM    852  CB  CYS A 119      13.615  31.107  33.436  1.00 15.66           C      5.199
ATOM    853  SG  CYS A 119      12.178  31.707  32.522  1.00 21.01           S      3.488
ATOM    854  N   HIS A 120      14.993  33.689  34.356  1.00 18.52           N      5.003
ATOM    855  CA  HIS A 120      14.901  35.093  34.642  1.00 13.12           C      5.251
ATOM    859  CG  HIS A 120      14.212  34.832  37.098  1.00 14.83           C      4.109
ATOM    860  ND1 HIS A 120      14.508  34.657  38.438  1.00 15.35           N      4.138
ATOM    861  CD2 HIS A 120      12.932  34.424  36.911  1.00 16.86           C      2.948
ATOM    862  CE1 HIS A 120      13.444  34.151  39.022  1.00 18.65           C      3.050
ATOM    863  NE2 HIS A 120      12.468  34.006  38.141  1.00 13.77           N      2.006
ATOM    879  CA  TYR A 123      12.543  36.349  30.243  1.00 24.12           C      5.088
ATOM    880  C   TYR A 123      11.869  37.186  31.299  1.00 17.86           C      5.052
ATOM    881  O   TYR A 123      10.662  37.438  31.238  1.00 24.87           O      4.622
ATOM    882  CB  TYR A 123      11.825  35.005  30.129  1.00 19.43           C      4.590
ATOM    890  N   ARG A 124      12.579  37.624  32.292  1.00 17.56           N      5.071
ATOM    891  CA  ARG A 124      11.899  38.424  33.276  1.00 19.31           C      4.610
ATOM    894  CB  ARG A 124      12.081  37.838  34.705  1.00 19.88           C      5.226
ATOM    895  CG  ARG A 124      11.979  38.890  35.880  1.00 22.05           C      4.894
ATOM    896  CD  ARG A 124      11.354  38.362  37.190  1.00 35.93           C      3.580
ATOM    897  NE  ARG A 124      12.335  37.812  38.149  1.00 38.62           N      4.900
ATOM    898  CZ  ARG A 124      12.249  37.892  39.494  1.00 29.43           C      5.085
ATOM    899  NH1 ARG A 124      11.247  38.556  40.088  1.00 37.12           N      3.794
ATOM    900  NH2 ARG A 124      13.187  37.332  40.248  1.00 84.51           N      5.218
