# Supplementary material for: A mathematical representation of protein binding sites using structural dispersion of atoms from principal axes for classification of binding ligands
Source: PLoS One. 2021 Apr 8;16(4):e0244905. doi: 10.1371/journal.pone.0244905 (PMC8031081; doi:10.1371/journal.pone.0244905)
Supplement: S1 Data — (ZIP) [file pone.0244905.s006.zip › pdbligand5_3_906/1CJA.lig.AMP.pdb]

ATOM    595  CB  SER A  78       2.883  77.557  25.141  1.00 57.93           C      5.234
ATOM    596  OG  SER A  78       3.866  76.556  25.276  1.00 57.21           O      4.388
ATOM    598  HG  SER A  78       4.712  76.950  25.044  0.00  0.00           H      4.488
ATOM    610  CA  LYS A  80       5.466  75.194  28.725  1.00 93.63           C      4.714
ATOM    611  C   LYS A  80       6.228  76.514  28.876  1.00 95.26           C      4.730
ATOM    612  O   LYS A  80       5.733  77.603  28.528  1.00 92.12           O      5.040
ATOM    613  CB  LYS A  80       6.087  74.350  27.592  1.00 95.39           C      4.323
ATOM    614  CG  LYS A  80       5.290  73.080  27.206  1.00 97.76           C      5.241
ATOM    618  H   LYS A  80       3.807  75.834  27.669  0.00  0.00           H      5.061
ATOM    622  N   GLY A  81       7.435  76.388  29.425  1.00 97.50           N      5.231
ATOM    623  CA  GLY A  81       8.323  77.520  29.622  1.00 99.30           C      4.375
ATOM    624  C   GLY A  81       7.805  78.615  30.527  1.00 99.77           C      4.884
ATOM    625  O   GLY A  81       7.263  78.339  31.595  1.00100.00           O      4.932
ATOM    626  H   GLY A  81       7.707  75.504  29.740  0.00  0.00           H      4.608
ATOM    627  N   THR A  82       7.970  79.858  30.080  1.00 99.90           N      4.245
ATOM    628  CA  THR A  82       7.543  81.039  30.830  1.00 99.02           C      5.234
ATOM    629  C   THR A  82       6.171  80.876  31.469  1.00 95.44           C      4.845
ATOM    631  CB  THR A  82       7.536  82.335  29.927  1.00100.00           C      4.949
ATOM    632  OG1 THR A  82       6.925  83.425  30.636  1.00100.00           O      4.844
ATOM    633  CG2 THR A  82       6.774  82.110  28.616  1.00100.00           C      4.344
ATOM    634  H   THR A  82       8.370  79.983  29.206  0.00  0.00           H      3.287
ATOM    636  N   GLU A  83       5.187  80.641  30.602  1.00 91.86           N      4.719
ATOM    645  H   GLU A  83       5.415  80.481  29.671  0.00  0.00           H      3.922
ATOM    655  CB  LEU A  85       4.485  81.203  25.158  1.00 23.45           C      4.615
ATOM    656  CG  LEU A  85       5.131  81.410  23.784  1.00 22.04           C      5.240
ATOM    657  CD1 LEU A  85       6.621  81.222  23.838  1.00 27.10           C      3.964
ATOM    658  CD2 LEU A  85       4.554  80.495  22.763  1.00 24.12           C      5.047
ATOM    680  CE1 PHE A  87       3.422  78.264  19.746  1.00 10.50           C      4.955
ATOM    682  CZ  PHE A  87       3.472  77.489  20.902  1.00 11.84           C      4.631
ATOM    759  CG1 ILE A  96       4.135  81.934  18.709  1.00 20.70           C      5.220
ATOM    761  CD1 ILE A  96       5.432  81.224  18.964  1.00 27.87           C      4.912
ATOM    777  CD  LYS A  98       7.649  84.981  24.115  1.00 26.15           C      4.593
ATOM    778  CE  LYS A  98       8.905  84.996  24.970  1.00 25.37           C      3.965
ATOM    779  NZ  LYS A  98       9.978  84.240  24.285  1.00 31.63           N      4.769
ATOM    781  HZ1 LYS A  98      10.193  84.660  23.365  0.00  0.00           H      4.117
ATOM    782  HZ2 LYS A  98      10.813  84.313  24.909  0.00  0.00           H      4.783
ATOM    783  HZ3 LYS A  98       9.712  83.239  24.233  0.00  0.00           H      3.877
ATOM    999  CB  PRO A 121      11.617  83.637  16.154  1.00 20.96           C      4.274
ATOM   1000  CG  PRO A 121      12.565  82.797  16.959  1.00 20.46           C      4.315
ATOM   1381  CB  MET A 162       7.176  85.621  18.504  1.00 27.66           C      5.261
ATOM   1382  CG  MET A 162       8.677  85.469  18.469  1.00 32.04           C      4.840
ATOM   1383  SD  MET A 162       9.222  84.606  19.932  1.00 29.80           S      4.398
ATOM   1384  CE  MET A 162       9.155  83.021  19.314  1.00 32.81           C      5.191
ATOM   1386  N   GLU A 163       7.262  85.196  15.380  1.00 25.59           N      5.226
ATOM   1387  CA  GLU A 163       7.102  84.320  14.238  1.00 25.33           C      5.201
ATOM   1388  C   GLU A 163       7.076  82.858  14.657  1.00 24.31           C      5.027
ATOM   1389  O   GLU A 163       7.876  82.419  15.479  1.00 23.83           O      5.145
ATOM   1396  N   LEU A 164       6.117  82.107  14.148  1.00 23.03           N      4.582
ATOM   1397  CA  LEU A 164       6.074  80.699  14.491  1.00 22.73           C      4.575
ATOM   1398  C   LEU A 164       7.271  80.046  13.819  1.00 26.13           C      4.600
ATOM   1399  O   LEU A 164       7.557  80.311  12.648  1.00 25.92           O      5.097
ATOM   1400  CB  LEU A 164       4.817  80.038  13.948  1.00 21.98           C      4.973
ATOM   1401  CG  LEU A 164       4.630  78.607  14.425  1.00 16.28           C      4.536
ATOM   1402  CD1 LEU A 164       4.287  78.640  15.893  1.00 22.10           C      4.886
ATOM   1405  N   VAL A 165       7.990  79.222  14.561  1.00 23.48           N      5.111
ATOM   1406  CA  VAL A 165       9.122  78.537  13.990  1.00 23.31           C      4.438
ATOM   1407  C   VAL A 165       8.778  77.063  14.012  1.00 26.79           C      4.953
ATOM   1408  O   VAL A 165       8.517  76.511  15.075  1.00 31.23           O      4.438
ATOM   1409  CB  VAL A 165      10.361  78.783  14.815  1.00 24.06           C      5.152
ATOM   1410  CG1 VAL A 165      11.434  77.790  14.449  1.00 27.25           C      5.157
ATOM   1411  CG2 VAL A 165      10.854  80.172  14.565  1.00 25.54           C      4.424
ATOM   1412  H   VAL A 165       7.770  79.074  15.504  0.00  0.00           H      4.230
ATOM   1413  N   ARG A 166       8.737  76.427  12.848  1.00 27.38           N      5.289
ATOM   1448  CB  THR A 169      13.595  72.439  22.174  1.00 26.30           C      5.008
ATOM   1449  OG1 THR A 169      12.840  71.337  22.690  1.00 34.81           O      5.050
ATOM   1450  CG2 THR A 169      12.780  73.682  22.299  1.00 24.08           C      4.579
ATOM   1452  HG1 THR A 169      11.934  71.428  22.371  0.00  0.00           H      4.683
ATOM   1481  NZ  LYS A 172       8.322  70.499  23.041  1.00 72.24           N      5.216
ATOM   1483  HZ1 LYS A 172       7.646  69.815  22.645  0.00  0.00           H      5.201
ATOM   1484  HZ2 LYS A 172       7.883  71.012  23.830  0.00  0.00           H      4.770
ATOM   1485  HZ3 LYS A 172       8.616  71.165  22.300  0.00  0.00           H      4.813
ATOM   1890  CA  ASP A 217      15.170  74.522  25.821  1.00 43.43           C      5.276
ATOM   1891  C   ASP A 217      15.246  75.757  24.961  1.00 40.17           C      5.193
ATOM   1892  O   ASP A 217      14.444  75.951  24.059  1.00 42.83           O      5.013
ATOM   1893  CB  ASP A 217      14.331  74.922  27.037  1.00 50.16           C      4.937
ATOM   1905  ND2 ASN A 218      15.131  79.111  26.619  1.00 37.53           N      4.421
ATOM   1907 HD21 ASN A 218      14.732  79.447  27.443  0.00  0.00           H      4.140
ATOM   1908 HD22 ASN A 218      14.629  78.648  25.924  0.00  0.00           H      5.228
ATOM   1923  CG  MET A 220      13.052  76.067  18.995  1.00 28.28           C      5.279
ATOM   1924  SD  MET A 220      11.468  76.614  18.397  1.00 36.66           S      4.785
ATOM   1925  CE  MET A 220      10.881  75.078  17.541  1.00 34.48           C      5.194
ATOM   2018  CB  ILE A 231      14.143  80.352  21.563  1.00 23.81           C      5.116
ATOM   2019  CG1 ILE A 231      13.272  80.484  20.350  1.00 19.47           C      4.501
ATOM   2020  CG2 ILE A 231      13.327  80.292  22.804  1.00 32.41           C      5.057
ATOM   2021  CD1 ILE A 231      12.462  79.256  20.186  1.00 32.21           C      5.146
ATOM   2027  CB  ASP A 232      14.416  82.403  25.863  1.00 38.53           C      5.039
ATOM   2028  CG  ASP A 232      12.962  82.036  25.958  1.00 46.66           C      4.047
ATOM   2029  OD1 ASP A 232      12.214  82.238  24.979  1.00 52.77           O      3.751
ATOM   2030  OD2 ASP A 232      12.561  81.528  27.021  1.00 54.85           O      3.550
ATOM   2031  H   ASP A 232      13.801  83.130  22.888  0.00  0.00           H      5.173
