# Supplementary material for: A mathematical representation of protein binding sites using structural dispersion of atoms from principal axes for classification of binding ligands
Source: PLoS One. 2021 Apr 8;16(4):e0244905. doi: 10.1371/journal.pone.0244905 (PMC8031081; doi:10.1371/journal.pone.0244905)
Supplement: S1 Data — (ZIP) [file pone.0244905.s006.zip › pdbligand5_3_906/1CL6.lig.HEM.pdb]

ATOM    390  CB  ALA A  55      38.180  11.966  22.165  1.00  7.91           C      5.076
ATOM    442  CD  LYS A  62      43.040   9.750  28.927  1.00 10.49           C      5.113
ATOM    443  CE  LYS A  62      43.791   8.476  28.571  1.00 12.02           C      5.079
ATOM    444  NZ  LYS A  62      45.082   8.787  27.901  1.00 11.63           N      4.380
ATOM    617  C   PHE A  86      48.532  12.824  31.770  1.00 12.55           C      5.011
ATOM    618  O   PHE A  86      47.346  13.044  31.510  1.00 11.13           O      4.680
ATOM    620  CG  PHE A  86      50.481  15.093  31.117  1.00 13.50           C      5.224
ATOM    621  CD1 PHE A  86      49.997  14.907  29.822  1.00 10.95           C      5.053
ATOM    623  CE1 PHE A  86      50.839  15.034  28.724  1.00 13.26           C      4.823
ATOM    624  CE2 PHE A  86      52.685  15.529  30.202  1.00 13.79           C      4.945
ATOM    625  CZ  PHE A  86      52.190  15.348  28.913  1.00 14.82           C      5.051
ATOM    626  N   VAL A  87      49.226  11.860  31.172  1.00 13.27           N      4.872
ATOM    627  CA  VAL A  87      48.601  11.024  30.145  1.00 12.39           C      4.584
ATOM    628  C   VAL A  87      47.416  10.234  30.713  1.00 16.36           C      5.149
ATOM    629  O   VAL A  87      46.470   9.915  29.987  1.00 16.10           O      5.032
ATOM    630  CB  VAL A  87      49.623  10.038  29.502  1.00  9.27           C      4.285
ATOM    632  CG2 VAL A  87      48.994   9.331  28.315  1.00  9.98           C      4.849
ATOM    685  CG  HIS A  94      44.946  16.367  31.176  1.00 13.22           C      4.860
ATOM    686  ND1 HIS A  94      44.449  17.154  30.159  1.00 10.82           N      4.767
ATOM    687  CD2 HIS A  94      45.885  15.570  30.613  1.00  9.56           C      4.584
ATOM    688  CE1 HIS A  94      45.060  16.846  29.029  1.00 10.11           C      4.690
ATOM    689  NE2 HIS A  94      45.936  15.888  29.276  1.00 10.46           N      5.074
ATOM    721  CB  ARG A  98      49.277  18.693  30.116  1.00 12.03           C      5.112
ATOM    722  CG  ARG A  98      49.484  18.941  28.626  1.00 11.84           C      4.782
ATOM    723  CD  ARG A  98      48.556  18.111  27.759  1.00 10.12           C      4.963
ATOM    724  NE  ARG A  98      48.421  18.696  26.427  1.00 10.62           N      5.188
ATOM    725  CZ  ARG A  98      48.010  18.034  25.352  1.00  9.33           C      4.563
ATOM    726  NH1 ARG A  98      47.686  16.750  25.437  1.00 10.95           N      4.892
ATOM    727  NH2 ARG A  98      47.918  18.662  24.187  1.00  9.37           N      5.011
ATOM    778  CD1 PHE A 105      56.155  18.958  21.883  1.00 12.85           C      4.526
ATOM    780  CE1 PHE A 105      57.080  18.069  22.421  1.00  9.73           C      4.697
ATOM    781  CE2 PHE A 105      56.670  18.992  24.606  1.00  6.72           C      5.154
ATOM    782  CZ  PHE A 105      57.338  18.089  23.791  1.00 12.21           C      5.004
ATOM   1155  CB  ILE A 153      62.156  13.393  21.594  1.00 11.93           C      4.999
ATOM   1156  CG1 ILE A 153      61.237  13.619  22.801  1.00 15.41           C      4.686
ATOM   1158  CD1 ILE A 153      60.676  15.038  22.908  1.00 14.83           C      4.454
ATOM   1791  C   LEU A 235      56.805  10.825  27.828  1.00 10.09           C      5.032
ATOM   1792  O   LEU A 235      56.452  10.258  26.797  1.00 12.68           O      5.276
ATOM   1794  CG  LEU A 235      54.157  10.985  29.161  1.00  8.90           C      5.206
ATOM   1795  CD1 LEU A 235      53.590   9.618  28.827  1.00  7.22           C      5.297
ATOM   1796  CD2 LEU A 235      53.168  11.791  29.978  1.00  8.30           C      4.196
ATOM   1797  N   LEU A 236      57.368  12.029  27.832  1.00 10.26           N      5.164
ATOM   1798  CA  LEU A 236      57.604  12.766  26.592  1.00 12.55           C      5.275
ATOM   1799  C   LEU A 236      58.506  12.002  25.628  1.00 13.20           C      5.255
ATOM   1800  O   LEU A 236      58.433  12.200  24.412  1.00 12.52           O      4.947
ATOM   1801  CB  LEU A 236      58.230  14.128  26.894  1.00  9.98           C      5.020
ATOM   1804  CD2 LEU A 236      56.088  15.367  26.595  1.00 13.05           C      5.027
ATOM   1821  CA  ALA A 239      54.940   8.339  24.371  1.00 11.77           C      4.758
ATOM   1822  C   ALA A 239      54.846   8.270  22.849  1.00 12.66           C      5.024
ATOM   1823  O   ALA A 239      54.039   7.515  22.313  1.00 13.68           O      4.890
ATOM   1824  CB  ALA A 239      54.323   9.636  24.868  1.00  9.36           C      3.655
ATOM   1825  N   GLY A 240      55.672   9.036  22.144  1.00 11.83           N      4.932
ATOM   1826  CA  GLY A 240      55.567   9.021  20.698  1.00 11.32           C      4.606
ATOM   1827  C   GLY A 240      56.740   8.652  19.818  1.00 13.11           C      4.374
ATOM   1828  O   GLY A 240      56.629   8.747  18.596  1.00 10.67           O      3.960
ATOM   1829  N   ASN A 241      57.854   8.222  20.397  1.00 11.84           N      5.001
ATOM   1843  CA  THR A 243      55.092   5.873  16.586  1.00  9.24           C      5.131
ATOM   1844  C   THR A 243      55.701   6.717  15.466  1.00  8.30           C      5.107
ATOM   1845  O   THR A 243      55.426   6.475  14.286  1.00  9.82           O      4.715
ATOM   1846  CB  THR A 243      53.910   6.622  17.235  1.00  9.17           C      5.279
ATOM   1847  OG1 THR A 243      53.423   5.860  18.346  1.00  9.51           O      5.269
ATOM   1848  CG2 THR A 243      52.767   6.790  16.231  1.00  9.59           C      5.011
ATOM   1849  N   MET A 244      56.532   7.692  15.832  1.00  7.74           N      4.930
ATOM   1850  CA  MET A 244      57.200   8.551  14.846  1.00  8.45           C      5.269
ATOM   1853  CB  MET A 244      58.137   9.553  15.539  1.00  8.32           C      4.617
ATOM   1854  CG  MET A 244      57.524  10.918  15.835  1.00  9.11           C      4.277
ATOM   1855  SD  MET A 244      56.904  11.816  14.384  1.00 12.71           S      4.781
ATOM   1856  CE  MET A 244      58.175  11.458  13.134  1.00 10.86           C      5.154
ATOM   1876  CB  MET A 247      54.643   8.021  11.230  1.00 10.60           C      5.117
ATOM   1877  CG  MET A 247      53.428   7.811  12.138  1.00 10.20           C      4.575
ATOM   1878  SD  MET A 247      52.018   7.006  11.308  1.00 10.91           S      4.964
ATOM   1879  CE  MET A 247      51.581   8.252  10.116  1.00 12.93           C      5.153
ATOM   2123  SG  CYS A 280      50.440  12.100  10.378  1.00 12.05           S      4.936
ATOM   2169  N   SER A 286      48.947   4.804  16.094  1.00 10.13           N      5.271
ATOM   2170  CA  SER A 286      48.642   4.768  17.531  1.00  8.67           C      4.924
ATOM   2171  C   SER A 286      47.117   4.718  17.622  1.00 10.37           C      4.563
ATOM   2172  O   SER A 286      46.459   5.754  17.709  1.00  9.69           O      4.762
ATOM   2173  CB  SER A 286      49.158   6.012  18.251  1.00 10.14           C      4.104
ATOM   2174  OG  SER A 286      48.793   5.963  19.625  1.00 11.06           O      4.451
ATOM   2189  CA  ALA A 289      45.190   5.208  23.280  1.00 10.34           C      5.101
ATOM   2190  C   ALA A 289      43.927   5.948  23.743  1.00 12.34           C      5.022
ATOM   2191  O   ALA A 289      43.908   6.514  24.841  1.00 12.39           O      5.097
ATOM   2192  CB  ALA A 289      46.259   6.221  22.906  1.00 12.19           C      4.508
ATOM   2193  N   ILE A 290      42.881   5.971  22.921  1.00 10.61           N      5.186
ATOM   2194  CA  ILE A 290      41.656   6.652  23.330  1.00  9.70           C      5.288
ATOM   2197  CB  ILE A 290      40.884   7.228  22.123  1.00 10.06           C      4.970
ATOM   2198  CG1 ILE A 290      41.850   7.989  21.207  1.00  8.85           C      4.968
ATOM   2199  CG2 ILE A 290      39.800   8.194  22.610  1.00  6.55           C      4.848
ATOM   2200  CD1 ILE A 290      41.221   8.510  19.935  1.00 12.95           C      5.085
ATOM   2219  NH1 ARG A 292      40.410   8.881  26.627  1.00 10.49           N      5.045
ATOM   2220  NH2 ARG A 292      39.834  11.033  26.072  1.00  9.58           N      5.083
ATOM   2387  CG  ASN A 315      42.992   6.793  16.979  1.00  8.00           C      4.788
ATOM   2388  OD1 ASN A 315      42.946   5.708  17.562  1.00  7.70           O      5.227
ATOM   2389  ND2 ASN A 315      44.136   7.421  16.724  1.00  8.79           N      3.796
ATOM   2624  O   LEU A 343      43.520  10.103  15.488  1.00 10.41           O      4.856
ATOM   2630  CA  GLY A 344      45.699  10.375  13.869  1.00  9.32           C      5.181
ATOM   2631  C   GLY A 344      46.352  10.718  15.196  1.00 11.21           C      4.383
ATOM   2632  O   GLY A 344      47.103   9.908  15.749  1.00 10.95           O      3.419
ATOM   2633  N   PHE A 345      46.064  11.912  15.713  1.00  9.80           N      4.609
ATOM   2634  CA  PHE A 345      46.648  12.365  16.977  1.00  9.83           C      3.849
ATOM   2635  C   PHE A 345      45.638  12.468  18.112  1.00  7.38           C      4.556
ATOM   2636  O   PHE A 345      45.853  13.187  19.083  1.00  8.06           O      4.891
ATOM   2637  CB  PHE A 345      47.337  13.716  16.776  1.00  8.30           C      4.448
ATOM   2638  CG  PHE A 345      48.452  13.674  15.770  1.00  8.68           C      4.429
ATOM   2639  CD1 PHE A 345      48.185  13.807  14.411  1.00  9.80           C      5.226
ATOM   2640  CD2 PHE A 345      49.767  13.483  16.179  1.00 10.17           C      5.232
ATOM   2641  CE1 PHE A 345      49.207  13.749  13.473  1.00  9.28           C      5.113
ATOM   2642  CE2 PHE A 345      50.803  13.422  15.245  1.00 11.20           C      4.595
ATOM   2643  CZ  PHE A 345      50.521  13.556  13.891  1.00 10.82           C      5.030
ATOM   2644  N   GLY A 346      44.538  11.742  17.992  1.00  9.44           N      5.257
ATOM   2645  CA  GLY A 346      43.535  11.788  19.036  1.00  9.59           C      4.835
ATOM   2646  C   GLY A 346      42.628  12.996  18.924  1.00  9.66           C      4.694
ATOM   2647  O   GLY A 346      42.588  13.665  17.887  1.00  9.41           O      4.954
ATOM   2648  N   PHE A 347      41.911  13.287  20.003  1.00  8.97           N      4.692
ATOM   2649  CA  PHE A 347      40.972  14.400  20.022  1.00 10.03           C      4.286
ATOM   2650  C   PHE A 347      40.724  14.893  21.451  1.00 10.10           C      4.240
ATOM   2651  O   PHE A 347      41.012  14.190  22.420  1.00  8.62           O      4.435
ATOM   2652  CB  PHE A 347      39.652  13.940  19.386  1.00  9.70           C      5.205
ATOM   2665  C   ASP A 349      43.276  16.895  25.790  1.00  9.62           C      4.952
ATOM   2666  O   ASP A 349      44.360  17.480  25.780  1.00 10.03           O      5.231
ATOM   2671  N   HIS A 350      43.167  15.572  25.714  1.00  7.61           N      5.268
ATOM   2672  CA  HIS A 350      44.337  14.707  25.625  1.00  7.69           C      4.977
ATOM   2673  C   HIS A 350      45.008  14.602  24.262  1.00  9.72           C      5.254
ATOM   2674  O   HIS A 350      46.003  13.896  24.130  1.00  9.04           O      4.234
ATOM   2675  CB  HIS A 350      43.973  13.305  26.111  1.00  7.22           C      4.691
ATOM   2676  CG  HIS A 350      43.793  13.213  27.593  1.00  9.27           C      5.093
ATOM   2677  ND1 HIS A 350      44.812  12.842  28.444  1.00  7.60           N      4.826
ATOM   2678  CD2 HIS A 350      42.718  13.463  28.377  1.00  9.96           C      5.286
ATOM   2679  CE1 HIS A 350      44.372  12.870  29.690  1.00  9.53           C      4.469
ATOM   2680  NE2 HIS A 350      43.105  13.243  29.677  1.00 13.48           N      5.198
ATOM   2681  N   ARG A 351      44.470  15.288  23.254  1.00  9.32           N      4.231
ATOM   2682  CA  ARG A 351      45.046  15.262  21.904  1.00  8.32           C      3.951
ATOM   2683  C   ARG A 351      46.568  15.387  21.981  1.00  8.52           C      4.932
ATOM   2684  O   ARG A 351      47.082  16.254  22.688  1.00 10.97           O      5.140
ATOM   2685  CB  ARG A 351      44.470  16.415  21.079  1.00 11.25           C      5.294
ATOM   2692  N   CYS A 352      47.278  14.531  21.244  1.00  7.57           N      4.101
ATOM   2693  CA  CYS A 352      48.743  14.517  21.244  1.00  8.16           C      4.287
ATOM   2694  C   CYS A 352      49.396  15.871  21.471  1.00  7.09           C      5.060
ATOM   2696  CB  CYS A 352      49.276  13.921  19.943  1.00  7.96           C      3.504
ATOM   2697  SG  CYS A 352      51.065  13.573  20.012  1.00 11.31           S      2.309
ATOM   2698  N   ILE A 353      50.134  15.992  22.568  1.00  7.03           N      5.199
ATOM   2699  CA  ILE A 353      50.802  17.246  22.890  1.00  8.18           C      5.166
ATOM   2702  CB  ILE A 353      51.559  17.160  24.250  1.00  9.20           C      5.070
ATOM   2704  CG2 ILE A 353      52.747  16.200  24.138  1.00  7.62           C      3.763
ATOM   2706  N   ALA A 354      52.355  16.638  21.127  1.00 10.75           N      5.297
ATOM   2707  CA  ALA A 354      53.353  16.884  20.087  1.00 11.16           C      5.099
ATOM   2708  C   ALA A 354      52.849  16.822  18.648  1.00 10.00           C      5.200
ATOM   2709  O   ALA A 354      53.644  16.673  17.727  1.00  9.73           O      4.932
ATOM   2710  CB  ALA A 354      54.496  15.915  20.256  1.00 10.13           C      4.590
ATOM   2735  CG  LEU A 357      58.150  17.851  17.469  1.00  8.59           C      5.250
ATOM   2737  CD2 LEU A 357      58.553  17.274  18.814  1.00 10.70           C      4.577
ATOM   2738  N   ALA A 358      55.280  16.589  15.595  1.00  8.50           N      5.242
ATOM   2739  CA  ALA A 358      55.241  15.360  14.815  1.00  9.80           C      5.091
ATOM   2740  C   ALA A 358      55.016  15.659  13.334  1.00 10.36           C      5.075
ATOM   2741  O   ALA A 358      55.705  15.107  12.471  1.00  9.54           O      5.061
ATOM   2742  CB  ALA A 358      54.144  14.438  15.342  1.00 10.27           C      3.946
ATOM   2765  OE2 GLU A 361      60.036  15.237  16.330  1.00 11.96           O      4.756
ATOM   2771  CG  LEU A 362      55.647  12.620  10.310  1.00  7.54           C      4.745
ATOM   2772  CD1 LEU A 362      54.187  12.312  10.568  1.00  7.40           C      5.214
ATOM   2773  CD2 LEU A 362      56.385  11.369   9.849  1.00  9.23           C      5.232
