# Supplementary material for: A mathematical representation of protein binding sites using structural dispersion of atoms from principal axes for classification of binding ligands
Source: PLoS One. 2021 Apr 8;16(4):e0244905. doi: 10.1371/journal.pone.0244905 (PMC8031081; doi:10.1371/journal.pone.0244905)
Supplement: S1 Data — (ZIP) [file pone.0244905.s006.zip › pdbligand5_3_906/1CLE.lig.PO4.pdb]

ATOM     99  CD1 LEU A  15       6.881 -21.091  20.779  1.00 25.36           C      4.486
ATOM    113  CB  ALA A  17       3.354 -21.518  20.642  1.00 16.47           C      4.752
ATOM    132  C   ASN A  20       2.629 -25.775  19.940  1.00 23.01           C      5.073
ATOM    133  O   ASN A  20       2.913 -25.051  20.902  1.00 22.96           O      5.272
ATOM    134  CB  ASN A  20       1.236 -25.480  17.839  1.00 20.77           C      5.075
ATOM    135  CG  ASN A  20       1.740 -24.086  17.517  1.00 19.98           C      4.169
ATOM    136  OD1 ASN A  20       2.776 -23.685  18.008  1.00 23.22           O      3.566
ATOM    137  ND2 ASN A  20       1.021 -23.356  16.666  1.00 18.66           N      3.995
ATOM    138  N   GLU A  21       3.470 -26.658  19.413  1.00 19.76           N      5.134
ATOM    140  C   GLU A  21       5.679 -26.593  18.548  1.00 15.85           C      4.629
ATOM    141  O   GLU A  21       5.435 -27.261  17.554  1.00 16.73           O      4.901
ATOM    147  N   ALA A  22       6.566 -25.614  18.550  1.00 13.06           N      4.128
ATOM    148  CA  ALA A  22       7.381 -25.330  17.392  1.00 14.57           C      4.002
ATOM    151  CB  ALA A  22       7.173 -23.895  16.987  1.00 12.79           C      4.096
ATOM    168  CG  LEU A  24       9.980 -21.990  15.199  1.00 18.10           C      5.092
ATOM    169  CD1 LEU A  24       9.458 -20.581  15.451  1.00 16.20           C      5.229
ATOM    170  CD2 LEU A  24       9.132 -22.711  14.161  1.00 17.94           C      4.486
ATOM    415  CE2 TYR A  56       7.892 -18.813  12.404  1.00 20.65           C      4.289
ATOM    416  CZ  TYR A  56       7.781 -19.863  11.513  1.00 19.35           C      4.368
ATOM    417  OH  TYR A  56       6.607 -20.581  11.441  1.00 20.02           O      5.144
ATOM    769  CB  VAL A 103       4.493 -25.905  13.726  1.00 16.44           C      5.265
ATOM    770  CG1 VAL A 103       3.468 -25.450  14.738  1.00 20.42           C      4.547
ATOM    771  CG2 VAL A 103       5.533 -24.811  13.535  1.00 12.14           C      4.576
ATOM   1005  CG  PRO A 135       2.994 -22.959  11.443  1.00 13.80           C      5.065
ATOM   1006  CD  PRO A 135       2.961 -21.510  10.951  1.00 16.19           C      5.230
ATOM   1007  N   ALA A 136      -0.257 -21.922  12.470  1.00 12.64           N      4.597
ATOM   1008  CA  ALA A 136      -1.170 -22.089  13.608  1.00 17.16           C      4.643
ATOM   1011  CB  ALA A 136      -1.146 -20.839  14.497  1.00 12.60           C      4.165
