# Supplementary material for: A mathematical representation of protein binding sites using structural dispersion of atoms from principal axes for classification of binding ligands
Source: PLoS One. 2021 Apr 8;16(4):e0244905. doi: 10.1371/journal.pone.0244905 (PMC8031081; doi:10.1371/journal.pone.0244905)
Supplement: S1 Data — (ZIP) [file pone.0244905.s006.zip › pdbligand5_3_906/1CMB.lig.PO4.pdb]

ATOM    317  CG  ARG A  40      12.749   8.944  26.136  1.00  8.09           C      4.783
ATOM    318  CD  ARG A  40      13.914   8.344  25.413  1.00  8.18           C      4.407
ATOM    319  NE  ARG A  40      13.463   7.529  24.339  1.00 18.82           N      4.377
ATOM    320  CZ  ARG A  40      14.151   6.918  23.388  1.00 20.89           C      4.765
ATOM    321  NH1 ARG A  40      15.459   7.057  23.333  1.00 24.01           N      5.180
ATOM    322  NH2 ARG A  40      13.467   6.171  22.510  1.00 30.99           N      5.216
ATOM    416  O   ALA A  51      14.644   9.234  29.375  1.00 23.35           O      5.276
ATOM    418  N   THR A  52      12.536   8.803  30.080  1.00 18.57           N      5.241
ATOM    419  CA  THR A  52      12.593   7.411  29.577  1.00 13.76           C      4.642
ATOM    420  C   THR A  52      11.211   7.036  29.050  1.00 11.08           C      4.668
ATOM    421  O   THR A  52      10.283   7.680  29.508  1.00 15.03           O      5.136
ATOM    422  CB  THR A  52      13.127   6.301  30.549  1.00 10.63           C      3.958
ATOM    423  OG1 THR A  52      12.191   6.291  31.657  1.00 17.06           O      4.821
ATOM    424  CG2 THR A  52      14.579   6.485  31.037  1.00  7.71           C      4.508
ATOM    425  N   ASN A  53      11.194   6.149  28.096  1.00  7.28           N      3.890
ATOM    426  CA  ASN A  53       9.947   5.683  27.489  1.00  5.96           C      4.519
ATOM    427  C   ASN A  53       9.054   5.101  28.611  1.00 10.25           C      4.909
ATOM    428  O   ASN A  53       7.850   5.333  28.631  1.00 11.16           O      5.050
ATOM    429  CB  ASN A  53      10.254   4.606  26.490  1.00  7.65           C      4.063
ATOM    430  CG  ASN A  53      10.747   5.050  25.124  1.00 12.21           C      4.705
ATOM    431  OD1 ASN A  53      10.751   6.249  24.817  1.00 15.41           O      4.315
ATOM    432  ND2 ASN A  53      11.155   4.040  24.342  1.00  9.78           N      4.760
ATOM    433  N   SER A  54       9.667   4.361  29.485  1.00 14.30           N      4.207
ATOM    434  CA  SER A  54       9.004   3.702  30.612  1.00 13.92           C      5.068
ATOM    435  C   SER A  54       8.263   4.697  31.512  1.00 18.91           C      4.900
ATOM    437  CB  SER A  54       9.977   2.892  31.451  1.00 11.91           C      4.683
ATOM    438  OG  SER A  54      10.450   1.826  30.640  1.00 23.69           O      3.987
ATOM    439  N   GLU A  55       9.014   5.697  31.920  1.00 12.23           N      5.042
ATOM   1044  C   THR B  25      10.234  -1.652  27.233  1.00  6.40           C      4.855
ATOM   1045  O   THR B  25      11.032  -0.711  27.125  1.00 10.45           O      4.640
ATOM   1050  CA  VAL B  26       9.157  -0.895  29.254  1.00 11.12           C      4.802
ATOM   1053  CB  VAL B  26       7.957   0.024  28.988  1.00  8.86           C      5.084
ATOM   1054  CG1 VAL B  26       8.257   0.859  27.735  1.00 14.67           C      4.654
ATOM   1056  N   SER B  27       9.636  -0.850  31.567  1.00 18.76           N      5.039
