# Supplementary material for: A mathematical representation of protein binding sites using structural dispersion of atoms from principal axes for classification of binding ligands
Source: PLoS One. 2021 Apr 8;16(4):e0244905. doi: 10.1371/journal.pone.0244905 (PMC8031081; doi:10.1371/journal.pone.0244905)
Supplement: S1 Data — (ZIP) [file pone.0244905.s006.zip › pdbligand5_3_906/1CPQ.lig.HEM.pdb]

ATOM     61  O   LEU A   7      14.570  18.792  22.131  1.00 18.81           O      5.050
ATOM     63  CG  LEU A   7      13.375  14.703  20.940  1.00 20.61           C      5.297
ATOM     87  CB  ARG A  10      17.540  18.003  25.371  1.00 13.66           C      4.959
ATOM     88  CG  ARG A  10      17.093  17.186  24.197  1.00 12.01           C      4.778
ATOM     89  CD  ARG A  10      17.186  15.736  24.565  1.00 13.24           C      4.943
ATOM     90  NE  ARG A  10      17.248  14.871  23.399  1.00 13.80           N      4.445
ATOM     91  CZ  ARG A  10      16.937  13.579  23.410  1.00 13.21           C      5.285
ATOM     92  NH1 ARG A  10      16.495  13.008  24.521  1.00 10.77           N      4.982
ATOM     93  NH2 ARG A  10      17.029  12.872  22.291  1.00 11.76           N      4.571
ATOM     95  HE  ARG A  10      17.513  15.264  22.553  1.00 10.00           H      5.063
ATOM     98 HH21 ARG A  10      17.331  13.308  21.444  1.00 10.00           H      4.717
ATOM     99 HH22 ARG A  10      16.798  11.901  22.301  1.00 10.00           H      4.534
ATOM    100  N   GLU A  11      17.075  20.369  23.087  1.00 15.40           N      5.161
ATOM    101  CA  GLU A  11      17.616  21.071  21.939  1.00 18.00           C      4.661
ATOM    102  C   GLU A  11      17.733  22.564  22.262  1.00 16.67           C      4.818
ATOM    103  O   GLU A  11      18.714  23.209  21.901  1.00 17.27           O      4.065
ATOM    104  CB  GLU A  11      16.786  20.758  20.683  1.00 22.79           C      4.948
ATOM    105  CG  GLU A  11      17.148  19.354  20.109  1.00 28.98           C      4.941
ATOM    106  CD  GLU A  11      16.037  18.683  19.293  1.00 35.25           C      4.337
ATOM    107  OE1 GLU A  11      15.239  19.396  18.639  1.00 36.54           O      4.555
ATOM    108  OE2 GLU A  11      15.965  17.429  19.312  1.00 35.30           O      5.239
ATOM    109  H   GLU A  11      16.174  19.980  23.033  1.00 10.00           H      5.150
ATOM    131  CA  PHE A  14      22.165  22.922  23.816  1.00 14.24           C      4.771
ATOM    132  C   PHE A  14      22.336  24.122  22.897  1.00 15.49           C      4.537
ATOM    133  O   PHE A  14      23.458  24.598  22.687  1.00 13.39           O      3.708
ATOM    134  CB  PHE A  14      22.298  21.602  23.054  1.00 12.89           C      4.518
ATOM    135  CG  PHE A  14      22.610  20.434  23.935  1.00 11.21           C      3.922
ATOM    136  CD1 PHE A  14      23.742  20.439  24.723  1.00 10.48           C      3.297
ATOM    137  CD2 PHE A  14      21.748  19.350  24.008  1.00 13.46           C      4.623
ATOM    138  CE1 PHE A  14      24.018  19.382  25.583  1.00 13.58           C      3.526
ATOM    139  CE2 PHE A  14      22.011  18.289  24.862  1.00 13.06           C      4.796
ATOM    140  CZ  PHE A  14      23.151  18.308  25.654  1.00 13.93           C      4.303
ATOM    141  H   PHE A  14      20.204  22.314  24.355  1.00 10.00           H      5.167
ATOM    142  N   LYS A  15      21.219  24.620  22.363  1.00 16.93           N      5.039
ATOM    143  CA  LYS A  15      21.249  25.812  21.522  1.00 18.60           C      5.115
ATOM    145  O   LYS A  15      22.583  27.765  21.928  1.00 18.25           O      5.264
ATOM    146  CB  LYS A  15      19.874  26.108  20.920  1.00 20.91           C      5.019
ATOM    147  CG  LYS A  15      19.625  25.391  19.601  1.00 25.61           C      4.225
ATOM    148  CD  LYS A  15      18.406  25.965  18.911  1.00 32.06           C      4.460
ATOM    149  CE  LYS A  15      18.311  25.533  17.449  1.00 37.05           C      4.213
ATOM    150  NZ  LYS A  15      17.996  24.079  17.294  1.00 40.80           N      4.771
ATOM    151  H   LYS A  15      20.362  24.164  22.511  1.00 10.00           H      5.286
ATOM    152  HZ1 LYS A  15      18.707  23.515  17.793  1.00 10.00           H      4.785
ATOM    153  HZ2 LYS A  15      17.063  23.884  17.710  1.00 10.00           H      5.258
ATOM    154  HZ3 LYS A  15      17.987  23.830  16.285  1.00 10.00           H      5.189
ATOM    164  CA  LEU A  17      24.943  26.622  25.361  1.00 17.77           C      5.237
ATOM    165  C   LEU A  17      25.814  27.022  24.167  1.00 16.75           C      5.011
ATOM    166  O   LEU A  17      26.901  27.590  24.332  1.00 15.42           O      4.807
ATOM    167  CB  LEU A  17      25.179  25.134  25.666  1.00 19.41           C      4.765
ATOM    168  CG  LEU A  17      25.102  24.542  27.070  1.00 22.09           C      5.274
ATOM    169  CD1 LEU A  17      25.615  23.105  27.010  1.00 19.86           C      5.284
ATOM    170  CD2 LEU A  17      25.958  25.344  28.029  1.00 22.49           C      4.566
ATOM    172  N   GLY A  18      25.349  26.694  22.964  1.00 17.26           N      4.358
ATOM    173  CA  GLY A  18      26.098  27.048  21.769  1.00 17.70           C      4.419
ATOM    174  C   GLY A  18      26.256  28.562  21.679  1.00 18.04           C      4.963
ATOM    175  O   GLY A  18      27.360  29.070  21.443  1.00 17.86           O      5.049
ATOM    176  H   GLY A  18      24.510  26.201  22.869  1.00 10.00           H      4.201
ATOM    191  CA  MET A  21      30.170  29.457  23.735  1.00 16.74           C      5.201
ATOM    194  CB  MET A  21      30.235  28.032  23.185  1.00 19.29           C      3.840
ATOM    195  CG  MET A  21      31.631  27.511  22.969  1.00 24.34           C      4.182
ATOM    196  SD  MET A  21      32.499  27.316  24.531  1.00 28.35           S      4.918
ATOM    198  H   MET A  21      28.107  29.085  24.015  1.00 10.00           H      4.718
ATOM    489  CD1 PHE A  55      19.918  12.556  25.979  1.00 14.88           C      5.068
ATOM    491  CE1 PHE A  55      20.533  13.494  25.165  1.00 19.06           C      4.874
ATOM    492  CE2 PHE A  55      20.527  15.068  26.969  1.00 17.91           C      5.124
ATOM    493  CZ  PHE A  55      20.839  14.753  25.660  1.00 16.78           C      5.290
ATOM    589  N   THR A  68      16.209  14.065  16.130  1.00 14.98           N      5.149
ATOM    590  CA  THR A  68      17.210  14.248  17.176  1.00 15.91           C      4.489
ATOM    591  C   THR A  68      18.570  13.732  16.699  1.00 15.41           C      4.587
ATOM    592  O   THR A  68      18.657  12.902  15.787  1.00 14.96           O      4.876
ATOM    593  CB  THR A  68      16.801  13.526  18.512  1.00 12.65           C      4.314
ATOM    594  OG1 THR A  68      17.861  13.635  19.464  1.00 13.30           O      5.052
ATOM    595  CG2 THR A  68      16.504  12.051  18.269  1.00 12.48           C      5.126
ATOM    597  HG1 THR A  68      17.846  14.518  19.867  1.00 10.00           H      4.625
ATOM    598  N   GLU A  69      19.627  14.266  17.297  1.00 17.04           N      4.553
ATOM    599  CA  GLU A  69      20.985  13.868  16.976  1.00 17.34           C      4.424
ATOM    600  C   GLU A  69      21.591  13.062  18.120  1.00 16.71           C      5.112
ATOM    601  O   GLU A  69      22.802  12.821  18.144  1.00 15.71           O      4.992
ATOM    602  CB  GLU A  69      21.854  15.083  16.697  1.00 19.11           C      5.202
ATOM    603  CG  GLU A  69      21.382  15.922  15.548  1.00 24.60           C      5.163
ATOM    604  CD  GLU A  69      22.411  16.945  15.155  1.00 29.16           C      4.910
ATOM    605  OE1 GLU A  69      22.775  17.796  15.994  1.00 30.44           O      4.870
ATOM    607  H   GLU A  69      19.446  14.915  17.981  1.00 10.00           H      3.959
ATOM    608  N   ALA A  70      20.758  12.638  19.066  1.00 15.87           N      5.232
ATOM    609  CA  ALA A  70      21.251  11.835  20.187  1.00 16.54           C      5.251
ATOM    612  CB  ALA A  70      20.292  11.924  21.350  1.00 15.32           C      4.282
ATOM    613  H   ALA A  70      19.804  12.874  19.044  1.00 10.00           H      4.251
ATOM    623  H   LYS A  71      23.409  10.495  20.135  1.00 10.00           H      4.703
ATOM    644  CG1 ILE A  74      23.903   9.640  24.141  1.00 13.07           C      4.876
ATOM    646  CD1 ILE A  74      23.049  10.818  23.672  1.00 13.59           C      5.157
ATOM    709  CA  PHE A  81      27.600  10.050  29.310  1.00 15.73           C      5.167
ATOM    710  C   PHE A  81      27.485  11.056  30.456  1.00 16.35           C      4.699
ATOM    711  O   PHE A  81      27.690  12.266  30.258  1.00 17.67           O      4.841
ATOM    713  CG  PHE A  81      25.459  10.834  28.222  1.00 16.03           C      5.134
ATOM    714  CD1 PHE A  81      25.828  11.382  26.999  1.00 13.29           C      4.205
ATOM    715  CD2 PHE A  81      24.387  11.391  28.917  1.00 16.06           C      4.991
ATOM    716  CE1 PHE A  81      25.139  12.465  26.475  1.00 14.21           C      4.455
ATOM    717  CE2 PHE A  81      23.698  12.473  28.399  1.00 15.62           C      5.026
ATOM    718  CZ  PHE A  81      24.074  13.011  27.173  1.00 12.94           C      4.701
ATOM    731  N   LYS A  84      30.958  12.681  31.205  1.00 12.74           N      5.189
ATOM    732  CA  LYS A  84      31.286  13.715  30.226  1.00 12.82           C      4.473
ATOM    733  C   LYS A  84      30.525  15.012  30.541  1.00 12.77           C      4.413
ATOM    734  O   LYS A  84      31.038  16.117  30.322  1.00 13.42           O      5.172
ATOM    735  CB  LYS A  84      30.967  13.230  28.807  1.00 14.80           C      5.141
ATOM    736  CG  LYS A  84      31.707  11.973  28.372  1.00 18.48           C      5.094
ATOM    740  H   LYS A  84      30.498  11.871  30.898  1.00 10.00           H      5.165
ATOM    744  N   GLY A  85      29.299  14.872  31.041  1.00 11.04           N      4.693
ATOM    745  CA  GLY A  85      28.506  16.025  31.410  1.00 10.99           C      4.445
ATOM    746  C   GLY A  85      29.095  16.705  32.635  1.00 13.07           C      5.159
ATOM    747  O   GLY A  85      29.126  17.935  32.718  1.00 13.32           O      5.282
ATOM    748  H   GLY A  85      28.915  13.973  31.127  1.00 10.00           H      5.076
ATOM    768  N   MET A  88      32.029  18.875  31.745  1.00 13.22           N      5.222
ATOM    769  CA  MET A  88      31.655  20.188  31.221  1.00 13.25           C      5.043
ATOM    772  CB  MET A  88      30.478  20.087  30.245  1.00 14.33           C      5.111
ATOM    773  CG  MET A  88      29.983  21.464  29.793  1.00 18.08           C      4.963
ATOM    774  SD  MET A  88      28.464  21.420  28.860  1.00 23.09           S      3.822
ATOM    775  CE  MET A  88      27.307  21.220  30.195  1.00 22.08           C      5.162
ATOM    776  H   MET A  88      31.492  18.086  31.516  1.00 10.00           H      4.659
ATOM    977  C   LEU A 114      34.993  23.528  26.845  1.00  9.32           C      5.214
ATOM    978  O   LEU A 114      34.293  22.549  26.673  1.00 10.13           O      4.414
ATOM    980  CG  LEU A 114      33.006  25.280  28.446  1.00 10.60           C      5.035
ATOM    981  CD1 LEU A 114      32.431  24.217  29.387  1.00  7.79           C      4.953
ATOM    982  CD2 LEU A 114      32.420  26.646  28.765  1.00 11.30           C      4.564
ATOM    995  CA  THR A 117      34.372  19.001  26.927  1.00 13.20           C      5.269
ATOM    996  C   THR A 117      33.168  18.886  25.988  1.00 13.15           C      4.915
ATOM    997  O   THR A 117      32.494  17.853  25.981  1.00 13.50           O      4.653
ATOM    998  CB  THR A 117      33.921  19.450  28.324  1.00 12.88           C      5.008
ATOM    999  OG1 THR A 117      33.207  20.680  28.223  1.00 13.98           O      4.671
ATOM   1002  HG1 THR A 117      33.760  21.407  27.939  1.00 10.00           H      4.662
ATOM   1003  N   CYS A 118      32.904  19.920  25.186  1.00 12.41           N      4.470
ATOM   1004  CA  CYS A 118      31.802  19.866  24.220  1.00 12.40           C      3.538
ATOM   1005  C   CYS A 118      32.182  18.810  23.195  1.00 15.11           C      4.466
ATOM   1006  O   CYS A 118      31.404  17.907  22.892  1.00 15.57           O      4.370
ATOM   1007  CB  CYS A 118      31.635  21.181  23.451  1.00 12.31           C      3.871
ATOM   1008  SG  CYS A 118      31.642  22.714  24.398  1.00 15.23           S      4.279
ATOM   1009  H   CYS A 118      33.427  20.747  25.266  1.00 10.00           H      5.042
ATOM   1029  N   CYS A 121      32.209  14.956  24.304  1.00 12.75           N      5.290
ATOM   1030  CA  CYS A 121      30.912  14.319  24.329  1.00 13.78           C      4.806
ATOM   1031  C   CYS A 121      30.327  14.175  22.922  1.00 15.03           C      5.213
ATOM   1032  O   CYS A 121      29.774  13.128  22.576  1.00 14.31           O      4.999
ATOM   1033  CB  CYS A 121      29.930  15.085  25.208  1.00 11.82           C      5.163
ATOM   1034  SG  CYS A 121      28.368  14.165  25.342  1.00 13.04           S      3.583
ATOM   1035  H   CYS A 121      32.297  15.893  24.577  1.00 10.00           H      4.830
ATOM   1036  N   HIS A 122      30.460  15.217  22.108  1.00 14.27           N      5.282
ATOM   1041  CG  HIS A 122      29.280  17.618  20.559  1.00 13.49           C      4.193
ATOM   1042  ND1 HIS A 122      29.419  18.946  20.219  1.00 12.78           N      4.151
ATOM   1043  CD2 HIS A 122      28.212  17.566  21.397  1.00 10.98           C      3.044
ATOM   1044  CE1 HIS A 122      28.456  19.637  20.846  1.00 12.45           C      3.002
ATOM   1045  NE2 HIS A 122      27.698  18.841  21.575  1.00 12.51           N      2.009
ATOM   1046  H   HIS A 122      30.914  16.031  22.414  1.00 10.00           H      5.012
ATOM   1047  HD1 HIS A 122      30.071  19.361  19.608  1.00 10.00           H      5.021
ATOM   1068  C   TYR A 125      26.339  11.562  20.588  1.00 15.65           C      5.205
ATOM   1069  O   TYR A 125      25.121  11.519  20.741  1.00 14.76           O      4.737
ATOM   1070  CB  TYR A 125      26.895  10.986  22.949  1.00 13.63           C      4.765
ATOM   1073  CD2 TYR A 125      28.616  10.517  24.754  1.00 15.18           C      5.156
ATOM   1080  N   ARG A 126      26.921  12.340  19.686  1.00 18.56           N      5.073
ATOM   1081  CA  ARG A 126      26.112  13.182  18.817  1.00 20.68           C      4.983
ATOM   1084  CB  ARG A 126      26.485  14.647  19.003  1.00 17.79           C      5.000
ATOM   1085  CG  ARG A 126      25.586  15.608  18.274  1.00 16.22           C      4.474
ATOM   1086  CD  ARG A 126      26.134  17.003  18.366  1.00 19.25           C      5.050
ATOM   1087  NE  ARG A 126      25.351  17.929  17.559  1.00 22.55           N      3.648
ATOM   1088  CZ  ARG A 126      25.668  19.202  17.358  1.00 22.26           C      3.869
ATOM   1089  NH1 ARG A 126      26.759  19.715  17.912  1.00 22.08           N      4.958
ATOM   1090  NH2 ARG A 126      24.899  19.954  16.581  1.00 21.28           N      4.390
ATOM   1092  HE  ARG A 126      24.539  17.587  17.137  1.00 10.00           H      3.847
ATOM   1093 HH11 ARG A 126      27.350  19.149  18.486  1.00 10.00           H      4.492
ATOM   1094 HH12 ARG A 126      26.991  20.676  17.757  1.00 10.00           H      5.294
ATOM   1095 HH21 ARG A 126      24.087  19.561  16.149  1.00 10.00           H      4.578
ATOM   1096 HH22 ARG A 126      25.135  20.914  16.426  1.00 10.00           H      4.918
ATOM   1106  H   GLU A 127      24.356  12.846  17.083  1.00 10.00           H      5.277
