# Supplementary material for: A mathematical representation of protein binding sites using structural dispersion of atoms from principal axes for classification of binding ligands
Source: PLoS One. 2021 Apr 8;16(4):e0244905. doi: 10.1371/journal.pone.0244905 (PMC8031081; doi:10.1371/journal.pone.0244905)
Supplement: S1 Data — (ZIP) [file pone.0244905.s006.zip › pdbligand5_3_906/1CPT.lig.HEM.pdb]

ATOM    794  N   LEU A 102      33.577  19.323  78.233  1.00 39.02           N      5.273
ATOM    795  CA  LEU A 102      32.661  18.190  78.180  1.00 36.87           C      4.566
ATOM    796  C   LEU A 102      31.480  18.310  79.133  1.00 36.33           C      5.226
ATOM    797  O   LEU A 102      30.377  17.919  78.740  1.00 35.83           O      4.526
ATOM    798  CB  LEU A 102      33.430  16.887  78.478  1.00 34.59           C      5.197
ATOM    799  CG  LEU A 102      34.663  16.519  77.616  1.00 32.50           C      4.978
ATOM    800  CD1 LEU A 102      35.126  15.170  78.018  1.00 32.45           C      5.264
ATOM    801  CD2 LEU A 102      34.358  16.432  76.142  1.00 31.01           C      4.878
ATOM    802  N   THR A 103      31.582  18.950  80.300  1.00 36.75           N      4.993
ATOM    803  CA  THR A 103      30.439  18.941  81.217  1.00 36.63           C      5.005
ATOM    804  C   THR A 103      29.366  19.911  80.847  1.00 37.04           C      5.170
ATOM    806  CB  THR A 103      30.873  19.223  82.694  1.00 36.49           C      5.184
ATOM    808  CG2 THR A 103      31.472  17.959  83.299  1.00 36.39           C      4.953
ATOM    857  CG  HIS A 110      29.040  14.670  76.126  1.00 37.06           C      4.856
ATOM    858  ND1 HIS A 110      28.829  13.381  76.460  1.00 37.71           N      4.695
ATOM    859  CD2 HIS A 110      30.112  15.086  76.874  1.00 37.84           C      4.507
ATOM    860  CE1 HIS A 110      29.720  13.019  77.341  1.00 37.51           C      4.503
ATOM    861  NE2 HIS A 110      30.475  14.050  77.571  1.00 38.98           N      5.061
ATOM    890  CB  ARG A 114      33.210  12.628  75.184  1.00 34.85           C      4.689
ATOM    891  CG  ARG A 114      33.588  11.652  76.291  1.00 34.11           C      5.295
ATOM    892  CD  ARG A 114      32.401  11.233  77.127  1.00 33.84           C      4.743
ATOM    893  NE  ARG A 114      32.750  10.008  77.849  1.00 36.71           N      5.215
ATOM    894  CZ  ARG A 114      32.780   9.851  79.196  1.00 37.48           C      4.854
ATOM    895  NH1 ARG A 114      32.490  10.847  80.042  1.00 37.34           N      5.202
ATOM    896  NH2 ARG A 114      33.169   8.670  79.706  1.00 36.20           N      5.160
ATOM    953  CD2 PHE A 121      42.204   9.932  80.264  1.00 39.93           C      4.454
ATOM    955  CE2 PHE A 121      42.863  11.152  80.293  1.00 40.41           C      4.987
ATOM    956  CZ  PHE A 121      42.714  12.062  79.263  1.00 39.94           C      4.395
ATOM   1321  CG2 VAL A 166      45.753  15.815  84.708  1.00 35.26           C      4.714
ATOM   1978  C   ALA A 263      39.779  19.480  82.515  1.00 30.88           C      4.975
ATOM   1979  O   ALA A 263      39.644  19.159  83.685  1.00 32.27           O      5.188
ATOM   1980  CB  ALA A 263      38.004  20.177  80.963  1.00 30.58           C      4.989
ATOM   1981  N   ILE A 264      40.698  18.850  81.792  1.00 30.45           N      5.005
ATOM   1982  CA  ILE A 264      41.438  17.703  82.305  1.00 30.89           C      5.004
ATOM   1983  C   ILE A 264      42.258  18.023  83.573  1.00 32.87           C      4.428
ATOM   1984  O   ILE A 264      42.099  17.431  84.655  1.00 34.96           O      4.850
ATOM   1985  CB  ILE A 264      42.287  17.210  81.101  1.00 29.72           C      4.828
ATOM   1986  CG1 ILE A 264      41.349  16.471  80.132  1.00 30.59           C      5.043
ATOM   1987  CG2 ILE A 264      43.448  16.306  81.527  1.00 29.02           C      4.278
ATOM   2002  CA  ALA A 267      39.157  17.874  86.915  1.00 29.72           C      4.610
ATOM   2003  C   ALA A 267      39.975  16.764  87.519  1.00 29.49           C      4.947
ATOM   2004  O   ALA A 267      39.495  15.955  88.337  1.00 30.06           O      4.229
ATOM   2005  CB  ALA A 267      38.443  17.328  85.719  1.00 27.34           C      4.742
ATOM   2006  N   GLY A 268      41.226  16.732  87.119  1.00 29.10           N      5.210
ATOM   2007  CA  GLY A 268      42.101  15.687  87.577  1.00 29.84           C      4.591
ATOM   2008  C   GLY A 268      42.966  16.068  88.759  1.00 30.69           C      5.104
ATOM   2009  O   GLY A 268      43.697  15.183  89.215  1.00 30.79           O      5.251
ATOM   2029  CA  THR A 271      39.650  14.956  93.131  1.00 28.76           C      4.806
ATOM   2030  C   THR A 271      40.679  13.868  93.507  1.00 28.17           C      5.042
ATOM   2031  O   THR A 271      40.523  13.150  94.501  1.00 27.93           O      5.263
ATOM   2032  CB  THR A 271      38.883  14.678  91.842  1.00 28.14           C      5.013
ATOM   2033  OG1 THR A 271      39.862  14.654  90.810  1.00 26.73           O      5.222
ATOM   2034  CG2 THR A 271      37.821  15.697  91.536  1.00 24.55           C      4.719
ATOM   2035  N   THR A 272      41.813  13.771  92.834  1.00 27.46           N      5.228
ATOM   2036  CA  THR A 272      42.743  12.711  93.162  1.00 26.93           C      4.151
ATOM   2039  CB  THR A 272      43.663  12.507  91.963  1.00 25.77           C      4.563
ATOM   2040  OG1 THR A 272      42.790  12.698  90.844  1.00 23.08           O      4.097
ATOM   2041  CG2 THR A 272      44.341  11.136  91.902  1.00 21.99           C      5.016
ATOM   2058  CB  SER A 275      40.536  10.194  96.354  1.00 29.06           C      5.218
ATOM   2059  OG  SER A 275      39.301  10.674  95.895  1.00 29.44           O      4.724
ATOM   2293  CB  VAL A 308      37.072   7.003  95.072  1.00 22.47           C      5.131
ATOM   2294  CG1 VAL A 308      36.267   7.930  94.221  1.00 20.02           C      5.000
ATOM   2295  CG2 VAL A 308      38.517   6.982  94.659  1.00 20.72           C      3.989
ATOM   2333  N   PRO A 313      34.786  13.079  96.739  1.00 27.79           N      5.074
ATOM   2337  CB  PRO A 313      36.660  14.298  96.044  1.00 28.67           C      4.872
ATOM   2338  CG  PRO A 313      36.675  12.935  95.349  1.00 27.33           C      4.615
ATOM   2339  CD  PRO A 313      35.811  12.144  96.278  1.00 26.35           C      4.143
ATOM   2340  N   VAL A 314      33.638  14.876  94.750  1.00 29.26           N      5.160
ATOM   2341  CA  VAL A 314      32.683  15.658  93.993  1.00 27.41           C      5.164
ATOM   2344  CB  VAL A 314      32.550  15.135  92.563  1.00 26.45           C      4.572
ATOM   2345  CG1 VAL A 314      31.568  16.003  91.786  1.00 24.97           C      5.149
ATOM   2346  CG2 VAL A 314      33.894  15.164  91.878  1.00 25.69           C      3.618
ATOM   2366  CB  PHE A 317      27.162  17.179  88.551  1.00 26.85           C      4.993
ATOM   2367  CG  PHE A 317      28.584  17.467  88.138  1.00 26.35           C      4.698
ATOM   2368  CD1 PHE A 317      29.571  16.544  88.362  1.00 25.65           C      4.323
ATOM   2370  CE1 PHE A 317      30.857  16.807  87.925  1.00 24.53           C      4.729
ATOM   2371  CE2 PHE A 317      30.185  18.891  87.074  1.00 23.67           C      5.288
ATOM   2372  CZ  PHE A 317      31.168  17.975  87.286  1.00 22.56           C      5.026
ATOM   2389  CZ  ARG A 319      24.693  14.968  84.680  1.00 27.94           C      5.265
ATOM   2390  NH1 ARG A 319      25.313  15.988  85.262  1.00 28.55           N      4.128
ATOM   2391  NH2 ARG A 319      25.408  13.905  84.389  1.00 28.14           N      4.259
ATOM   2553  CD1 LEU A 340      23.854  13.709  88.279  1.00 27.44           C      5.286
ATOM   2566  CG  TYR A 342      28.235  12.233  92.631  1.00 28.53           C      4.623
ATOM   2567  CD1 TYR A 342      28.424  13.569  92.291  1.00 29.99           C      4.289
ATOM   2568  CD2 TYR A 342      27.695  11.366  91.702  1.00 29.10           C      4.780
ATOM   2569  CE1 TYR A 342      28.040  14.041  91.044  1.00 30.05           C      4.158
ATOM   2570  CE2 TYR A 342      27.322  11.842  90.454  1.00 30.54           C      4.646
ATOM   2571  CZ  TYR A 342      27.491  13.165  90.145  1.00 29.16           C      4.345
ATOM   2572  OH  TYR A 342      27.088  13.622  88.903  1.00 30.98           O      4.859
ATOM   2787  O   LEU A 368      29.619   8.822  92.092  1.00 29.91           O      5.134
ATOM   2793  CA  GLY A 369      32.168   8.463  93.116  1.00 27.52           C      5.069
ATOM   2794  C   GLY A 369      32.627   9.113  91.837  1.00 26.58           C      4.552
ATOM   2795  O   GLY A 369      32.887  10.298  91.896  1.00 28.34           O      3.657
ATOM   2796  N   PHE A 370      32.698   8.386  90.728  1.00 24.84           N      4.725
ATOM   2797  CA  PHE A 370      33.105   8.865  89.434  1.00 23.34           C      4.018
ATOM   2798  C   PHE A 370      31.864   9.099  88.636  1.00 23.67           C      4.659
ATOM   2799  O   PHE A 370      31.976   9.245  87.439  1.00 24.22           O      4.914
ATOM   2800  CB  PHE A 370      33.960   7.857  88.647  1.00 21.68           C      4.804
ATOM   2801  CG  PHE A 370      35.320   7.490  89.256  1.00 22.60           C      4.984
ATOM   2803  CD2 PHE A 370      36.415   8.320  89.098  1.00 21.71           C      5.236
ATOM   2804  CE1 PHE A 370      36.665   6.042  90.616  1.00 22.50           C      5.217
ATOM   2805  CE2 PHE A 370      37.621   8.016  89.706  1.00 21.00           C      5.177
ATOM   2806  CZ  PHE A 370      37.761   6.881  90.468  1.00 20.67           C      4.837
ATOM   2807  N   GLY A 371      30.669   9.136  89.217  1.00 24.86           N      5.061
ATOM   2808  CA  GLY A 371      29.445   9.374  88.478  1.00 25.32           C      5.229
ATOM   2809  C   GLY A 371      28.990   8.081  87.817  1.00 27.06           C      4.859
ATOM   2810  O   GLY A 371      29.509   6.987  88.094  1.00 27.40           O      4.988
ATOM   2811  N   TRP A 372      28.030   8.203  86.892  1.00 28.62           N      4.936
ATOM   2812  CA  TRP A 372      27.427   7.080  86.189  1.00 28.75           C      4.319
ATOM   2813  C   TRP A 372      26.671   7.665  85.028  1.00 28.38           C      5.282
ATOM   2814  O   TRP A 372      25.890   8.620  85.131  1.00 29.07           O      4.920
ATOM   2825  N   GLY A 373      26.889   7.095  83.854  1.00 29.47           N      4.770
ATOM   2826  CA  GLY A 373      26.157   7.599  82.710  1.00 29.66           C      5.212
ATOM   2827  C   GLY A 373      27.039   8.104  81.606  1.00 30.18           C      5.282
ATOM   2831  C   ALA A 374      28.410  10.350  80.020  1.00 33.69           C      5.154
ATOM   2832  O   ALA A 374      29.423  10.235  79.325  1.00 34.45           O      5.288
ATOM   2834  N   HIS A 375      28.343  11.167  81.103  1.00 34.29           N      4.892
ATOM   2835  CA  HIS A 375      29.472  11.981  81.575  1.00 32.59           C      4.777
ATOM   2836  C   HIS A 375      30.408  11.271  82.564  1.00 32.87           C      4.975
ATOM   2837  O   HIS A 375      31.252  11.920  83.173  1.00 33.20           O      4.134
ATOM   2838  CB  HIS A 375      28.946  13.292  82.214  1.00 30.21           C      5.126
ATOM   2839  CG  HIS A 375      28.479  14.269  81.138  1.00 33.02           C      5.102
ATOM   2840  ND1 HIS A 375      29.026  15.240  80.396  1.00 34.59           N      4.887
ATOM   2841  CD2 HIS A 375      27.190  14.213  80.661  1.00 34.15           C      5.230
ATOM   2842  CE1 HIS A 375      28.164  15.738  79.530  1.00 33.63           C      4.614
ATOM   2843  NE2 HIS A 375      27.053  15.099  79.704  1.00 34.09           N      4.752
ATOM   2844  N   MET A 376      30.347   9.949  82.710  1.00 30.85           N      4.277
ATOM   2845  CA  MET A 376      31.091   9.297  83.730  1.00 28.84           C      4.008
ATOM   2846  C   MET A 376      32.557   9.661  83.574  1.00 28.88           C      5.062
ATOM   2847  O   MET A 376      33.049   9.641  82.470  1.00 29.33           O      5.279
ATOM   2848  CB  MET A 376      30.874   7.823  83.593  1.00 30.20           C      5.280
ATOM   2849  CG  MET A 376      31.223   7.134  84.921  1.00 33.64           C      4.905
ATOM   2852  N   CYS A 377      33.255  10.007  84.661  1.00 29.19           N      5.166
ATOM   2853  CA  CYS A 377      34.588  10.506  84.697  1.00 28.48           C      4.031
ATOM   2854  C   CYS A 377      35.537   9.891  83.727  1.00 29.12           C      4.686
ATOM   2856  CB  CYS A 377      35.172  10.341  86.064  1.00 28.86           C      3.270
ATOM   2857  SG  CYS A 377      36.842  11.049  86.260  1.00 28.80           S      2.151
ATOM   2858  N   LEU A 378      35.863  10.678  82.720  1.00 29.09           N      4.938
ATOM   2859  CA  LEU A 378      36.814  10.295  81.718  1.00 29.46           C      4.940
ATOM   2860  C   LEU A 378      38.130   9.810  82.293  1.00 29.38           C      4.777
ATOM   2862  CB  LEU A 378      36.987  11.492  80.832  1.00 29.92           C      4.633
ATOM   2863  CG  LEU A 378      37.927  11.383  79.668  1.00 30.37           C      5.035
ATOM   2865  CD2 LEU A 378      38.053  12.783  79.113  1.00 29.82           C      4.707
ATOM   2866  N   GLY A 379      38.529  10.398  83.406  1.00 29.16           N      4.798
ATOM   2867  CA  GLY A 379      39.811  10.088  83.978  1.00 28.91           C      5.229
ATOM   2868  C   GLY A 379      39.745   8.956  84.976  1.00 29.53           C      4.653
ATOM   2869  O   GLY A 379      40.810   8.683  85.523  1.00 30.89           O      4.634
ATOM   2870  N   GLN A 380      38.642   8.216  85.204  1.00 30.23           N      5.086
ATOM   2891  C   LEU A 382      43.978   7.440  86.629  1.00 25.50           C      4.926
ATOM   2893  CB  LEU A 382      44.090   8.540  84.314  1.00 28.13           C      4.769
ATOM   2894  CG  LEU A 382      45.335   9.423  84.648  1.00 28.36           C      4.677
ATOM   2896  CD2 LEU A 382      45.292  10.719  83.828  1.00 26.99           C      4.584
ATOM   2897  N   ALA A 383      42.903   7.917  87.236  1.00 23.30           N      5.140
ATOM   2898  CA  ALA A 383      42.785   8.154  88.651  1.00 23.93           C      5.055
ATOM   2901  CB  ALA A 383      41.429   8.671  89.042  1.00 20.64           C      3.884
ATOM   2926  OE1 GLU A 386      45.680  10.715  88.724  1.00 27.65           O      4.086
ATOM   2934  SD  MET A 387      42.857   7.936  94.529  1.00 31.80           S      4.551
ATOM   2935  CE  MET A 387      41.926   7.844  93.060  1.00 34.68           C      4.506
