# Supplementary material for: A mathematical representation of protein binding sites using structural dispersion of atoms from principal axes for classification of binding ligands
Source: PLoS One. 2021 Apr 8;16(4):e0244905. doi: 10.1371/journal.pone.0244905 (PMC8031081; doi:10.1371/journal.pone.0244905)
Supplement: S1 Data — (ZIP) [file pone.0244905.s006.zip › pdbligand5_3_906/1CQJ.lig.PO4.pdb]

ATOM   1090  C   ARG A 152      40.892  66.067  72.274  1.00 31.37           C      4.915
ATOM   1091  O   ARG A 152      40.046  65.503  71.593  1.00 31.21           O      4.251
ATOM   1099  N   SER A 153      40.572  66.940  73.221  1.00 33.03           N      4.666
ATOM   1100  CA  SER A 153      39.198  67.287  73.542  1.00 32.84           C      4.534
ATOM   1101  C   SER A 153      38.809  68.642  72.962  1.00 32.24           C      4.635
ATOM   1102  O   SER A 153      39.611  69.577  72.965  1.00 31.40           O      4.929
ATOM   1103  CB  SER A 153      39.029  67.354  75.033  1.00 35.57           C      4.672
ATOM   1104  OG  SER A 153      37.752  67.865  75.319  1.00 41.22           O      3.833
ATOM   1105  N   GLY A 154      37.578  68.741  72.466  1.00 32.13           N      3.756
ATOM   1106  CA  GLY A 154      37.099  69.989  71.894  1.00 33.05           C      4.501
ATOM   1107  C   GLY A 154      36.619  70.955  72.973  1.00 34.41           C      4.886
ATOM   1108  O   GLY A 154      37.079  72.102  73.076  1.00 34.23           O      5.254
ATOM   1109  N   THR A 155      35.677  70.484  73.778  1.00 33.41           N      4.143
ATOM   1110  CA  THR A 155      35.152  71.271  74.868  1.00 33.98           C      5.041
ATOM   1113  CB  THR A 155      34.079  70.464  75.666  1.00 35.15           C      4.641
ATOM   1114  OG1 THR A 155      34.570  69.145  75.940  1.00 34.36           O      3.693
ATOM   1115  CG2 THR A 155      32.740  70.398  74.893  1.00 33.17           C      4.657
ATOM   1116  N   LEU A 156      37.247  70.895  76.152  1.00 35.11           N      5.022
ATOM   1786  CG  HIS A 246      37.140  61.557  73.284  1.00 29.61           C      5.063
ATOM   1787  ND1 HIS A 246      38.015  62.479  73.822  1.00 33.13           N      5.175
ATOM   1788  CD2 HIS A 246      36.145  62.271  72.720  1.00 31.53           C      4.475
ATOM   1789  CE1 HIS A 246      37.566  63.697  73.599  1.00 33.57           C      3.960
ATOM   1790  NE2 HIS A 246      36.431  63.597  72.931  1.00 33.80           N      3.362
ATOM   4095  N   GLY B 265      30.528  66.785  76.638  1.00 32.37           N      4.972
ATOM   4096  CA  GLY B 265      31.878  66.671  76.128  1.00 31.55           C      3.957
ATOM   4097  C   GLY B 265      32.655  65.676  76.960  1.00 31.68           C      4.197
ATOM   4098  O   GLY B 265      32.634  65.710  78.203  1.00 31.89           O      5.294
ATOM   4099  N   ALA B 266      33.351  64.783  76.268  1.00 30.59           N      3.600
ATOM   4100  CA  ALA B 266      34.108  63.757  76.944  1.00 28.95           C      4.501
ATOM   4101  C   ALA B 266      35.265  64.329  77.784  1.00 29.12           C      4.900
ATOM   4102  O   ALA B 266      35.452  63.918  78.941  1.00 27.54           O      4.874
ATOM   4103  CB  ALA B 266      34.590  62.752  75.914  1.00 26.92           C      4.484
ATOM   4104  N   GLY B 267      36.007  65.285  77.202  1.00 30.43           N      4.173
ATOM   4105  CA  GLY B 267      37.134  65.938  77.863  1.00 30.15           C      5.087
ATOM   4106  C   GLY B 267      36.657  66.779  79.037  1.00 33.09           C      4.472
ATOM   4108  N   LEU B 268      35.681  67.639  78.781  1.00 34.55           N      4.111
ATOM   4261  OD2 ASP B 288      30.606  62.453  75.538  1.00 37.59           O      4.902
