# Supplementary material for: A mathematical representation of protein binding sites using structural dispersion of atoms from principal axes for classification of binding ligands
Source: PLoS One. 2021 Apr 8;16(4):e0244905. doi: 10.1371/journal.pone.0244905 (PMC8031081; doi:10.1371/journal.pone.0244905)
Supplement: S1 Data — (ZIP) [file pone.0244905.s006.zip › pdbligand5_3_906/1CQX.lig.FAD.pdb]

ATOM    358  CG  ASN A  44      42.507  24.689  54.451  1.00 23.28           C      5.216
ATOM    359  OD1 ASN A  44      43.086  25.775  54.527  1.00 27.30           O      4.597
ATOM    360  ND2 ASN A  44      42.457  23.984  53.327  1.00 22.94           N      4.898
ATOM    369  N   ALA A  46      43.575  21.889  52.129  1.00 29.18           N      5.291
ATOM    370  CA  ALA A  46      44.833  22.255  51.507  1.00 31.95           C      5.174
ATOM    371  C   ALA A  46      45.969  21.799  52.422  1.00 35.16           C      5.083
ATOM    373  CB  ALA A  46      44.893  23.760  51.287  1.00 28.93           C      3.661
ATOM    374  N   HIS A  47      46.967  21.141  51.842  1.00 39.02           N      4.970
ATOM    375  CA  HIS A  47      48.104  20.677  52.621  1.00 42.26           C      4.787
ATOM    376  C   HIS A  47      49.003  21.867  52.924  1.00 43.00           C      4.976
ATOM    377  O   HIS A  47      49.103  22.797  52.129  1.00 43.02           O      4.223
ATOM    378  CB  HIS A  47      48.887  19.607  51.853  1.00 46.24           C      4.859
ATOM    379  CG  HIS A  47      48.068  18.404  51.494  1.00 51.73           C      5.264
ATOM    380  ND1 HIS A  47      47.724  18.097  50.195  1.00 53.94           N      4.330
ATOM    384  N   GLN A  48      49.631  21.842  54.093  1.00 44.06           N      4.971
ATOM    385  CA  GLN A  48      50.538  22.904  54.519  1.00 44.97           C      5.144
ATOM    386  C   GLN A  48      51.906  22.283  54.756  1.00 43.70           C      5.238
ATOM    387  O   GLN A  48      52.007  21.075  54.975  1.00 43.07           O      5.010
ATOM    393  N   GLU A  49      52.954  23.101  54.725  1.00 42.97           N      4.689
ATOM    394  CA  GLU A  49      54.302  22.588  54.928  1.00 42.77           C      5.123
ATOM    397  CB  GLU A  49      55.333  23.705  54.701  1.00 45.34           C      4.848
ATOM    670  CE  LYS A  84      39.917  31.603  62.741  1.00 31.46           C      4.752
ATOM    671  NZ  LYS A  84      39.753  32.654  63.782  1.00 35.36           N      4.490
ATOM   1483  CB  TYR A 190      37.145  37.842  60.089  1.00 13.24           C      4.403
ATOM   1484  CG  TYR A 190      37.277  36.842  61.228  1.00 14.10           C      4.719
ATOM   1485  CD1 TYR A 190      36.550  35.651  61.235  1.00 14.37           C      5.145
ATOM   1486  CD2 TYR A 190      38.053  37.143  62.346  1.00 13.85           C      4.909
ATOM   1487  CE1 TYR A 190      36.589  34.787  62.332  1.00 15.63           C      4.630
ATOM   1488  CE2 TYR A 190      38.099  36.294  63.442  1.00 15.82           C      5.203
ATOM   1489  CZ  TYR A 190      37.364  35.118  63.435  1.00 16.47           C      4.406
ATOM   1598  CA  ARG A 206      37.994  30.716  54.691  1.00 14.33           C      5.163
ATOM   1599  C   ARG A 206      37.515  32.023  55.332  1.00 14.94           C      5.122
ATOM   1600  O   ARG A 206      36.433  32.518  55.010  1.00 15.35           O      5.009
ATOM   1601  CB  ARG A 206      38.722  31.028  53.385  1.00 14.86           C      4.405
ATOM   1602  CG  ARG A 206      39.242  29.816  52.635  1.00 12.72           C      5.040
ATOM   1603  CD  ARG A 206      40.462  29.184  53.303  1.00 13.40           C      4.395
ATOM   1604  NE  ARG A 206      40.995  28.114  52.464  1.00 14.39           N      4.224
ATOM   1605  CZ  ARG A 206      40.537  26.864  52.436  1.00 16.26           C      4.568
ATOM   1606  NH1 ARG A 206      41.093  25.973  51.625  1.00 16.94           N      3.966
ATOM   1607  NH2 ARG A 206      39.567  26.483  53.259  1.00 16.22           N      4.813
ATOM   1608  N   GLN A 207      38.313  32.580  56.240  1.00 14.01           N      5.103
ATOM   1609  CA  GLN A 207      37.951  33.826  56.905  1.00 13.02           C      4.818
ATOM   1610  C   GLN A 207      38.518  35.043  56.184  1.00 13.58           C      4.612
ATOM   1611  O   GLN A 207      39.615  34.991  55.627  1.00 13.72           O      4.476
ATOM   1612  CB  GLN A 207      38.464  33.857  58.352  1.00 12.54           C      4.535
ATOM   1613  CG  GLN A 207      37.867  32.826  59.296  1.00 14.45           C      4.597
ATOM   1614  CD  GLN A 207      38.358  31.421  59.025  1.00 16.28           C      4.936
ATOM   1615  OE1 GLN A 207      39.566  31.156  59.052  1.00 16.58           O      5.002
ATOM   1617  N   TYR A 208      37.749  36.129  56.187  1.00 12.18           N      5.222
ATOM   1618  CA  TYR A 208      38.186  37.388  55.592  1.00 11.69           C      4.937
ATOM   1619  C   TYR A 208      37.744  38.534  56.491  1.00 13.50           C      4.517
ATOM   1620  O   TYR A 208      36.589  38.582  56.928  1.00 12.30           O      5.157
ATOM   1621  CB  TYR A 208      37.629  37.577  54.180  1.00 11.86           C      4.820
ATOM   1622  CG  TYR A 208      38.156  36.556  53.205  1.00 13.07           C      4.878
ATOM   1623  CD1 TYR A 208      37.430  35.406  52.906  1.00 13.76           C      5.235
ATOM   1624  CD2 TYR A 208      39.436  36.688  52.665  1.00 13.04           C      3.652
ATOM   1625  CE1 TYR A 208      37.970  34.412  52.100  1.00 15.94           C      4.744
ATOM   1626  CE2 TYR A 208      39.985  35.701  51.863  1.00 12.88           C      3.529
ATOM   1627  CZ  TYR A 208      39.250  34.565  51.589  1.00 14.60           C      4.688
ATOM   1628  OH  TYR A 208      39.807  33.561  50.839  1.00 17.80           O      5.158
ATOM   1629  N   SER A 209      38.675  39.442  56.782  1.00 12.80           N      5.112
ATOM   1630  CA  SER A 209      38.383  40.585  57.631  1.00 14.14           C      4.921
ATOM   1631  C   SER A 209      37.312  41.435  56.967  1.00 15.16           C      4.582
ATOM   1632  O   SER A 209      37.256  41.530  55.747  1.00 14.80           O      5.281
ATOM   1633  CB  SER A 209      39.640  41.434  57.839  1.00 13.72           C      4.721
ATOM   1634  OG  SER A 209      40.686  40.666  58.410  1.00 18.60           O      4.509
ATOM   1733  N   SER A 222      38.382  42.146  51.173  1.00 16.10           N      5.243
ATOM   1734  CA  SER A 222      39.464  42.346  50.224  1.00 16.83           C      5.132
ATOM   1735  C   SER A 222      40.276  41.053  50.192  1.00 16.47           C      4.722
ATOM   1736  O   SER A 222      40.854  40.637  51.197  1.00 14.68           O      4.944
ATOM   1739  N   VAL A 223      40.307  40.424  49.023  1.00 16.47           N      5.030
ATOM   1740  CA  VAL A 223      40.974  39.141  48.837  1.00 17.07           C      4.326
ATOM   1741  C   VAL A 223      42.253  39.166  48.002  1.00 19.09           C      4.763
ATOM   1742  O   VAL A 223      42.250  39.623  46.859  1.00 19.48           O      4.971
ATOM   1743  CB  VAL A 223      39.989  38.140  48.182  1.00 16.04           C      5.179
ATOM   1744  CG1 VAL A 223      40.632  36.768  48.047  1.00 14.80           C      5.079
ATOM   1745  CG2 VAL A 223      38.698  38.071  49.007  1.00 15.57           C      5.059
ATOM   1746  N   LYS A 224      43.340  38.658  48.577  1.00 19.02           N      5.124
ATOM   1747  CA  LYS A 224      44.618  38.591  47.879  1.00 20.25           C      5.071
ATOM   1748  C   LYS A 224      44.748  37.224  47.207  1.00 20.88           C      4.491
ATOM   1749  O   LYS A 224      44.579  36.193  47.851  1.00 19.47           O      5.273
ATOM   1750  CB  LYS A 224      45.774  38.788  48.861  1.00 21.43           C      4.847
ATOM   1751  CG  LYS A 224      47.141  38.813  48.203  1.00 24.12           C      5.200
ATOM   1766  N   GLU A 226      46.236  34.009  46.203  1.00 32.72           N      5.086
ATOM   1767  CA  GLU A 226      47.310  33.210  46.810  1.00 37.51           C      5.250
ATOM   1768  C   GLU A 226      47.927  32.093  45.969  1.00 40.82           C      5.122
ATOM   1769  O   GLU A 226      47.300  31.555  45.053  1.00 39.28           O      4.960
ATOM   1770  CB  GLU A 226      46.826  32.579  48.119  1.00 39.15           C      4.459
ATOM   1771  CG  GLU A 226      46.914  33.470  49.327  1.00 43.27           C      4.906
ATOM   1772  CD  GLU A 226      48.329  33.951  49.559  1.00 46.47           C      5.078
ATOM   1773  OE1 GLU A 226      49.262  33.124  49.439  1.00 49.04           O      4.313
ATOM   1775  N   GLY A 227      49.163  31.738  46.316  1.00 44.53           N      4.625
ATOM   1776  CA  GLY A 227      49.865  30.668  45.631  1.00 48.10           C      4.812
ATOM   1777  C   GLY A 227      50.324  30.949  44.217  1.00 50.36           C      4.628
ATOM   1779  N   GLY A 228      50.900  29.924  43.597  1.00 52.76           N      4.806
ATOM   1795  CA  GLN A 231      53.555  26.998  45.717  1.00 58.17           C      4.667
ATOM   1796  C   GLN A 231      52.289  26.734  44.909  1.00 54.91           C      4.301
ATOM   1797  O   GLN A 231      51.960  27.480  43.982  1.00 54.45           O      4.648
ATOM   1798  CB  GLN A 231      53.332  28.149  46.695  1.00 60.38           C      5.181
ATOM   1799  CG  GLN A 231      54.529  28.407  47.602  1.00 62.95           C      4.887
ATOM   1800  CD  GLN A 231      54.847  27.209  48.487  1.00 64.78           C      5.195
ATOM   1801  OE1 GLN A 231      55.865  27.185  49.180  1.00 65.62           O      4.947
ATOM   1802  NE2 GLN A 231      53.969  26.210  48.471  1.00 65.86           N      5.253
ATOM   1803  N   PRO A 232      51.569  25.650  45.242  1.00 51.44           N      5.047
ATOM   1804  CA  PRO A 232      50.333  25.288  44.547  1.00 48.31           C      5.288
ATOM   1805  C   PRO A 232      49.349  26.403  44.862  1.00 44.11           C      4.397
ATOM   1806  O   PRO A 232      49.142  26.730  46.030  1.00 45.42           O      5.147
ATOM   1807  CB  PRO A 232      49.931  23.981  45.230  1.00 49.09           C      5.087
ATOM   1808  CG  PRO A 232      51.268  23.416  45.692  1.00 51.04           C      4.574
ATOM   1809  CD  PRO A 232      51.851  24.666  46.300  1.00 50.53           C      5.015
ATOM   1810  N   PRO A 233      48.719  26.991  43.844  1.00 39.85           N      5.253
ATOM   1811  CA  PRO A 233      47.767  28.072  44.086  1.00 36.60           C      5.109
ATOM   1812  C   PRO A 233      46.685  27.729  45.108  1.00 33.60           C      5.167
ATOM   1813  O   PRO A 233      46.217  26.594  45.172  1.00 32.31           O      4.723
ATOM   1817  N   GLY A 234      46.316  28.721  45.913  1.00 31.19           N      5.068
ATOM   1818  CA  GLY A 234      45.295  28.524  46.925  1.00 27.68           C      3.817
ATOM   1819  C   GLY A 234      43.949  28.265  46.280  1.00 25.66           C      4.369
ATOM   1820  O   GLY A 234      43.647  28.818  45.227  1.00 25.20           O      4.886
ATOM   1821  N   TYR A 235      43.136  27.431  46.915  1.00 23.44           N      3.881
ATOM   1822  CA  TYR A 235      41.827  27.095  46.382  1.00 23.51           C      4.986
ATOM   1823  C   TYR A 235      40.821  28.236  46.314  1.00 22.59           C      4.952
ATOM   1824  O   TYR A 235      40.384  28.624  45.232  1.00 23.68           O      4.938
ATOM   1825  CB  TYR A 235      41.188  25.972  47.201  1.00 26.32           C      4.958
ATOM   1826  CG  TYR A 235      41.881  24.635  47.117  1.00 31.17           C      5.122
ATOM   1827  CD1 TYR A 235      42.324  23.992  48.270  1.00 32.57           C      4.627
ATOM   1828  CD2 TYR A 235      42.062  23.994  45.891  1.00 33.11           C      4.788
ATOM   1829  CE1 TYR A 235      42.931  22.742  48.213  1.00 36.42           C      4.061
ATOM   1831  CZ  TYR A 235      43.102  22.118  46.987  1.00 38.20           C      5.054
ATOM   1833  N   VAL A 236      40.455  28.770  47.473  1.00 20.66           N      4.845
ATOM   1834  CA  VAL A 236      39.430  29.808  47.543  1.00 19.00           C      5.181
ATOM   1835  C   VAL A 236      39.759  31.204  47.031  1.00 18.86           C      5.293
ATOM   1836  O   VAL A 236      38.911  31.851  46.410  1.00 19.36           O      5.166
ATOM   1837  CB  VAL A 236      38.874  29.906  48.993  1.00 18.65           C      4.802
ATOM   1838  CG1 VAL A 236      37.799  30.977  49.081  1.00 16.10           C      4.741
ATOM   1839  CG2 VAL A 236      38.308  28.544  49.416  1.00 15.73           C      5.001
ATOM   1840  N   SER A 237      40.969  31.686  47.287  1.00 17.90           N      4.585
ATOM   1841  CA  SER A 237      41.329  33.023  46.821  1.00 17.95           C      4.579
ATOM   1842  C   SER A 237      41.306  33.105  45.285  1.00 18.15           C      4.702
ATOM   1844  CB  SER A 237      42.711  33.429  47.356  1.00 16.32           C      4.841
ATOM   1845  OG  SER A 237      43.725  32.561  46.890  1.00 19.15           O      5.215
ATOM   1846  N   ASN A 238      41.855  32.098  44.607  1.00 19.77           N      4.612
ATOM   1853  ND2 ASN A 238      44.967  30.663  43.761  1.00 23.22           N      5.197
ATOM   3084  CG  GLU A 394      42.252  37.693  64.067  1.00 24.73           C      5.094
ATOM   3085  CD  GLU A 394      42.297  36.206  64.353  1.00 28.18           C      5.038
ATOM   3086  OE1 GLU A 394      43.206  35.512  63.842  1.00 29.33           O      4.803
ATOM   3087  OE2 GLU A 394      41.427  35.736  65.112  1.00 30.90           O      4.332
ATOM   3088  N   VAL A 395      44.922  37.611  62.431  1.00 19.15           N      5.000
ATOM   3089  CA  VAL A 395      45.265  37.868  61.031  1.00 18.51           C      4.881
ATOM   3090  C   VAL A 395      44.307  38.998  60.673  1.00 18.79           C      5.189
ATOM   3091  O   VAL A 395      43.103  38.872  60.869  1.00 18.14           O      4.808
ATOM   3092  CB  VAL A 395      44.998  36.626  60.146  1.00 18.70           C      5.243
ATOM   3093  CG1 VAL A 395      45.163  36.987  58.676  1.00 18.07           C      4.807
ATOM   3094  CG2 VAL A 395      45.974  35.512  60.515  1.00 16.79           C      4.751
ATOM   3095  N   PHE A 396      44.836  40.104  60.161  1.00 19.84           N      5.121
ATOM   3097  C   PHE A 396      44.226  41.808  58.445  1.00 21.03           C      5.193
ATOM   3106  N   GLY A 397      43.331  41.498  57.512  1.00 20.00           N      4.355
ATOM   3107  CA  GLY A 397      43.508  42.031  56.173  1.00 22.20           C      4.628
ATOM   3108  C   GLY A 397      44.189  41.132  55.155  1.00 23.00           C      4.904
ATOM   3109  O   GLY A 397      44.737  40.088  55.511  1.00 21.35           O      4.355
ATOM   3110  N   PRO A 398      44.206  41.555  53.876  1.00 25.28           N      4.992
ATOM   3111  CA  PRO A 398      44.762  40.914  52.680  1.00 26.97           C      4.568
ATOM   3112  C   PRO A 398      46.270  40.898  52.442  1.00 29.50           C      4.673
ATOM   3113  O   PRO A 398      46.741  40.157  51.581  1.00 30.14           O      4.713
ATOM   3114  CB  PRO A 398      44.043  41.633  51.559  1.00 27.34           C      4.154
ATOM   3115  CG  PRO A 398      44.101  43.048  52.069  1.00 27.04           C      4.661
ATOM   3116  CD  PRO A 398      43.580  42.844  53.489  1.00 25.80           C      5.195
