# Supplementary material for: A mathematical representation of protein binding sites using structural dispersion of atoms from principal axes for classification of binding ligands
Source: PLoS One. 2021 Apr 8;16(4):e0244905. doi: 10.1371/journal.pone.0244905 (PMC8031081; doi:10.1371/journal.pone.0244905)
Supplement: S1 Data — (ZIP) [file pone.0244905.s006.zip › pdbligand5_3_906/1CRK.lig.PO4.pdb]

ATOM    996  NE  ARG A 125      41.328  34.290  17.244  1.00 64.47           N      4.694
ATOM    997  CZ  ARG A 125      40.616  34.870  16.270  1.00 65.57           C      4.401
ATOM    998  NH1 ARG A 125      40.275  34.194  15.175  1.00 64.53           N      3.650
ATOM    999  NH2 ARG A 125      40.164  36.110  16.429  1.00 64.99           N      4.248
ATOM   1011  CB  ARG A 127      36.187  35.225  16.591  1.00 31.79           C      4.769
ATOM   1012  CG  ARG A 127      36.488  35.030  15.105  1.00 32.05           C      4.278
ATOM   1013  CD  ARG A 127      35.544  35.794  14.179  1.00 32.36           C      4.868
ATOM   1014  NE  ARG A 127      35.715  35.368  12.784  1.00 39.37           N      4.887
ATOM   1015  CZ  ARG A 127      34.726  35.191  11.901  1.00 38.60           C      4.610
ATOM   1016  NH1 ARG A 127      33.486  35.572  12.192  1.00 38.71           N      4.692
ATOM   1017  NH2 ARG A 127      34.989  34.699  10.694  1.00 35.29           N      3.500
ATOM   1843  NE  ARG A 231      34.159  39.548  12.692  1.00 51.58           N      5.283
ATOM   1844  CZ  ARG A 231      35.447  39.200  12.591  1.00 58.86           C      5.009
ATOM   1845  NH1 ARG A 231      36.285  39.354  13.619  1.00 61.58           N      4.670
ATOM   1846  NH2 ARG A 231      35.924  38.756  11.431  1.00 61.75           N      4.504
ATOM   1861  CD1 ILE A 233      38.808  38.349  18.333  1.00 32.46           C      5.097
ATOM   2264  CG  ASN A 281      31.795  36.228   8.882  1.00 28.81           C      4.900
ATOM   2265  OD1 ASN A 281      32.151  35.309   9.631  1.00 34.94           O      4.611
ATOM   2266  ND2 ASN A 281      32.658  36.986   8.212  1.00 30.11           N      4.340
ATOM   2302  CB  ARG A 287      36.301  31.866  13.091  1.00 36.61           C      5.207
ATOM   2303  CG  ARG A 287      36.678  31.868  11.631  1.00 42.97           C      4.255
ATOM   2304  CD  ARG A 287      37.923  31.044  11.396  1.00 48.76           C      4.563
ATOM   2305  NE  ARG A 287      39.071  31.581  12.123  1.00 52.84           N      4.947
ATOM   2306  CZ  ARG A 287      39.919  32.465  11.614  1.00 57.16           C      4.457
ATOM   2307  NH1 ARG A 287      39.745  32.903  10.374  1.00 60.17           N      3.321
ATOM   2308  NH2 ARG A 287      40.935  32.915  12.342  1.00 60.87           N      5.014
ATOM   2519  CD  GLN A 313      39.182  28.475   6.111  1.00 59.23           C      5.151
ATOM   2520  OE1 GLN A 313      39.507  29.626   6.423  1.00 60.97           O      4.135
ATOM   2537  CD  ARG A 315      42.684  31.602   6.736  1.00 97.48           C      5.142
ATOM   2538  NE  ARG A 315      42.776  32.475   7.912  1.00 99.99           N      4.836
ATOM   2539  CZ  ARG A 315      41.798  33.277   8.330  1.00100.67           C      4.365
ATOM   2540  NH1 ARG A 315      40.571  33.151   7.833  1.00101.22           N      3.291
ATOM   2541  NH2 ARG A 315      42.020  34.129   9.327  1.00100.99           N      4.542
ATOM   2685  NE  ARG A 336      33.208  30.743   9.111  1.00 37.94           N      5.165
ATOM   2686  CZ  ARG A 336      34.458  31.157   8.912  1.00 42.29           C      4.572
ATOM   2687  NH1 ARG A 336      34.686  32.325   8.310  1.00 42.97           N      3.595
ATOM   2688  NH2 ARG A 336      35.482  30.394   9.289  1.00 43.72           N      4.656
