# Supplementary material for: A mathematical representation of protein binding sites using structural dispersion of atoms from principal axes for classification of binding ligands
Source: PLoS One. 2021 Apr 8;16(4):e0244905. doi: 10.1371/journal.pone.0244905 (PMC8031081; doi:10.1371/journal.pone.0244905)
Supplement: S1 Data — (ZIP) [file pone.0244905.s006.zip › pdbligand5_3_906/1CRX.lig.PO4.pdb]

ATOM    286  O5'  DG C  15      70.956  39.380  86.734  1.00 26.26           O      5.126
ATOM    287  C5'  DG C  15      71.181  39.459  85.327  1.00 25.61           C      4.218
ATOM    288  C4'  DG C  15      70.565  40.719  84.757  1.00 22.72           C      3.201
ATOM    289  O4'  DG C  15      69.122  40.670  84.835  1.00 21.89           O      4.218
ATOM    290  C3'  DG C  15      70.973  42.029  85.427  1.00 20.25           C      2.617
ATOM    291  O3'  DG C  15      71.053  43.034  84.417  1.00 23.03           O      1.601
ATOM    292  C2'  DG C  15      69.787  42.339  86.322  1.00 18.41           C      3.908
ATOM    293  C1'  DG C  15      68.646  41.860  85.450  1.00 19.70           C      4.350
ATOM   5207  CG  ARG B 173      73.161  41.890  78.085  1.00 11.02           C      4.395
ATOM   5208  CD  ARG B 173      71.755  42.339  78.432  1.00 15.06           C      5.066
ATOM   5209  NE  ARG B 173      71.746  43.280  79.543  1.00 20.26           N      3.922
ATOM   5210  CZ  ARG B 173      71.914  44.593  79.417  1.00 24.63           C      4.306
ATOM   5211  NH1 ARG B 173      72.104  45.136  78.222  1.00 24.06           N      5.081
ATOM   5212  NH2 ARG B 173      71.909  45.365  80.497  1.00 31.47           N      3.749
ATOM   5431  CD  LYS B 201      68.182  43.191  80.215  1.00 26.56           C      5.222
ATOM   5432  CE  LYS B 201      67.526  43.425  81.559  1.00 25.44           C      5.141
ATOM   5433  NZ  LYS B 201      67.283  42.122  82.215  1.00 25.53           N      5.246
ATOM   6097  CG  HIS B 289      74.483  37.859  81.675  1.00 14.72           C      4.988
ATOM   6098  ND1 HIS B 289      74.022  38.164  80.412  1.00 18.38           N      4.844
ATOM   6099  CD2 HIS B 289      74.024  38.839  82.488  1.00 18.93           C      4.642
ATOM   6100  CE1 HIS B 289      73.314  39.279  80.459  1.00 17.98           C      4.898
ATOM   6101  NE2 HIS B 289      73.300  39.709  81.706  1.00 21.15           N      3.883
ATOM   6119  CD  ARG B 292      76.162  42.045  80.852  1.00 16.73           C      4.741
ATOM   6120  NE  ARG B 292      75.400  43.175  81.371  1.00 14.22           N      3.714
ATOM   6121  CZ  ARG B 292      75.438  44.399  80.857  1.00 17.07           C      4.267
ATOM   6122  NH1 ARG B 292      76.202  44.652  79.809  1.00 17.72           N      4.890
ATOM   6123  NH2 ARG B 292      74.715  45.376  81.395  1.00 22.05           N      3.914
ATOM   6277  CG  TRP B 315      75.014  48.542  84.387  1.00 21.54           C      4.898
ATOM   6278  CD1 TRP B 315      73.957  47.673  84.361  1.00 21.90           C      5.000
ATOM   6279  CD2 TRP B 315      76.198  47.732  84.336  1.00 24.20           C      5.004
ATOM   6280  NE1 TRP B 315      74.411  46.371  84.301  1.00 18.86           N      4.032
ATOM   6281  CE2 TRP B 315      75.782  46.380  84.284  1.00 16.55           C      4.893
ATOM   6283  CZ2 TRP B 315      76.691  45.317  84.226  1.00 20.62           C      5.004
ATOM   6322  CG2 ILE B 320      71.784  46.396  87.186  1.00 37.46           C      5.067
ATOM   6352  CG  TYR B 324      76.288  42.860  86.824  1.00 26.30           C      5.245
ATOM   6353  CD1 TYR B 324      75.072  43.536  86.817  1.00 26.79           C      4.410
ATOM   6354  CD2 TYR B 324      76.491  41.868  85.867  1.00 15.80           C      4.992
ATOM   6355  CE1 TYR B 324      74.088  43.230  85.896  1.00 30.89           C      3.059
ATOM   6356  CE2 TYR B 324      75.506  41.554  84.937  1.00 20.31           C      3.846
ATOM   6357  CZ  TYR B 324      74.303  42.237  84.955  1.00 25.29           C      2.649
ATOM   6358  OH  TYR B 324      73.298  41.945  84.042  1.00 24.54           O      1.611
