# Supplementary material for: A mathematical representation of protein binding sites using structural dispersion of atoms from principal axes for classification of binding ligands
Source: PLoS One. 2021 Apr 8;16(4):e0244905. doi: 10.1371/journal.pone.0244905 (PMC8031081; doi:10.1371/journal.pone.0244905)
Supplement: S1 Data — (ZIP) [file pone.0244905.s006.zip › pdbligand5_3_906/1CT9.lig.AMP.pdb]

ATOM   1861  N   LEU A 232      12.368  49.401 123.312  1.00 17.13           N      4.967
ATOM   1862  CA  LEU A 232      12.395  48.839 121.984  1.00 20.94           C      5.184
ATOM   1863  C   LEU A 232      13.791  48.304 121.776  1.00 29.91           C      4.576
ATOM   1864  O   LEU A 232      14.754  49.064 121.681  1.00 31.75           O      5.150
ATOM   1865  CB  LEU A 232      12.116  49.893 120.902  1.00 33.89           C      5.266
ATOM   1866  CG  LEU A 232      10.754  50.547 120.970  1.00 29.27           C      4.740
ATOM   1867  CD1 LEU A 232      10.612  51.459 119.762  1.00 19.26           C      5.010
ATOM   1868  CD2 LEU A 232       9.625  49.522 120.913  1.00 12.26           C      4.809
ATOM   1869  N   LEU A 233      13.906  46.982 121.718  1.00 27.20           N      5.186
ATOM   1870  CA  LEU A 233      15.191  46.326 121.572  1.00 27.10           C      4.963
ATOM   1871  C   LEU A 233      15.472  45.788 120.173  1.00 49.30           C      4.775
ATOM   1872  O   LEU A 233      14.775  44.887 119.710  1.00 41.83           O      4.690
ATOM   1877  N   SER A 234      16.503  46.325 119.504  1.00 35.40           N      4.885
ATOM   1878  CA  SER A 234      16.857  45.841 118.177  1.00 26.81           C      4.849
ATOM   1879  C   SER A 234      17.994  44.866 118.277  1.00 37.77           C      5.226
ATOM   1881  CB  SER A 234      17.353  46.930 117.249  1.00 19.47           C      4.897
ATOM   1882  OG  SER A 234      18.563  47.468 117.747  1.00 59.23           O      4.659
ATOM   1899  N   ASP A 238      22.729  50.952 120.229  1.00 35.48           N      5.158
ATOM   1900  CA  ASP A 238      21.912  52.008 120.808  1.00 69.22           C      4.612
ATOM   1901  C   ASP A 238      20.800  51.527 121.729  1.00 24.75           C      4.508
ATOM   1903  CB  ASP A 238      21.468  53.063 119.742  1.00 13.31           C      5.269
ATOM   1904  CG  ASP A 238      22.442  53.148 118.575  1.00 43.71           C      4.419
ATOM   1905  OD1 ASP A 238      22.199  52.917 117.375  1.00 39.62           O      4.658
ATOM   1907  N   SER A 239      19.910  50.747 121.123  1.00 23.59           N      4.710
ATOM   1908  CA  SER A 239      18.765  50.215 121.800  1.00 22.12           C      4.756
ATOM   1911  CB  SER A 239      17.751  49.622 120.829  1.00 23.92           C      5.178
ATOM   1912  OG  SER A 239      18.089  48.284 120.487  1.00 27.53           O      4.607
ATOM   2022  C   PHE A 270      11.054  44.430 120.928  1.00 35.33           C      4.424
ATOM   2023  O   PHE A 270      11.830  45.364 120.826  1.00 19.17           O      5.131
ATOM   2031  N   ALA A 271      10.922  43.478 120.016  1.00 17.54           N      4.251
ATOM   2032  CA  ALA A 271      11.691  43.502 118.789  1.00 12.27           C      4.370
ATOM   2033  C   ALA A 271      10.774  43.082 117.695  1.00 16.57           C      4.604
ATOM   2034  O   ALA A 271       9.864  42.294 117.920  1.00 17.76           O      4.831
ATOM   2035  CB  ALA A 271      12.963  42.695 118.778  1.00 20.34           C      4.626
ATOM   2036  N   VAL A 272      10.970  43.642 116.522  1.00 13.52           N      5.119
ATOM   2037  CA  VAL A 272      10.061  43.288 115.447  1.00 14.34           C      4.704
ATOM   2038  C   VAL A 272      10.870  42.813 114.272  1.00 20.95           C      4.828
ATOM   2039  O   VAL A 272      12.018  43.198 114.108  1.00 18.37           O      4.070
ATOM   2040  CB  VAL A 272       9.154  44.463 115.020  1.00 22.54           C      4.894
ATOM   2041  CG1 VAL A 272       9.927  45.661 114.457  1.00 18.94           C      4.850
ATOM   2043  N   GLY A 273      10.266  41.984 113.446  1.00 29.20           N      5.235
ATOM   2080  CA  ASP A 279      17.222  42.099 114.437  1.00 31.43           C      5.024
ATOM   2083  CB  ASP A 279      16.150  43.098 114.007  1.00 54.02           C      4.732
ATOM   2084  CG  ASP A 279      16.765  44.281 113.330  1.00100.00           C      4.932
ATOM   2085  OD1 ASP A 279      16.147  45.260 112.983  1.00 43.72           O      5.235
ATOM   2086  OD2 ASP A 279      18.056  44.160 113.173  1.00 53.62           O      4.979
ATOM   2482  SD  MET A 329       9.923  52.719 115.772  1.00100.00           S      4.895
ATOM   2510  SD  MET A 332       9.015  46.854 118.203  1.00 22.74           S      4.982
ATOM   2511  CE  MET A 332       9.735  48.287 117.340  1.00 19.89           C      4.920
ATOM   2606  C   LEU A 345      12.777  53.441 124.002  1.00 21.22           C      5.052
ATOM   2607  O   LEU A 345      12.819  52.217 123.803  1.00 17.98           O      4.575
ATOM   2612  N   SER A 346      13.345  54.358 123.238  1.00 17.15           N      4.641
ATOM   2613  CA  SER A 346      14.040  54.038 122.014  1.00 14.09           C      5.201
ATOM   2614  C   SER A 346      15.451  54.568 122.019  1.00 22.44           C      5.038
ATOM   2615  O   SER A 346      15.760  55.480 122.779  1.00 19.96           O      4.761
ATOM   2616  CB  SER A 346      13.335  54.795 120.894  1.00 22.22           C      4.806
ATOM   2617  OG  SER A 346      13.438  54.083 119.693  1.00 44.72           O      4.641
ATOM   2618  N   GLY A 347      16.287  54.015 121.134  1.00 24.07           N      4.994
ATOM   2619  CA  GLY A 347      17.680  54.416 120.968  1.00 24.16           C      5.026
ATOM   2620  C   GLY A 347      17.895  55.389 119.783  1.00 24.01           C      4.251
ATOM   2621  O   GLY A 347      19.023  55.726 119.342  1.00 22.27           O      4.569
ATOM   2622  N   GLU A 348      16.816  55.872 119.220  1.00 15.27           N      5.175
ATOM   2623  CA  GLU A 348      16.996  56.844 118.143  1.00 11.01           C      4.823
ATOM   2624  C   GLU A 348      17.794  58.085 118.573  1.00 45.49           C      5.150
ATOM   2626  CB  GLU A 348      15.618  57.385 117.740  1.00 15.75           C      4.900
ATOM   2627  CG  GLU A 348      15.081  56.846 116.409  1.00100.00           C      4.923
ATOM   2628  CD  GLU A 348      14.139  55.706 116.662  1.00100.00           C      4.968
ATOM   2629  OE1 GLU A 348      13.376  55.265 115.817  1.00100.00           O      4.936
ATOM   2630  OE2 GLU A 348      14.226  55.261 117.898  1.00100.00           O      5.033
ATOM   2646  CG  ASP A 351      23.070  55.490 114.634  1.00 35.41           C      4.712
ATOM   2647  OD1 ASP A 351      21.954  55.086 114.877  1.00 76.44           O      4.890
ATOM   2656  OE1 GLU A 352      19.436  59.639 113.255  1.00 30.84           O      5.287
ATOM   2692  CE1 TYR A 357      22.170  56.099 111.499  1.00 49.22           C      4.995
ATOM   2695  OH  TYR A 357      20.532  57.600 112.305  1.00 71.47           O      4.628
ATOM   2922  CB  ASP A 384      14.953  59.487 112.963  1.00100.00           C      4.999
ATOM   2923  CG  ASP A 384      15.872  58.952 111.900  1.00100.00           C      4.501
ATOM   2924  OD1 ASP A 384      16.422  57.870 112.029  1.00100.00           O      4.827
ATOM   2944  NE  ARG A 387      12.528  55.159 111.075  1.00100.00           N      5.171
ATOM   2947  NH2 ARG A 387      14.133  55.915 109.593  1.00 58.52           N      5.259
ATOM   3424  NZ  LYS A 449      22.284  50.079 113.288  1.00100.00           N      4.723
ATOM   3478  CG2 VAL A 456      12.547  45.168 110.613  1.00 36.98           C      4.609
