# Supplementary material for: A mathematical representation of protein binding sites using structural dispersion of atoms from principal axes for classification of binding ligands
Source: PLoS One. 2021 Apr 8;16(4):e0244905. doi: 10.1371/journal.pone.0244905 (PMC8031081; doi:10.1371/journal.pone.0244905)
Supplement: S1 Data — (ZIP) [file pone.0244905.s006.zip › pdbligand5_3_906/1CU1.lig.PO4.pdb]

ATOM   1594  O   ALA A 204      50.960  84.181  94.375  1.00 29.41           O      5.067
ATOM   1598  C   PRO A 205      49.930  85.673  92.158  1.00 36.89           C      5.095
ATOM   1599  O   PRO A 205      51.061  85.322  91.877  1.00 40.14           O      4.707
ATOM   1603  N   THR A 206      48.848  85.364  91.445  1.00 42.07           N      4.743
ATOM   1604  CA  THR A 206      48.918  84.628  90.189  1.00 45.59           C      4.448
ATOM   1605  C   THR A 206      49.597  85.547  89.189  1.00 46.74           C      4.391
ATOM   1606  O   THR A 206      49.468  86.770  89.256  1.00 46.67           O      4.480
ATOM   1607  CB  THR A 206      47.520  84.277  89.614  1.00 47.46           C      5.283
ATOM   1608  OG1 THR A 206      46.675  83.752  90.652  1.00 46.18           O      5.097
ATOM   1609  CG2 THR A 206      47.668  83.245  88.492  1.00 43.92           C      4.713
ATOM   1610  N   GLY A 207      50.313  84.952  88.251  1.00 50.65           N      3.489
ATOM   1611  CA  GLY A 207      51.008  85.756  87.273  1.00 51.58           C      4.132
ATOM   1612  C   GLY A 207      52.104  86.551  87.950  1.00 51.03           C      4.544
ATOM   1613  O   GLY A 207      52.262  87.739  87.693  1.00 52.46           O      5.213
ATOM   1614  N   SER A 208      52.852  85.903  88.838  1.00 48.24           N      3.889
ATOM   1615  CA  SER A 208      53.953  86.562  89.514  1.00 46.26           C      4.885
ATOM   1616  C   SER A 208      55.183  85.784  89.109  1.00 44.21           C      4.767
ATOM   1617  O   SER A 208      56.293  86.049  89.554  1.00 44.86           O      4.763
ATOM   1618  CB  SER A 208      53.775  86.515  91.027  1.00 47.58           C      5.260
ATOM   1619  OG  SER A 208      52.627  87.239  91.406  1.00 53.43           O      4.635
ATOM   1620  N   GLY A 209      54.978  84.798  88.259  1.00 43.38           N      3.898
ATOM   1621  CA  GLY A 209      56.107  84.023  87.793  1.00 42.16           C      4.434
ATOM   1622  C   GLY A 209      56.528  82.943  88.744  1.00 40.91           C      4.389
ATOM   1623  O   GLY A 209      57.653  82.435  88.647  1.00 40.04           O      4.506
ATOM   1624  N   LYS A 210      55.622  82.614  89.670  1.00 43.24           N      3.577
ATOM   1625  CA  LYS A 210      55.837  81.569  90.674  1.00 39.49           C      4.152
ATOM   1626  C   LYS A 210      56.267  80.342  89.909  1.00 35.96           C      4.560
ATOM   1627  O   LYS A 210      57.193  79.626  90.283  1.00 32.59           O      5.279
ATOM   1628  CB  LYS A 210      54.522  81.200  91.362  1.00 39.12           C      3.633
ATOM   1629  CG  LYS A 210      54.176  81.952  92.600  1.00 40.13           C      4.377
ATOM   1630  CD  LYS A 210      53.144  81.157  93.401  1.00 44.56           C      4.893
ATOM   1631  CE  LYS A 210      51.804  81.028  92.680  1.00 39.30           C      4.153
ATOM   1632  NZ  LYS A 210      51.224  82.386  92.513  1.00 39.91           N      3.973
ATOM   1633  N   SER A 211      55.547  80.096  88.824  1.00 37.64           N      3.863
ATOM   1634  CA  SER A 211      55.795  78.913  88.018  1.00 37.91           C      4.808
ATOM   1635  C   SER A 211      56.714  79.135  86.843  1.00 33.31           C      4.532
ATOM   1637  CB  SER A 211      54.461  78.342  87.524  1.00 39.61           C      4.496
ATOM   1638  OG  SER A 211      54.397  76.959  87.818  1.00 46.47           O      4.665
ATOM   1639  N   THR A 212      56.998  80.396  86.527  1.00 32.97           N      4.190
ATOM   1640  CA  THR A 212      57.844  80.718  85.364  1.00 34.79           C      5.250
ATOM   1643  CB  THR A 212      57.021  81.452  84.290  1.00 31.28           C      5.043
ATOM   1644  OG1 THR A 212      56.283  82.531  84.881  1.00 39.11           O      4.107
ATOM   1645  CG2 THR A 212      56.054  80.519  83.672  1.00 26.15           C      5.053
ATOM   1830  CE1 PHE A 238      52.907  77.957  84.417  1.00 39.37           C      5.173
ATOM   2204  CG  ASP A 290      52.878  76.681  91.029  1.00 33.83           C      4.531
ATOM   2205  OD1 ASP A 290      52.022  77.146  91.816  1.00 28.79           O      4.439
ATOM   2206  OD2 ASP A 290      53.314  77.313  90.046  1.00 36.21           O      5.065
ATOM   2215  OE2 GLU A 291      48.733  77.289  89.898  1.00 56.85           O      4.711
