# Supplementary material for: A mathematical representation of protein binding sites using structural dispersion of atoms from principal axes for classification of binding ligands
Source: PLoS One. 2021 Apr 8;16(4):e0244905. doi: 10.1371/journal.pone.0244905 (PMC8031081; doi:10.1371/journal.pone.0244905)
Supplement: S1 Data — (ZIP) [file pone.0244905.s006.zip › pdbligand5_3_906/1CWU.lig.NAD.pdb]

ATOM    104  N   GLY A  25       2.496  81.198  17.853  1.00 17.91           N      4.725
ATOM    105  CA  GLY A  25       2.188  80.582  19.115  1.00 16.21           C      4.203
ATOM    106  C   GLY A  25       3.061  80.833  20.326  1.00 20.18           C      4.985
ATOM    107  O   GLY A  25       3.139  79.986  21.182  1.00 32.21           O      5.142
ATOM    108  N   ILE A  26       3.686  81.993  20.443  1.00 20.26           N      4.988
ATOM    109  CA  ILE A  26       4.445  82.292  21.663  1.00 13.51           C      4.888
ATOM    110  C   ILE A  26       3.795  83.462  22.411  1.00 25.01           C      4.693
ATOM    111  O   ILE A  26       3.355  84.422  21.799  1.00 26.25           O      5.138
ATOM    112  CB  ILE A  26       5.901  82.692  21.367  1.00 18.59           C      5.224
ATOM    116  N   ALA A  27       3.800  83.422  23.734  1.00 22.66           N      4.655
ATOM    117  CA  ALA A  27       3.244  84.519  24.507  1.00 18.81           C      5.145
ATOM    120  CB  ALA A  27       1.807  84.310  24.755  1.00 17.74           C      4.311
ATOM    126  CG  ASP A  28       4.588  82.004  28.475  1.00 20.57           C      5.019
ATOM    127  OD1 ASP A  28       5.101  81.090  27.785  1.00 28.84           O      4.169
ATOM    128  OD2 ASP A  28       3.677  81.796  29.306  1.00 24.03           O      5.184
ATOM    139  C   ASN A  30       6.882  77.701  28.205  1.00 20.18           C      4.551
ATOM    140  O   ASN A  30       6.717  76.643  28.801  1.00 24.81           O      4.966
ATOM    145  N   GLY A  31       6.609  77.831  26.922  1.00 15.29           N      5.171
ATOM    146  CA  GLY A  31       6.131  76.696  26.146  1.00 17.05           C      4.639
ATOM    147  C   GLY A  31       7.114  76.184  25.111  1.00 19.66           C      4.512
ATOM    148  O   GLY A  31       8.311  76.481  25.152  1.00 15.58           O      4.800
ATOM    149  N   TYR A  32       6.590  75.425  24.164  1.00 14.43           N      4.685
ATOM    150  CA  TYR A  32       7.423  74.852  23.128  1.00 12.89           C      3.938
ATOM    151  C   TYR A  32       7.809  75.826  22.046  1.00 20.78           C      4.779
ATOM    153  CB  TYR A  32       6.742  73.626  22.517  1.00 13.98           C      5.141
ATOM    154  CG  TYR A  32       6.837  72.364  23.374  1.00 21.22           C      4.343
ATOM    156  CD2 TYR A  32       5.726  71.546  23.558  1.00 19.37           C      4.909
ATOM    158  CE2 TYR A  32       5.813  70.375  24.295  1.00 18.21           C      5.246
ATOM    159  CZ  TYR A  32       7.021  69.980  24.815  1.00 22.92           C      4.829
ATOM    160  OH  TYR A  32       7.113  68.793  25.487  1.00  8.16           O      5.006
ATOM    161  N   GLY A  33       6.892  76.738  21.742  1.00 25.27           N      4.444
ATOM    278  O   GLY A  50       2.214  84.053  17.805  1.00 29.74           O      5.271
ATOM    281  C   THR A  51      -0.199  86.506  19.090  1.00 28.79           C      5.217
ATOM    286  N   TRP A  52      -0.885  85.656  19.846  1.00 21.55           N      5.045
ATOM    287  CA  TRP A  52      -2.328  85.731  19.998  1.00 26.33           C      4.672
ATOM    289  O   TRP A  52      -2.293  87.387  21.784  1.00 28.27           O      5.205
ATOM    290  CB  TRP A  52      -2.827  84.571  20.861  1.00 26.06           C      4.953
ATOM    291  CG  TRP A  52      -4.284  84.514  20.936  1.00 22.91           C      4.926
ATOM    292  CD1 TRP A  52      -5.147  84.748  19.917  1.00 26.05           C      4.802
ATOM    293  CD2 TRP A  52      -5.067  84.392  22.111  1.00 20.15           C      5.003
ATOM    294  NE1 TRP A  52      -6.431  84.700  20.370  1.00 22.82           N      5.221
ATOM    295  CE2 TRP A  52      -6.410  84.453  21.715  1.00 25.44           C      5.176
ATOM    296  CE3 TRP A  52      -4.766  84.155  23.456  1.00 22.61           C      4.549
ATOM    297  CZ2 TRP A  52      -7.459  84.285  22.620  1.00 28.82           C      4.767
ATOM    298  CZ3 TRP A  52      -5.799  83.983  24.356  1.00 22.90           C      4.586
ATOM    299  CH2 TRP A  52      -7.131  84.079  23.937  1.00 26.11           C      5.070
ATOM    318  CB  ALA A  55      -0.962  86.904  24.972  1.00 32.90           C      4.847
ATOM    579  C   LEU A  88      -3.826  86.385  16.087  1.00 22.21           C      4.638
ATOM    580  O   LEU A  88      -3.724  86.081  17.273  1.00 26.67           O      5.109
ATOM    581  CB  LEU A  88      -1.757  86.133  14.789  1.00 29.82           C      5.176
ATOM    582  CG  LEU A  88      -2.260  84.781  14.235  1.00 30.24           C      5.169
ATOM    584  CD2 LEU A  88      -1.180  83.719  14.336  1.00 17.26           C      4.496
ATOM    585  N   ASP A  89      -4.859  86.032  15.357  1.00 16.23           N      4.550
ATOM    586  CA  ASP A  89      -5.845  85.140  15.937  1.00 16.45           C      4.580
ATOM    587  C   ASP A  89      -6.204  84.141  14.868  1.00 24.94           C      4.752
ATOM    588  O   ASP A  89      -6.844  84.475  13.875  1.00 29.08           O      4.976
ATOM    589  CB  ASP A  89      -7.047  85.830  16.501  1.00 13.19           C      5.030
ATOM    590  CG  ASP A  89      -7.913  84.880  17.262  1.00 21.95           C      4.289
ATOM    591  OD1 ASP A  89      -7.995  83.731  16.799  1.00 23.40           O      5.197
ATOM    592  OD2 ASP A  89      -8.356  85.190  18.388  1.00 18.50           O      4.519
ATOM    593  N   ALA A  90      -5.686  82.926  15.039  1.00 28.55           N      5.294
ATOM    594  CA  ALA A  90      -5.788  81.868  14.035  1.00 27.50           C      4.825
ATOM    595  C   ALA A  90      -7.138  81.213  13.797  1.00 25.76           C      5.288
ATOM    597  CB  ALA A  90      -4.664  80.838  14.203  1.00 27.85           C      4.811
ATOM    598  N   VAL A  91      -8.150  81.706  14.495  1.00 27.49           N      5.031
ATOM    599  CA  VAL A  91      -9.500  81.220  14.308  1.00 29.38           C      5.160
ATOM    602  CB  VAL A  91     -10.294  81.354  15.587  1.00 29.97           C      4.647
ATOM    604  CG2 VAL A  91      -9.708  80.454  16.666  1.00 22.26           C      4.766
ATOM    926  ND1 HIS A 135      -0.369  74.663  15.301  1.00 26.44           N      5.188
ATOM    928  CE1 HIS A 135      -1.667  74.818  15.477  1.00 19.73           C      5.157
ATOM    931  CA  SER A 136       2.519  76.033  18.037  1.00 10.37           C      4.424
ATOM    932  C   SER A 136       1.416  76.594  18.896  1.00 21.11           C      5.210
ATOM    933  O   SER A 136       1.671  77.262  19.911  1.00 25.14           O      4.094
ATOM    934  CB  SER A 136       3.859  76.647  18.419  1.00 22.67           C      4.639
ATOM    935  OG  SER A 136       4.126  76.503  19.797  1.00 34.55           O      5.157
ATOM    936  N   LEU A 137       0.179  76.319  18.494  1.00 19.81           N      5.169
ATOM    937  CA  LEU A 137      -0.973  76.836  19.211  1.00 18.76           C      4.443
ATOM    938  C   LEU A 137      -2.171  75.907  19.168  1.00 25.39           C      5.209
ATOM    939  O   LEU A 137      -2.126  74.842  18.577  1.00 26.14           O      4.575
ATOM    940  CB  LEU A 137      -1.350  78.199  18.637  1.00 14.32           C      4.921
ATOM    941  CG  LEU A 137      -1.534  78.112  17.136  1.00 18.44           C      4.729
ATOM    942  CD1 LEU A 137      -3.006  77.977  16.782  1.00 23.39           C      5.120
ATOM    943  CD2 LEU A 137      -0.897  79.285  16.447  1.00 23.12           C      5.272
ATOM    944  N   GLY A 138      -3.237  76.333  19.825  1.00 23.62           N      5.125
ATOM    945  CA  GLY A 138      -4.489  75.596  19.867  1.00 22.38           C      5.252
ATOM    946  C   GLY A 138      -5.337  76.166  21.013  1.00 33.49           C      5.200
ATOM    947  O   GLY A 138      -4.924  77.081  21.720  1.00 28.57           O      4.298
ATOM    948  N   ASN A 139      -6.519  75.611  21.205  1.00 29.37           N      5.255
ATOM    949  CA  ASN A 139      -7.380  76.055  22.277  1.00 25.40           C      5.050
ATOM    952  CB  ASN A 139      -7.829  77.514  22.051  1.00 32.39           C      4.645
ATOM    953  CG  ASN A 139      -8.812  78.026  23.140  1.00 45.46           C      4.844
ATOM   1108  CA  ALA A 161      -8.430  76.797  16.924  1.00  9.92           C      5.249
ATOM   1111  CB  ALA A 161      -8.757  77.127  18.370  1.00 10.55           C      4.741
ATOM   1288  N   LEU A 186       2.875  71.027  16.578  1.00 28.20           N      5.197
ATOM   1289  CA  LEU A 186       3.028  70.221  17.769  1.00 19.50           C      5.184
ATOM   1290  C   LEU A 186       1.727  69.480  18.028  1.00 22.48           C      4.491
ATOM   1291  O   LEU A 186       0.672  70.098  18.183  1.00 17.26           O      4.783
ATOM   1292  CB  LEU A 186       3.410  71.104  18.949  1.00 16.51           C      4.855
ATOM   1293  CG  LEU A 186       4.700  71.899  18.722  1.00 23.74           C      5.015
ATOM   1294  CD1 LEU A 186       5.213  72.462  20.024  1.00 24.15           C      4.251
ATOM   1296  N   THR A 187       1.777  68.155  18.012  1.00 21.30           N      4.742
ATOM   1297  CA  THR A 187       0.577  67.375  18.267  1.00 17.33           C      4.865
ATOM   1298  C   THR A 187       0.693  66.654  19.617  1.00 24.47           C      4.339
ATOM   1299  O   THR A 187       1.557  66.982  20.421  1.00 24.18           O      4.883
ATOM   1303  N   TYR A 188      -0.205  65.722  19.902  1.00 22.71           N      4.899
ATOM   1304  CA  TYR A 188      -0.158  65.014  21.182  1.00 15.60           C      4.543
ATOM   1307  CB  TYR A 188      -0.816  65.842  22.307  1.00 12.19           C      5.290
ATOM   1308  CG  TYR A 188      -0.816  65.164  23.671  1.00 12.17           C      4.757
ATOM   1309  CD1 TYR A 188       0.373  64.729  24.255  1.00 17.51           C      4.299
ATOM   1311  CE1 TYR A 188       0.388  64.106  25.482  1.00 17.48           C      4.870
ATOM   1391  CZ  TYR A 198      -4.733  67.765  23.729  1.00 24.14           C      5.244
ATOM   1392  OH  TYR A 198      -4.142  68.584  22.780  1.00 29.88           O      4.074
ATOM   1412  CE  MET A 202      -6.468  70.993  21.666  1.00 10.39           C      5.122
ATOM   1436  CD  LYS A 206      -3.294  68.190  19.005  1.00  9.62           C      5.107
ATOM   1437  CE  LYS A 206      -2.730  68.959  20.205  1.00 27.12           C      4.604
ATOM   1438  NZ  LYS A 206      -2.237  70.318  19.831  1.00 11.25           N      5.156
ATOM   1639  N   ALA A 233       4.525  65.706  20.967  1.00 24.95           N      5.156
ATOM   1640  CA  ALA A 233       5.354  65.998  22.111  1.00 16.71           C      4.673
ATOM   1641  C   ALA A 233       4.900  65.373  23.434  1.00 24.24           C      4.192
ATOM   1642  O   ALA A 233       3.728  65.102  23.648  1.00 30.82           O      5.188
ATOM   1643  CB  ALA A 233       5.499  67.547  22.246  1.00 11.15           C      5.115
ATOM   1644  N   GLY A 234       5.850  65.190  24.334  1.00 18.95           N      4.771
ATOM   1645  CA  GLY A 234       5.576  64.695  25.677  1.00  9.23           C      5.008
ATOM   1646  C   GLY A 234       5.055  65.858  26.506  1.00 10.64           C      5.019
ATOM   1647  O   GLY A 234       4.912  66.959  26.025  1.00 15.48           O      5.282
ATOM   1648  N   PRO A 235       4.694  65.584  27.739  1.00 16.54           N      5.091
ATOM   1649  CA  PRO A 235       4.109  66.614  28.554  1.00 14.24           C      4.968
ATOM   1650  C   PRO A 235       5.141  67.638  28.959  1.00 21.99           C      5.198
ATOM   1651  O   PRO A 235       6.284  67.292  29.260  1.00 31.60           O      5.295
ATOM   1652  CB  PRO A 235       3.578  65.830  29.774  1.00 16.29           C      4.126
ATOM   1654  CD  PRO A 235       4.732  64.267  28.423  1.00 12.77           C      5.291
ATOM   1655  N   LEU A 236       4.713  68.899  28.982  1.00 21.29           N      4.584
ATOM   1656  CA  LEU A 236       5.544  70.036  29.366  1.00 18.24           C      3.968
ATOM   1657  C   LEU A 236       4.641  71.015  30.091  1.00 23.75           C      4.043
ATOM   1658  O   LEU A 236       3.550  71.357  29.619  1.00 23.59           O      4.799
ATOM   1659  CB  LEU A 236       6.148  70.721  28.130  1.00 20.71           C      4.963
ATOM   1660  CG  LEU A 236       6.992  71.993  28.367  1.00 23.62           C      5.079
ATOM   1662  CD2 LEU A 236       6.753  73.046  27.309  1.00 17.21           C      5.039
ATOM   1663  N   GLY A 237       5.080  71.435  31.260  1.00 18.02           N      4.984
ATOM   1664  CA  GLY A 237       4.306  72.362  32.049  1.00 19.22           C      5.283
ATOM   1665  C   GLY A 237       4.301  73.771  31.469  1.00 26.27           C      5.247
ATOM   1667  N   SER A 238       3.794  73.917  30.249  1.00 22.10           N      4.868
ATOM   1668  CA  SER A 238       3.677  75.231  29.602  1.00 15.74           C      5.174
ATOM   1669  C   SER A 238       2.545  75.953  30.301  1.00 21.64           C      5.163
ATOM   1671  CB  SER A 238       3.245  75.042  28.167  1.00 14.33           C      4.057
ATOM   1672  OG  SER A 238       1.909  74.590  28.156  1.00 28.74           O      4.057
ATOM   1673  N   ARG A 239       2.158  77.111  29.810  1.00 22.18           N      4.364
ATOM   1674  CA  ARG A 239       1.063  77.784  30.470  1.00 20.99           C      4.993
ATOM   1675  C   ARG A 239      -0.239  77.058  30.198  1.00 24.60           C      5.083
ATOM   1676  O   ARG A 239      -1.008  76.769  31.108  1.00 35.22           O      5.201
ATOM   1677  CB  ARG A 239       0.958  79.262  30.068  1.00 32.34           C      4.879
ATOM   1678  CG  ARG A 239       0.105  80.029  31.067  1.00 64.23           C      5.060
ATOM   1684  N   ALA A 240      -0.481  76.755  28.934  1.00 23.94           N      4.124
ATOM   1685  CA  ALA A 240      -1.712  76.092  28.532  1.00 14.39           C      4.773
ATOM   1686  C   ALA A 240      -1.857  74.741  29.208  1.00 31.68           C      5.097
ATOM   1688  CB  ALA A 240      -1.747  75.942  27.053  1.00  5.89           C      4.094
ATOM   1689  N   ALA A 241      -0.753  74.015  29.301  1.00 21.18           N      5.295
ATOM   1690  CA  ALA A 241      -0.769  72.706  29.900  1.00 16.84           C      5.119
ATOM   1693  CB  ALA A 241       0.623  72.101  29.853  1.00 17.85           C      4.644
ATOM   1736  CG1 ILE A 247       1.642  68.809  31.180  1.00 20.94           C      4.714
ATOM   1738  CD1 ILE A 247       1.128  67.918  30.087  1.00 11.10           C      4.246
