# Supplementary material for: A mathematical representation of protein binding sites using structural dispersion of atoms from principal axes for classification of binding ligands
Source: PLoS One. 2021 Apr 8;16(4):e0244905. doi: 10.1371/journal.pone.0244905 (PMC8031081; doi:10.1371/journal.pone.0244905)
Supplement: S1 Data — (ZIP) [file pone.0244905.s006.zip › pdbligand5_3_906/1CY1.lig.PO4.pdb]

ATOM   1393  NE  ARG A 202      58.555  15.261  24.828  1.00 27.73           N      4.564
ATOM   1394  CZ  ARG A 202      58.499  13.939  24.981  1.00 29.72           C      4.569
ATOM   1395  NH1 ARG A 202      58.437  13.407  26.199  1.00 28.78           N      4.309
ATOM   1396  NH2 ARG A 202      58.498  13.150  23.912  1.00 28.36           N      3.842
ATOM   3930  CA  ARG A 535      61.500   9.589  30.079  1.00 28.42           C      5.171
ATOM   3931  C   ARG A 535      60.075   9.577  30.599  1.00 27.66           C      4.886
ATOM   3932  O   ARG A 535      59.203  10.281  30.081  1.00 26.79           O      4.273
ATOM   3933  CB  ARG A 535      61.824   8.234  29.454  1.00 30.09           C      4.978
ATOM   3934  CG  ARG A 535      61.120   7.981  28.149  1.00 34.20           C      4.759
ATOM   3935  CD  ARG A 535      61.581   6.670  27.547  1.00 37.97           C      5.207
ATOM   3936  NE  ARG A 535      61.152   6.544  26.160  1.00 42.87           N      4.359
ATOM   3937  CZ  ARG A 535      59.882   6.568  25.775  1.00 45.06           C      3.465
ATOM   3938  NH1 ARG A 535      58.920   6.713  26.681  1.00 46.40           N      3.432
ATOM   3939  NH2 ARG A 535      59.573   6.444  24.488  1.00 45.19           N      3.249
ATOM   3960  O   MET A 538      57.168  14.048  28.547  1.00 21.25           O      5.256
ATOM   3965  N   ASN A 539      57.125  12.076  29.623  1.00 20.48           N      4.767
ATOM   3966  CA  ASN A 539      56.116  11.490  28.749  1.00 21.07           C      5.059
ATOM   3969  CB  ASN A 539      56.009   9.995  29.043  1.00 22.00           C      4.950
ATOM   3970  CG  ASN A 539      55.034   9.294  28.142  1.00 21.12           C      4.722
ATOM   3971  OD1 ASN A 539      55.405   8.780  27.086  1.00 21.40           O      3.767
ATOM   3972  ND2 ASN A 539      53.768   9.276  28.547  1.00 20.41           N      5.102
ATOM   3973  N   TYR A 540      54.090  12.542  27.883  1.00 22.74           N      5.299
