# Supplementary material for: A mathematical representation of protein binding sites using structural dispersion of atoms from principal axes for classification of binding ligands
Source: PLoS One. 2021 Apr 8;16(4):e0244905. doi: 10.1371/journal.pone.0244905 (PMC8031081; doi:10.1371/journal.pone.0244905)
Supplement: S1 Data — (ZIP) [file pone.0244905.s006.zip › pdbligand5_3_906/1D0C.lig.HEM.pdb]

ATOM    861  O   ALA A 176      13.299   1.082  26.072  1.00 22.29           O      5.027
ATOM    886  N   TRP A 180      12.639   1.317  29.364  1.00 18.53           N      5.020
ATOM    887  CA  TRP A 180      11.429   1.937  29.881  1.00 17.26           C      5.147
ATOM    890  CB  TRP A 180      10.487   2.346  28.750  1.00 22.46           C      5.103
ATOM    891  CG  TRP A 180       9.213   3.040  29.116  1.00 22.93           C      4.570
ATOM    892  CD1 TRP A 180       8.845   3.586  30.331  1.00 15.86           C      4.946
ATOM    893  CD2 TRP A 180       8.094   3.293  28.259  1.00 18.19           C      4.893
ATOM    894  NE1 TRP A 180       7.606   4.130  30.274  1.00 17.54           N      3.910
ATOM    895  CE2 TRP A 180       7.106   3.974  28.996  1.00 18.82           C      3.826
ATOM    896  CE3 TRP A 180       7.801   3.029  26.909  1.00 18.87           C      5.132
ATOM    897  CZ2 TRP A 180       5.876   4.393  28.512  1.00 19.53           C      3.420
ATOM    898  CZ3 TRP A 180       6.576   3.441  26.431  1.00 17.29           C      5.173
ATOM    899  CH2 TRP A 180       5.610   4.111  27.178  1.00 17.04           C      4.240
ATOM    920  CA  ALA A 183      12.438   2.459  34.950  1.00 17.42           C      5.250
ATOM    923  CB  ALA A 183      12.093   3.609  34.008  1.00 17.52           C      4.644
ATOM    932  CA  ARG A 185      10.151   5.849  38.866  1.00 21.13           C      5.003
ATOM    933  C   ARG A 185       9.011   6.145  37.915  1.00 21.41           C      4.074
ATOM    934  O   ARG A 185       8.273   7.111  38.122  1.00 21.28           O      3.757
ATOM    935  CB  ARG A 185      11.073   7.086  38.902  1.00 22.70           C      4.583
ATOM    936  CG  ARG A 185      12.112   6.947  40.013  1.00 22.45           C      4.761
ATOM    937  CD  ARG A 185      13.134   8.083  39.975  1.00 24.21           C      4.387
ATOM    938  NE  ARG A 185      13.871   8.041  41.251  1.00 27.37           N      4.556
ATOM    939  CZ  ARG A 185      14.872   8.859  41.553  1.00 41.95           C      4.567
ATOM    940  NH1 ARG A 185      15.270   9.775  40.677  1.00 31.73           N      4.695
ATOM    942  N   CYS A 186       8.862   5.355  36.847  1.00 17.79           N      4.154
ATOM    943  CA  CYS A 186       7.819   5.689  35.867  1.00 18.20           C      3.834
ATOM    944  C   CYS A 186       6.484   5.045  36.118  1.00 14.94           C      5.093
ATOM    946  CB  CYS A 186       8.308   5.292  34.449  1.00 18.08           C      4.028
ATOM    947  SG  CYS A 186       7.090   5.688  33.168  1.00 19.52           S      4.574
ATOM    948  N   VAL A 187       5.461   5.873  36.335  1.00 16.86           N      5.233
ATOM    949  CA  VAL A 187       4.112   5.359  36.534  1.00 19.51           C      5.002
ATOM    950  C   VAL A 187       3.400   4.966  35.246  1.00 20.90           C      4.909
ATOM    952  CB  VAL A 187       3.278   6.422  37.285  1.00 24.52           C      4.929
ATOM    953  CG1 VAL A 187       2.886   7.553  36.333  1.00 18.47           C      3.769
ATOM    955  N   GLY A 188       3.983   5.305  34.088  1.00 19.24           N      4.193
ATOM    956  CA  GLY A 188       3.240   5.118  32.843  1.00 18.99           C      4.626
ATOM    957  C   GLY A 188       3.626   3.825  32.145  1.00 25.19           C      5.207
ATOM    958  O   GLY A 188       3.252   3.620  30.990  1.00 20.50           O      5.296
ATOM    982  CB  GLN A 191       2.408   3.043  27.605  1.00 23.64           C      4.305
ATOM    983  CG  GLN A 191       1.042   3.648  27.911  1.00 23.50           C      5.171
ATOM    984  CD  GLN A 191      -0.004   3.279  26.886  1.00 31.70           C      5.238
ATOM   1019  CG  LEU A 195       9.440   3.376  22.994  1.00 20.95           C      4.700
ATOM   1020  CD1 LEU A 195       8.999   4.801  23.364  1.00 17.81           C      4.251
ATOM   1021  CD2 LEU A 195      10.628   2.878  23.798  1.00 21.27           C      4.071
ATOM   1284  CA  SER A 228       5.324   7.439  22.790  1.00 17.35           C      4.879
ATOM   1287  CB  SER A 228       5.254   6.213  23.739  1.00 24.25           C      5.028
ATOM   1288  OG  SER A 228       4.312   6.463  24.773  1.00 52.91           O      5.137
ATOM   1289  N   ALA A 229       7.592   7.810  22.006  1.00 19.41           N      4.983
ATOM   1292  O   ALA A 229      10.222   8.543  22.653  1.00 20.36           O      5.105
ATOM   1298  CB  ILE A 230      13.032   6.429  22.397  1.00 17.63           C      5.207
ATOM   1301  CD1 ILE A 230      14.905   5.882  24.030  1.00 16.74           C      5.054
ATOM   2185  SD  MET A 341      16.168  10.115  32.595  1.00 25.67           S      4.979
ATOM   2186  CE  MET A 341      17.077   9.022  33.700  1.00 23.11           C      4.267
ATOM   2283  CB  PHE A 355      12.444   8.684  25.509  1.00 22.02           C      5.254
ATOM   2284  CG  PHE A 355      12.855   8.934  26.969  1.00 17.54           C      5.020
ATOM   2285  CD1 PHE A 355      11.907   9.205  27.936  1.00 19.95           C      4.038
ATOM   2286  CD2 PHE A 355      14.178   8.866  27.331  1.00 17.62           C      5.243
ATOM   2287  CE1 PHE A 355      12.293   9.382  29.258  1.00 17.39           C      3.430
ATOM   2288  CE2 PHE A 355      14.601   9.066  28.639  1.00 21.50           C      5.045
ATOM   2289  CZ  PHE A 355      13.622   9.336  29.582  1.00 18.94           C      4.053
ATOM   2290  N   SER A 356       9.892  10.430  24.713  1.00 16.14           N      5.269
ATOM   2291  CA  SER A 356       8.698  11.201  25.030  1.00 22.32           C      4.754
ATOM   2292  C   SER A 356       7.466  10.321  25.162  1.00 20.67           C      5.120
ATOM   2293  O   SER A 356       7.354   9.256  24.551  1.00 22.05           O      5.195
ATOM   2296  N   GLY A 357       6.543  10.762  26.028  1.00 18.79           N      4.558
ATOM   2297  CA  GLY A 357       5.277  10.074  26.239  1.00 18.21           C      4.060
ATOM   2298  C   GLY A 357       4.138  11.069  26.133  1.00 24.99           C      5.139
ATOM   2300  N   TRP A 358       3.348  11.169  27.192  1.00 21.68           N      5.030
ATOM   2301  CA  TRP A 358       2.349  12.197  27.405  1.00 18.33           C      5.104
ATOM   2302  C   TRP A 358       2.278  12.511  28.912  1.00 23.08           C      4.686
ATOM   2303  O   TRP A 358       2.774  11.706  29.700  1.00 18.92           O      5.013
ATOM   2304  CB  TRP A 358       0.975  11.814  26.894  1.00 19.92           C      4.823
ATOM   2305  CG  TRP A 358       0.410  10.519  27.352  1.00 20.11           C      5.141
ATOM   2306  CD1 TRP A 358      -0.231  10.259  28.527  1.00 20.82           C      5.062
ATOM   2307  CD2 TRP A 358       0.439   9.290  26.620  1.00 19.69           C      5.219
ATOM   2308  NE1 TRP A 358      -0.607   8.927  28.580  1.00 24.38           N      5.133
ATOM   2309  CE2 TRP A 358      -0.200   8.317  27.411  1.00 21.67           C      5.109
ATOM   2310  CE3 TRP A 358       0.963   8.938  25.360  1.00 21.89           C      4.488
ATOM   2311  CZ2 TRP A 358      -0.351   6.993  27.001  1.00 22.35           C      4.312
ATOM   2312  CZ3 TRP A 358       0.805   7.617  24.970  1.00 18.82           C      4.875
ATOM   2313  CH2 TRP A 358       0.167   6.673  25.773  1.00 19.55           C      4.795
ATOM   2314  N   TYR A 359       1.703  13.653  29.254  1.00 20.54           N      5.078
ATOM   2315  CA  TYR A 359       1.687  14.026  30.669  1.00 20.06           C      4.888
ATOM   2316  C   TYR A 359       0.632  13.345  31.506  1.00 17.16           C      4.343
ATOM   2317  O   TYR A 359      -0.524  13.118  31.162  1.00 19.88           O      4.730
ATOM   2326  N   MET A 360       1.049  13.067  32.750  1.00 21.38           N      5.092
ATOM   2327  CA  MET A 360       0.143  12.935  33.882  1.00 22.53           C      4.646
ATOM   2330  CB  MET A 360       0.706  11.982  34.931  1.00 25.60           C      5.008
ATOM   2331  CG  MET A 360      -0.289  11.813  36.093  1.00 31.16           C      5.181
ATOM   2332  SD  MET A 360       0.155  10.378  37.076  1.00 30.96           S      4.701
ATOM   2333  CE  MET A 360       1.534  11.004  38.025  1.00 29.62           C      5.103
ATOM   2351  CB  GLU A 363       3.870  15.942  35.803  1.00 16.57           C      5.268
ATOM   2353  CD  GLU A 363       6.146  15.431  36.731  1.00 33.23           C      4.859
ATOM   2354  OE1 GLU A 363       7.384  15.410  36.593  1.00 40.01           O      5.027
ATOM   2355  OE2 GLU A 363       5.515  14.882  37.664  1.00 28.68           O      5.178
ATOM   2801  CG1 VAL A 420      -1.765  10.045  32.285  1.00 17.30           C      4.052
ATOM   3022  C   TRP A 449       6.675   8.223  42.025  1.00 22.61           C      5.195
ATOM   3023  O   TRP A 449       6.088   8.958  41.223  1.00 23.25           O      4.383
ATOM   3024  CB  TRP A 449       9.173   8.402  41.833  1.00 18.43           C      5.017
ATOM   3025  CG  TRP A 449      10.362   9.212  42.206  1.00 16.85           C      4.865
ATOM   3027  CD2 TRP A 449      10.952  10.333  41.543  1.00 26.83           C      5.151
ATOM   3029  CE2 TRP A 449      12.064  10.740  42.306  1.00 31.12           C      4.928
ATOM   3030  CE3 TRP A 449      10.659  11.041  40.384  1.00 36.48           C      4.122
ATOM   3031  CZ2 TRP A 449      12.883  11.813  41.957  1.00 45.70           C      5.029
ATOM   3032  CZ3 TRP A 449      11.469  12.104  40.033  1.00 48.14           C      4.765
ATOM   3033  CH2 TRP A 449      12.568  12.488  40.809  1.00 50.71           C      4.553
ATOM   3225  CA  PHE A 475      17.885   4.984  31.564  1.00 15.40           C      5.182
ATOM   3228  CB  PHE A 475      16.587   5.743  31.385  1.00 17.81           C      3.808
ATOM   3229  CG  PHE A 475      15.869   5.432  30.070  1.00 18.55           C      4.096
ATOM   3230  CD1 PHE A 475      14.734   4.669  30.039  1.00 16.79           C      4.697
ATOM   3231  CD2 PHE A 475      16.404   5.967  28.896  1.00 22.39           C      5.097
ATOM   3232  CE1 PHE A 475      14.056   4.383  28.864  1.00 22.68           C      4.708
ATOM   3233  CE2 PHE A 475      15.715   5.694  27.726  1.00 21.64           C      5.007
ATOM   3234  CZ  PHE A 475      14.568   4.947  27.699  1.00 21.41           C      4.029
ATOM   3252  CD1 TYR A 477      18.968  11.442  36.097  1.00 32.60           C      5.052
ATOM   3254  CE1 TYR A 477      17.689  11.537  36.608  1.00 34.90           C      5.094
ATOM   3255  CE2 TYR A 477      18.431  10.418  38.590  1.00 40.52           C      5.032
ATOM   3256  CZ  TYR A 477      17.428  11.021  37.860  1.00 41.20           C      5.240
ATOM   3257  OH  TYR A 477      16.155  11.118  38.374  1.00 50.30           O      4.580
