# Supplementary material for: A mathematical representation of protein binding sites using structural dispersion of atoms from principal axes for classification of binding ligands
Source: PLoS One. 2021 Apr 8;16(4):e0244905. doi: 10.1371/journal.pone.0244905 (PMC8031081; doi:10.1371/journal.pone.0244905)
Supplement: S1 Data — (ZIP) [file pone.0244905.s006.zip › pdbligand5_3_906/1D0I.lig.PO4.pdb]

ATOM    131  CG  LEU A  17      32.053  53.319   6.859  1.00 21.30           C      5.291
ATOM    132  CD1 LEU A  17      32.841  53.973   7.981  1.00 19.39           C      5.066
ATOM    133  CD2 LEU A  17      30.619  53.793   6.933  1.00 22.59           C      5.283
ATOM    221  CD1 TYR A  28      25.719  53.208   7.547  1.00 48.68           C      4.751
ATOM    223  CE1 TYR A  28      26.312  52.438   8.521  1.00 47.80           C      3.583
ATOM    224  CE2 TYR A  28      24.923  50.582   7.868  1.00 48.76           C      5.046
ATOM    225  CZ  TYR A  28      25.903  51.124   8.687  1.00 48.09           C      3.986
ATOM    226  OH  TYR A  28      26.477  50.348   9.652  1.00 47.16           O      3.454
ATOM    429  N   HIS A  58      41.125  47.846   6.006  1.00 18.36           N      5.243
ATOM    430  CA  HIS A  58      42.204  47.215   6.661  1.00 21.10           C      4.635
ATOM    431  C   HIS A  58      42.527  47.752   8.050  1.00 20.94           C      4.913
ATOM    432  O   HIS A  58      42.921  48.883   8.267  1.00 19.87           O      4.680
ATOM    433  CB  HIS A  58      43.530  47.287   5.860  1.00 22.31           C      4.111
ATOM    434  CG  HIS A  58      43.388  46.688   4.491  1.00 23.76           C      4.356
ATOM    435  ND1 HIS A  58      43.917  45.470   4.136  1.00 23.76           N      3.700
ATOM    436  CD2 HIS A  58      42.756  47.178   3.395  1.00 25.97           C      4.517
ATOM    437  CE1 HIS A  58      43.613  45.251   2.880  1.00 25.57           C      4.802
ATOM    438  NE2 HIS A  58      42.872  46.248   2.396  1.00 26.28           N      4.523
ATOM    439  N   GLU A  59      42.334  46.867   9.015  1.00 20.03           N      4.664
ATOM    440  CA  GLU A  59      42.581  47.247  10.400  1.00 19.64           C      4.596
ATOM    441  C   GLU A  59      43.973  47.776  10.661  1.00 20.23           C      4.291
ATOM    443  CB  GLU A  59      42.259  46.010  11.276  1.00 19.95           C      4.996
ATOM    446  OE1 GLU A  59      42.488  43.754  12.967  1.00 21.21           O      5.110
ATOM    448  N   GLY A  60      45.007  47.140  10.064  1.00 20.26           N      4.448
ATOM    449  CA  GLY A  60      46.365  47.578  10.328  1.00 22.41           C      5.053
ATOM    450  C   GLY A  60      46.658  48.945   9.670  1.00 21.29           C      4.383
ATOM    452  N   GLU A  61      45.983  49.213   8.566  1.00 22.51           N      4.172
ATOM    610  CB  ASN A  79      32.960  56.297  11.147  1.00 18.04           C      4.857
ATOM    611  CG  ASN A  79      31.822  55.309  11.063  1.00 17.99           C      4.471
ATOM    612  OD1 ASN A  79      31.974  54.227  11.659  1.00 17.02           O      4.038
ATOM    613  ND2 ASN A  79      30.839  55.687  10.281  1.00 17.84           N      4.177
ATOM    621  N   ALA A  81      33.373  51.645  12.035  1.00 15.59           N      5.232
ATOM    622  CA  ALA A  81      32.483  50.657  11.402  1.00 16.49           C      4.665
ATOM    623  C   ALA A  81      32.593  49.315  12.089  1.00 17.03           C      4.472
ATOM    624  O   ALA A  81      32.658  49.303  13.335  1.00 16.11           O      4.524
ATOM    625  CB  ALA A  81      32.729  50.599   9.889  1.00 16.38           C      5.174
ATOM    648  OG  SER A  84      33.102  50.946  15.595  1.00 21.46           O      4.988
ATOM    794  C   VAL A 105      30.468  57.217  14.438  1.00 17.06           C      5.113
ATOM    795  O   VAL A 105      31.168  56.477  13.772  1.00 18.35           O      4.855
ATOM    799  N   HIS A 106      29.210  56.860  14.715  1.00 15.91           N      5.101
ATOM    800  CA  HIS A 106      28.490  55.803  14.037  1.00 16.87           C      4.048
ATOM    801  C   HIS A 106      27.300  56.401  13.299  1.00 17.38           C      4.270
ATOM    802  O   HIS A 106      26.549  57.090  14.032  1.00 16.31           O      4.824
ATOM    803  CB  HIS A 106      27.946  54.692  15.001  1.00 18.31           C      4.054
ATOM    804  CG  HIS A 106      29.118  54.097  15.699  1.00 19.32           C      4.508
ATOM    805  ND1 HIS A 106      29.707  52.988  15.189  1.00 19.63           N      3.959
ATOM    806  CD2 HIS A 106      29.812  54.410  16.805  1.00 21.95           C      4.694
ATOM    807  CE1 HIS A 106      30.746  52.657  15.947  1.00 20.17           C      5.077
ATOM    808  NE2 HIS A 106      30.832  53.503  16.935  1.00 20.54           N      4.705
ATOM    809  N   ILE A 107      27.173  56.149  12.008  1.00 17.27           N      3.706
ATOM    810  CA  ILE A 107      26.022  56.678  11.236  1.00 18.31           C      4.626
ATOM    811  C   ILE A 107      24.730  56.068  11.730  1.00 18.46           C      4.927
ATOM    812  O   ILE A 107      23.781  56.764  12.070  1.00 17.95           O      5.074
ATOM    813  CB  ILE A 107      26.269  56.401   9.739  1.00 17.44           C      4.613
ATOM    814  CG1 ILE A 107      27.479  57.170   9.267  1.00 17.65           C      5.118
ATOM    815  CG2 ILE A 107      25.031  56.745   8.906  1.00 17.13           C      5.005
ATOM    816  CD1 ILE A 107      27.912  56.795   7.828  1.00 18.64           C      4.237
ATOM    817  N   SER A 108      24.710  54.750  11.888  1.00 18.70           N      4.148
ATOM    818  CA  SER A 108      23.594  54.003  12.419  1.00 20.00           C      4.946
ATOM    819  C   SER A 108      23.550  54.060  13.960  1.00 18.93           C      4.049
ATOM    820  O   SER A 108      24.561  54.315  14.595  1.00 15.65           O      5.096
ATOM    821  CB  SER A 108      23.700  52.535  11.980  1.00 22.15           C      4.587
ATOM    822  OG  SER A 108      24.675  51.811  12.738  1.00 19.89           O      3.879
ATOM    823  N   ASN A 109      22.393  53.768  14.528  1.00 17.87           N      5.213
ATOM    837  CG2 ILE A 110      26.540  50.929  15.820  1.00 22.29           C      4.939
ATOM    867  NH1 ARG A 113      24.899  49.071  11.578  1.00 29.51           N      4.906
ATOM   1578  CA  HIS B  58      44.388  39.439   5.416  1.00 22.35           C      4.783
ATOM   1579  C   HIS B  58      42.900  39.730   5.352  1.00 22.26           C      5.060
ATOM   1580  O   HIS B  58      42.275  39.671   4.292  1.00 24.51           O      4.883
ATOM   1581  CB  HIS B  58      44.985  40.489   4.450  1.00 23.90           C      4.280
ATOM   1582  CG  HIS B  58      46.475  40.387   4.464  1.00 26.73           C      4.493
ATOM   1583  ND1 HIS B  58      47.285  41.211   5.225  1.00 26.09           N      3.780
ATOM   1584  CD2 HIS B  58      47.293  39.488   3.838  1.00 27.72           C      4.686
ATOM   1585  CE1 HIS B  58      48.555  40.889   4.995  1.00 25.49           C      4.861
ATOM   1586  NE2 HIS B  58      48.580  39.848   4.231  1.00 25.62           N      4.626
ATOM   1587  N   GLU B  59      42.315  40.054   6.477  1.00 22.45           N      4.846
ATOM   1588  CA  GLU B  59      40.885  40.393   6.590  1.00 20.98           C      4.946
ATOM   1589  C   GLU B  59      40.482  41.493   5.645  1.00 20.08           C      4.555
ATOM   1591  CB  GLU B  59      40.611  40.722   8.047  1.00 22.17           C      4.480
ATOM   1594  OE1 GLU B  59      40.040  42.007  10.552  1.00 19.82           O      5.016
ATOM   1596  N   GLY B  60      41.279  42.584   5.529  1.00 20.17           N      4.507
ATOM   1597  CA  GLY B  60      40.932  43.719   4.727  1.00 20.89           C      4.996
ATOM   1598  C   GLY B  60      40.898  43.392   3.257  1.00 21.46           C      4.390
ATOM   1600  N   GLU B  61      41.768  42.452   2.897  1.00 21.86           N      4.182
ATOM   1604  CB  GLU B  61      43.188  41.211   1.380  1.00 22.49           C      5.296
ATOM   2719  N   HIS C  58      49.647  44.831  11.153  1.00 22.66           N      5.248
ATOM   2720  CA  HIS C  58      48.748  44.075  10.330  1.00 23.46           C      4.702
ATOM   2721  C   HIS C  58      48.678  42.600  10.723  1.00 23.77           C      5.068
ATOM   2722  O   HIS C  58      49.623  41.850  10.522  1.00 23.98           O      4.820
ATOM   2723  CB  HIS C  58      49.107  44.201   8.864  1.00 24.98           C      4.192
ATOM   2724  CG  HIS C  58      49.109  45.632   8.383  1.00 25.37           C      4.397
ATOM   2725  ND1 HIS C  58      48.199  46.112   7.510  1.00 26.11           N      3.716
ATOM   2726  CD2 HIS C  58      49.935  46.680   8.697  1.00 26.17           C      4.632
ATOM   2727  CE1 HIS C  58      48.451  47.405   7.245  1.00 26.54           C      4.778
ATOM   2728  NE2 HIS C  58      49.470  47.764   8.016  1.00 25.49           N      4.625
ATOM   2729  N   GLU C  59      47.457  42.183  11.131  1.00 22.69           N      4.819
ATOM   2730  CA  GLU C  59      47.275  40.759  11.458  1.00 22.22           C      4.888
ATOM   2731  C   GLU C  59      47.661  39.824  10.330  1.00 23.28           C      4.552
ATOM   2733  CB  GLU C  59      45.803  40.614  11.867  1.00 23.08           C      5.265
ATOM   2736  OE1 GLU C  59      43.029  40.019  11.954  1.00 22.50           O      5.120
ATOM   2738  N   GLY C  60      47.260  40.080   9.078  1.00 22.81           N      4.634
ATOM   2739  CA  GLY C  60      47.557  39.198   7.981  1.00 22.55           C      5.197
ATOM   2740  C   GLY C  60      49.078  39.136   7.772  1.00 22.75           C      4.563
ATOM   2742  N   GLU C  61      49.731  40.275   8.030  1.00 23.25           N      4.278
