# Supplementary material for: A mathematical representation of protein binding sites using structural dispersion of atoms from principal axes for classification of binding ligands
Source: PLoS One. 2021 Apr 8;16(4):e0244905. doi: 10.1371/journal.pone.0244905 (PMC8031081; doi:10.1371/journal.pone.0244905)
Supplement: S1 Data — (ZIP) [file pone.0244905.s006.zip › pdbligand5_3_906/1D0S.lig.PO4.pdb]

ATOM    529  O   VAL A  77      62.825  39.337   1.907  1.00 14.04           O      5.219
ATOM    534  CA  ALA A  78      64.185  40.166   4.236  1.00 10.22           C      5.087
ATOM    537  CB  ALA A  78      63.850  39.253   5.426  1.00  9.30           C      4.435
ATOM    538  N   VAL A  79      64.604  42.453   4.908  1.00 15.68           N      5.234
ATOM    549  CB  SER A  80      63.557  42.414   9.755  1.00 18.10           C      5.222
ATOM    550  OG  SER A  80      62.366  42.971   9.251  1.00 16.01           O      4.740
ATOM   1210  C   GLY A 176      60.381  35.780  10.765  1.00 11.33           C      5.191
ATOM   1211  O   GLY A 176      59.678  35.849   9.751  1.00 11.34           O      5.230
ATOM   1212  N   MET A 177      61.558  36.398  10.905  1.00 16.62           N      5.031
ATOM   1213  CA  MET A 177      62.068  37.223   9.825  1.00 13.74           C      5.200
ATOM   1214  C   MET A 177      62.185  36.373   8.582  1.00  9.55           C      4.873
ATOM   1215  O   MET A 177      62.678  35.245   8.659  1.00 11.35           O      4.937
ATOM   1216  CB  MET A 177      63.438  37.831  10.167  1.00 12.55           C      4.636
ATOM   1218  SD  MET A 177      62.178  39.797  11.572  1.00 15.79           S      4.962
ATOM   1220  N   ALA A 178      61.777  36.947   7.454  1.00 15.10           N      3.709
ATOM   1221  CA  ALA A 178      61.829  36.275   6.168  1.00 34.93           C      3.910
ATOM   1222  C   ALA A 178      60.699  35.276   5.969  1.00 19.19           C      4.271
ATOM   1223  O   ALA A 178      60.669  34.576   4.961  1.00 13.27           O      5.020
ATOM   1224  CB  ALA A 178      63.180  35.615   5.928  1.00 15.22           C      5.291
ATOM   1225  N   ASN A 179      59.748  35.212   6.911  1.00  9.26           N      4.282
ATOM   1226  CA  ASN A 179      58.667  34.240   6.748  1.00 23.03           C      5.247
ATOM   1227  C   ASN A 179      57.681  34.423   5.601  1.00 15.51           C      5.244
ATOM   1228  O   ASN A 179      56.978  33.472   5.223  1.00 14.27           O      5.203
ATOM   1231  OD1 ASN A 179      57.090  35.794   8.456  1.00 15.33           O      4.985
ATOM   1233  N   THR A 180      57.610  35.628   5.028  1.00 10.69           N      4.239
ATOM   1234  CA  THR A 180      56.691  35.805   3.914  1.00  9.94           C      4.901
ATOM   1235  C   THR A 180      57.156  35.065   2.668  1.00 15.46           C      4.465
ATOM   1237  CB  THR A 180      56.291  37.273   3.656  1.00 10.46           C      4.380
ATOM   1238  OG1 THR A 180      57.422  38.050   3.266  1.00 12.34           O      3.549
ATOM   1239  CG2 THR A 180      55.678  37.858   4.919  1.00 13.02           C      4.160
ATOM   1240  N   THR A 181      58.408  34.608   2.682  1.00  9.23           N      4.361
ATOM   1245  OG1 THR A 181      60.821  35.295   1.355  1.00 20.46           O      4.927
ATOM   1368  C   ILE A 201      57.128  42.855   1.491  1.00 11.14           C      4.977
ATOM   1369  O   ILE A 201      58.174  43.286   1.984  1.00 19.35           O      4.405
ATOM   1371  N   GLY A 202      56.301  42.022   2.144  1.00 16.06           N      4.733
ATOM   1372  CA  GLY A 202      56.641  41.568   3.487  1.00  9.57           C      4.294
ATOM   1373  C   GLY A 202      56.936  42.752   4.392  1.00 12.88           C      4.473
ATOM   1374  O   GLY A 202      56.300  43.797   4.291  1.00 15.03           O      5.071
ATOM   1375  N   ALA A 203      57.930  42.625   5.252  1.00 12.10           N      3.654
ATOM   1376  CA  ALA A 203      58.242  43.727   6.127  1.00  8.91           C      4.539
ATOM   1377  C   ALA A 203      59.043  44.831   5.439  1.00 33.16           C      4.445
ATOM   1378  O   ALA A 203      60.215  45.057   5.721  1.00 13.48           O      4.670
ATOM   1379  CB  ALA A 203      58.826  43.306   7.486  1.00 11.89           C      4.309
ATOM   1380  N   ASN A 204      58.392  45.528   4.518  1.00 18.10           N      5.261
ATOM   1451  NZ  LYS A 213      58.369  38.878   0.850  1.00 15.57           N      5.163
