# Supplementary material for: A mathematical representation of protein binding sites using structural dispersion of atoms from principal axes for classification of binding ligands
Source: PLoS One. 2021 Apr 8;16(4):e0244905. doi: 10.1371/journal.pone.0244905 (PMC8031081; doi:10.1371/journal.pone.0244905)
Supplement: S1 Data — (ZIP) [file pone.0244905.s006.zip › pdbligand5_3_906/1D3G.lig.FMN.pdb]

ATOM    208  ND1 HIS A  56      50.103  36.608   1.042  1.00 18.30           N      5.037
ATOM    210  CE1 HIS A  56      49.973  36.771   2.354  1.00 17.70           C      5.025
ATOM    493  CA  ALA A  95      44.046  42.694   9.179  1.00 12.32           C      5.191
ATOM    494  C   ALA A  95      44.949  41.470   9.172  1.00 13.24           C      5.057
ATOM    495  O   ALA A  95      45.968  41.455   8.478  1.00 14.05           O      4.654
ATOM    496  CB  ALA A  95      42.906  42.455   8.179  1.00 13.51           C      4.007
ATOM    497  N   ALA A  96      44.572  40.436   9.896  1.00 12.52           N      5.097
ATOM    498  CA  ALA A  96      45.277  39.166   9.840  1.00 12.90           C      4.608
ATOM    499  C   ALA A  96      45.374  38.636   8.419  1.00 13.40           C      4.141
ATOM    500  O   ALA A  96      44.542  38.859   7.532  1.00 13.59           O      3.738
ATOM    501  CB  ALA A  96      44.559  38.131  10.696  1.00 13.76           C      3.915
ATOM    502  N   GLY A  97      46.449  37.884   8.188  1.00 14.45           N      4.782
ATOM    503  CA  GLY A  97      46.602  37.169   6.930  1.00 14.97           C      4.973
ATOM    504  C   GLY A  97      47.640  37.797   6.020  1.00 14.61           C      5.195
ATOM    505  O   GLY A  97      47.930  37.202   4.983  1.00 15.25           O      5.079
ATOM    530  CG  LYS A 100      49.355  34.518   7.158  1.00 18.27           C      5.298
ATOM    531  CD  LYS A 100      49.185  33.491   6.058  1.00 20.19           C      4.612
ATOM    532  CE  LYS A 100      47.787  33.440   5.463  1.00 23.18           C      4.759
ATOM    533  NZ  LYS A 100      46.799  32.819   6.395  1.00 21.88           N      4.958
ATOM    662  OE1 GLU A 117      43.421  39.351  13.617  1.00 15.12           O      4.914
ATOM    673  CA  GLY A 119      48.599  35.387  12.031  1.00 13.97           C      5.227
ATOM    674  C   GLY A 119      47.699  35.270  10.809  1.00 14.87           C      4.440
ATOM    675  O   GLY A 119      47.743  36.100   9.894  1.00 14.93           O      4.448
ATOM    676  N   SER A 120      46.899  34.219  10.767  1.00 14.31           N      4.949
ATOM    677  CA  SER A 120      46.756  33.264  11.857  1.00 14.34           C      4.366
ATOM    678  C   SER A 120      47.972  32.369  12.041  1.00 16.38           C      4.886
ATOM    679  O   SER A 120      48.629  31.971  11.085  1.00 16.55           O      4.814
ATOM    680  CB  SER A 120      45.541  32.367  11.566  1.00 14.74           C      5.052
ATOM    681  OG  SER A 120      44.331  33.114  11.585  1.00 14.60           O      5.117
ATOM    790  CG1 VAL A 134      45.653  35.206  -3.312  1.00 21.08           C      4.818
ATOM    791  CG2 VAL A 134      46.879  33.311  -2.313  1.00 22.77           C      5.180
ATOM    864  CB  VAL A 143      41.678  38.818  -3.062  1.00 15.01           C      4.749
ATOM    865  CG1 VAL A 143      42.541  37.570  -2.899  1.00 15.70           C      4.971
ATOM    879  CB  ASN A 145      42.880  33.799  -0.155  1.00 14.94           C      4.681
ATOM    880  CG  ASN A 145      42.364  33.759   1.269  1.00 15.93           C      4.516
ATOM    881  OD1 ASN A 145      42.714  32.841   2.005  1.00 15.20           O      4.904
ATOM    882  ND2 ASN A 145      41.507  34.707   1.642  1.00 15.48           N      5.217
ATOM    899  CG  TYR A 147      47.135  31.664   1.871  1.00 16.48           C      5.210
ATOM    900  CD1 TYR A 147      46.871  33.015   1.716  1.00 19.50           C      5.215
ATOM    902  CE1 TYR A 147      47.734  33.859   1.056  1.00 20.98           C      4.521
ATOM    904  CZ  TYR A 147      48.908  33.361   0.532  1.00 20.01           C      5.069
ATOM    917  CD2 PHE A 149      44.291  29.737   9.317  1.00 21.34           C      5.208
ATOM    919  CE2 PHE A 149      43.205  30.256   9.992  1.00 19.75           C      4.665
ATOM   1168  CB  ASN A 181      44.971  36.293  14.250  1.00 17.94           C      4.844
ATOM   1169  CG  ASN A 181      43.748  35.599  13.724  1.00 17.85           C      4.414
ATOM   1170  OD1 ASN A 181      43.622  34.387  13.685  1.00 18.81           O      4.535
ATOM   1171  ND2 ASN A 181      42.783  36.433  13.316  1.00 20.07           N      4.974
ATOM   1411  CB AASN A 212      38.819  32.605  13.260  0.50 20.19           C      5.122
ATOM   1412  CB BASN A 212      40.980  32.861  13.719  0.50 16.10           C      5.239
ATOM   1413  CG AASN A 212      39.748  33.691  12.775  0.50 19.94           C      4.613
ATOM   1414  CG BASN A 212      40.461  32.911  12.295  0.50 14.84           C      4.356
ATOM   1415  OD1AASN A 212      39.920  34.704  13.448  0.50 19.77           O      4.707
ATOM   1416  OD1BASN A 212      39.261  33.027  12.074  0.50 15.45           O      4.809
ATOM   1417  ND2AASN A 212      40.348  33.451  11.622  0.50 19.78           N      4.593
ATOM   1418  ND2BASN A 212      41.351  32.821  11.322  0.50 15.01           N      4.597
ATOM   1725  CB  LYS A 255      37.957  36.842  14.097  1.00 14.75           C      5.294
ATOM   1726  CG  LYS A 255      37.845  37.431  12.685  1.00 13.21           C      4.756
ATOM   1727  CD  LYS A 255      39.227  37.672  12.094  1.00 13.77           C      4.755
ATOM   1728  CE  LYS A 255      39.128  38.189  10.659  1.00 12.75           C      4.039
ATOM   1729  NZ  LYS A 255      40.516  38.402  10.135  1.00 14.43           N      3.036
ATOM   1929  CA  THR A 283      34.305  40.057   9.703  1.00 13.66           C      5.292
ATOM   1930  C   THR A 283      35.527  39.477   8.966  1.00 12.94           C      5.162
ATOM   1931  O   THR A 283      36.326  40.204   8.393  1.00 13.90           O      4.160
ATOM   1935  N   ASN A 284      35.591  38.156   8.951  1.00 12.56           N      4.066
ATOM   1936  CA  ASN A 284      36.463  37.405   8.038  1.00 12.04           C      4.832
ATOM   1937  C   ASN A 284      35.916  37.470   6.612  1.00 13.22           C      5.059
ATOM   1938  O   ASN A 284      34.952  38.182   6.295  1.00 13.70           O      4.599
ATOM   1939  CB  ASN A 284      36.539  35.953   8.531  1.00 12.38           C      5.262
ATOM   1940  CG  ASN A 284      37.902  35.332   8.300  1.00 12.55           C      4.153
ATOM   1941  OD1 ASN A 284      38.465  35.451   7.207  1.00 14.63           O      3.775
ATOM   1942  ND2 ASN A 284      38.425  34.683   9.343  1.00 13.74           N      3.984
ATOM   1943  N   THR A 285      36.551  36.731   5.708  1.00 13.76           N      4.557
ATOM   1944  CA  THR A 285      36.082  36.644   4.327  1.00 13.34           C      4.690
ATOM   1947  CB  THR A 285      37.137  35.940   3.459  1.00 13.48           C      5.083
ATOM   1948  OG1 THR A 285      37.475  34.700   4.077  1.00 14.02           O      5.121
ATOM   1949  CG2 THR A 285      38.371  36.819   3.323  1.00 14.23           C      4.904
ATOM   2081  CA  SER A 305      37.479  39.762   0.352  1.00 12.01           C      5.174
ATOM   2082  C   SER A 305      37.356  40.971  -0.561  1.00 13.49           C      5.019
ATOM   2083  O   SER A 305      37.168  40.811  -1.774  1.00 16.51           O      5.040
ATOM   2084  CB  SER A 305      38.905  39.685   0.902  1.00 13.49           C      5.129
ATOM   2085  OG  SER A 305      39.829  39.601  -0.177  1.00 14.62           O      4.888
ATOM   2086  N   GLY A 306      37.468  42.177  -0.010  1.00 13.24           N      5.147
ATOM   2087  CA  GLY A 306      37.462  43.373  -0.849  1.00 14.26           C      4.774
ATOM   2088  C   GLY A 306      36.078  43.972  -0.996  1.00 13.87           C      4.282
ATOM   2089  O   GLY A 306      35.189  43.751  -0.179  1.00 13.38           O      4.164
ATOM   2110  CB  LEU A 309      33.644  41.401   1.641  1.00 12.82           C      4.955
ATOM   2111  CG  LEU A 309      33.702  41.049   3.123  1.00 12.10           C      5.007
ATOM   2113  CD2 LEU A 309      35.125  40.561   3.452  1.00 11.86           C      4.522
ATOM   2303  CA  VAL A 333      36.895  44.588   8.740  1.00 13.73           C      4.981
ATOM   2304  C   VAL A 333      36.089  44.044   7.562  1.00 12.54           C      4.494
ATOM   2305  O   VAL A 333      35.113  43.327   7.818  1.00 14.86           O      4.835
ATOM   2306  CB  VAL A 333      37.795  43.415   9.177  1.00 17.75           C      4.851
ATOM   2307  CG1 VAL A 333      38.968  43.305   8.197  1.00 14.77           C      5.027
ATOM   2308  CG2 VAL A 333      38.275  43.370  10.588  1.00 28.69           C      4.892
ATOM   2309  N   GLY A 334      36.498  44.379   6.346  1.00 12.49           N      3.962
ATOM   2310  CA  GLY A 334      35.828  43.824   5.160  1.00 12.40           C      5.144
ATOM   2311  C   GLY A 334      35.625  44.961   4.169  1.00 12.13           C      4.741
ATOM   2312  O   GLY A 334      34.752  45.807   4.408  1.00 14.34           O      4.760
ATOM   2313  N   GLY A 335      36.437  45.039   3.122  1.00 11.87           N      4.695
ATOM   2314  CA  GLY A 335      36.176  46.013   2.070  1.00 13.69           C      4.638
ATOM   2315  C   GLY A 335      36.426  47.460   2.425  1.00 14.90           C      4.899
ATOM   2317  N   VAL A 336      37.280  47.756   3.393  1.00 13.26           N      5.172
ATOM   2318  CA  VAL A 336      37.635  49.144   3.675  1.00 13.85           C      5.278
ATOM   2320  O   VAL A 336      39.826  49.069   2.744  1.00 15.65           O      4.767
ATOM   2446  C   GLN A 354      41.020  46.869   8.078  1.00 13.93           C      4.993
ATOM   2447  O   GLN A 354      39.869  46.864   7.624  1.00 14.68           O      4.501
ATOM   2451  OE1 GLN A 354      41.234  43.085  11.552  1.00 15.69           O      5.296
ATOM   2453  N   LEU A 355      42.130  46.846   7.342  1.00 14.43           N      4.753
ATOM   2454  CA  LEU A 355      42.016  46.576   5.911  1.00 13.13           C      5.216
ATOM   2455  C   LEU A 355      43.106  45.602   5.497  1.00 13.29           C      5.182
ATOM   2456  O   LEU A 355      44.102  45.452   6.208  1.00 13.74           O      4.837
ATOM   2457  CB  LEU A 355      42.094  47.864   5.088  1.00 15.04           C      4.204
ATOM   2461  N   TYR A 356      42.866  44.940   4.388  1.00 13.73           N      4.578
ATOM   2462  CA  TYR A 356      43.876  44.086   3.763  1.00 13.85           C      5.191
ATOM   2463  C   TYR A 356      43.763  44.209   2.256  1.00 14.26           C      4.586
ATOM   2464  O   TYR A 356      44.689  44.716   1.613  1.00 14.36           O      4.990
ATOM   2465  CB  TYR A 356      43.688  42.658   4.237  1.00 14.67           C      5.156
ATOM   2466  CG  TYR A 356      44.694  41.630   3.774  1.00 14.06           C      5.161
ATOM   2467  CD1 TYR A 356      44.680  40.389   4.405  1.00 14.11           C      4.565
ATOM   2468  CD2 TYR A 356      45.619  41.847   2.770  1.00 14.85           C      4.988
ATOM   2469  CE1 TYR A 356      45.537  39.388   4.005  1.00 13.47           C      4.786
ATOM   2470  CE2 TYR A 356      46.499  40.853   2.387  1.00 13.34           C      4.770
ATOM   2471  CZ  TYR A 356      46.457  39.631   3.009  1.00 13.81           C      4.876
ATOM   2472  OH  TYR A 356      47.342  38.649   2.624  1.00 15.07           O      4.928
ATOM   2473  N   THR A 357      42.643  43.794   1.664  1.00 13.38           N      5.279
ATOM   2474  CA  THR A 357      42.562  43.747   0.199  1.00 15.21           C      4.536
ATOM   2475  C   THR A 357      42.837  45.083  -0.449  1.00 13.86           C      4.962
ATOM   2477  CB  THR A 357      41.198  43.181  -0.219  1.00 15.58           C      4.064
ATOM   2478  OG1 THR A 357      41.097  41.858   0.329  1.00 14.45           O      4.058
ATOM   2479  CG2 THR A 357      41.083  43.081  -1.726  1.00 16.59           C      4.731
ATOM   2480  N   ALA A 358      42.465  46.202   0.167  1.00 13.69           N      5.202
