# Supplementary material for: A mathematical representation of protein binding sites using structural dispersion of atoms from principal axes for classification of binding ligands
Source: PLoS One. 2021 Apr 8;16(4):e0244905. doi: 10.1371/journal.pone.0244905 (PMC8031081; doi:10.1371/journal.pone.0244905)
Supplement: S1 Data — (ZIP) [file pone.0244905.s006.zip › pdbligand5_3_906/1D4C.lig.FAD.pdb]

ATOM    775  CG1 VAL A 107      33.191  15.207  -9.657  1.00 43.14           C      4.863
ATOM    930  C   ILE A 131      37.201  18.833   0.939  1.00 16.02           C      4.835
ATOM    931  O   ILE A 131      36.852  17.918   1.695  1.00 16.74           O      5.199
ATOM    932  CB  ILE A 131      38.332  17.447  -0.802  1.00 14.46           C      5.284
ATOM    934  CG2 ILE A 131      37.144  17.631  -1.728  1.00 12.81           C      4.996
ATOM    936  N   GLY A 132      36.491  19.926   0.776  1.00 15.01           N      4.647
ATOM    937  CA  GLY A 132      35.218  20.220   1.387  1.00 14.76           C      4.734
ATOM    938  C   GLY A 132      35.274  21.016   2.682  1.00 14.72           C      4.852
ATOM    939  O   GLY A 132      36.091  20.698   3.544  1.00 15.23           O      4.742
ATOM    940  N   SER A 133      34.387  21.997   2.911  1.00 13.40           N      5.047
ATOM    941  CA  SER A 133      34.476  22.791   4.120  1.00 10.56           C      4.830
ATOM    942  C   SER A 133      33.487  22.551   5.246  1.00 10.77           C      4.736
ATOM    945  OG  SER A 133      33.009  24.524   3.411  1.00  7.79           O      4.550
ATOM    946  N   GLY A 134      33.031  21.323   5.426  1.00 10.57           N      4.838
ATOM    947  CA  GLY A 134      32.174  20.935   6.538  1.00 11.68           C      4.239
ATOM    948  C   GLY A 134      33.094  20.702   7.748  1.00 12.96           C      5.274
ATOM    949  O   GLY A 134      34.260  21.096   7.690  1.00 13.35           O      4.766
ATOM    950  N   GLY A 135      32.615  20.124   8.824  1.00 12.77           N      4.653
ATOM    951  CA  GLY A 135      33.437  19.789   9.966  1.00 15.05           C      4.416
ATOM    952  C   GLY A 135      34.617  18.915   9.558  1.00 17.66           C      4.110
ATOM    953  O   GLY A 135      35.776  19.377   9.704  1.00 22.39           O      5.157
ATOM    954  N   ALA A 136      34.517  17.696   9.061  1.00 14.35           N      4.869
ATOM    955  CA  ALA A 136      35.660  16.890   8.712  1.00 12.70           C      5.124
ATOM    956  C   ALA A 136      36.764  17.733   8.119  1.00 13.41           C      4.737
ATOM    958  CB  ALA A 136      35.213  15.813   7.750  1.00 13.79           C      5.214
ATOM    959  N   GLY A 137      36.555  18.438   7.020  1.00 14.68           N      4.570
ATOM   1070  CA  LEU A 154      38.558  23.624  -1.524  1.00 16.11           C      5.249
ATOM   1071  C   LEU A 154      37.094  23.341  -1.222  1.00 17.70           C      4.346
ATOM   1072  O   LEU A 154      36.679  22.330  -0.658  1.00 19.36           O      5.206
ATOM   1073  CB  LEU A 154      39.077  22.996  -2.820  1.00 13.45           C      4.907
ATOM   1077  N   GLU A 155      36.169  24.268  -1.469  1.00 17.06           N      4.599
ATOM   1078  CA  GLU A 155      34.739  24.108  -1.191  1.00 15.07           C      4.965
ATOM   1079  C   GLU A 155      34.042  24.529  -2.478  1.00 15.62           C      4.422
ATOM   1080  O   GLU A 155      34.635  25.375  -3.136  1.00 16.37           O      5.046
ATOM   1081  CB  GLU A 155      34.247  24.775   0.068  1.00 12.69           C      5.022
ATOM   1082  CG  GLU A 155      32.753  24.888   0.109  1.00 10.19           C      4.560
ATOM   1083  CD  GLU A 155      32.196  23.475   0.240  1.00 11.52           C      4.129
ATOM   1084  OE1 GLU A 155      31.428  23.120  -0.685  1.00  9.92           O      4.232
ATOM   1085  OE2 GLU A 155      32.614  22.836   1.254  1.00 11.91           O      4.497
ATOM   1086  N   LYS A 156      33.064  23.775  -2.950  1.00 16.74           N      5.260
ATOM   1087  CA  LYS A 156      32.554  23.936  -4.301  1.00 16.94           C      5.137
ATOM   1090  CB  LYS A 156      32.322  22.581  -4.938  1.00 14.90           C      4.868
ATOM   1091  CG  LYS A 156      30.969  21.917  -5.107  1.00 13.69           C      5.158
ATOM   1092  CD  LYS A 156      30.866  20.662  -4.309  1.00 13.92           C      5.189
ATOM   1093  CE  LYS A 156      29.625  19.857  -4.246  1.00 14.92           C      3.999
ATOM   1094  NZ  LYS A 156      28.977  19.526  -5.528  1.00 16.85           N      4.824
ATOM   1095  N   GLU A 157      30.794  25.157  -3.197  1.00 19.85           N      4.760
ATOM   1099  CB  GLU A 157      28.876  25.531  -1.910  1.00 22.46           C      4.703
ATOM   1100  CG  GLU A 157      28.348  24.107  -2.206  1.00 23.80           C      5.025
ATOM   1101  CD  GLU A 157      27.008  24.273  -2.912  1.00 25.05           C      4.726
ATOM   1103  OE2 GLU A 157      26.767  23.427  -3.793  1.00 25.10           O      4.804
ATOM   1128  C   GLY A 161      29.251  23.359   5.604  1.00 12.69           C      4.479
ATOM   1129  O   GLY A 161      28.638  22.672   6.480  1.00 12.25           O      4.910
ATOM   1130  N   GLY A 162      29.066  23.045   4.334  1.00 11.30           N      5.019
ATOM   1131  CA  GLY A 162      28.227  21.920   3.905  1.00 15.09           C      4.169
ATOM   1132  C   GLY A 162      27.022  21.489   4.692  1.00 14.50           C      4.205
ATOM   1133  O   GLY A 162      26.250  22.339   5.100  1.00 17.93           O      4.553
ATOM   1134  N   ASN A 163      26.621  20.277   4.953  1.00 14.69           N      3.598
ATOM   1135  CA  ASN A 163      25.513  19.900   5.796  1.00 17.22           C      4.437
ATOM   1136  C   ASN A 163      25.766  20.172   7.286  1.00 19.39           C      4.853
ATOM   1137  O   ASN A 163      24.859  20.435   8.119  1.00 22.34           O      4.948
ATOM   1138  CB  ASN A 163      25.260  18.397   5.663  1.00 18.84           C      4.282
ATOM   1139  CG  ASN A 163      24.335  18.002   4.534  1.00 20.54           C      5.154
ATOM   1140  OD1 ASN A 163      23.414  18.760   4.240  1.00 21.26           O      4.683
ATOM   1141  ND2 ASN A 163      24.556  16.833   3.929  1.00 19.19           N      5.173
ATOM   1142  N   THR A 164      26.994  20.123   7.791  1.00 17.54           N      4.286
ATOM   1143  CA  THR A 164      27.374  20.287   9.169  1.00 15.00           C      5.201
ATOM   1144  C   THR A 164      26.697  21.473   9.850  1.00 16.26           C      5.172
ATOM   1145  O   THR A 164      26.057  21.394  10.913  1.00 13.98           O      4.825
ATOM   1146  CB  THR A 164      28.910  20.453   9.253  1.00 13.70           C      4.945
ATOM   1147  OG1 THR A 164      29.533  19.435   8.461  1.00 11.41           O      3.763
ATOM   1148  CG2 THR A 164      29.337  20.457  10.713  1.00 11.89           C      4.922
ATOM   1159  CA  LEU A 166      22.530  22.689   9.682  1.00 11.25           C      5.153
ATOM   1160  C   LEU A 166      22.124  21.743  10.788  1.00 14.15           C      4.950
ATOM   1161  O   LEU A 166      20.932  21.669  11.129  1.00 14.52           O      4.912
ATOM   1162  CB  LEU A 166      21.903  22.058   8.438  1.00 10.58           C      4.792
ATOM   1163  CG  LEU A 166      22.119  22.759   7.102  1.00 10.76           C      4.514
ATOM   1164  CD1 LEU A 166      21.193  22.123   6.102  1.00  8.51           C      5.117
ATOM   1166  N   ALA A 167      23.117  20.975  11.263  1.00 16.24           N      5.059
ATOM   1167  CA  ALA A 167      22.897  19.967  12.309  1.00 14.19           C      4.302
ATOM   1168  C   ALA A 167      22.154  20.571  13.463  1.00 14.32           C      4.540
ATOM   1169  O   ALA A 167      22.162  21.790  13.450  1.00 18.86           O      5.153
ATOM   1170  CB  ALA A 167      24.225  19.426  12.789  1.00 13.34           C      4.965
ATOM   1171  N   ALA A 168      21.516  19.966  14.414  1.00 14.49           N      4.054
ATOM   1172  CA  ALA A 168      20.867  20.676  15.478  1.00 15.05           C      5.073
ATOM   1173  C   ALA A 168      20.967  19.888  16.766  1.00 17.68           C      4.812
ATOM   1174  O   ALA A 168      21.541  20.312  17.767  1.00 19.14           O      4.251
ATOM   1175  CB  ALA A 168      19.421  20.909  15.122  1.00 15.43           C      5.061
ATOM   1176  N   GLY A 169      20.436  18.681  16.679  1.00 18.80           N      5.264
ATOM   1177  CA  GLY A 169      20.355  17.778  17.785  1.00 19.29           C      5.300
ATOM   1178  C   GLY A 169      21.553  17.545  18.668  1.00 19.37           C      5.023
ATOM   1179  O   GLY A 169      21.238  17.256  19.865  1.00 21.25           O      4.761
ATOM   1180  N   GLY A 170      22.779  17.553  18.129  1.00 14.60           N      4.100
ATOM   1181  CA  GLY A 170      23.869  17.306  19.053  1.00 12.89           C      4.559
ATOM   1182  C   GLY A 170      24.973  16.398  18.597  1.00 13.55           C      4.929
ATOM   1183  O   GLY A 170      24.950  15.745  17.529  1.00 13.39           O      4.957
ATOM   1184  N   MET A 171      26.042  16.447  19.402  1.00 13.23           N      4.980
ATOM   1185  CA  MET A 171      27.190  15.549  19.144  1.00 14.47           C      5.208
ATOM   1664  CE  MET A 235      20.026  14.216  17.604  1.00 11.16           C      4.983
ATOM   1774  CG2 VAL A 252      24.680  20.088  17.837  1.00 16.02           C      5.291
ATOM   1948  C   SER A 275      36.268  24.097  -6.301  1.00 21.19           C      5.184
ATOM   1949  O   SER A 275      36.260  23.537  -5.164  1.00 23.17           O      4.365
ATOM   1952  N   ARG A 276      35.952  23.385  -7.384  1.00 19.67           N      5.014
ATOM   1953  CA  ARG A 276      35.608  21.972  -7.117  1.00 19.65           C      4.662
ATOM   1954  C   ARG A 276      36.699  21.026  -7.547  1.00 20.19           C      4.710
ATOM   1955  O   ARG A 276      37.156  21.145  -8.701  1.00 23.49           O      5.020
ATOM   1956  CB  ARG A 276      34.390  21.556  -7.869  1.00 19.91           C      4.652
ATOM   1957  CG  ARG A 276      33.795  20.169  -7.886  1.00 19.26           C      4.813
ATOM   1958  CD  ARG A 276      32.868  20.268  -9.105  1.00 19.86           C      5.179
ATOM   1959  NE  ARG A 276      31.885  19.248  -9.259  1.00 22.12           N      4.942
ATOM   1963  N   VAL A 277      37.051  20.109  -6.688  1.00 18.36           N      5.203
ATOM   1964  CA  VAL A 277      38.046  19.109  -7.085  1.00 18.78           C      4.603
ATOM   1965  C   VAL A 277      37.347  18.028  -7.897  1.00 19.47           C      4.553
ATOM   1966  O   VAL A 277      36.388  17.369  -7.517  1.00 17.73           O      5.128
ATOM   1967  CB  VAL A 277      38.705  18.587  -5.815  1.00 18.98           C      4.595
ATOM   1968  CG1 VAL A 277      39.733  17.530  -6.168  1.00 18.76           C      5.291
ATOM   1969  CG2 VAL A 277      39.302  19.764  -5.072  1.00 18.37           C      5.231
ATOM   1970  N   VAL A 278      37.776  17.839  -9.134  1.00 21.20           N      5.091
ATOM   2214  CA  ALA A 311      36.180  15.373   3.753  1.00 24.58           C      5.220
ATOM   2215  C   ALA A 311      34.931  15.852   3.021  1.00 23.65           C      5.137
ATOM   2216  O   ALA A 311      34.353  16.811   3.480  1.00 25.02           O      5.255
ATOM   2217  CB  ALA A 311      36.801  16.432   4.665  1.00 22.75           C      5.060
ATOM   2218  N   ALA A 312      34.607  15.321   1.856  1.00 22.79           N      5.037
ATOM   2219  CA  ALA A 312      33.594  15.700   0.927  1.00 21.08           C      4.658
ATOM   2220  C   ALA A 312      32.132  15.377   1.207  1.00 19.28           C      4.897
ATOM   2221  O   ALA A 312      31.335  15.848   0.366  1.00 18.60           O      4.702
ATOM   2222  CB  ALA A 312      33.880  15.184  -0.504  1.00 20.59           C      5.237
ATOM   2223  N   GLY A 313      31.746  14.735   2.285  1.00 17.50           N      4.846
ATOM   2224  CA  GLY A 313      30.333  14.536   2.532  1.00 19.26           C      4.377
ATOM   2225  C   GLY A 313      29.649  13.371   1.825  1.00 19.64           C      4.854
ATOM   2227  N   GLY A 314      28.341  13.263   1.964  1.00 16.96           N      4.809
ATOM   2397  CA  THR A 335      17.163  17.341   4.400  1.00 16.37           C      5.158
ATOM   2398  C   THR A 335      18.484  18.017   4.111  1.00 19.37           C      4.645
ATOM   2399  O   THR A 335      18.909  18.882   4.896  1.00 23.04           O      4.748
ATOM   2400  CB  THR A 335      17.300  16.536   5.699  1.00 16.01           C      5.166
ATOM   2401  OG1 THR A 335      18.482  15.700   5.725  1.00 14.22           O      4.762
ATOM   2403  N   ASN A 336      19.200  17.664   3.061  1.00 18.59           N      4.482
ATOM   2404  CA  ASN A 336      20.541  18.162   2.809  1.00 19.12           C      4.214
ATOM   2405  C   ASN A 336      20.723  19.476   2.097  1.00 20.05           C      5.221
ATOM   2407  CB  ASN A 336      21.248  17.065   2.013  1.00 17.86           C      4.825
ATOM   2408  CG  ASN A 336      21.620  15.900   2.906  1.00 19.98           C      4.190
ATOM   2409  OD1 ASN A 336      21.042  15.476   3.925  1.00 19.46           O      4.746
ATOM   2410  ND2 ASN A 336      22.724  15.305   2.443  1.00 20.93           N      4.971
ATOM   2417  ND1 HIS A 337      25.560  22.094   0.751  1.00 19.85           N      4.767
ATOM   2418  CD2 HIS A 337      25.294  20.251   1.830  1.00 20.13           C      4.641
ATOM   2419  CE1 HIS A 337      26.590  21.361   0.458  1.00 19.02           C      4.195
ATOM   2420  NE2 HIS A 337      26.467  20.243   1.126  1.00 20.29           N      4.263
ATOM   2428  N   GLY A 339      24.918  20.731  -2.177  1.00 19.38           N      5.095
ATOM   2429  CA  GLY A 339      26.109  20.163  -2.791  1.00 17.25           C      5.068
ATOM   2430  C   GLY A 339      26.366  18.751  -2.327  1.00 16.03           C      4.778
ATOM   2431  O   GLY A 339      27.459  18.357  -2.698  1.00 10.74           O      5.231
ATOM   2432  N   ALA A 340      25.456  18.175  -1.521  1.00 16.00           N      5.278
ATOM   2448  N   ASP A 343      29.935  13.628  -5.772  1.00 33.37           N      5.263
ATOM   2449  CA  ASP A 343      31.195  14.180  -6.214  1.00 33.50           C      4.665
ATOM   2450  C   ASP A 343      32.495  13.626  -5.663  1.00 34.47           C      4.582
ATOM   2451  O   ASP A 343      33.293  13.015  -6.388  1.00 35.78           O      4.525
ATOM   2452  CB  ASP A 343      31.157  15.650  -5.695  1.00 34.10           C      4.387
ATOM   2453  CG  ASP A 343      30.637  16.544  -6.797  1.00 36.72           C      5.135
ATOM   2454  OD1 ASP A 343      29.954  16.008  -7.711  1.00 38.87           O      5.106
ATOM   2455  OD2 ASP A 343      30.937  17.749  -6.831  1.00 35.48           O      4.921
ATOM   2456  N   GLY A 344      32.783  13.740  -4.360  1.00 33.33           N      4.882
ATOM   2457  CA  GLY A 344      34.040  13.234  -3.824  1.00 33.57           C      4.537
ATOM   2482  CG2 VAL A 347      36.504  13.818  -7.682  1.00 27.78           C      4.695
ATOM   2674  CB  MET A 374      15.584  18.421   9.367  1.00 19.82           C      5.292
ATOM   2675  CG  MET A 374      15.746  17.158  10.200  1.00 19.43           C      5.214
ATOM   2676  SD  MET A 374      17.322  16.949  10.978  1.00 19.07           S      4.996
ATOM   2677  CE  MET A 374      17.499  18.400  11.986  1.00 19.26           C      4.798
ATOM   3657  O   HIS A 503      21.316  13.252   5.283  1.00 23.60           O      4.975
ATOM   3659  CG  HIS A 503      19.177  12.748   7.753  1.00 26.52           C      5.134
ATOM   3660  ND1 HIS A 503      18.881  14.066   8.036  1.00 27.64           N      5.152
ATOM   3661  CD2 HIS A 503      20.029  12.345   8.710  1.00 27.43           C      5.137
ATOM   3662  CE1 HIS A 503      19.530  14.424   9.127  1.00 28.52           C      4.978
ATOM   3663  NE2 HIS A 503      20.233  13.394   9.584  1.00 28.27           N      5.245
ATOM   3668  CB  HIS A 504      22.730  10.672   7.043  1.00 15.31           C      5.235
ATOM   3669  CG  HIS A 504      24.100  10.345   7.489  1.00 12.12           C      4.960
ATOM   3670  ND1 HIS A 504      24.993  11.356   7.772  1.00 12.80           N      5.253
ATOM   3671  CD2 HIS A 504      24.772   9.235   7.718  1.00 11.78           C      5.137
ATOM   3672  CE1 HIS A 504      26.162  10.933   8.171  1.00 11.31           C      4.426
ATOM   3673  NE2 HIS A 504      26.017   9.638   8.160  1.00 13.16           N      4.524
ATOM   3866  C   ALA A 532      35.527  12.131   6.988  1.00 11.50           C      5.077
ATOM   3867  O   ALA A 532      35.184  12.761   6.007  1.00 12.89           O      4.441
ATOM   3869  N   GLY A 533      34.603  11.762   7.856  1.00 11.24           N      4.764
ATOM   3870  CA  GLY A 533      33.233  12.186   7.773  1.00 11.26           C      5.271
ATOM   3871  C   GLY A 533      32.330  11.321   6.979  1.00 11.78           C      5.044
ATOM   3872  O   GLY A 533      32.687  10.337   6.349  1.00 14.52           O      4.690
ATOM   3873  N   GLU A 534      31.091  11.725   6.759  1.00 12.69           N      4.546
ATOM   3874  CA  GLU A 534      30.134  10.963   5.945  1.00 12.06           C      5.063
ATOM   3875  C   GLU A 534      30.606  10.523   4.588  1.00 12.21           C      4.677
ATOM   3877  CB  GLU A 534      28.831  11.723   6.032  1.00 11.49           C      4.779
ATOM   3878  CG  GLU A 534      28.001  11.957   4.784  1.00 11.59           C      4.389
ATOM   3879  CD  GLU A 534      26.590  12.298   5.241  1.00 11.08           C      4.653
ATOM   3880  OE1 GLU A 534      25.862  11.294   5.249  1.00 13.18           O      4.066
ATOM   3881  OE2 GLU A 534      26.147  13.372   5.640  1.00  8.07           O      4.901
ATOM   3882  N   VAL A 535      31.670  10.907   3.911  1.00 10.32           N      4.619
ATOM   3945  NE  ARG A 544      24.367  10.088  10.646  1.00 27.07           N      4.868
ATOM   3946  CZ  ARG A 544      23.520  10.918  11.210  1.00 27.11           C      4.010
ATOM   3947  NH1 ARG A 544      23.447  11.147  12.510  1.00 26.64           N      3.512
ATOM   3948  NH2 ARG A 544      22.700  11.584  10.394  1.00 27.90           N      4.164
ATOM   3952  O   LEU A 545      23.567   8.705  15.089  1.00 16.18           O      5.287
ATOM   3959  C   GLY A 546      22.542  10.845  16.884  1.00 22.83           C      5.048
ATOM   3961  N   GLY A 547      23.476  11.720  16.558  1.00 23.47           N      4.816
ATOM   3962  CA  GLY A 547      24.477  12.241  17.439  1.00 21.58           C      5.189
ATOM   3963  C   GLY A 547      25.822  11.766  16.923  1.00 23.95           C      5.129
ATOM   3964  O   GLY A 547      26.843  12.463  17.063  1.00 25.66           O      5.277
ATOM   3965  N   ASN A 548      25.894  10.593  16.295  1.00 22.72           N      4.587
ATOM   3966  CA  ASN A 548      27.234  10.106  15.886  1.00 18.74           C      4.135
ATOM   3967  C   ASN A 548      27.824  10.713  14.635  1.00 16.08           C      4.879
ATOM   3968  O   ASN A 548      29.038  10.467  14.401  1.00 15.11           O      4.716
ATOM   3973  N   ALA A 549      27.134  11.542  13.872  1.00 11.96           N      4.063
ATOM   3974  CA  ALA A 549      27.840  12.071  12.697  1.00 13.11           C      4.073
ATOM   3975  C   ALA A 549      28.626  13.295  13.124  1.00 14.31           C      4.258
ATOM   3976  O   ALA A 549      29.809  13.358  12.760  1.00 16.17           O      4.641
ATOM   3977  CB  ALA A 549      26.949  12.337  11.510  1.00 13.23           C      3.444
ATOM   3978  N   ILE A 550      28.151  14.223  13.948  1.00 13.73           N      3.801
ATOM   3979  CA  ILE A 550      29.074  15.274  14.352  1.00 16.09           C      4.863
ATOM   3980  C   ILE A 550      30.196  14.704  15.198  1.00 17.52           C      4.878
ATOM   3982  CB  ILE A 550      28.429  16.431  15.103  1.00 15.72           C      4.939
ATOM   3983  CG1 ILE A 550      27.296  16.903  14.195  1.00 17.31           C      3.939
ATOM   3985  CD1 ILE A 550      27.719  17.666  12.958  1.00 15.69           C      4.503
ATOM   3986  N   SER A 551      30.004  13.638  15.932  1.00 18.93           N      4.731
ATOM   4004  CB  ILE A 553      32.519  15.358  11.083  1.00 15.19           C      5.089
ATOM   4005  CG1 ILE A 553      31.769  16.141  12.160  1.00 12.27           C      4.774
ATOM   4006  CG2 ILE A 553      31.545  14.755  10.066  1.00 12.56           C      4.683
ATOM   4007  CD1 ILE A 553      31.340  17.473  11.626  1.00 12.09           C      5.185
