# Supplementary material for: A mathematical representation of protein binding sites using structural dispersion of atoms from principal axes for classification of binding ligands
Source: PLoS One. 2021 Apr 8;16(4):e0244905. doi: 10.1371/journal.pone.0244905 (PMC8031081; doi:10.1371/journal.pone.0244905)
Supplement: S1 Data — (ZIP) [file pone.0244905.s006.zip › pdbligand5_3_906/1D7C.lig.HEM.pdb]

ATOM    418  CE3 TRP A  56      49.364  37.851  37.468  1.00 14.77           C      4.647
ATOM    419  CZ2 TRP A  56      47.471  35.902  38.299  1.00 17.56           C      4.740
ATOM    420  CZ3 TRP A  56      48.518  37.223  36.571  1.00 12.83           C      5.066
ATOM    421  CH2 TRP A  56      47.581  36.259  36.983  1.00 12.53           C      4.171
ATOM    430  N   GLY A  58      49.609  40.288  34.620  1.00  9.52           N      5.138
ATOM    431  CA  GLY A  58      50.022  39.595  33.396  1.00 13.81           C      5.049
ATOM    432  C   GLY A  58      49.584  40.378  32.157  1.00 15.87           C      4.198
ATOM    433  O   GLY A  58      48.608  41.127  32.176  1.00 10.62           O      4.723
ATOM    434  N   ILE A  59      50.341  40.215  31.084  1.00 13.07           N      4.330
ATOM    435  CA  ILE A  59      50.073  40.738  29.754  1.00 13.32           C      4.968
ATOM    436  C   ILE A  59      50.050  39.552  28.785  1.00 13.62           C      4.491
ATOM    437  O   ILE A  59      51.011  38.781  28.735  1.00  9.68           O      4.558
ATOM    442  N   ALA A  60      48.937  39.436  28.082  1.00 12.51           N      4.568
ATOM    443  CA  ALA A  60      48.765  38.391  27.072  1.00 12.20           C      4.840
ATOM    446  CB  ALA A  60      47.421  37.711  27.219  1.00 11.09           C      4.925
ATOM    461  C   GLY A  63      44.208  37.785  24.165  1.00 14.62           C      4.930
ATOM    462  O   GLY A  63      42.994  37.910  24.330  1.00 16.46           O      4.785
ATOM    463  N   ALA A  64      44.807  36.657  24.503  1.00 11.15           N      4.704
ATOM    464  CA  ALA A  64      44.077  35.528  25.056  1.00 13.05           C      4.986
ATOM    465  C   ALA A  64      44.964  34.796  26.048  1.00 10.02           C      5.177
ATOM    466  O   ALA A  64      46.186  34.982  26.031  1.00 12.90           O      5.234
ATOM    467  CB  ALA A  64      43.631  34.593  23.945  1.00 18.42           C      4.768
ATOM    468  N   MET A  65      44.382  33.974  26.922  1.00 12.40           N      4.630
ATOM    469  CA  MET A  65      45.302  33.295  27.844  1.00 16.15           C      4.048
ATOM    470  C   MET A  65      46.146  32.223  27.171  1.00 14.29           C      4.540
ATOM    472  CB  MET A  65      44.538  32.619  28.990  1.00 12.60           C      4.403
ATOM    473  CG  MET A  65      45.459  32.159  30.114  1.00 12.21           C      4.891
ATOM    474  SD  MET A  65      44.515  31.415  31.464  1.00 14.21           S      4.183
ATOM    475  CE  MET A  65      45.824  30.469  32.272  1.00 11.84           C      4.054
ATOM    476  N   ASN A  66      45.556  31.442  26.264  1.00 14.74           N      4.325
ATOM    483  ND2 ASN A  66      43.245  28.802  27.189  1.00 18.89           N      4.786
ATOM    509  CA  LEU A  70      52.486  35.882  28.278  1.00 12.39           C      4.372
ATOM    510  C   LEU A  70      53.667  36.496  29.032  1.00 15.45           C      4.704
ATOM    512  CB  LEU A  70      51.727  34.969  29.249  1.00 12.47           C      5.239
ATOM    513  CG  LEU A  70      50.647  34.074  28.626  1.00 15.01           C      5.019
ATOM    514  CD1 LEU A  70      50.116  33.113  29.676  1.00 17.29           C      5.240
ATOM    515  CD2 LEU A  70      49.516  34.911  28.042  1.00  9.41           C      5.292
ATOM    516  N   LEU A  71      53.468  37.706  29.536  1.00 11.33           N      4.415
ATOM    517  CA  LEU A  71      54.446  38.364  30.408  1.00 11.90           C      5.183
ATOM    518  C   LEU A  71      53.833  38.462  31.804  1.00 14.82           C      4.523
ATOM    519  O   LEU A  71      52.688  38.902  31.906  1.00 13.12           O      5.123
ATOM    524  N   VAL A  72      54.566  38.037  32.827  1.00 11.86           N      5.208
ATOM    525  CA  VAL A  72      53.993  38.143  34.182  1.00 10.38           C      5.236
ATOM    528  CB  VAL A  72      53.658  36.758  34.747  1.00 14.30           C      4.957
ATOM    529  CG1 VAL A  72      53.031  36.891  36.129  1.00 19.79           C      4.854
ATOM    530  CG2 VAL A  72      52.735  35.985  33.816  1.00 12.45           C      5.039
ATOM    660  CA  TYR A  90      43.402  27.666  31.296  1.00 23.35           C      4.507
ATOM    661  C   TYR A  90      43.963  27.077  32.577  1.00 21.50           C      4.275
ATOM    662  O   TYR A  90      43.269  26.978  33.589  1.00 28.49           O      3.779
ATOM    663  CB  TYR A  90      41.872  27.729  31.357  1.00 20.06           C      4.394
ATOM    664  CG  TYR A  90      41.241  28.492  30.212  1.00 18.95           C      5.242
ATOM    665  CD1 TYR A  90      41.375  29.868  30.153  1.00 14.99           C      3.942
ATOM    666  CD2 TYR A  90      40.527  27.887  29.188  1.00 22.94           C      5.052
ATOM    667  CE1 TYR A  90      40.825  30.631  29.144  1.00 17.96           C      3.700
ATOM    668  CE2 TYR A  90      39.976  28.640  28.163  1.00 31.39           C      5.288
ATOM    669  CZ  TYR A  90      40.118  30.013  28.135  1.00 25.45           C      4.887
ATOM    670  OH  TYR A  90      39.569  30.782  27.131  1.00 22.18           O      5.257
ATOM    671  N   VAL A  91      45.236  26.680  32.566  1.00 19.76           N      5.140
ATOM    672  CA  VAL A  91      45.866  26.267  33.827  1.00 21.77           C      5.140
ATOM    673  C   VAL A  91      47.112  27.130  34.060  1.00 19.76           C      5.029
ATOM    674  O   VAL A  91      47.472  27.857  33.129  1.00 18.89           O      5.262
ATOM    678  N   GLN A  92      47.695  27.037  35.235  1.00 16.51           N      4.503
ATOM    679  CA  GLN A  92      48.938  27.678  35.636  1.00 18.49           C      5.027
ATOM    680  C   GLN A  92      49.920  27.775  34.470  1.00 19.63           C      5.026
ATOM    682  CB  GLN A  92      49.586  26.890  36.782  1.00 18.64           C      4.764
ATOM    683  CG  GLN A  92      50.970  27.371  37.207  1.00 16.77           C      5.297
ATOM    684  CD  GLN A  92      50.953  28.753  37.821  1.00 18.03           C      4.542
ATOM    685  OE1 GLN A  92      50.503  28.938  38.950  1.00 21.58           O      4.397
ATOM    686  NE2 GLN A  92      51.424  29.769  37.110  1.00 17.51           N      4.565
ATOM    687  N   PRO A  93      50.121  28.981  33.946  1.00 19.29           N      5.137
ATOM    691  CB  PRO A  93      51.026  30.721  32.659  1.00 14.96           C      5.166
ATOM    692  CG  PRO A  93      49.614  31.049  33.037  1.00 13.25           C      3.745
ATOM    693  CD  PRO A  93      49.367  30.214  34.274  1.00 12.72           C      3.686
ATOM   1061  CA  ALA A 142      44.793  41.418  27.245  1.00 12.40           C      4.745
ATOM   1062  C   ALA A 142      45.697  41.557  28.474  1.00 11.44           C      4.882
ATOM   1064  CB  ALA A 142      44.066  40.091  27.188  1.00 10.50           C      4.980
ATOM   1065  N   TRP A 143      45.129  41.852  29.627  1.00 12.23           N      4.951
ATOM   1067  C   TRP A 143      45.121  41.091  31.918  1.00 12.00           C      5.098
ATOM   1068  O   TRP A 143      43.924  40.814  31.805  1.00 11.64           O      5.198
ATOM   1079  N   ALA A 144      45.866  40.674  32.924  1.00 13.46           N      5.016
ATOM   1080  CA  ALA A 144      45.350  39.869  34.017  1.00 10.75           C      5.115
ATOM   1083  CB  ALA A 144      45.786  38.422  33.942  1.00 12.76           C      3.978
ATOM   1194  N   PHE A 160      51.062  30.567  41.329  1.00 16.77           N      5.264
ATOM   1196  C   PHE A 160      48.739  31.185  41.595  1.00 16.03           C      4.798
ATOM   1197  O   PHE A 160      48.479  30.272  40.814  1.00 19.94           O      4.011
ATOM   1199  CG  PHE A 160      50.720  33.146  40.017  1.00 13.99           C      5.230
ATOM   1200  CD1 PHE A 160      49.664  33.276  39.144  1.00 14.63           C      5.251
ATOM   1202  CE1 PHE A 160      49.862  33.429  37.781  1.00 17.16           C      4.341
ATOM   1203  CE2 PHE A 160      52.222  33.324  38.157  1.00 14.56           C      5.154
ATOM   1204  CZ  PHE A 160      51.158  33.458  37.286  1.00 16.88           C      5.075
ATOM   1205  N   SER A 161      47.777  31.903  42.160  1.00 15.98           N      5.187
ATOM   1206  CA  SER A 161      46.395  31.523  41.905  1.00 14.88           C      4.850
ATOM   1207  C   SER A 161      45.854  32.359  40.761  1.00 16.34           C      4.802
ATOM   1208  O   SER A 161      46.452  33.364  40.386  1.00 17.42           O      4.903
ATOM   1211  N   GLU A 162      44.724  31.949  40.223  1.00 15.32           N      4.523
ATOM   1212  CA  GLU A 162      44.105  32.620  39.096  1.00 20.16           C      5.130
ATOM   1213  C   GLU A 162      43.856  34.100  39.372  1.00 20.21           C      5.163
ATOM   1215  CB  GLU A 162      42.778  31.925  38.775  1.00 19.48           C      4.338
ATOM   1216  CG  GLU A 162      42.020  32.572  37.629  1.00 20.09           C      3.633
ATOM   1217  CD  GLU A 162      40.693  31.877  37.390  1.00 22.57           C      3.561
ATOM   1218  OE1 GLU A 162      40.534  30.733  37.855  1.00 28.09           O      3.776
ATOM   1219  OE2 GLU A 162      39.826  32.468  36.729  1.00 20.59           O      3.931
ATOM   1220  N   HIS A 163      43.975  34.914  38.329  1.00 11.70           N      5.007
ATOM   1225  CG  HIS A 163      43.375  35.985  35.934  1.00 13.84           C      4.812
ATOM   1226  ND1 HIS A 163      42.041  35.757  35.657  1.00 12.93           N      4.941
ATOM   1227  CD2 HIS A 163      44.066  35.182  35.080  1.00  9.59           C      5.113
ATOM   1228  CE1 HIS A 163      41.919  34.865  34.686  1.00 12.99           C      3.699
ATOM   1229  NE2 HIS A 163      43.147  34.499  34.319  1.00 12.51           N      3.803
ATOM   1249  CB  PHE A 166      41.357  38.974  32.800  1.00 12.36           C      4.871
ATOM   1250  CG  PHE A 166      40.097  38.207  32.446  1.00 14.33           C      4.812
ATOM   1251  CD1 PHE A 166      39.474  38.367  31.221  1.00 12.09           C      4.991
ATOM   1252  CD2 PHE A 166      39.546  37.316  33.356  1.00 16.41           C      4.451
ATOM   1253  CE1 PHE A 166      38.328  37.667  30.892  1.00 11.07           C      4.860
ATOM   1254  CE2 PHE A 166      38.402  36.593  33.042  1.00 13.85           C      4.280
ATOM   1255  CZ  PHE A 166      37.802  36.774  31.807  1.00 13.82           C      4.494
ATOM   1259  O   GLY A 167      42.255  42.193  28.978  1.00 12.50           O      5.190
ATOM   1267  CD2 PHE A 168      40.503  40.163  25.975  1.00 15.63           C      5.270
ATOM   1268  CE1 PHE A 168      38.382  39.843  27.728  1.00 12.67           C      4.856
ATOM   1269  CE2 PHE A 168      40.169  38.906  26.458  1.00 16.09           C      5.221
ATOM   1270  CZ  PHE A 168      39.111  38.731  27.333  1.00 12.16           C      5.056
ATOM   1593  CA  PRO B  21      33.451  37.440  30.472  1.00 17.13           C      4.862
ATOM   1594  C   PRO B  21      34.064  37.178  31.834  1.00 19.59           C      4.636
ATOM   1595  O   PRO B  21      34.274  36.041  32.247  1.00 13.75           O      4.693
ATOM   1596  CB  PRO B  21      34.536  37.469  29.388  1.00 15.01           C      4.581
ATOM   1599  N   VAL B  22      34.367  38.235  32.608  1.00 15.72           N      5.242
ATOM   1600  CA  VAL B  22      35.008  37.990  33.902  1.00 13.15           C      5.011
ATOM   1601  C   VAL B  22      34.049  37.362  34.899  1.00 18.86           C      4.907
ATOM   1602  O   VAL B  22      34.378  36.366  35.560  1.00 17.72           O      5.176
ATOM   1621  CG  ASP B  24      31.423  34.029  32.730  1.00 13.20           C      5.041
ATOM   1622  OD1 ASP B  24      31.533  34.274  31.510  1.00 15.25           O      4.959
ATOM   1623  OD2 ASP B  24      32.349  33.545  33.399  1.00 16.61           O      4.237
