# Supplementary material for: A mathematical representation of protein binding sites using structural dispersion of atoms from principal axes for classification of binding ligands
Source: PLoS One. 2021 Apr 8;16(4):e0244905. doi: 10.1371/journal.pone.0244905 (PMC8031081; doi:10.1371/journal.pone.0244905)
Supplement: S1 Data — (ZIP) [file pone.0244905.s006.zip › pdbligand5_3_906/1D9V.lig.PO4.pdb]

ATOM    776  NH1 ARG A 103      32.322  23.176   8.430  1.00 16.94           N      4.331
ATOM   1055  C   THR A 138      31.979  18.020  15.669  1.00 34.20           C      5.167
ATOM   1056  O   THR A 138      30.888  17.815  16.135  1.00 38.17           O      4.900
ATOM   1060  N   SER A 139      32.146  18.779  14.611  1.00 29.75           N      4.488
ATOM   1061  CA  SER A 139      31.008  19.445  13.995  1.00 26.42           C      4.261
ATOM   1062  C   SER A 139      30.422  18.578  12.912  1.00 31.69           C      4.213
ATOM   1063  O   SER A 139      31.129  17.827  12.207  1.00 27.81           O      5.189
ATOM   1064  CB  SER A 139      31.400  20.821  13.486  1.00 19.81           C      3.733
ATOM   1065  OG  SER A 139      31.272  20.849  12.112  1.00 28.24           O      3.411
ATOM   1066  N   GLY A 140      29.101  18.701  12.799  1.00 24.27           N      3.512
ATOM   1067  CA  GLY A 140      28.390  17.859  11.907  1.00 16.84           C      4.191
ATOM   1068  C   GLY A 140      28.738  18.178  10.516  1.00 17.86           C      4.284
ATOM   1069  O   GLY A 140      28.809  17.315   9.661  1.00 21.21           O      4.837
ATOM   1070  N   ALA A 141      28.917  19.457  10.258  1.00 21.73           N      3.378
ATOM   1071  CA  ALA A 141      29.283  19.881   8.891  1.00 19.52           C      4.194
ATOM   1072  C   ALA A 141      30.747  19.486   8.546  1.00 16.17           C      5.253
ATOM   1073  O   ALA A 141      31.029  19.317   7.365  1.00 16.76           O      5.114
ATOM   1074  CB  ALA A 141      28.967  21.361   8.613  1.00 17.84           C      3.841
ATOM   1075  N   PHE A 142      31.642  19.382   9.551  1.00 17.60           N      5.215
ATOM   1340  CB  ASN A 175      31.079  26.777  14.149  1.00 19.51           C      5.049
ATOM   1341  CG  ASN A 175      31.236  25.585  13.225  1.00 27.36           C      4.857
ATOM   1342  OD1 ASN A 175      32.306  25.270  12.701  1.00 26.41           O      4.654
ATOM   1343  ND2 ASN A 175      30.176  24.820  13.122  1.00 26.56           N      3.599
ATOM   1465  CB  ASN A 193      28.732  26.639   8.575  1.00 16.68           C      5.294
ATOM   1466  CG  ASN A 193      29.127  25.185   8.792  1.00 19.53           C      4.834
ATOM   1467  OD1 ASN A 193      29.741  24.556   7.931  1.00 20.91           O      4.166
ATOM   1468  ND2 ASN A 193      28.706  24.645   9.916  1.00 27.38           N      3.595
ATOM   1486  CE2 TYR A 195      25.092  27.812  11.451  1.00 22.15           C      5.206
ATOM   1487  CZ  TYR A 195      25.395  26.770  10.570  1.00 24.31           C      4.539
ATOM   1488  OH  TYR A 195      25.691  25.509  11.053  1.00 29.79           O      4.402
ATOM   1498  CE2 TYR A 196      28.365  27.585  12.371  1.00 23.77           C      4.247
ATOM   1499  CZ  TYR A 196      27.858  27.401  13.660  1.00 21.57           C      4.100
ATOM   1500  OH  TYR A 196      27.456  26.140  14.114  1.00 53.77           O      4.548
