# Supplementary material for: A mathematical representation of protein binding sites using structural dispersion of atoms from principal axes for classification of binding ligands
Source: PLoS One. 2021 Apr 8;16(4):e0244905. doi: 10.1371/journal.pone.0244905 (PMC8031081; doi:10.1371/journal.pone.0244905)
Supplement: S1 Data — (ZIP) [file pone.0244905.s006.zip › pdbligand5_3_906/1DAK.lig.PO4.pdb]

ATOM   1105  C   VAL A 147      10.162  22.665  -0.495  1.00 10.01           C      5.260
ATOM   1106  O   VAL A 147      10.406  21.469  -0.383  1.00 11.58           O      5.099
ATOM   1108  CG1 VAL A 147      12.857  23.673  -1.196  1.00 11.66           C      5.056
ATOM   1110  N   LYS A 148       9.272  23.136  -1.375  1.00  9.68           N      4.966
ATOM   1111  CA  LYS A 148       8.493  22.273  -2.251  1.00 10.29           C      4.453
ATOM   1112  C   LYS A 148       7.868  23.108  -3.365  1.00  9.57           C      4.564
ATOM   1113  O   LYS A 148       7.907  24.336  -3.315  1.00  9.26           O      5.202
ATOM   1114  CB  LYS A 148       7.407  21.535  -1.470  1.00 11.27           C      4.960
ATOM   1119  N   LEU A 149       7.332  22.426  -4.377  1.00 10.33           N      4.448
ATOM   1120  CA  LEU A 149       6.720  23.151  -5.492  1.00 10.37           C      5.163
ATOM   1121  C   LEU A 149       5.607  24.051  -4.984  1.00  9.59           C      5.224
ATOM   1123  CB  LEU A 149       6.175  22.128  -6.489  1.00 11.76           C      4.510
ATOM   1124  CG  LEU A 149       5.983  22.590  -7.933  1.00 13.45           C      5.267
ATOM   1125  CD1 LEU A 149       7.317  22.781  -8.643  1.00 14.06           C      5.044
ATOM   1334  OG1 THR A 178      10.810  16.820  -0.393  1.00 15.93           O      5.129
ATOM   1350  N   GLY A 181      15.433  16.927  -3.972  1.00 18.67           N      5.171
ATOM   1351  CA  GLY A 181      14.924  16.812  -5.325  1.00 18.67           C      5.242
ATOM   1352  C   GLY A 181      15.881  17.517  -6.288  1.00 18.04           C      5.249
ATOM   1353  O   GLY A 181      16.790  18.270  -5.942  1.00 16.96           O      5.223
ATOM   1354  N   LYS A 182      15.628  17.328  -7.569  1.00 18.82           N      5.294
ATOM   1363  N   ARG A 183      15.705  20.197  -8.388  1.00 14.92           N      5.287
ATOM   1364  CA  ARG A 183      15.903  21.642  -8.423  1.00 13.64           C      4.253
ATOM   1365  C   ARG A 183      16.044  22.291  -7.057  1.00 12.40           C      5.001
ATOM   1366  O   ARG A 183      15.767  23.484  -6.919  1.00 11.20           O      5.122
ATOM   1367  CB  ARG A 183      14.727  22.269  -9.187  1.00 13.19           C      5.142
ATOM   1368  CG  ARG A 183      14.613  21.798 -10.633  1.00 13.20           C      5.254
ATOM   1374  N   HIS A 184      16.574  21.544  -6.087  1.00 12.73           N      5.161
ATOM   1375  CA  HIS A 184      16.746  22.095  -4.745  1.00 12.75           C      3.838
ATOM   1376  C   HIS A 184      17.625  23.331  -4.718  1.00 12.76           C      4.947
ATOM   1377  O   HIS A 184      17.216  24.354  -4.163  1.00 12.81           O      5.105
ATOM   1378  CB  HIS A 184      17.294  21.020  -3.796  1.00 13.57           C      4.657
ATOM   1380  ND1 HIS A 184      16.469  21.366  -1.443  1.00 16.22           N      5.260
ATOM   1402  CB  TYR A 187      14.007  25.682  -4.998  1.00  8.41           C      5.197
ATOM   1403  CG  TYR A 187      12.649  25.687  -5.690  1.00  9.08           C      4.692
ATOM   1404  CD1 TYR A 187      12.511  25.266  -7.000  1.00  8.92           C      4.545
ATOM   1405  CD2 TYR A 187      11.534  26.171  -5.016  1.00  8.66           C      5.028
ATOM   1406  CE1 TYR A 187      11.280  25.291  -7.638  1.00 10.27           C      4.727
ATOM   1407  CE2 TYR A 187      10.303  26.208  -5.651  1.00  9.61           C      5.197
ATOM   1408  CZ  TYR A 187      10.188  25.778  -6.957  1.00  9.67           C      5.059
ATOM   1409  OH  TYR A 187       8.951  25.831  -7.562  1.00 10.00           O      4.510
