# Supplementary material for: A mathematical representation of protein binding sites using structural dispersion of atoms from principal axes for classification of binding ligands
Source: PLoS One. 2021 Apr 8;16(4):e0244905. doi: 10.1371/journal.pone.0244905 (PMC8031081; doi:10.1371/journal.pone.0244905)
Supplement: S1 Data — (ZIP) [file pone.0244905.s006.zip › pdbligand5_3_906/1DEL.lig.AMP.pdb]

ATOM   1992  O   VAL B   9      86.378  11.027  34.131  1.00 24.08           O      4.832
ATOM   1998  C   LYS B  10      88.597  12.804  34.805  1.00 33.46           C      4.731
ATOM   2005  N   ARG B  11      89.520  12.240  34.030  1.00 34.16           N      4.600
ATOM   2006  CA  ARG B  11      90.573  11.373  34.461  1.00 38.92           C      4.247
ATOM   2007  C   ARG B  11      90.126   9.984  34.901  1.00 37.63           C      4.568
ATOM   2008  O   ARG B  11      90.983   9.252  35.439  1.00 40.14           O      4.967
ATOM   2009  CB  ARG B  11      91.431  11.999  35.566  1.00 62.13           C      4.738
ATOM   2010  CG  ARG B  11      92.312  13.179  35.239  1.00 69.30           C      5.213
ATOM   2016  N   SER B  12      88.882   9.555  34.716  1.00 33.28           N      4.959
ATOM   2017  CA  SER B  12      88.468   8.215  35.138  1.00 26.32           C      4.361
ATOM   2018  C   SER B  12      89.020   7.163  34.183  1.00 21.13           C      5.253
ATOM   2019  O   SER B  12      89.124   5.990  34.503  1.00 25.95           O      5.009
ATOM   2020  CB  SER B  12      86.925   8.075  35.124  1.00 27.26           C      5.226
ATOM   2021  OG  SER B  12      86.462   8.653  33.917  1.00 24.88           O      4.652
ATOM   2022  N   GLY B  13      89.412   7.635  33.004  1.00 19.80           N      4.019
ATOM   2023  CA  GLY B  13      89.916   6.745  31.969  1.00 21.62           C      3.908
ATOM   2024  C   GLY B  13      88.815   6.477  30.936  1.00 25.76           C      4.480
ATOM   2025  O   GLY B  13      88.900   5.508  30.178  1.00 29.11           O      5.234
ATOM   2026  N   LYS B  14      87.774   7.309  30.927  1.00 24.96           N      4.655
ATOM   2027  CA  LYS B  14      86.671   7.147  30.011  1.00 22.73           C      5.185
ATOM   2028  C   LYS B  14      87.100   7.466  28.575  1.00 24.80           C      4.698
ATOM   2030  CB  LYS B  14      85.471   7.990  30.438  1.00 18.99           C      5.248
ATOM   2035  N   ASP B  15      87.923   8.486  28.431  1.00 23.28           N      4.474
ATOM   2036  CA  ASP B  15      88.444   8.903  27.138  1.00 30.28           C      4.754
ATOM   2037  C   ASP B  15      89.442   7.917  26.575  1.00 32.17           C      4.970
ATOM   2038  O   ASP B  15      89.521   7.682  25.364  1.00 30.31           O      4.666
ATOM   2039  CB  ASP B  15      88.974  10.336  27.237  1.00 50.14           C      4.221
ATOM   2040  CG  ASP B  15      87.785  11.302  27.141  1.00 60.23           C      5.252
ATOM   2042  OD2 ASP B  15      87.829  12.406  27.698  1.00 78.63           O      5.277
ATOM   2043  N   THR B  16      90.200   7.287  27.450  1.00 30.20           N      4.346
ATOM   2044  CA  THR B  16      91.176   6.269  27.093  1.00 27.21           C      5.111
ATOM   2045  C   THR B  16      90.415   5.051  26.583  1.00 23.12           C      5.029
ATOM   2047  CB  THR B  16      91.989   5.866  28.349  1.00 27.97           C      4.712
ATOM   2048  OG1 THR B  16      92.827   6.991  28.676  1.00 32.70           O      3.775
ATOM   2049  CG2 THR B  16      92.807   4.634  28.106  1.00 22.41           C      4.852
ATOM   2050  N   THR B  17      89.265   4.832  27.188  1.00 20.94           N      5.269
ATOM   3512  CZ  ARG B 197      92.886   7.619  36.931  1.00 86.79           C      4.837
ATOM   3513  NH1 ARG B 197      93.548   6.498  36.658  1.00 89.65           N      4.632
ATOM   3514  NH2 ARG B 197      93.320   8.790  36.524  1.00 92.77           N      5.053
ATOM   3620  CA  ASN B 223      89.882   1.434  36.408  1.00 25.80           C      4.901
ATOM   3621  C   ASN B 223      90.807   1.449  37.607  1.00 29.18           C      4.721
ATOM   3622  O   ASN B 223      91.216   2.524  38.039  1.00 33.29           O      4.699
ATOM   3623  CB  ASN B 223      89.851   2.819  35.726  1.00 20.34           C      5.152
ATOM   3624  CG  ASN B 223      91.158   3.104  35.024  1.00 25.53           C      4.732
ATOM   3625  OD1 ASN B 223      91.961   2.174  34.887  1.00 26.65           O      4.812
ATOM   3626  ND2 ASN B 223      91.324   4.350  34.603  1.00 22.03           N      5.002
ATOM   3627  N   ASP B 224      91.071   0.286  38.184  1.00 34.24           N      5.206
ATOM   3629  C   ASP B 224      93.322  -0.146  39.160  1.00 43.52           C      5.187
ATOM   3635  N   GLY B 225      93.687  -0.643  37.981  1.00 45.22           N      4.401
ATOM   3636  CA  GLY B 225      95.046  -1.077  37.742  1.00 41.97           C      4.506
ATOM   3637  C   GLY B 225      95.856  -0.305  36.735  1.00 40.96           C      4.114
ATOM   3638  O   GLY B 225      95.893   0.924  36.714  1.00 41.52           O      4.517
ATOM   3639  N   SER B 226      96.587  -1.056  35.898  1.00 38.26           N      4.502
ATOM   3640  CA  SER B 226      97.410  -0.498  34.842  1.00 33.70           C      4.065
ATOM   3641  C   SER B 226      96.569  -0.235  33.575  1.00 33.69           C      4.616
ATOM   3642  O   SER B 226      95.441  -0.710  33.481  1.00 35.04           O      4.872
ATOM   3643  CB  SER B 226      98.513  -1.486  34.452  1.00 31.58           C      4.573
ATOM   3645  N   LEU B 227      97.142   0.503  32.634  1.00 31.05           N      5.251
ATOM   3646  CA  LEU B 227      96.451   0.800  31.391  1.00 38.80           C      4.937
ATOM   3647  C   LEU B 227      96.053  -0.514  30.720  1.00 37.45           C      5.023
ATOM   3648  O   LEU B 227      94.936  -0.731  30.270  1.00 42.61           O      5.197
ATOM   3649  CB  LEU B 227      97.347   1.616  30.456  1.00 39.37           C      5.294
ATOM   3650  CG  LEU B 227      97.002   3.109  30.407  1.00 53.15           C      4.449
ATOM   3651  CD1 LEU B 227      97.959   3.864  29.512  1.00 52.90           C      4.169
ATOM   3652  CD2 LEU B 227      95.552   3.275  29.944  1.00 43.68           C      4.456
ATOM   3671  N   LEU B 230      93.247  -2.158  32.190  1.00 26.70           N      5.015
ATOM   3672  CA  LEU B 230      92.095  -1.411  31.775  1.00 25.96           C      5.050
ATOM   3675  CB  LEU B 230      92.403   0.081  31.668  1.00 23.61           C      5.084
ATOM   3676  CG  LEU B 230      91.212   0.868  31.042  1.00 24.03           C      5.179
ATOM   3678  CD2 LEU B 230      91.590   2.284  30.792  1.00 16.15           C      4.827
