# Supplementary material for: A mathematical representation of protein binding sites using structural dispersion of atoms from principal axes for classification of binding ligands
Source: PLoS One. 2021 Apr 8;16(4):e0244905. doi: 10.1371/journal.pone.0244905 (PMC8031081; doi:10.1371/journal.pone.0244905)
Supplement: S1 Data — (ZIP) [file pone.0244905.s006.zip › pdbligand5_3_906/1DGR.lig.PO4.pdb]

ATOM   1784  CG  ASN X 284      56.547  12.388  22.498  1.00 21.32           C      4.501
ATOM   1785  OD1 ASN X 284      55.660  12.152  21.677  1.00 21.87           O      4.538
ATOM   1786  ND2 ASN X 284      56.290  12.851  23.720  1.00 20.97           N      4.936
ATOM   1857  CG  PHE X 294      54.043   4.552  28.197  1.00 20.26           C      5.141
ATOM   1859  CD2 PHE X 294      53.907   5.523  27.205  1.00 20.27           C      4.036
ATOM   1860  CE1 PHE X 294      55.772   5.890  29.223  1.00 20.33           C      4.991
ATOM   1861  CE2 PHE X 294      54.691   6.672  27.218  1.00 20.38           C      4.594
ATOM   1862  CZ  PHE X 294      55.624   6.855  28.227  1.00 20.32           C      5.015
ATOM   1882  CG  HIS X 297      53.121   8.849  32.191  1.00 15.85           C      5.201
ATOM   1883  ND1 HIS X 297      52.692   7.741  31.489  1.00 16.30           N      4.779
ATOM   1884  CD2 HIS X 297      53.287   9.831  31.276  1.00 15.62           C      4.510
ATOM   1885  CE1 HIS X 297      52.602   8.040  30.206  1.00 15.81           C      4.415
ATOM   1886  NE2 HIS X 297      52.957   9.302  30.051  1.00 15.98           N      3.544
ATOM   1904  CG  ASN X 299      53.215  14.767  29.700  1.00 12.65           C      4.730
ATOM   1905  OD1 ASN X 299      54.405  14.559  29.490  1.00 12.66           O      4.639
ATOM   1906  ND2 ASN X 299      52.263  13.973  29.252  1.00 13.12           N      3.901
ATOM   1940  CB  VAL X 304      51.064  14.792  24.466  1.00 15.34           C      4.968
ATOM   1941  CG1 VAL X 304      51.659  14.030  23.294  1.00 14.94           C      4.951
ATOM   1942  CG2 VAL X 304      52.168  15.299  25.397  1.00 15.09           C      4.689
ATOM   1956  CG  LEU X 306      50.060  10.064  22.321  1.00 20.78           C      4.770
ATOM   1957  CD1 LEU X 306      49.662   8.862  23.174  1.00 21.09           C      5.182
ATOM   1958  CD2 LEU X 306      51.391   9.808  21.625  1.00 21.05           C      4.619
ATOM   2199  CB  ILE Y 348      47.301  13.032  26.651  1.00 20.90           C      4.701
ATOM   2200  CG1 ILE Y 348      46.884  11.700  26.035  1.00 20.75           C      4.965
ATOM   2201  CG2 ILE Y 348      47.627  12.856  28.119  1.00 20.58           C      4.380
ATOM   2202  CD1 ILE Y 348      48.024  10.733  25.840  1.00 21.22           C      5.137
ATOM   2245  CG1 VAL Y 354      49.101   9.637  29.856  1.00 19.34           C      5.091
ATOM   2259  CD2 LEU Y 356      50.127   5.617  26.752  1.00 23.36           C      4.842
ATOM   2399  CG  ARG Y 376      56.168  11.914  31.832  1.00 19.47           C      4.537
ATOM   2400  CD  ARG Y 376      56.534  11.211  30.534  1.00 19.02           C      5.036
ATOM   2401  NE  ARG Y 376      56.223  12.020  29.358  1.00 19.62           N      4.151
ATOM   2402  CZ  ARG Y 376      57.123  12.614  28.566  1.00 20.36           C      4.706
ATOM   2403  NH1 ARG Y 376      58.434  12.506  28.802  1.00 20.50           N      4.591
ATOM   2404  NH2 ARG Y 376      56.708  13.318  27.519  1.00 20.31           N      4.406
