# Supplementary material for: A mathematical representation of protein binding sites using structural dispersion of atoms from principal axes for classification of binding ligands
Source: PLoS One. 2021 Apr 8;16(4):e0244905. doi: 10.1371/journal.pone.0244905 (PMC8031081; doi:10.1371/journal.pone.0244905)
Supplement: S1 Data — (ZIP) [file pone.0244905.s006.zip › pdbligand5_3_906/1DGS.lig.AMP.pdb]

ATOM    712  C   TYR A  83      24.393   2.940  10.956  1.00 29.17           C      5.134
ATOM    713  O   TYR A  83      24.699   4.089  10.637  1.00 26.93           O      4.289
ATOM    722  N   SER A  84      23.896   2.614  12.140  1.00 30.81           N      5.180
ATOM    723  CA  SER A  84      23.731   3.561  13.223  1.00 33.13           C      4.266
ATOM    724  C   SER A  84      24.607   3.048  14.380  1.00 42.87           C      4.458
ATOM    726  CB  SER A  84      22.268   3.599  13.649  1.00 22.16           C      4.351
ATOM    728  N   LEU A  85      24.897   3.917  15.343  1.00 43.72           N      4.689
ATOM    729  CA  LEU A  85      25.725   3.556  16.491  1.00 32.47           C      4.469
ATOM    730  C   LEU A  85      24.922   3.135  17.720  1.00 34.06           C      5.082
ATOM    731  O   LEU A  85      23.781   3.572  17.909  1.00 30.86           O      4.707
ATOM    732  CB  LEU A  85      26.588   4.749  16.889  1.00 22.42           C      4.670
ATOM    733  CG  LEU A  85      27.522   5.354  15.851  1.00 13.70           C      4.422
ATOM    734  CD1 LEU A  85      28.204   6.547  16.470  1.00 25.17           C      4.357
ATOM    735  CD2 LEU A  85      28.548   4.344  15.384  1.00  3.50           C      5.185
ATOM    749  CG  ASN A  87      22.993   5.884  21.629  1.00 26.31           C      4.511
ATOM    750  OD1 ASN A  87      21.942   6.495  21.461  1.00 44.40           O      3.948
ATOM    751  ND2 ASN A  87      23.997   5.921  20.753  1.00 23.97           N      4.339
ATOM    970  C   GLU A 114      33.571  13.437  18.235  1.00 31.57           C      4.934
ATOM    971  O   GLU A 114      32.993  12.627  18.957  1.00 35.98           O      5.239
ATOM    972  CB  GLU A 114      34.833  12.866  16.121  1.00 39.71           C      4.380
ATOM    973  CG  GLU A 114      34.469  11.444  15.676  1.00 46.08           C      4.668
ATOM    974  CD  GLU A 114      34.477  11.278  14.158  1.00 50.05           C      4.301
ATOM    975  OE1 GLU A 114      35.389  10.601  13.624  1.00 41.93           O      5.281
ATOM    976  OE2 GLU A 114      33.567  11.827  13.498  1.00 46.53           O      4.767
ATOM    977  N   HIS A 115      33.079  14.642  17.956  1.00 30.51           N      4.808
ATOM    978  CA  HIS A 115      31.794  15.078  18.489  1.00 40.06           C      5.053
ATOM    979  C   HIS A 115      30.586  14.572  17.700  1.00 37.99           C      4.799
ATOM    980  O   HIS A 115      30.736  14.055  16.597  1.00 57.15           O      5.150
ATOM    987  N   LYS A 116      29.398  14.692  18.290  1.00 25.64           N      4.801
ATOM    988  CA  LYS A 116      28.153  14.261  17.661  1.00 32.87           C      4.436
ATOM    989  C   LYS A 116      27.282  15.382  17.083  1.00 44.12           C      4.537
ATOM    990  O   LYS A 116      26.666  16.146  17.824  1.00 54.24           O      5.242
ATOM    991  CB  LYS A 116      27.321  13.450  18.643  1.00 37.64           C      4.980
ATOM    992  CG  LYS A 116      27.747  12.012  18.751  1.00 41.07           C      4.793
ATOM    993  CD  LYS A 116      26.689  11.202  19.461  1.00 42.59           C      3.725
ATOM    994  CE  LYS A 116      25.351  11.358  18.781  1.00 46.00           C      2.322
ATOM    995  NZ  LYS A 116      24.317  10.535  19.448  1.00 57.39           N      1.563
ATOM    996  N   VAL A 117      27.142  15.389  15.759  1.00 41.60           N      5.120
ATOM    997  CA  VAL A 117      26.356  16.395  15.048  1.00 31.98           C      4.527
ATOM    998  C   VAL A 117      24.906  15.920  14.797  1.00 42.81           C      4.390
ATOM    999  O   VAL A 117      24.454  14.975  15.442  1.00 57.68           O      4.685
ATOM   1000  CB  VAL A 117      27.067  16.748  13.728  1.00 29.42           C      4.805
ATOM   1002  CG2 VAL A 117      28.566  16.469  13.846  1.00 18.47           C      4.870
ATOM   1003  N   ASP A 118      24.165  16.585  13.899  1.00 51.68           N      5.275
ATOM   1019  CB  LEU A 120      22.465  10.602   8.896  1.00 41.22           C      5.176
ATOM   1020  CG  LEU A 120      23.697  10.015   9.581  1.00 48.01           C      5.166
ATOM   1021  CD1 LEU A 120      23.357   8.703  10.312  1.00 48.62           C      4.576
ATOM   1022  CD2 LEU A 120      24.771   9.795   8.520  1.00 51.90           C      5.222
ATOM   1399  CG  GLU A 169      25.523  13.527  10.080  1.00 21.70           C      4.860
ATOM   1400  CD  GLU A 169      24.794  13.672  11.396  1.00 27.80           C      5.237
ATOM   1401  OE1 GLU A 169      25.215  14.533  12.180  1.00 47.68           O      4.412
ATOM   1402  OE2 GLU A 169      23.798  12.959  11.652  1.00 22.53           O      4.757
ATOM   1632  CZ  ARG A 196      20.277  12.085  12.823  1.00 67.10           C      4.661
ATOM   1633  NH1 ARG A 196      21.492  12.489  13.176  1.00 57.57           N      4.847
ATOM   1634  NH2 ARG A 196      20.112  10.852  12.357  1.00 49.46           N      4.920
ATOM   1820  CB  TYR A 221      32.931  11.459   9.862  1.00 21.90           C      4.780
ATOM   1821  CG  TYR A 221      31.440  11.212   9.880  1.00  4.37           C      4.803
ATOM   1822  CD1 TYR A 221      30.562  12.177  10.362  1.00 12.66           C      5.196
ATOM   1823  CD2 TYR A 221      30.904  10.007   9.429  1.00 11.54           C      5.176
ATOM   1824  CE1 TYR A 221      29.187  11.940  10.392  1.00 14.72           C      5.078
ATOM   1825  CE2 TYR A 221      29.536   9.763   9.459  1.00  3.50           C      5.097
ATOM   1826  CZ  TYR A 221      28.691  10.727   9.937  1.00  3.50           C      4.665
ATOM   1827  OH  TYR A 221      27.345  10.488   9.964  1.00 23.18           O      4.735
ATOM   2073  CB  HIS A 253      32.255  17.526  13.761  1.00 32.68           C      5.062
ATOM   2074  CG  HIS A 253      32.792  16.336  13.026  1.00 21.56           C      4.272
ATOM   2075  ND1 HIS A 253      33.191  16.387  11.708  1.00 18.82           N      4.995
ATOM   2076  CD2 HIS A 253      32.985  15.057  13.427  1.00 25.83           C      4.463
ATOM   2077  CE1 HIS A 253      33.606  15.192  11.328  1.00 25.45           C      4.636
ATOM   2078  NE2 HIS A 253      33.491  14.367  12.353  1.00 29.23           N      4.538
ATOM   2312  CB  ASP A 283      23.195  15.278  22.045  1.00 39.53           C      4.896
ATOM   2331  CB  VAL A 286      31.140   9.257  17.673  1.00 26.38           C      5.030
ATOM   2332  CG1 VAL A 286      31.383   7.964  16.885  1.00 15.63           C      4.911
ATOM   2333  CG2 VAL A 286      29.658   9.538  17.715  1.00  7.56           C      5.088
ATOM   2348  CD  LYS A 288      34.260   6.513  13.815  1.00 68.90           C      5.261
ATOM   2349  CE  LYS A 288      32.864   6.929  13.383  1.00 66.95           C      4.084
ATOM   2350  NZ  LYS A 288      32.788   7.039  11.903  1.00 64.17           N      4.199
ATOM   2541  CG  LYS A 312      24.715   9.255  23.447  1.00 45.70           C      4.470
ATOM   2542  CD  LYS A 312      23.914  10.141  22.512  1.00 45.31           C      4.172
ATOM   2543  CE  LYS A 312      22.444  10.197  22.902  1.00 54.53           C      4.527
ATOM   2544  NZ  LYS A 312      21.662  11.066  21.978  1.00 48.22           N      3.818
