# Supplementary material for: A mathematical representation of protein binding sites using structural dispersion of atoms from principal axes for classification of binding ligands
Source: PLoS One. 2021 Apr 8;16(4):e0244905. doi: 10.1371/journal.pone.0244905 (PMC8031081; doi:10.1371/journal.pone.0244905)
Supplement: S1 Data — (ZIP) [file pone.0244905.s006.zip › pdbligand5_3_906/1DHR.lig.NAD.pdb]

ATOM     61  C   TYR A  12      20.064  44.098  32.917  1.00 10.56           C      5.208
ATOM     65  CD1 TYR A  12      19.128  42.614  29.934  1.00  4.65           C      5.294
ATOM     67  CE1 TYR A  12      19.046  41.604  28.975  1.00  3.00           C      4.593
ATOM     69  CZ  TYR A  12      17.814  41.293  28.420  1.00  7.67           C      4.595
ATOM     70  OH  TYR A  12      17.658  40.299  27.497  1.00 12.10           O      4.603
ATOM     71  N   GLY A  13      20.713  42.981  33.204  1.00  9.16           N      5.091
ATOM     72  CA  GLY A  13      22.129  42.966  33.606  1.00  3.66           C      5.119
ATOM     73  C   GLY A  13      22.153  43.108  35.151  1.00  6.98           C      4.491
ATOM     74  O   GLY A  13      23.024  43.759  35.739  1.00  8.02           O      4.952
ATOM     75  N   GLY A  14      21.181  42.486  35.775  1.00  3.93           N      5.211
ATOM     77  C   GLY A  14      22.130  41.973  38.065  1.00  8.45           C      5.206
ATOM     79  N   ARG A  15      23.100  41.275  37.498  1.00  7.93           N      4.054
ATOM     80  CA  ARG A  15      24.242  40.781  38.225  1.00 13.92           C      3.920
ATOM     81  C   ARG A  15      25.525  41.531  37.983  1.00 15.40           C      5.271
ATOM     82  O   ARG A  15      26.598  41.137  38.504  1.00 12.32           O      4.860
ATOM     83  CB  ARG A  15      24.433  39.270  38.172  1.00 21.15           C      4.262
ATOM     90  N   GLY A  16      25.412  42.612  37.208  1.00 14.07           N      4.199
ATOM     91  CA  GLY A  16      26.599  43.466  36.936  1.00  8.83           C      4.093
ATOM     92  C   GLY A  16      26.829  44.324  38.195  1.00 10.86           C      4.609
ATOM     93  O   GLY A  16      26.039  44.239  39.140  1.00  5.95           O      5.210
ATOM     94  N   ALA A  17      27.879  45.103  38.165  1.00 12.71           N      4.030
ATOM     95  CA  ALA A  17      28.245  46.018  39.263  1.00 13.57           C      5.043
ATOM     96  C   ALA A  17      27.068  46.949  39.566  1.00 12.25           C      4.963
ATOM     97  O   ALA A  17      26.456  46.874  40.644  1.00 12.35           O      4.935
ATOM     98  CB  ALA A  17      29.506  46.782  38.883  1.00 15.32           C      4.768
ATOM     99  N   LEU A  18      26.722  47.789  38.596  1.00  6.95           N      4.844
ATOM    100  CA  LEU A  18      25.590  48.693  38.728  1.00  6.06           C      4.942
ATOM    101  C   LEU A  18      24.286  47.932  39.013  1.00  8.11           C      4.573
ATOM    103  CB  LEU A  18      25.545  49.683  37.588  1.00  7.99           C      4.410
ATOM    104  CG  LEU A  18      24.348  50.609  37.488  1.00 10.68           C      4.590
ATOM    106  CD2 LEU A  18      24.400  51.434  36.225  1.00  9.33           C      4.868
ATOM    107  N   GLY A  19      23.975  46.963  38.183  1.00  3.12           N      4.425
ATOM    249  C   ILE A  36      19.150  39.504  33.603  1.00  7.78           C      4.546
ATOM    250  O   ILE A  36      19.617  40.623  33.326  1.00  6.98           O      5.245
ATOM    253  CG2 ILE A  36      17.036  39.441  31.453  1.00  6.88           C      5.191
ATOM    255  N   ASP A  37      19.815  38.381  33.628  1.00  3.28           N      4.388
ATOM    256  CA  ASP A  37      21.261  38.320  33.336  1.00  7.55           C      4.705
ATOM    257  C   ASP A  37      21.623  36.889  32.917  1.00  8.23           C      4.818
ATOM    258  O   ASP A  37      20.739  36.026  32.866  1.00 11.95           O      4.817
ATOM    259  CB  ASP A  37      22.049  38.820  34.550  1.00  8.93           C      4.821
ATOM    260  CG  ASP A  37      23.382  39.463  34.217  1.00 12.39           C      4.713
ATOM    261  OD1 ASP A  37      24.159  38.914  33.429  1.00 14.56           O      4.661
ATOM    262  OD2 ASP A  37      23.651  40.550  34.776  1.00 11.89           O      3.940
ATOM    263  N   VAL A  38      22.900  36.696  32.638  1.00  8.96           N      4.648
ATOM    264  CA  VAL A  38      23.426  35.388  32.216  1.00 11.29           C      5.255
ATOM    267  CB  VAL A  38      24.698  35.557  31.374  1.00 11.34           C      4.650
ATOM    268  CG1 VAL A  38      24.460  36.437  30.145  1.00 13.50           C      4.616
ATOM    269  CG2 VAL A  38      25.847  36.122  32.212  1.00  8.01           C      4.829
ATOM    353  CB  VAL A  50      20.098  35.922  29.252  1.00 10.34           C      4.898
ATOM    354  CG1 VAL A  50      20.555  36.100  27.826  1.00 14.86           C      4.355
ATOM    355  CG2 VAL A  50      19.283  37.106  29.735  1.00 12.59           C      4.850
ATOM    427  CD  GLN A  59      20.833  36.582  24.587  1.00  9.69           C      5.181
ATOM    428  OE1 GLN A  59      21.776  35.812  24.754  1.00 11.20           O      5.252
ATOM    429  NE2 GLN A  59      20.987  37.890  24.554  1.00  3.70           N      4.490
ATOM    589  CA  VAL A  82      22.320  48.353  32.738  1.00  5.64           C      4.514
ATOM    590  C   VAL A  82      23.396  47.353  32.358  1.00  8.12           C      4.792
ATOM    591  O   VAL A  82      24.537  47.447  32.838  1.00 11.42           O      4.465
ATOM    592  CB  VAL A  82      22.320  48.713  34.237  1.00  7.61           C      4.355
ATOM    593  CG1 VAL A  82      21.539  50.014  34.495  1.00  7.34           C      5.138
ATOM    594  CG2 VAL A  82      21.858  47.569  35.100  1.00  6.44           C      5.258
ATOM    595  N   ALA A  83      23.046  46.453  31.491  1.00  9.06           N      4.790
ATOM    596  CA  ALA A  83      23.907  45.465  30.881  1.00  7.94           C      5.179
ATOM    597  C   ALA A  83      24.901  46.221  29.964  1.00 12.21           C      4.216
ATOM    598  O   ALA A  83      24.587  47.260  29.362  1.00  8.64           O      5.296
ATOM    599  CB  ALA A  83      23.080  44.508  30.015  1.00  9.82           C      4.996
ATOM    600  N   GLY A  84      26.061  45.628  29.872  1.00 13.36           N      4.842
ATOM    601  CA  GLY A  84      27.143  46.144  29.020  1.00 21.16           C      4.436
ATOM    602  C   GLY A  84      28.435  45.398  29.400  1.00 25.44           C      5.009
ATOM    603  O   GLY A  84      28.419  44.194  29.676  1.00 28.96           O      4.872
ATOM    604  N   GLY A  85      29.477  46.176  29.400  1.00 29.05           N      5.035
ATOM    605  CA  GLY A  85      30.860  45.732  29.676  1.00 25.59           C      4.990
ATOM    606  C   GLY A  85      31.703  46.488  28.627  1.00 23.11           C      5.147
ATOM    607  O   GLY A  85      31.106  47.031  27.682  1.00 25.64           O      5.057
ATOM    608  N   TRP A  86      32.997  46.431  28.796  1.00 21.95           N      5.075
ATOM    759  CA  LYS A 105      25.752  40.943  22.558  1.00  4.94           C      5.255
ATOM    760  C   LYS A 105      25.403  41.562  23.908  1.00  7.43           C      4.643
ATOM    761  O   LYS A 105      24.292  41.382  24.451  1.00  3.85           O      4.292
ATOM    762  CB  LYS A 105      26.409  39.601  22.779  1.00  3.29           C      5.196
ATOM    767  N   GLN A 106      26.368  42.291  24.476  1.00 10.36           N      5.264
ATOM    768  CA  GLN A 106      26.158  42.924  25.781  1.00 10.04           C      5.222
ATOM    769  C   GLN A 106      25.333  44.199  25.734  1.00  9.51           C      4.986
ATOM    770  O   GLN A 106      24.630  44.474  26.727  1.00  8.94           O      5.156
ATOM    771  CB  GLN A 106      27.451  43.106  26.559  1.00  8.60           C      5.031
ATOM    772  CG  GLN A 106      28.223  41.847  26.810  1.00 11.57           C      4.893
ATOM    773  CD  GLN A 106      29.556  42.036  27.497  1.00 15.11           C      4.117
ATOM    774  OE1 GLN A 106      30.110  43.110  27.662  1.00 12.70           O      4.836
ATOM    775  NE2 GLN A 106      30.118  40.881  27.906  1.00 18.38           N      4.346
ATOM    781  OG  SER A 107      26.805  47.656  25.359  1.00  5.01           O      4.842
ATOM    794  CB  TRP A 109      21.682  41.251  22.258  1.00  6.43           C      5.159
ATOM    800  CE3 TRP A 109      22.341  38.102  21.698  1.00  2.00           C      5.296
ATOM    804  N   THR A 110      20.894  43.323  24.418  1.00  3.30           N      5.199
ATOM    808  CB  THR A 110      21.152  43.832  26.883  1.00  5.80           C      5.144
ATOM    810  CG2 THR A 110      22.014  42.584  27.219  1.00  2.00           C      4.853
ATOM    959  CA  ALA A 131      23.324  52.412  28.943  1.00  8.54           C      5.155
ATOM    960  C   ALA A 131      24.173  52.751  27.721  1.00  9.68           C      4.707
ATOM    961  O   ALA A 131      24.534  51.865  26.913  1.00  7.22           O      4.407
ATOM    962  CB  ALA A 131      23.929  51.261  29.724  1.00  8.96           C      5.159
ATOM    965  C   GLY A 132      26.697  54.835  26.959  1.00  6.59           C      5.159
ATOM    966  O   GLY A 132      27.123  54.280  27.989  1.00  4.92           O      5.238
ATOM    968  CA  ALA A 133      28.747  56.101  26.634  1.00  3.23           C      5.231
ATOM    971  CB  ALA A 133      29.800  55.097  26.143  1.00  7.04           C      4.935
ATOM   1057  CE1 TYR A 146      31.610  50.438  26.404  1.00  9.88           C      4.451
ATOM   1059  CZ  TYR A 146      31.888  51.776  26.647  1.00  7.82           C      4.940
ATOM   1060  OH  TYR A 146      31.384  52.336  27.775  1.00 10.44           O      5.277
ATOM   1085  CE  LYS A 150      27.988  50.720  26.362  1.00  3.41           C      5.222
ATOM   1086  NZ  LYS A 150      26.877  49.986  27.005  1.00  4.53           N      4.302
ATOM   1263  N   PRO A 178      27.890  57.605  30.812  1.00 13.20           N      4.960
ATOM   1264  CA  PRO A 178      29.003  57.729  31.771  1.00 12.05           C      5.275
ATOM   1265  C   PRO A 178      30.340  57.772  31.051  1.00 10.28           C      4.742
ATOM   1266  O   PRO A 178      30.458  57.506  29.850  1.00  7.42           O      4.785
ATOM   1267  CB  PRO A 178      28.839  56.531  32.697  1.00  9.21           C      4.911
ATOM   1268  CG  PRO A 178      27.583  55.824  32.259  1.00 12.62           C      4.673
ATOM   1269  CD  PRO A 178      27.360  56.232  30.804  1.00 13.86           C      5.252
ATOM   1270  N   VAL A 179      31.350  58.105  31.835  1.00 10.93           N      4.776
ATOM   1271  CA  VAL A 179      32.769  58.058  31.410  1.00 12.62           C      4.764
ATOM   1272  C   VAL A 179      33.340  56.755  32.032  1.00 10.37           C      4.962
ATOM   1273  O   VAL A 179      33.589  55.759  31.350  1.00 11.54           O      4.316
ATOM   1277  N   THR A 180      33.500  56.806  33.351  1.00 10.08           N      5.088
ATOM   1278  CA  THR A 180      33.953  55.658  34.131  1.00 13.55           C      4.495
ATOM   1279  C   THR A 180      33.131  55.537  35.433  1.00 12.86           C      4.671
ATOM   1280  O   THR A 180      32.863  56.542  36.083  1.00 11.26           O      4.854
ATOM   1281  CB  THR A 180      35.483  55.605  34.472  1.00 15.32           C      5.030
ATOM   1282  OG1 THR A 180      36.230  56.417  33.544  1.00 15.49           O      4.912
ATOM   1283  CG2 THR A 180      36.018  54.162  34.545  1.00 13.81           C      5.235
ATOM   1284  N   LEU A 181      32.791  54.295  35.748  1.00 10.30           N      4.910
ATOM   1285  CA  LEU A 181      32.068  53.979  36.978  1.00  7.43           C      4.758
ATOM   1286  C   LEU A 181      33.099  53.453  37.993  1.00  8.30           C      4.711
ATOM   1287  O   LEU A 181      34.046  52.767  37.584  1.00 11.75           O      4.353
ATOM   1288  CB  LEU A 181      30.966  52.939  36.743  1.00  6.93           C      4.611
ATOM   1289  CG  LEU A 181      29.909  53.233  35.715  1.00  9.75           C      4.586
ATOM   1290  CD1 LEU A 181      28.874  52.116  35.628  1.00 14.14           C      4.082
ATOM   1291  CD2 LEU A 181      29.283  54.571  36.015  1.00  9.02           C      5.286
ATOM   1304  CB  THR A 183      33.279  48.829  39.054  1.00 15.81           C      4.977
ATOM   1305  OG1 THR A 183      34.500  48.599  38.286  1.00 14.55           O      4.920
ATOM   1306  CG2 THR A 183      32.298  49.725  38.289  1.00 14.55           C      5.215
ATOM   1326  CB  ASN A 186      36.977  50.302  37.293  1.00 21.37           C      5.235
ATOM   1327  CG  ASN A 186      36.194  50.274  35.998  1.00 22.68           C      4.606
ATOM   1328  OD1 ASN A 186      36.359  49.327  35.215  1.00 25.63           O      4.794
ATOM   1329  ND2 ASN A 186      35.332  51.249  35.776  1.00 21.39           N      4.983
