# Supplementary material for: A mathematical representation of protein binding sites using structural dispersion of atoms from principal axes for classification of binding ligands
Source: PLoS One. 2021 Apr 8;16(4):e0244905. doi: 10.1371/journal.pone.0244905 (PMC8031081; doi:10.1371/journal.pone.0244905)
Supplement: S1 Data — (ZIP) [file pone.0244905.s006.zip › pdbligand5_3_906/1DI0.lig.PO4.pdb]

ATOM     95  CB  TRP A  22      58.407  57.056 106.719  1.00 39.73           C      4.712
ATOM     96  CG  TRP A  22      58.858  57.725 107.902  0.50 46.34           C      4.978
ATOM     98  CD2 TRP A  22      58.052  58.218 108.960  0.50 49.54           C      5.103
ATOM    101  CE3 TRP A  22      56.682  58.197 109.221  0.50 52.74           C      5.107
ATOM    339  C   PRO A  54      58.965  57.751 101.434  1.00 27.96           C      5.040
ATOM    340  O   PRO A  54      58.948  57.164 102.503  1.00 33.31           O      5.162
ATOM    344  N   GLY A  55      58.109  58.735 101.149  1.00 30.11           N      4.927
ATOM    345  CA  GLY A  55      57.122  59.145 102.116  1.00 28.50           C      3.768
ATOM    346  C   GLY A  55      55.719  59.463 101.575  1.00 30.54           C      3.800
ATOM    347  O   GLY A  55      55.421  59.299 100.391  1.00 23.79           O      4.817
ATOM    348  N   ALA A  56      54.852  59.931 102.482  1.00 29.26           N      3.172
ATOM    349  CA  ALA A  56      53.509  60.236 102.122  1.00 29.45           C      3.968
ATOM    350  C   ALA A  56      53.540  61.316 101.061  1.00 28.90           C      4.212
ATOM    351  O   ALA A  56      52.794  61.239 100.074  1.00 27.82           O      4.253
ATOM    352  CB  ALA A  56      52.781  60.716 103.349  1.00 23.99           C      3.910
ATOM    353  N   TYR A  57      54.412  62.310 101.256  1.00 22.93           N      3.419
ATOM    354  CA  TYR A  57      54.467  63.401 100.331  1.00 22.50           C      4.354
ATOM    355  C   TYR A  57      54.735  63.036  98.896  1.00 25.26           C      4.804
ATOM    357  CB  TYR A  57      55.465  64.393 100.759  1.00 17.49           C      4.066
ATOM    358  CG  TYR A  57      55.195  65.819 100.315  1.00 16.07           C      4.888
ATOM    359  CD1 TYR A  57      54.172  66.565 100.852  1.00 18.77           C      5.192
ATOM    365  N   GLU A  58      55.298  61.861  98.649  1.00 24.84           N      5.012
ATOM    371  CD  GLU A  58      58.417  61.910  98.733  1.00 34.35           C      4.372
ATOM    372  OE1 GLU A  58      58.276  61.293  99.836  1.00 29.84           O      4.797
ATOM    373  OE2 GLU A  58      58.784  63.124  98.689  1.00 31.97           O      4.604
ATOM    542  CG2 VAL A  81      51.418  60.679 106.798  1.00 32.89           C      4.958
ATOM    550  CD1 ILE A  82      53.940  61.759 115.419  1.00 86.29           C      4.731
ATOM    559  N   GLY A  84      52.573  65.333 115.259  1.00 92.62           N      5.269
ATOM    560  CA  GLY A  84      52.969  65.569 116.624  1.00 97.46           C      4.726
ATOM    561  C   GLY A  84      54.414  65.190 117.015  1.00 99.86           C      4.387
ATOM    562  O   GLY A  84      55.001  64.079 116.697  1.00100.90           O      3.958
ATOM    563  N   GLY A  85      54.951  66.155 117.777  1.00 97.85           N      4.154
ATOM    564  CA  GLY A  85      56.309  66.132 118.290  1.00 93.21           C      3.247
ATOM    565  C   GLY A  85      56.651  67.607 118.281  1.00 89.41           C      3.681
ATOM    566  O   GLY A  85      55.740  68.465 118.216  1.00 86.18           O      4.755
ATOM    567  N   ILE A  86      57.942  67.916 118.338  1.00 85.73           N      3.400
ATOM    568  CA  ILE A  86      58.342  69.311 118.302  1.00 81.65           C      4.489
ATOM    569  C   ILE A  86      57.842  69.941 116.966  1.00 76.31           C      4.761
ATOM    570  O   ILE A  86      57.466  71.092 116.931  1.00 67.87           O      4.915
ATOM    571  CB  ILE A  86      59.894  69.427 118.429  1.00 83.55           C      4.773
ATOM    572  CG1 ILE A  86      60.405  68.462 119.502  1.00 83.70           C      4.789
ATOM    573  CG2 ILE A  86      60.284  70.849 118.792  1.00 83.23           C      5.291
ATOM    574  CD1 ILE A  86      59.689  68.595 120.816  1.00 86.62           C      4.340
ATOM    575  N   TYR A  87      57.821  69.139 115.898  1.00 74.12           N      3.956
ATOM    576  CA  TYR A  87      57.411  69.546 114.555  1.00 72.28           C      4.768
ATOM    577  C   TYR A  87      55.966  69.288 114.200  1.00 68.03           C      5.284
ATOM    578  O   TYR A  87      55.478  68.187 114.414  1.00 68.88           O      4.740
ATOM    579  CB  TYR A  87      58.292  68.845 113.526  1.00 77.49           C      4.537
ATOM    580  CG  TYR A  87      59.696  69.285 113.676  1.00 83.15           C      5.021
ATOM    581  CD1 TYR A  87      60.447  68.869 114.765  1.00 86.84           C      4.233
ATOM    582  CD2 TYR A  87      60.225  70.264 112.825  1.00 85.86           C      5.046
ATOM    583  CE1 TYR A  87      61.688  69.440 115.010  1.00 91.79           C      5.233
ATOM    587  N   ASP A  88      55.315  70.322 113.646  1.00 63.64           N      5.246
ATOM    590  O   ASP A  88      54.886  69.547 111.141  1.00 56.81           O      4.668
ATOM    596  CA  HIS A  89      53.218  67.553 110.575  1.00 51.45           C      4.799
ATOM    598  O   HIS A  89      51.766  66.830 108.811  1.00 47.18           O      5.291
ATOM    599  CB  HIS A  89      53.459  66.102 110.922  1.00 55.64           C      4.434
ATOM    600  CG  HIS A  89      54.812  65.816 111.429  1.00 67.32           C      4.787
ATOM    601  ND1 HIS A  89      55.109  65.789 112.777  1.00 71.89           N      4.970
ATOM    602  CD2 HIS A  89      55.940  65.475 110.777  1.00 73.60           C      3.622
ATOM    603  CE1 HIS A  89      56.369  65.439 112.934  1.00 75.60           C      5.268
ATOM    604  NE2 HIS A  89      56.897  65.241 111.736  1.00 79.28           N      4.039
ATOM    628  CB  VAL A  92      53.247  66.538 105.320  1.00 21.25           C      4.905
ATOM    629  CG1 VAL A  92      53.385  65.286 104.376  1.00 13.73           C      4.227
ATOM    630  CG2 VAL A  92      54.476  67.412 105.029  1.00 17.86           C      4.461
ATOM    654  CG2 VAL A  96      50.958  63.906 101.463  1.00 17.38           C      4.797
ATOM   5354  O   SER E 113      60.865  67.958 103.069  1.00 31.89           O      4.801
ATOM   5356  OG  SER E 113      58.586  69.973 102.806  1.00 37.89           O      4.946
ATOM   5367  O   VAL E 115      58.483  71.890 106.233  1.00 41.66           O      4.636
ATOM   5376  CG  LEU E 116      61.928  70.453 108.940  1.00 35.83           C      4.880
ATOM   5377  CD1 LEU E 116      61.109  69.639 108.011  1.00 35.94           C      4.397
ATOM   5541  NE2 HIS E 131      63.415  66.385 112.782  1.00 64.34           N      5.003
ATOM   5574  CG  LYS E 135      64.282  66.462 108.934  1.00 42.90           C      5.203
ATOM   5575  CD  LYS E 135      63.670  65.031 108.669  1.00 51.82           C      4.454
ATOM   5576  CE  LYS E 135      62.145  64.910 108.884  1.00 59.86           C      4.295
ATOM   5577  NZ  LYS E 135      61.716  64.057 110.033  1.00 63.47           N      4.649
