# Supplementary material for: A mathematical representation of protein binding sites using structural dispersion of atoms from principal axes for classification of binding ligands
Source: PLoS One. 2021 Apr 8;16(4):e0244905. doi: 10.1371/journal.pone.0244905 (PMC8031081; doi:10.1371/journal.pone.0244905)
Supplement: S1 Data — (ZIP) [file pone.0244905.s006.zip › pdbligand5_3_906/1DK0.lig.HEM.pdb]

ATOM    238  C   HIS A  32       9.093  -2.614  28.887  1.00 15.03           C      5.213
ATOM    239  O   HIS A  32       8.387  -1.683  29.240  1.00 13.43           O      5.082
ATOM    241  CG  HIS A  32       8.531  -1.591  25.959  1.00 14.54           C      4.227
ATOM    242  ND1 HIS A  32       8.934  -1.689  24.642  1.00 13.99           N      4.179
ATOM    243  CD2 HIS A  32       8.850  -0.318  26.364  1.00 14.22           C      3.088
ATOM    244  CE1 HIS A  32       9.475  -0.571  24.251  1.00 15.41           C      3.097
ATOM    245  NE2 HIS A  32       9.428   0.283  25.273  1.00 14.01           N      2.124
ATOM    246  N   THR A  33      10.179  -3.018  29.567  1.00 15.37           N      4.660
ATOM    247  CA  THR A  33      10.536  -2.445  30.853  1.00 17.27           C      5.011
ATOM    248  C   THR A  33      12.042  -2.150  30.850  1.00 20.38           C      5.151
ATOM    249  O   THR A  33      12.811  -2.675  30.038  1.00 18.61           O      5.034
ATOM    250  CB  THR A  33      10.258  -3.401  32.053  1.00 20.14           C      4.658
ATOM    251  OG1 THR A  33      10.876  -4.663  31.735  1.00 18.78           O      5.043
ATOM    252  CG2 THR A  33       8.777  -3.606  32.280  1.00 18.81           C      5.028
ATOM    253  N   ASN A  34      12.458  -1.274  31.744  1.00 22.80           N      5.129
ATOM    254  CA  ASN A  34      13.851  -1.052  32.064  1.00 24.40           C      4.528
ATOM    255  C   ASN A  34      14.628  -2.354  32.073  1.00 23.26           C      4.991
ATOM    256  O   ASN A  34      14.275  -3.307  32.752  1.00 21.15           O      5.117
ATOM    257  CB  ASN A  34      13.943  -0.464  33.495  1.00 32.78           C      4.750
ATOM    258  CG  ASN A  34      14.645   0.850  33.579  1.00 42.60           C      5.126
ATOM    259  OD1 ASN A  34      14.188   1.844  33.005  1.00 47.82           O      4.658
ATOM    260  ND2 ASN A  34      15.765   0.884  34.315  1.00 47.42           N      5.233
ATOM    261  N   GLY A  35      15.701  -2.408  31.297  1.00 22.39           N      4.219
ATOM    262  CA  GLY A  35      16.563  -3.573  31.289  1.00 22.57           C      5.293
ATOM    263  C   GLY A  35      16.159  -4.636  30.307  1.00 21.93           C      4.325
ATOM    265  N   ASN A  36      15.069  -4.427  29.542  1.00 19.26           N      5.174
ATOM    273  N   VAL A  37      14.448  -3.969  26.903  1.00 15.49           N      4.884
ATOM    274  CA  VAL A  37      13.813  -3.541  25.615  1.00 13.10           C      5.187
ATOM    277  CB  VAL A  37      13.430  -2.060  25.623  1.00 13.95           C      5.168
ATOM    278  CG1 VAL A  37      13.034  -1.560  24.231  1.00 14.98           C      5.227
ATOM    279  CG2 VAL A  37      12.223  -1.922  26.565  1.00 15.30           C      5.173
ATOM    309  CA  SER A  42       9.267  -2.441  20.939  1.00 15.20           C      5.096
ATOM    310  C   SER A  42       8.014  -2.075  20.117  1.00 15.19           C      4.853
ATOM    311  O   SER A  42       7.569  -0.935  20.232  1.00 17.40           O      3.810
ATOM    312  CB  SER A  42      10.508  -1.825  20.268  1.00 20.47           C      5.274
ATOM    313  OG  SER A  42      10.517  -2.257  18.867  1.00 24.36           O      4.901
ATOM    316  C   GLY A  43       6.940  -1.701  17.261  1.00 13.45           C      5.043
ATOM    317  O   GLY A  43       8.153  -1.591  16.987  1.00 16.18           O      4.660
ATOM    319  CA  GLY A  44       6.580  -0.013  15.608  1.00 13.59           C      5.209
ATOM    328  CD1 PHE A  45       6.428   4.518  16.653  1.00 14.66           C      5.076
ATOM    330  CE1 PHE A  45       6.346   4.852  18.013  1.00 15.16           C      5.201
ATOM    331  CE2 PHE A  45       4.158   5.783  17.637  1.00 14.36           C      4.397
ATOM    332  CZ  PHE A  45       5.188   5.477  18.489  1.00 12.88           C      4.738
ATOM    356  O   SER A  49       9.625   4.841  15.441  1.00 16.31           O      4.868
ATOM    366  CD2 LEU A  50      11.395   6.244  18.292  1.00 22.78           C      5.033
ATOM    396  CB  TYR A  55       1.508   2.785  17.982  1.00 10.14           C      4.990
ATOM    397  CG  TYR A  55       2.471   1.882  18.766  1.00 10.99           C      4.429
ATOM    398  CD1 TYR A  55       3.827   1.876  18.480  1.00 10.06           C      4.169
ATOM    399  CD2 TYR A  55       1.939   1.047  19.738  1.00 11.90           C      4.305
ATOM    400  CE1 TYR A  55       4.673   1.023  19.190  1.00 10.84           C      4.602
ATOM    401  CE2 TYR A  55       2.784   0.200  20.452  1.00 11.63           C      5.080
ATOM    402  CZ  TYR A  55       4.124   0.218  20.162  1.00 12.40           C      4.753
ATOM    403  OH  TYR A  55       4.929  -0.644  20.893  1.00 11.63           O      4.355
ATOM    535  CB  TYR A  75       7.227   7.324  21.109  1.00 11.63           C      5.222
ATOM    536  CG  TYR A  75       8.025   6.574  22.130  1.00 12.07           C      4.308
ATOM    537  CD1 TYR A  75       7.468   6.321  23.389  1.00 12.43           C      4.870
ATOM    538  CD2 TYR A  75       9.318   6.111  21.871  1.00 13.36           C      4.982
ATOM    539  CE1 TYR A  75       8.183   5.625  24.340  1.00 12.99           C      3.682
ATOM    540  CE2 TYR A  75      10.049   5.424  22.849  1.00 10.76           C      3.828
ATOM    541  CZ  TYR A  75       9.457   5.174  24.053  1.00 13.39           C      3.012
ATOM    542  OH  TYR A  75      10.105   4.450  25.048  1.00 12.59           O      2.105
ATOM    555  CG  LEU A  77      14.131   7.055  22.198  1.00 14.79           C      5.295
ATOM    556  CD1 LEU A  77      13.730   5.621  22.490  1.00 17.55           C      3.778
ATOM    566  CE1 PHE A  78      17.386   6.494  23.779  1.00 21.87           C      5.077
ATOM    567  CE2 PHE A  78      16.663   6.004  26.016  1.00 23.90           C      4.859
ATOM    568  CZ  PHE A  78      17.143   5.590  24.783  1.00 19.65           C      4.823
ATOM    599  CA  HIS A  83       9.477   7.229  27.303  1.00 11.45           C      4.851
ATOM    600  C   HIS A  83       8.007   7.508  27.449  1.00 12.25           C      4.544
ATOM    601  O   HIS A  83       7.294   6.716  28.075  1.00 14.56           O      3.779
ATOM    602  CB  HIS A  83       9.938   6.032  28.177  1.00 13.06           C      4.747
ATOM    603  CG  HIS A  83      11.410   5.778  27.910  1.00 15.47           C      4.689
ATOM    604  ND1 HIS A  83      11.871   5.366  26.694  1.00 16.34           N      3.986
ATOM    605  CD2 HIS A  83      12.484   5.922  28.728  1.00 16.24           C      3.991
ATOM    606  CE1 HIS A  83      13.190   5.248  26.739  1.00 18.47           C      4.768
ATOM    607  NE2 HIS A  83      13.583   5.578  27.967  1.00 16.34           N      4.026
ATOM    615  N   LEU A  85       4.441   8.198  25.342  1.00 10.42           N      5.235
ATOM    616  CA  LEU A  85       3.624   8.224  24.120  1.00 10.44           C      4.998
ATOM    619  CB  LEU A  85       3.011   6.816  23.928  1.00 11.59           C      4.593
ATOM    620  CG  LEU A  85       2.152   6.760  22.623  1.00 13.44           C      4.840
ATOM    621  CD1 LEU A  85       3.073   6.790  21.421  1.00 14.42           C      5.265
ATOM    622  CD2 LEU A  85       1.342   5.445  22.665  1.00 13.78           C      5.291
ATOM    926  CG  HIS A 128       5.486   7.649  32.232  1.00 15.51           C      5.152
ATOM    927  ND1 HIS A 128       6.419   6.825  32.814  1.00 18.61           N      4.554
ATOM    928  CD2 HIS A 128       6.037   8.077  31.073  1.00 17.07           C      5.041
ATOM    929  CE1 HIS A 128       7.488   6.719  32.039  1.00 16.90           C      5.263
ATOM    930  NE2 HIS A 128       7.272   7.512  30.965  1.00 17.37           N      5.064
ATOM    960  O   HIS A 133       0.150   4.408  28.123  1.00 14.97           O      4.869
ATOM    962  CG  HIS A 133       2.498   6.750  28.623  1.00 12.32           C      4.808
ATOM    963  ND1 HIS A 133       2.588   5.994  29.768  1.00 15.64           N      5.262
ATOM    964  CD2 HIS A 133       3.657   6.617  27.963  1.00 10.66           C      4.879
ATOM    965  CE1 HIS A 133       3.786   5.377  29.796  1.00 12.61           C      4.785
ATOM    966  NE2 HIS A 133       4.442   5.750  28.699  1.00 17.08           N      4.003
ATOM    985  C   VAL A 136      -0.275   1.186  25.982  1.00 11.85           C      5.010
ATOM    987  CB  VAL A 136      -0.746   2.773  24.100  1.00 14.77           C      5.164
ATOM    988  CG1 VAL A 136       0.108   1.971  23.109  1.00  9.25           C      4.958
ATOM    990  N   TYR A 137       0.405   1.858  26.947  1.00 12.62           N      4.325
ATOM    991  CA  TYR A 137       1.412   1.074  27.703  1.00 12.73           C      4.240
ATOM    994  CB  TYR A 137       2.272   2.031  28.544  1.00 13.15           C      5.024
ATOM    995  CG  TYR A 137       3.451   1.290  29.157  1.00 13.36           C      4.492
ATOM    996  CD1 TYR A 137       4.519   0.870  28.387  1.00 15.10           C      3.585
ATOM    997  CD2 TYR A 137       3.445   1.026  30.518  1.00 14.67           C      4.266
ATOM    998  CE1 TYR A 137       5.585   0.184  28.986  1.00 14.02           C      3.810
ATOM    999  CE2 TYR A 137       4.497   0.357  31.120  1.00 15.67           C      4.930
ATOM   1000  CZ  TYR A 137       5.551  -0.069  30.327  1.00 15.69           C      4.837
ATOM   1001  OH  TYR A 137       6.592  -0.743  30.933  1.00 17.12           O      4.697
ATOM   1020  SD  MET A 140       3.631  -0.303  24.520  1.00 16.67           S      5.079
ATOM   1021  CE  MET A 140       5.250  -1.015  24.319  1.00 16.49           C      5.185
