# Supplementary material for: A mathematical representation of protein binding sites using structural dispersion of atoms from principal axes for classification of binding ligands
Source: PLoS One. 2021 Apr 8;16(4):e0244905. doi: 10.1371/journal.pone.0244905 (PMC8031081; doi:10.1371/journal.pone.0244905)
Supplement: S1 Data — (ZIP) [file pone.0244905.s006.zip › pdbligand5_3_906/1DK4.lig.PO4.pdb]

ATOM    303  OD1 ASP A  38      25.481  17.275  44.690  1.00 83.52           O      5.017
ATOM    519  CG  GLU A  65      21.546  13.810  40.728  1.00 20.94           C      5.159
ATOM    520  CD  GLU A  65      20.389  14.381  41.551  1.00 23.48           C      4.085
ATOM    521  OE1 GLU A  65      19.678  13.559  42.187  1.00  8.30           O      4.510
ATOM    522  OE2 GLU A  65      19.930  15.507  41.231  1.00 14.00           O      3.290
ATOM    644  CG  ASP A  81      17.350  15.629  39.210  1.00 27.00           C      5.287
ATOM    645  OD1 ASP A  81      17.778  16.792  39.315  1.00 29.45           O      4.638
ATOM    646  OD2 ASP A  81      17.573  14.722  40.039  1.00 38.47           O      5.055
ATOM    654  N   ILE A  83      14.773  13.612  41.835  1.00 13.85           N      5.267
ATOM    655  CA  ILE A  83      14.266  14.701  42.668  1.00 22.06           C      4.892
ATOM    656  C   ILE A  83      15.016  15.986  42.372  1.00 26.39           C      5.006
ATOM    657  O   ILE A  83      16.248  16.063  42.362  1.00 18.92           O      3.902
ATOM    658  CB  ILE A  83      14.361  14.353  44.166  1.00 18.30           C      5.233
ATOM    660  CG2 ILE A  83      14.429  15.600  45.031  1.00 20.17           C      4.919
ATOM    662  N   ASP A  84      14.279  17.083  42.107  1.00 21.23           N      4.133
ATOM    663  CA  ASP A  84      15.098  18.265  41.863  1.00 19.52           C      4.721
ATOM    664  C   ASP A  84      15.182  19.115  43.129  1.00 13.32           C      4.522
ATOM    665  O   ASP A  84      14.197  19.743  43.505  1.00 16.20           O      4.864
ATOM    666  CB  ASP A  84      14.607  19.146  40.710  1.00 23.48           C      4.592
ATOM    667  CG  ASP A  84      15.752  20.107  40.377  1.00 21.32           C      4.420
ATOM    668  OD1 ASP A  84      16.881  19.585  40.226  1.00 16.06           O      4.519
ATOM    670  N   GLY A  85      16.379  19.091  43.700  1.00 14.70           N      3.373
ATOM    671  CA  GLY A  85      16.600  19.740  44.987  1.00 25.96           C      3.777
ATOM    672  C   GLY A  85      16.087  18.788  46.068  1.00 26.74           C      4.396
ATOM    673  O   GLY A  85      15.041  19.044  46.649  1.00 22.67           O      4.507
ATOM    674  N   SER A  86      16.838  17.719  46.269  1.00 34.01           N      3.875
ATOM    675  CA  SER A  86      16.594  16.695  47.264  1.00 43.80           C      4.930
ATOM    676  C   SER A  86      16.354  17.321  48.643  1.00 45.00           C      4.697
ATOM    678  CB  SER A  86      17.774  15.725  47.332  1.00 50.45           C      4.749
ATOM    679  OG  SER A  86      17.555  14.732  48.319  1.00 72.46           O      5.028
ATOM    680  N   PHE A  87      17.416  17.928  49.142  1.00 41.99           N      4.565
ATOM   1604  CZ  ARG A 198      23.564  17.439  40.164  1.00 55.50           C      5.246
ATOM   1605  NH1 ARG A 198      24.368  18.045  41.027  1.00 71.12           N      4.585
ATOM   1606  NH2 ARG A 198      22.281  17.278  40.455  1.00 69.39           N      4.137
ATOM   1624  CG  ASP A 201      20.870  19.367  38.428  1.00 33.27           C      4.578
ATOM   1625  OD1 ASP A 201      20.237  18.926  39.413  1.00 28.22           O      4.256
ATOM   1626  OD2 ASP A 201      22.090  19.165  38.241  1.00 37.88           O      5.127
