# Supplementary material for: A mathematical representation of protein binding sites using structural dispersion of atoms from principal axes for classification of binding ligands
Source: PLoS One. 2021 Apr 8;16(4):e0244905. doi: 10.1371/journal.pone.0244905 (PMC8031081; doi:10.1371/journal.pone.0244905)
Supplement: S1 Data — (ZIP) [file pone.0244905.s006.zip › pdbligand5_3_906/1DKS.lig.PO4.pdb]

ATOM     81  CG  LYS A  11     -26.038  65.990  14.214  1.00 21.78           C      5.201
ATOM     82  CD  LYS A  11     -25.219  66.155  15.461  1.00 27.23           C      4.856
ATOM     83  CE  LYS A  11     -26.091  66.038  16.703  1.00 29.02           C      3.937
ATOM     84  NZ  LYS A  11     -27.153  67.075  16.750  1.00 36.69           N      3.837
ATOM    150  OE2 GLU A  18     -29.461  66.460  13.599  1.00 57.87           O      4.979
ATOM    169  CD  ARG A  20     -26.134  60.916  16.060  1.00 29.21           C      4.858
ATOM    170  NE  ARG A  20     -25.299  61.799  16.865  1.00 26.56           N      4.258
ATOM    171  CZ  ARG A  20     -25.762  62.866  17.503  1.00 27.70           C      4.105
ATOM    172  NH1 ARG A  20     -27.048  63.176  17.424  1.00 25.88           N      3.345
ATOM    173  NH2 ARG A  20     -24.941  63.630  18.210  1.00 31.32           N      3.989
ATOM    402  O   GLN A  49     -27.028  60.117  23.005  1.00 29.03           O      4.801
ATOM    408  N   GLN A  50     -29.242  59.858  22.743  1.00 27.30           N      4.924
ATOM    409  CA  GLN A  50     -29.353  60.927  21.762  1.00 33.20           C      4.733
ATOM    410  C   GLN A  50     -30.797  61.392  21.629  1.00 37.46           C      4.848
ATOM    411  O   GLN A  50     -31.722  60.758  22.149  1.00 35.70           O      5.082
ATOM    412  CB  GLN A  50     -28.836  60.443  20.406  1.00 27.36           C      4.745
ATOM    413  CG  GLN A  50     -29.584  59.252  19.860  1.00 23.76           C      4.599
ATOM    414  CD  GLN A  50     -28.971  58.725  18.589  1.00 27.27           C      5.059
ATOM    415  OE1 GLN A  50     -28.124  59.374  17.985  1.00 28.41           O      4.523
ATOM    417  N   SER A  51     -30.985  62.504  20.935  1.00 40.41           N      3.934
ATOM    418  CA  SER A  51     -32.311  63.049  20.728  1.00 42.84           C      4.640
ATOM    419  C   SER A  51     -33.295  62.025  20.129  1.00 44.09           C      5.160
ATOM    421  CB  SER A  51     -32.209  64.300  19.861  1.00 45.83           C      4.043
ATOM    422  OG  SER A  51     -31.158  64.168  18.926  1.00 47.33           O      3.201
ATOM    442  CD1 TRP A  54     -30.619  61.578  17.396  1.00 21.48           C      4.926
ATOM    444  NE1 TRP A  54     -29.810  62.622  17.011  1.00 19.64           N      4.102
ATOM    445  CE2 TRP A  54     -29.592  62.540  15.662  1.00 12.16           C      5.112
ATOM    447  CZ2 TRP A  54     -28.844  63.357  14.826  1.00 11.95           C      4.321
ATOM    600  NE  ARG A  71     -31.902  65.194  14.482  1.00 36.60           N      4.978
ATOM    601  CZ  ARG A  71     -32.019  65.263  15.800  1.00 41.71           C      4.074
ATOM    602  NH1 ARG A  71     -33.221  65.257  16.367  1.00 41.93           N      4.756
ATOM    603  NH2 ARG A  71     -30.935  65.406  16.548  1.00 44.79           N      4.277
