# Supplementary material for: A mathematical representation of protein binding sites using structural dispersion of atoms from principal axes for classification of binding ligands
Source: PLoS One. 2021 Apr 8;16(4):e0244905. doi: 10.1371/journal.pone.0244905 (PMC8031081; doi:10.1371/journal.pone.0244905)
Supplement: S1 Data — (ZIP) [file pone.0244905.s006.zip › pdbligand5_3_906/1DLI.lig.NAD.pdb]

ATOM     39  CA  ALA A   6     -26.512   5.222  70.998  1.00 28.89           C      4.714
ATOM     40  C   ALA A   6     -25.317   5.978  70.426  1.00 29.78           C      4.590
ATOM     41  O   ALA A   6     -24.978   5.839  69.260  1.00 31.05           O      5.271
ATOM     42  CB  ALA A   6     -26.423   3.737  70.632  1.00 28.29           C      4.977
ATOM     43  N   GLY A   7     -24.681   6.790  71.248  1.00 31.04           N      4.911
ATOM     44  CA  GLY A   7     -23.525   7.537  70.783  1.00 31.89           C      5.159
ATOM     45  C   GLY A   7     -23.699   9.038  70.934  1.00 32.37           C      4.504
ATOM     47  N   SER A   8     -22.721   9.686  71.546  1.00 32.77           N      4.910
ATOM     48  CA  SER A   8     -22.818  11.114  71.774  1.00 34.12           C      4.788
ATOM     49  C   SER A   8     -21.794  11.977  71.040  1.00 33.67           C      5.212
ATOM     50  O   SER A   8     -21.401  13.042  71.508  1.00 34.36           O      5.175
ATOM     51  CB  SER A   8     -22.751  11.364  73.278  1.00 35.96           C      4.471
ATOM     52  OG  SER A   8     -22.670  12.753  73.553  1.00 40.05           O      5.213
ATOM     53  N   GLY A   9     -21.358  11.522  69.877  1.00 34.16           N      4.546
ATOM     54  CA  GLY A   9     -20.406  12.296  69.109  1.00 33.25           C      3.796
ATOM     55  C   GLY A   9     -21.123  13.242  68.168  1.00 32.39           C      4.737
ATOM     56  O   GLY A   9     -22.310  13.506  68.351  1.00 32.71           O      5.046
ATOM     57  N   TYR A  10     -20.404  13.746  67.162  1.00 31.68           N      4.634
ATOM     58  CA  TYR A  10     -20.972  14.658  66.177  1.00 30.89           C      4.813
ATOM     59  C   TYR A  10     -22.274  14.094  65.609  1.00 29.98           C      5.193
ATOM     60  O   TYR A  10     -23.299  14.802  65.556  1.00 29.70           O      5.215
ATOM     61  CB  TYR A  10     -19.971  14.897  65.039  1.00 31.55           C      4.922
ATOM     62  CG  TYR A  10     -18.666  15.494  65.515  1.00 33.20           C      4.644
ATOM     64  CD2 TYR A  10     -17.521  14.688  65.711  1.00 34.47           C      4.986
ATOM     66  CE2 TYR A  10     -16.307  15.237  66.183  1.00 33.84           C      4.197
ATOM     69  N   VAL A  11     -22.257  12.821  65.215  1.00 27.13           N      4.312
ATOM     70  CA  VAL A  11     -23.466  12.266  64.641  1.00 26.98           C      5.126
ATOM     71  C   VAL A  11     -24.543  12.022  65.679  1.00 27.84           C      4.656
ATOM     73  CB  VAL A  11     -23.206  10.976  63.851  1.00 26.96           C      4.681
ATOM     74  CG1 VAL A  11     -24.496  10.517  63.195  1.00 24.50           C      5.082
ATOM     75  CG2 VAL A  11     -22.123  11.217  62.776  1.00 25.68           C      4.220
ATOM     76  N   GLY A  12     -24.214  11.246  66.709  1.00 27.84           N      4.292
ATOM    193  C   VAL A  28     -25.130   7.050  75.227  1.00 42.57           C      4.274
ATOM    194  O   VAL A  28     -24.783   7.073  74.044  1.00 42.01           O      5.141
ATOM    195  CB  VAL A  28     -27.097   5.578  75.463  1.00 40.80           C      4.933
ATOM    196  CG1 VAL A  28     -26.207   4.633  76.262  1.00 40.71           C      5.039
ATOM    198  N   ASP A  29     -24.260   7.078  76.222  1.00 43.42           N      4.409
ATOM    199  CA  ASP A  29     -22.851   7.064  75.927  1.00 45.49           C      5.195
ATOM    200  C   ASP A  29     -22.169   6.289  77.042  1.00 47.18           C      5.218
ATOM    201  O   ASP A  29     -22.780   6.025  78.077  1.00 47.61           O      4.975
ATOM    202  CB  ASP A  29     -22.300   8.492  75.814  1.00 45.09           C      4.940
ATOM    203  CG  ASP A  29     -21.050   8.560  74.955  1.00 45.91           C      4.805
ATOM    204  OD1 ASP A  29     -19.978   8.154  75.451  1.00 46.61           O      4.999
ATOM    205  OD2 ASP A  29     -21.132   8.987  73.777  1.00 45.13           O      3.851
ATOM    206  N   ILE A  30     -20.919   5.895  76.811  1.00 48.99           N      4.374
ATOM    207  CA  ILE A  30     -20.140   5.166  77.803  1.00 50.32           C      5.006
ATOM    208  C   ILE A  30     -19.077   6.084  78.413  1.00 51.58           C      4.891
ATOM    210  CB  ILE A  30     -19.426   3.967  77.177  1.00 49.90           C      4.984
ATOM    211  CG1 ILE A  30     -18.513   4.463  76.052  1.00 49.70           C      4.506
ATOM    212  CG2 ILE A  30     -20.451   2.949  76.701  1.00 49.53           C      4.915
ATOM    213  CD1 ILE A  30     -17.696   3.409  75.393  1.00 49.40           C      4.770
ATOM    214  N   LEU A  31     -19.307   7.396  78.363  1.00 52.96           N      4.716
ATOM    215  CA  LEU A  31     -18.392   8.385  78.938  1.00 54.64           C      5.242
ATOM    218  CB  LEU A  31     -17.719   9.233  77.854  1.00 54.12           C      4.473
ATOM    219  CG  LEU A  31     -16.880   8.550  76.773  1.00 54.94           C      4.811
ATOM    220  CD1 LEU A  31     -16.407   9.602  75.754  1.00 54.64           C      4.717
ATOM    221  CD2 LEU A  31     -15.709   7.828  77.398  1.00 53.66           C      4.357
ATOM    240  CG  LYS A  34     -18.911  12.793  75.995  1.00 56.48           C      4.883
ATOM    241  CD  LYS A  34     -18.920  12.278  74.565  1.00 57.14           C      4.931
ATOM    242  CE  LYS A  34     -17.600  12.594  73.887  1.00 57.38           C      4.835
ATOM    243  NZ  LYS A  34     -17.565  12.174  72.454  1.00 58.92           N      5.035
ATOM    509  OG  SER A  67     -25.874   1.327  77.124  1.00 48.39           O      5.010
ATOM    540  OH  TYR A  71     -27.082   2.097  73.302  1.00 34.01           O      4.523
ATOM    605  CA  ALA A  80     -24.184   6.209  66.014  1.00 30.69           C      4.957
ATOM    606  C   ALA A  80     -22.851   6.071  66.752  1.00 31.00           C      5.262
ATOM    607  O   ALA A  80     -22.167   7.071  67.025  1.00 30.80           O      4.646
ATOM    608  CB  ALA A  80     -24.690   7.660  66.055  1.00 29.36           C      5.145
ATOM    609  N   THR A  81     -22.490   4.828  67.068  1.00 30.64           N      4.911
ATOM    610  CA  THR A  81     -21.253   4.547  67.778  1.00 31.52           C      4.692
ATOM    611  C   THR A  81     -20.107   4.559  66.789  1.00 32.03           C      4.585
ATOM    612  O   THR A  81     -20.333   4.691  65.591  1.00 32.85           O      5.273
ATOM    613  CB  THR A  81     -21.341   3.186  68.489  1.00 32.40           C      4.474
ATOM    614  OG1 THR A  81     -21.865   2.218  67.579  1.00 32.14           O      5.283
ATOM    615  CG2 THR A  81     -22.252   3.274  69.740  1.00 31.94           C      4.368
ATOM    616  N   PRO A  82     -18.856   4.414  67.262  1.00 32.42           N      4.257
ATOM    617  CA  PRO A  82     -17.704   4.427  66.350  1.00 32.67           C      4.817
ATOM    618  C   PRO A  82     -17.536   3.228  65.425  1.00 33.06           C      5.297
ATOM    619  O   PRO A  82     -17.939   2.114  65.740  1.00 32.43           O      5.211
ATOM    620  CB  PRO A  82     -16.505   4.539  67.297  1.00 33.30           C      5.040
ATOM    621  CG  PRO A  82     -17.076   5.047  68.567  1.00 32.31           C      5.201
ATOM    622  CD  PRO A  82     -18.397   4.337  68.652  1.00 32.66           C      5.276
ATOM    623  N   THR A  83     -16.946   3.471  64.264  1.00 34.33           N      4.945
ATOM    624  CA  THR A  83     -16.636   2.393  63.331  1.00 36.00           C      4.847
ATOM    625  C   THR A  83     -15.270   2.718  62.713  1.00 38.10           C      4.877
ATOM    626  O   THR A  83     -15.167   3.223  61.585  1.00 39.16           O      5.151
ATOM    627  CB  THR A  83     -17.646   2.250  62.188  1.00 34.98           C      4.569
ATOM    628  OG1 THR A  83     -17.737   3.494  61.485  1.00 33.93           O      4.736
ATOM    629  CG2 THR A  83     -18.984   1.813  62.703  1.00 34.21           C      4.812
ATOM    739  CA  HIS A  96     -19.257  -1.011  68.813  1.00 41.50           C      5.091
ATOM    740  C   HIS A  96     -20.688  -0.865  68.326  1.00 40.41           C      4.902
ATOM    741  O   HIS A  96     -21.546  -0.399  69.052  1.00 40.46           O      5.029
ATOM    742  CB  HIS A  96     -18.559   0.347  68.818  1.00 43.53           C      4.838
ATOM    743  CG  HIS A  96     -17.188   0.296  69.410  1.00 46.32           C      4.777
ATOM    744  ND1 HIS A  96     -16.969   0.049  70.750  1.00 47.07           N      4.532
ATOM    745  CD2 HIS A  96     -15.965   0.415  68.840  1.00 46.93           C      5.251
ATOM    746  CE1 HIS A  96     -15.669   0.012  70.978  1.00 48.69           C      5.161
ATOM    768  CB  THR A  99     -21.263  -3.981  71.524  1.00 37.75           C      4.984
ATOM    770  CG2 THR A  99     -21.550  -2.567  72.057  1.00 38.40           C      4.756
ATOM    771  N   VAL A 100     -24.097  -2.708  70.488  1.00 33.80           N      5.255
ATOM    775  CB  VAL A 100     -25.389  -0.595  70.229  1.00 33.13           C      5.298
ATOM    777  CG2 VAL A 100     -24.347   0.258  70.950  1.00 32.54           C      5.082
ATOM    894  C   LYS A 116     -24.875   5.874  61.164  1.00 24.38           C      4.684
ATOM    895  O   LYS A 116     -24.305   6.560  60.295  1.00 24.54           O      5.188
ATOM    901  N   SER A 117     -24.222   5.011  61.938  1.00 24.26           N      4.805
ATOM    902  CA  SER A 117     -22.774   4.797  61.804  1.00 24.85           C      5.142
ATOM    903  C   SER A 117     -22.434   4.267  60.417  1.00 25.19           C      4.688
ATOM    904  O   SER A 117     -23.130   3.419  59.883  1.00 25.69           O      4.811
ATOM    905  CB  SER A 117     -22.300   3.775  62.821  1.00 24.07           C      5.173
ATOM    906  OG  SER A 117     -22.618   4.202  64.119  1.00 26.61           O      4.720
ATOM    907  N   THR A 118     -21.361   4.766  59.833  1.00 26.70           N      4.399
ATOM    908  CA  THR A 118     -20.939   4.310  58.516  1.00 27.97           C      5.140
ATOM    909  C   THR A 118     -20.458   2.866  58.662  1.00 29.39           C      4.313
ATOM    910  O   THR A 118     -19.618   2.560  59.503  1.00 29.65           O      5.176
ATOM    911  CB  THR A 118     -19.817   5.182  58.021  1.00 28.82           C      5.275
ATOM    912  OG1 THR A 118     -20.342   6.501  57.773  1.00 29.63           O      4.859
ATOM    913  CG2 THR A 118     -19.178   4.592  56.779  1.00 28.99           C      5.216
ATOM   1099  N   GLU A 141     -25.342   8.923  57.140  1.00 27.09           N      5.070
ATOM   1100  CA  GLU A 141     -25.249  10.287  57.617  1.00 27.52           C      4.406
ATOM   1101  C   GLU A 141     -24.280  11.070  56.710  1.00 27.10           C      5.006
ATOM   1102  O   GLU A 141     -23.215  10.565  56.353  1.00 26.08           O      4.589
ATOM   1103  CB  GLU A 141     -24.801  10.282  59.078  1.00 27.61           C      4.976
ATOM   1104  CG  GLU A 141     -24.511  11.660  59.658  1.00 32.84           C      4.996
ATOM   1105  CD  GLU A 141     -25.725  12.625  59.641  1.00 35.61           C      4.858
ATOM   1107  OE2 GLU A 141     -25.521  13.855  59.430  1.00 37.36           O      5.202
ATOM   1108  N   PHE A 142     -24.653  12.287  56.318  1.00 27.26           N      4.642
ATOM   1109  CA  PHE A 142     -23.777  13.080  55.458  1.00 29.42           C      4.939
ATOM   1110  C   PHE A 142     -23.207  14.359  56.092  1.00 30.30           C      5.121
ATOM   1119  N   LEU A 143     -23.358  14.522  57.402  1.00 30.01           N      4.529
ATOM   1120  CA  LEU A 143     -22.875  15.725  58.082  1.00 29.83           C      4.773
ATOM   1121  C   LEU A 143     -21.373  15.943  58.152  1.00 29.80           C      5.288
ATOM   1122  O   LEU A 143     -20.587  14.997  58.171  1.00 30.33           O      4.261
ATOM   1123  CB  LEU A 143     -23.430  15.785  59.512  1.00 30.64           C      4.917
ATOM   1124  CG  LEU A 143     -22.903  14.797  60.557  1.00 29.80           C      4.721
ATOM   1125  CD1 LEU A 143     -21.572  15.279  61.131  1.00 29.47           C      4.258
ATOM   1126  CD2 LEU A 143     -23.947  14.657  61.667  1.00 29.26           C      4.980
ATOM   1127  N   ARG A 144     -20.994  17.216  58.206  1.00 29.49           N      5.065
ATOM   1128  CA  ARG A 144     -19.598  17.633  58.318  1.00 30.31           C      4.692
ATOM   1129  C   ARG A 144     -19.381  18.094  59.744  1.00 29.91           C      4.639
ATOM   1138  N   GLU A 145     -18.208  17.823  60.304  1.00 30.19           N      5.125
ATOM   1139  CA  GLU A 145     -17.974  18.258  61.669  1.00 31.09           C      4.758
ATOM   1142  CB  GLU A 145     -16.683  17.663  62.208  1.00 33.01           C      4.598
ATOM   1143  CG  GLU A 145     -16.621  16.157  62.027  1.00 36.09           C      3.943
ATOM   1144  CD  GLU A 145     -15.301  15.559  62.492  1.00 37.89           C      4.393
ATOM   1145  OE1 GLU A 145     -14.411  16.331  62.948  1.00 38.63           O      5.196
ATOM   1146  OE2 GLU A 145     -15.164  14.318  62.402  1.00 37.51           O      4.570
ATOM   1595  CD  LYS A 204     -21.574   7.772  54.836  1.00 27.55           C      5.203
ATOM   1597  NZ  LYS A 204     -20.995  10.167  54.752  1.00 29.54           N      5.213
ATOM   2048  CB  TYR A 259     -13.410  10.829  62.024  1.00 36.89           C      5.133
ATOM   2049  CG  TYR A 259     -13.796   9.481  62.603  1.00 38.83           C      4.858
ATOM   2051  CD2 TYR A 259     -15.130   9.203  62.922  1.00 38.41           C      4.460
ATOM   2053  CE2 TYR A 259     -15.496   7.979  63.475  1.00 41.31           C      5.286
ATOM   2054  CZ  TYR A 259     -14.519   7.004  63.710  1.00 41.46           C      5.085
ATOM   2055  OH  TYR A 259     -14.894   5.788  64.225  1.00 43.45           O      5.235
ATOM   2057  CA  CYS A 260     -14.327   9.729  57.825  1.00 33.51           C      5.142
ATOM   2060  CB  CYS A 260     -15.675  10.384  57.522  1.00 33.16           C      4.917
ATOM   2061  SG  CYS A 260     -16.713  10.453  59.000  1.00 34.83           S      4.241
ATOM   2083  CD  LYS A 263     -13.483   5.556  60.028  1.00 29.57           C      4.709
ATOM   2084  CE  LYS A 263     -14.853   6.186  60.366  1.00 28.74           C      4.649
ATOM   2085  NZ  LYS A 263     -15.939   5.465  59.624  1.00 29.44           N      4.368
ATOM   2092  OD1 ASP A 264     -15.828   5.660  56.457  1.00 28.01           O      4.786
ATOM   2093  OD2 ASP A 264     -16.760   7.451  55.583  1.00 31.03           O      5.062
ATOM   2595  NE  ARG A 327     -12.765  12.205  65.004  1.00 41.37           N      5.229
ATOM   2596  CZ  ARG A 327     -14.039  11.849  65.073  1.00 42.01           C      4.752
ATOM   2597  NH1 ARG A 327     -14.380  10.672  65.574  1.00 42.03           N      3.905
ATOM   2598  NH2 ARG A 327     -14.973  12.666  64.624  1.00 42.87           N      4.798
