# Supplementary material for: A mathematical representation of protein binding sites using structural dispersion of atoms from principal axes for classification of binding ligands
Source: PLoS One. 2021 Apr 8;16(4):e0244905. doi: 10.1371/journal.pone.0244905 (PMC8031081; doi:10.1371/journal.pone.0244905)
Supplement: S1 Data — (ZIP) [file pone.0244905.s006.zip › pdbligand5_3_906/1DM1.lig.HEM.pdb]

ATOM    196  CD2 PHE A  28     -31.233  25.666  -1.337  1.00 26.49           C      5.178
ATOM    197  CE1 PHE A  28     -31.478  28.372  -0.882  1.00 27.75           C      5.089
ATOM    198  CE2 PHE A  28     -30.237  26.532  -1.744  1.00 28.77           C      5.144
ATOM    199  CZ  PHE A  28     -30.355  27.889  -1.501  1.00 28.66           C      5.169
ATOM    225  CG  LEU A  32     -31.256  29.341  -6.239  1.00 28.77           C      5.272
ATOM    226  CD1 LEU A  32     -31.006  30.754  -5.727  1.00 31.00           C      5.277
ATOM    227  CD2 LEU A  32     -30.036  28.482  -5.998  1.00 30.99           C      4.935
ATOM    283  N   SER A  39     -29.833  30.403 -12.586  1.00 33.02           N      5.281
ATOM    284  CA  SER A  39     -29.082  29.571 -11.692  1.00 31.29           C      5.094
ATOM    285  C   SER A  39     -29.026  28.128 -12.173  1.00 30.45           C      5.099
ATOM    286  O   SER A  39     -28.054  27.457 -11.931  1.00 28.98           O      4.252
ATOM    287  CB  SER A  39     -29.775  29.455 -10.308  1.00 31.41           C      5.092
ATOM    288  OG  SER A  39     -29.673  30.689  -9.680  1.00 32.86           O      4.057
ATOM    303  CA  PHE A  42     -24.833  26.325 -14.158  1.00 29.18           C      4.643
ATOM    304  C   PHE A  42     -24.699  24.821 -13.948  1.00 29.57           C      5.231
ATOM    305  O   PHE A  42     -23.577  24.323 -13.878  1.00 29.01           O      4.704
ATOM    306  CB  PHE A  42     -24.454  27.067 -12.886  1.00 28.80           C      4.792
ATOM    307  CG  PHE A  42     -24.279  28.541 -13.087  1.00 31.35           C      4.256
ATOM    308  CD1 PHE A  42     -25.364  29.388 -12.946  1.00 31.58           C      4.242
ATOM    309  CD2 PHE A  42     -23.055  29.069 -13.421  1.00 31.18           C      5.030
ATOM    310  CE1 PHE A  42     -25.218  30.736 -13.108  1.00 33.74           C      4.976
ATOM    313  N   PHE A  43     -25.803  24.100 -13.805  1.00 27.87           N      4.211
ATOM    314  CA  PHE A  43     -25.770  22.702 -13.543  1.00 27.89           C      5.293
ATOM    317  CB  PHE A  43     -26.887  22.252 -12.599  1.00 26.38           C      4.673
ATOM    318  CG  PHE A  43     -26.776  22.763 -11.196  1.00 27.63           C      5.054
ATOM    319  CD1 PHE A  43     -27.130  24.040 -10.866  1.00 28.35           C      4.561
ATOM    320  CD2 PHE A  43     -26.330  21.923 -10.200  1.00 27.46           C      4.870
ATOM    321  CE1 PHE A  43     -27.024  24.474  -9.555  1.00 28.58           C      3.783
ATOM    322  CE2 PHE A  43     -26.230  22.328  -8.889  1.00 27.90           C      5.291
ATOM    323  CZ  PHE A  43     -26.592  23.624  -8.571  1.00 27.85           C      5.041
ATOM    324  N   ALA A  44     -24.943  21.001 -15.077  1.00 30.28           N      5.004
ATOM    328  CB  ALA A  44     -23.898  19.174 -16.350  1.00 30.14           C      5.134
ATOM    336  OD2 ASP A  45     -26.560  16.459 -12.320  1.00 37.78           O      5.261
ATOM    472  CG  HIS A  63     -27.357  18.606  -8.120  1.00 28.83           C      5.144
ATOM    473  ND1 HIS A  63     -25.997  18.450  -8.186  1.00 29.32           N      3.994
ATOM    475  CE1 HIS A  63     -25.675  17.812  -9.287  1.00 29.62           C      3.793
ATOM    476  NE2 HIS A  63     -26.777  17.535  -9.938  1.00 29.85           N      4.838
ATOM    490  CA  THR A  66     -25.140  18.025  -1.263  1.00 26.79           C      5.190
ATOM    491  C   THR A  66     -25.034  19.437  -0.758  1.00 25.79           C      4.844
ATOM    492  O   THR A  66     -24.178  19.734   0.091  1.00 24.88           O      4.527
ATOM    493  CB  THR A  66     -24.559  17.912  -2.703  1.00 27.34           C      4.895
ATOM    495  CG2 THR A  66     -23.228  18.587  -2.845  1.00 29.21           C      5.009
ATOM    496  N   ILE A  67     -25.867  20.334  -1.258  1.00 23.38           N      4.592
ATOM    497  CA  ILE A  67     -25.936  21.671  -0.684  1.00 24.70           C      4.052
ATOM    498  C   ILE A  67     -26.244  21.696   0.791  1.00 22.95           C      4.966
ATOM    499  O   ILE A  67     -25.549  22.337   1.582  1.00 23.96           O      4.826
ATOM    500  CB  ILE A  67     -27.006  22.476  -1.418  1.00 25.21           C      4.623
ATOM    501  CG1 ILE A  67     -26.520  22.720  -2.836  1.00 27.06           C      4.655
ATOM    502  CG2 ILE A  67     -27.352  23.781  -0.709  1.00 27.31           C      5.032
ATOM    503  CD1 ILE A  67     -27.649  23.284  -3.724  1.00 29.83           C      5.094
ATOM    522  N   ARG A  70     -23.309  20.477   3.119  1.00 23.15           N      5.254
ATOM    523  CA  ARG A  70     -22.179  21.364   3.329  1.00 24.34           C      5.147
ATOM    524  C   ARG A  70     -22.605  22.640   4.028  1.00 26.37           C      4.421
ATOM    525  O   ARG A  70     -21.889  23.198   4.849  1.00 24.31           O      5.084
ATOM    526  CB  ARG A  70     -21.573  21.707   1.975  1.00 24.91           C      4.432
ATOM    527  CG  ARG A  70     -20.648  22.921   2.058  1.00 28.50           C      4.509
ATOM    528  CD  ARG A  70     -19.212  22.515   2.394  1.00 32.53           C      4.608
ATOM    529  NE  ARG A  70     -18.802  21.394   1.551  1.00 34.93           N      5.107
ATOM    530  CZ  ARG A  70     -18.093  21.685   0.445  1.00 37.64           C      4.629
ATOM    531  NH1 ARG A  70     -17.787  22.939   0.166  1.00 34.29           N      5.226
ATOM    532  NH2 ARG A  70     -17.714  20.701  -0.379  1.00 40.33           N      5.011
ATOM    533  N   LEU A  71     -23.860  23.095   3.827  1.00 23.04           N      3.905
ATOM    534  CA  LEU A  71     -24.360  24.196   4.586  1.00 24.27           C      4.313
ATOM    537  CB  LEU A  71     -25.785  24.603   4.211  1.00 26.67           C      4.391
ATOM    538  CG  LEU A  71     -26.022  25.926   3.553  1.00 32.71           C      5.177
ATOM    539  CD1 LEU A  71     -27.514  26.194   3.380  1.00 31.50           C      5.050
ATOM    540  CD2 LEU A  71     -25.345  27.006   4.356  1.00 32.85           C      4.767
ATOM    565  CD2 PHE A  74     -20.685  26.430   4.125  1.00 34.56           C      4.957
ATOM    567  CE2 PHE A  74     -19.818  26.591   3.061  1.00 34.69           C      4.912
ATOM    684  CD1 PHE A  91     -19.026  25.858  -0.583  1.00 27.48           C      4.516
ATOM    686  CE1 PHE A  91     -20.344  25.977  -0.981  1.00 26.62           C      5.183
ATOM    687  CE2 PHE A  91     -19.909  28.240  -1.624  1.00 28.14           C      5.176
ATOM    688  CZ  PHE A  91     -20.777  27.169  -1.511  1.00 27.15           C      5.058
ATOM    707  CB  GLU A  94     -15.490  23.544  -5.076  1.00 35.56           C      5.044
ATOM    708  CG  GLU A  94     -14.543  22.669  -4.299  1.00 43.03           C      5.213
ATOM    709  CD  GLU A  94     -15.227  21.971  -3.152  1.00 46.51           C      4.549
ATOM    710  OE1 GLU A  94     -16.363  22.319  -2.797  1.00 49.47           O      5.025
ATOM    711  OE2 GLU A  94     -14.570  21.067  -2.626  1.00 50.53           O      4.985
ATOM    717  CG  HIS A  95     -19.379  26.852  -5.705  1.00 24.73           C      4.296
ATOM    718  ND1 HIS A  95     -19.075  26.055  -4.641  1.00 24.20           N      4.202
ATOM    719  CD2 HIS A  95     -20.636  26.552  -6.068  1.00 24.00           C      3.204
ATOM    720  CE1 HIS A  95     -20.124  25.293  -4.384  1.00 24.80           C      3.036
ATOM    721  NE2 HIS A  95     -21.102  25.608  -5.199  1.00 23.27           N      2.146
ATOM    736  O   PHE A  98     -19.508  26.485 -13.224  1.00 33.53           O      4.912
ATOM    737  CB  PHE A  98     -18.997  24.720 -11.290  1.00 31.21           C      5.012
ATOM    738  CG  PHE A  98     -18.582  23.583 -10.401  1.00 31.63           C      5.248
ATOM    739  CD1 PHE A  98     -17.870  22.517 -10.873  1.00 32.47           C      5.048
ATOM    740  CD2 PHE A  98     -18.920  23.599  -9.069  1.00 30.46           C      4.211
ATOM    741  CE1 PHE A  98     -17.483  21.497 -10.043  1.00 33.42           C      5.070
ATOM    742  CE2 PHE A  98     -18.550  22.589  -8.233  1.00 31.78           C      3.639
ATOM    743  CZ  PHE A  98     -17.851  21.519  -8.714  1.00 33.25           C      4.363
ATOM    752  CB  VAL A 100     -20.735  29.128  -9.352  1.00 31.34           C      4.673
ATOM    753  CG1 VAL A 100     -21.836  29.824  -8.575  1.00 30.05           C      4.637
ATOM    754  CG2 VAL A 100     -21.320  27.925 -10.080  1.00 30.76           C      3.675
ATOM    771  CA  GLN A 104     -25.043  33.842  -7.818  1.00 31.37           C      5.142
ATOM    772  C   GLN A 104     -25.261  33.728  -6.319  1.00 30.18           C      4.672
ATOM    773  O   GLN A 104     -26.334  33.282  -5.943  1.00 28.51           O      4.171
ATOM    774  CB  GLN A 104     -24.544  32.499  -8.344  1.00 34.14           C      5.074
ATOM    775  CG  GLN A 104     -24.815  32.295  -9.834  1.00 37.38           C      5.110
ATOM    776  CD  GLN A 104     -23.972  33.252 -10.634  1.00 40.90           C      5.150
ATOM    779  N   PHE A 105     -24.267  33.990  -5.483  1.00 28.91           N      5.189
ATOM    784  CG  PHE A 105     -22.839  32.133  -3.557  1.00 28.04           C      4.999
ATOM    785  CD1 PHE A 105     -22.144  31.765  -4.696  1.00 28.36           C      5.181
ATOM    786  CD2 PHE A 105     -23.255  31.181  -2.678  1.00 27.84           C      4.622
ATOM    787  CE1 PHE A 105     -21.850  30.422  -4.904  1.00 30.95           C      4.606
ATOM    788  CE2 PHE A 105     -23.004  29.854  -2.905  1.00 27.49           C      3.537
ATOM    789  CZ  PHE A 105     -22.284  29.470  -4.014  1.00 29.22           C      5.172
ATOM    811  CB  VAL A 108     -27.807  32.106  -2.292  1.00 26.71           C      4.716
ATOM    812  CG1 VAL A 108     -28.083  31.286  -1.067  1.00 26.22           C      4.789
ATOM    813  CG2 VAL A 108     -27.600  31.203  -3.509  1.00 27.80           C      4.989
ATOM    999  CE1 PHE A 134     -25.451  30.950   1.501  1.00 31.54           C      4.294
ATOM   1001  CZ  PHE A 134     -26.510  30.710   2.329  1.00 29.54           C      4.811
