# Supplementary material for: A mathematical representation of protein binding sites using structural dispersion of atoms from principal axes for classification of binding ligands
Source: PLoS One. 2021 Apr 8;16(4):e0244905. doi: 10.1371/journal.pone.0244905 (PMC8031081; doi:10.1371/journal.pone.0244905)
Supplement: S1 Data — (ZIP) [file pone.0244905.s006.zip › pdbligand5_3_906/1DNL.lig.FMN.pdb]

ATOM    236  CB  ASP A  49      60.473  13.770  13.860  1.00 37.10           C      4.492
ATOM    237  CG  ASP A  49      59.989  12.922  12.682  1.00 40.31           C      3.952
ATOM    238  OD1 ASP A  49      60.450  13.157  11.542  1.00 41.17           O      4.162
ATOM    239  OD2 ASP A  49      59.139  12.025  12.899  1.00 40.30           O      3.903
ATOM    258  CB  ALA A  52      58.856  16.560  15.226  1.00 15.44           C      5.291
ATOM    362  O   GLN A  66      47.388  21.519  14.868  1.00  9.79           O      5.137
ATOM    369  CA  ARG A  67      50.031  20.991  14.093  1.00 10.43           C      4.983
ATOM    370  C   ARG A  67      51.543  20.888  14.226  1.00 11.56           C      4.895
ATOM    371  O   ARG A  67      52.201  21.838  14.651  1.00 11.36           O      4.911
ATOM    372  CB  ARG A  67      49.676  21.377  12.650  1.00 11.94           C      3.993
ATOM    373  CG  ARG A  67      50.560  22.468  12.029  1.00 11.24           C      3.891
ATOM    374  CD  ARG A  67      50.340  23.792  12.735  1.00 10.13           C      5.272
ATOM    375  NE  ARG A  67      49.045  24.378  12.406  1.00 11.45           N      3.965
ATOM    376  CZ  ARG A  67      48.542  25.457  12.991  1.00 12.56           C      4.987
ATOM    377  NH1 ARG A  67      49.215  26.069  13.959  1.00 13.42           N      4.623
ATOM    378  NH2 ARG A  67      47.390  25.964  12.557  1.00 11.63           N      5.086
ATOM    379  N   ILE A  68      52.093  19.732  13.876  1.00 11.94           N      5.157
ATOM    380  CA  ILE A  68      53.538  19.568  13.935  1.00 11.28           C      5.182
ATOM    381  C   ILE A  68      54.224  20.046  12.657  1.00 12.89           C      4.548
ATOM    382  O   ILE A  68      53.691  19.886  11.545  1.00 10.90           O      4.266
ATOM    383  CB  ILE A  68      53.916  18.086  14.134  1.00 11.09           C      4.924
ATOM    384  CG1 ILE A  68      53.452  17.610  15.516  1.00 12.46           C      5.144
ATOM    385  CG2 ILE A  68      55.424  17.895  13.947  1.00 11.09           C      5.136
ATOM    386  CD1 ILE A  68      53.612  16.088  15.720  1.00 12.34           C      5.274
ATOM    387  N   VAL A  69      55.396  20.654  12.824  1.00 12.27           N      5.035
ATOM    388  CA  VAL A  69      56.237  21.056  11.700  1.00 12.70           C      5.032
ATOM    389  C   VAL A  69      57.677  20.741  12.112  1.00 14.48           C      4.395
ATOM    390  O   VAL A  69      57.952  20.463  13.282  1.00 13.78           O      5.205
ATOM    391  CB  VAL A  69      56.141  22.559  11.340  1.00 13.48           C      4.952
ATOM    392  CG1 VAL A  69      54.701  22.909  10.938  1.00 13.29           C      4.192
ATOM    393  CG2 VAL A  69      56.632  23.420  12.506  1.00 12.71           C      5.120
ATOM    394  N   LEU A  70      58.594  20.772  11.157  1.00 14.43           N      5.071
ATOM    395  CA  LEU A  70      59.983  20.490  11.476  1.00 14.45           C      5.076
ATOM    396  C   LEU A  70      60.818  21.758  11.577  1.00 14.54           C      4.713
ATOM    397  O   LEU A  70      60.725  22.644  10.722  1.00 14.44           O      4.257
ATOM    398  CB  LEU A  70      60.606  19.592  10.404  1.00 15.30           C      5.110
ATOM    399  CG  LEU A  70      60.007  18.199  10.204  1.00 16.02           C      5.177
ATOM    400  CD1 LEU A  70      60.809  17.442   9.134  1.00 16.12           C      5.096
ATOM    401  CD2 LEU A  70      60.040  17.443  11.531  1.00 16.67           C      4.709
ATOM    490  CB  PHE A  81      58.953  25.699  10.487  1.00 13.96           C      5.167
ATOM    497  N   TYR A  82      59.241  25.815   7.365  1.00 14.49           N      5.113
ATOM    498  CA  TYR A  82      58.686  26.170   6.061  1.00 15.20           C      5.158
ATOM    499  C   TYR A  82      57.299  25.564   5.919  1.00 15.05           C      4.789
ATOM    500  O   TYR A  82      56.995  24.546   6.543  1.00 14.46           O      5.029
ATOM    509  N   THR A  83      56.461  26.185   5.094  1.00 13.76           N      5.075
ATOM    510  CA  THR A  83      55.093  25.708   4.934  1.00 13.29           C      4.300
ATOM    511  C   THR A  83      54.466  26.332   3.691  1.00 14.38           C      4.394
ATOM    513  CB  THR A  83      54.237  26.092   6.195  1.00 13.31           C      4.159
ATOM    514  OG1 THR A  83      52.993  25.381   6.174  1.00 13.69           O      4.664
ATOM    515  CG2 THR A  83      53.927  27.600   6.200  1.00 11.66           C      4.738
ATOM    516  N   ASN A  84      53.231  25.929   3.394  1.00 14.11           N      4.246
ATOM    537  CA  SER A  87      47.614  27.005   4.635  1.00 14.41           C      4.217
ATOM    538  C   SER A  87      46.926  27.774   5.759  1.00 15.55           C      5.165
ATOM    539  O   SER A  87      46.992  29.010   5.839  1.00 14.66           O      4.892
ATOM    540  CB  SER A  87      48.784  26.214   5.227  1.00 15.05           C      5.014
ATOM    541  OG  SER A  87      49.696  27.067   5.910  1.00 14.44           O      5.020
ATOM    542  N   ARG A  88      46.265  27.028   6.639  1.00 14.64           N      4.190
ATOM    543  CA  ARG A  88      45.559  27.642   7.753  1.00 16.62           C      4.515
ATOM    544  C   ARG A  88      46.527  28.323   8.706  1.00 13.72           C      4.707
ATOM    545  O   ARG A  88      46.242  29.412   9.200  1.00 15.85           O      4.953
ATOM    546  CB  ARG A  88      44.737  26.601   8.528  1.00 20.44           C      3.989
ATOM    547  CG  ARG A  88      43.689  25.884   7.696  1.00 24.91           C      4.518
ATOM    548  CD  ARG A  88      42.863  24.926   8.555  1.00 28.28           C      4.770
ATOM    549  NE  ARG A  88      43.703  23.995   9.313  1.00 29.91           N      4.985
ATOM    550  CZ  ARG A  88      43.224  23.057  10.128  1.00 31.19           C      4.460
ATOM    551  NH1 ARG A  88      44.051  22.247  10.785  1.00 29.88           N      4.798
ATOM    552  NH2 ARG A  88      41.912  22.924  10.278  1.00 30.53           N      4.850
ATOM    553  N   LYS A  89      47.668  27.693   8.978  1.00 13.70           N      5.188
ATOM    554  CA  LYS A  89      48.612  28.305   9.910  1.00 12.55           C      4.838
ATOM    555  C   LYS A  89      49.127  29.642   9.357  1.00 14.13           C      5.018
ATOM    557  CB  LYS A  89      49.788  27.363  10.217  1.00 12.75           C      5.140
ATOM    558  CG  LYS A  89      50.827  27.232   9.107  1.00 12.11           C      5.233
ATOM    559  CD  LYS A  89      51.854  26.140   9.452  1.00 10.51           C      4.924
ATOM    560  CE  LYS A  89      51.256  24.745   9.205  1.00 10.54           C      4.834
ATOM    561  NZ  LYS A  89      50.834  24.544   7.749  1.00 10.18           N      4.575
ATOM    562  N   ALA A  90      49.300  29.723   8.036  1.00 12.83           N      5.022
ATOM   1047  CB  GLN A 146      48.870  23.053   2.454  1.00 15.81           C      5.297
ATOM   1048  CG  GLN A 146      49.080  22.472   3.844  1.00 17.20           C      5.276
ATOM   1049  CD  GLN A 146      50.456  22.776   4.387  1.00 16.32           C      4.745
ATOM   1050  OE1 GLN A 146      50.809  23.937   4.583  1.00 15.99           O      4.991
ATOM   1051  NE2 GLN A 146      51.245  21.734   4.631  1.00 16.79           N      3.738
ATOM   1052  N   SER A 147      45.701  22.375   3.376  1.00 16.28           N      5.281
ATOM   1053  CA  SER A 147      44.587  22.757   4.252  1.00 18.15           C      4.250
ATOM   1056  CB  SER A 147      44.959  24.002   5.060  1.00 18.76           C      5.118
ATOM   1057  OG  SER A 147      46.215  23.808   5.684  1.00 21.06           O      5.235
ATOM   1312  CZ3 TRP A 178      55.310  23.549   1.485  1.00 29.47           C      5.104
ATOM   1313  CH2 TRP A 178      56.308  23.029   2.330  1.00 29.52           C      5.158
