# Supplementary material for: A mathematical representation of protein binding sites using structural dispersion of atoms from principal axes for classification of binding ligands
Source: PLoS One. 2021 Apr 8;16(4):e0244905. doi: 10.1371/journal.pone.0244905 (PMC8031081; doi:10.1371/journal.pone.0244905)
Supplement: S1 Data — (ZIP) [file pone.0244905.s006.zip › pdbligand5_3_906/1DOR.lig.FMN.pdb]

ATOM    136  CA  ALA A  18      -1.466  50.035  20.589  1.00 13.36           C      5.065
ATOM    137  C   ALA A  18      -0.605  50.882  19.662  1.00 15.28           C      5.034
ATOM    138  O   ALA A  18      -1.124  51.438  18.681  1.00 17.49           O      4.478
ATOM    139  CB  ALA A  18      -1.595  48.611  20.037  1.00 14.87           C      3.942
ATOM    140  N   SER A  19       0.691  50.985  19.936  1.00 12.97           N      5.001
ATOM    141  CA  SER A  19       1.557  51.797  19.082  1.00 15.34           C      4.786
ATOM    142  C   SER A  19       1.501  51.297  17.644  1.00 18.63           C      4.226
ATOM    143  O   SER A  19       1.489  50.084  17.387  1.00 16.31           O      3.346
ATOM    144  CB  SER A  19       2.989  51.785  19.577  1.00 13.12           C      4.417
ATOM    145  OG  SER A  19       3.773  52.634  18.793  1.00 15.14           O      4.879
ATOM    146  N   GLY A  20       1.394  52.234  16.710  1.00 18.02           N      5.183
ATOM    147  CA  GLY A  20       1.336  51.864  15.310  1.00 17.63           C      4.886
ATOM    148  C   GLY A  20      -0.057  51.900  14.718  1.00 19.13           C      5.272
ATOM    149  O   GLY A  20      -0.200  51.912  13.497  1.00 19.87           O      4.383
ATOM    150  N   VAL A  21      -1.092  51.923  15.549  1.00 14.85           N      5.080
ATOM    156  CG2 VAL A  21      -2.603  49.468  15.249  1.00 14.17           C      4.901
ATOM    318  CA  LYS A  43       3.729  55.582  16.453  1.00 17.28           C      4.842
ATOM    319  C   LYS A  43       5.204  55.527  16.812  1.00 17.04           C      4.705
ATOM    321  CB  LYS A  43       3.593  55.984  14.970  1.00 18.34           C      5.197
ATOM    322  CG  LYS A  43       4.469  55.178  13.996  1.00 21.45           C      4.461
ATOM    323  CD  LYS A  43       3.910  53.773  13.703  1.00 20.89           C      4.542
ATOM    324  CE  LYS A  43       4.888  52.922  12.856  1.00 22.00           C      4.385
ATOM    325  NZ  LYS A  43       4.398  51.510  12.637  1.00 18.60           N      5.100
ATOM    326  N   SER A  44       5.780  54.329  16.860  1.00 16.25           N      4.633
ATOM    327  CA  SER A  44       7.201  54.195  17.165  1.00 16.81           C      4.858
ATOM    328  C   SER A  44       7.978  55.057  16.166  1.00 20.87           C      5.058
ATOM    329  O   SER A  44       7.774  54.957  14.951  1.00 19.13           O      4.845
ATOM    330  CB  SER A  44       7.642  52.744  17.017  1.00 16.11           C      5.005
ATOM    331  OG  SER A  44       7.074  51.944  18.034  1.00 16.06           O      5.141
ATOM    440  CB  TYR A  58      -1.632  46.770   6.552  1.00 20.30           C      5.141
ATOM    441  CG  TYR A  58      -2.752  46.515   7.553  1.00 19.20           C      4.708
ATOM    443  CD2 TYR A  58      -2.463  46.171   8.874  1.00 19.93           C      5.003
ATOM    445  CE2 TYR A  58      -3.482  45.826   9.766  1.00 20.51           C      5.188
ATOM    446  CZ  TYR A  58      -4.796  45.824   9.334  1.00 21.27           C      5.247
ATOM    496  CB  SER A  65      -4.300  42.427  11.146  1.00 18.73           C      5.133
ATOM    497  OG  SER A  65      -3.407  42.608  12.247  1.00 17.60           O      4.158
ATOM    510  CB  ASN A  67       0.952  44.648   9.170  1.00 17.72           C      4.818
ATOM    511  CG  ASN A  67       1.828  44.885  10.426  1.00 19.85           C      5.098
ATOM    512  OD1 ASN A  67       2.899  45.515  10.352  1.00 20.37           O      4.825
ATOM    513  ND2 ASN A  67       1.380  44.379  11.569  1.00 20.23           N      4.783
ATOM    524  CB  MET A  69       4.085  49.033   8.911  1.00 23.15           C      4.919
ATOM    525  CG  MET A  69       2.634  48.699   9.213  1.00 24.05           C      5.004
ATOM    526  SD  MET A  69       1.444  48.984   7.885  1.00 28.03           S      5.139
ATOM    527  CE  MET A  69       1.164  50.744   8.027  1.00 25.53           C      4.593
ATOM    539  CD2 LEU A  71       8.641  51.143  13.632  1.00 22.42           C      5.226
ATOM    774  OG  SER A  99       6.984  53.015  20.426  1.00 14.06           O      5.234
ATOM    964  OE2 GLU A 125       4.841  50.423  23.296  1.00 18.20           O      4.395
ATOM    974  CA  ASN A 127      10.219  49.073  21.381  1.00 18.25           C      5.215
ATOM    977  CB  ASN A 127       9.601  49.556  20.061  1.00 18.38           C      5.101
ATOM    978  CG  ASN A 127       9.068  48.423  19.199  1.00 20.43           C      4.282
ATOM    979  OD1 ASN A 127       9.313  47.245  19.465  1.00 18.53           O      4.810
ATOM    980  ND2 ASN A 127       8.364  48.785  18.122  1.00 17.79           N      4.514
ATOM   1269  CB  LYS A 164       7.040  47.403  23.200  1.00 20.03           C      4.367
ATOM   1270  CG  LYS A 164       6.055  46.672  22.296  1.00 16.84           C      5.107
ATOM   1271  CD  LYS A 164       4.700  46.668  22.904  1.00 17.89           C      5.300
ATOM   1272  CE  LYS A 164       3.647  46.201  21.923  1.00 20.62           C      4.461
ATOM   1273  NZ  LYS A 164       3.377  47.195  20.829  1.00 20.18           N      3.161
ATOM   1501  CA  VAL A 192       3.058  41.630  23.468  1.00 14.29           C      5.145
ATOM   1502  C   VAL A 192       2.957  42.352  22.114  1.00 13.03           C      4.976
ATOM   1503  O   VAL A 192       1.886  42.841  21.716  1.00 10.01           O      5.079
ATOM   1507  N   ASN A 193       4.088  42.393  21.418  1.00 15.13           N      5.255
ATOM   1508  CA  ASN A 193       4.128  42.937  20.068  1.00 16.03           C      4.800
ATOM   1509  C   ASN A 193       3.600  41.764  19.196  1.00 18.23           C      5.008
ATOM   1510  O   ASN A 193       3.318  40.683  19.715  1.00 15.48           O      4.542
ATOM   1511  CB  ASN A 193       5.556  43.293  19.685  1.00 15.76           C      5.197
ATOM   1512  CG  ASN A 193       5.618  44.368  18.616  1.00 18.17           C      3.955
ATOM   1513  OD1 ASN A 193       4.781  44.417  17.717  1.00 18.02           O      3.543
ATOM   1514  ND2 ASN A 193       6.606  45.241  18.717  1.00 19.97           N      3.838
ATOM   1515  N   SER A 194       3.485  41.953  17.887  1.00 17.19           N      4.381
ATOM   1516  CA  SER A 194       2.970  40.906  17.007  1.00 17.43           C      5.173
ATOM   1519  CB  SER A 194       3.051  41.379  15.557  1.00 17.01           C      4.948
ATOM   1520  OG  SER A 194       2.480  42.659  15.400  1.00 18.70           O      5.263
ATOM   1697  O   ILE A 219       0.357  39.147  15.536  1.00 17.83           O      5.216
ATOM   1702  N   GLY A 220      -1.525  39.619  14.387  1.00 15.55           N      5.249
ATOM   1703  CA  GLY A 220      -2.195  40.199  15.535  1.00 14.45           C      5.052
ATOM   1704  C   GLY A 220      -3.646  39.822  15.422  1.00 16.68           C      4.640
ATOM   1705  O   GLY A 220      -4.040  39.232  14.410  1.00 16.90           O      4.941
ATOM   1706  N   GLY A 221      -4.456  40.166  16.422  1.00 14.39           N      5.227
ATOM   1707  CA  GLY A 221      -5.870  39.824  16.371  1.00 13.14           C      4.721
ATOM   1708  C   GLY A 221      -6.176  38.556  17.162  1.00 13.77           C      4.349
ATOM   1709  O   GLY A 221      -5.369  38.142  18.005  1.00 11.73           O      4.109
ATOM   1732  CG1 ILE A 224      -2.045  38.274  19.273  1.00 17.95           C      4.939
ATOM   1734  CD1 ILE A 224      -0.874  39.288  19.352  1.00 20.24           C      5.074
ATOM   1919  CA  THR A 248      -1.659  44.023  24.335  1.00 14.63           C      5.167
ATOM   1920  C   THR A 248      -1.753  42.680  23.584  1.00 14.16           C      4.872
ATOM   1921  O   THR A 248      -0.887  41.814  23.743  1.00 13.18           O      5.073
ATOM   1922  CB  THR A 248      -0.535  44.854  23.651  1.00 13.21           C      4.818
ATOM   1923  OG1 THR A 248      -0.264  46.024  24.424  1.00 13.70           O      5.133
ATOM   1924  CG2 THR A 248      -0.936  45.279  22.233  1.00 11.21           C      4.661
ATOM   1925  N   GLY A 249      -2.815  42.489  22.812  1.00 15.15           N      4.505
ATOM   1926  CA  GLY A 249      -2.926  41.266  22.028  1.00 16.68           C      4.235
ATOM   1927  C   GLY A 249      -4.284  40.606  22.007  1.00 15.30           C      4.618
ATOM   1928  O   GLY A 249      -4.753  40.123  23.039  1.00 16.76           O      4.899
ATOM   1929  N   GLY A 250      -4.940  40.652  20.854  1.00 13.17           N      5.191
ATOM   1930  CA  GLY A 250      -6.228  40.022  20.708  1.00 13.22           C      4.859
ATOM   1931  C   GLY A 250      -7.393  40.630  21.451  1.00 18.51           C      4.808
ATOM   1933  N   ILE A 251      -7.300  41.891  21.852  1.00 19.23           N      4.834
ATOM   1936  O   ILE A 251      -9.075  43.991  20.801  1.00 22.40           O      4.820
ATOM   2070  O   GLN A 269      -4.309  46.386  23.080  1.00 17.25           O      5.270
ATOM   2074  OE1 GLN A 269       0.392  49.318  23.548  1.00 15.83           O      5.060
ATOM   2077  CA  ILE A 270      -5.942  47.691  21.237  1.00 16.23           C      4.367
ATOM   2078  C   ILE A 270      -5.287  48.054  19.902  1.00 19.17           C      5.247
ATOM   2079  O   ILE A 270      -5.087  49.245  19.599  1.00 17.93           O      5.164
ATOM   2082  CG2 ILE A 270      -8.170  47.530  20.099  1.00 16.03           C      5.055
ATOM   2084  N   GLY A 271      -4.922  47.029  19.127  1.00 17.43           N      5.289
ATOM   2085  CA  GLY A 271      -4.281  47.247  17.836  1.00 15.90           C      5.236
ATOM   2086  C   GLY A 271      -5.194  46.939  16.654  1.00 17.42           C      5.060
ATOM   2087  O   GLY A 271      -5.953  47.796  16.184  1.00 15.41           O      4.932
ATOM   2088  N   THR A 272      -5.165  45.685  16.215  1.00 16.54           N      4.714
ATOM   2089  CA  THR A 272      -5.957  45.214  15.084  1.00 14.80           C      4.899
ATOM   2090  C   THR A 272      -7.410  45.643  15.112  1.00 14.47           C      4.987
ATOM   2092  CB  THR A 272      -5.843  43.657  14.946  1.00 14.90           C      5.278
ATOM   2093  OG1 THR A 272      -4.480  43.323  14.646  1.00 15.56           O      4.327
ATOM   2094  CG2 THR A 272      -6.747  43.117  13.857  1.00 16.30           C      4.814
ATOM   2095  N   ALA A 273      -8.093  45.422  16.231  1.00 13.26           N      5.223
ATOM   2113  CG  HIS A 275      -5.731  49.079  11.196  1.00 28.89           C      5.265
ATOM   2115  CD2 HIS A 275      -4.506  49.581  10.902  1.00 28.91           C      4.236
ATOM   2117  NE2 HIS A 275      -4.461  49.767   9.541  1.00 31.69           N      4.620
