# Supplementary material for: A mathematical representation of protein binding sites using structural dispersion of atoms from principal axes for classification of binding ligands
Source: PLoS One. 2021 Apr 8;16(4):e0244905. doi: 10.1371/journal.pone.0244905 (PMC8031081; doi:10.1371/journal.pone.0244905)
Supplement: S1 Data — (ZIP) [file pone.0244905.s006.zip › pdbligand5_3_906/1DPG.lig.PO4.pdb]

ATOM   1171  CA  GLU A 147       2.199  57.870 121.040  1.00 32.41           C      5.209
ATOM   1172  C   GLU A 147       0.771  57.409 120.693  1.00 36.78           C      4.835
ATOM   1175  CG  GLU A 147       3.196  55.725 122.076  1.00 35.83           C      5.143
ATOM   1176  CD  GLU A 147       4.158  55.522 120.909  1.00 32.14           C      4.826
ATOM   1177  OE1 GLU A 147       5.261  56.098 120.882  1.00 29.43           O      5.123
ATOM   1178  OE2 GLU A 147       3.813  54.731 120.024  1.00 36.59           O      3.619
ATOM   1179  N   LYS A 148       0.647  56.250 120.064  1.00 40.03           N      4.916
ATOM   1180  CA  LYS A 148      -0.662  55.729 119.686  1.00 42.81           C      5.137
ATOM   1181  C   LYS A 148      -1.434  55.280 120.914  1.00 44.11           C      5.202
ATOM   1183  CB  LYS A 148      -0.459  54.587 118.682  1.00 47.46           C      3.987
ATOM   1184  CG  LYS A 148      -1.259  53.313 118.874  1.00 52.27           C      4.526
ATOM   1185  CD  LYS A 148      -0.436  52.227 119.535  1.00 58.67           C      4.279
ATOM   1186  CE  LYS A 148      -1.216  50.918 119.539  1.00 64.13           C      5.272
ATOM   1187  NZ  LYS A 148      -0.644  49.887 120.452  1.00 69.44           N      4.794
ATOM   1407  CA  ILE A 176       3.769  58.641 116.080  1.00 30.03           C      4.793
ATOM   1408  C   ILE A 176       3.110  57.417 115.477  1.00 29.68           C      4.505
ATOM   1409  O   ILE A 176       2.110  56.913 115.982  1.00 26.46           O      3.934
ATOM   1410  CB  ILE A 176       4.602  58.226 117.278  1.00 29.83           C      4.646
ATOM   1412  CG2 ILE A 176       5.420  56.985 116.971  1.00 28.46           C      4.626
ATOM   1414  N   ASP A 177       3.645  57.014 114.331  1.00 28.70           N      4.716
ATOM   1415  CA  ASP A 177       3.194  55.829 113.626  1.00 24.95           C      4.256
ATOM   1416  C   ASP A 177       4.524  55.296 113.124  1.00 25.78           C      4.677
ATOM   1417  O   ASP A 177       5.050  55.759 112.104  1.00 29.51           O      4.652
ATOM   1418  CB  ASP A 177       2.264  56.204 112.466  1.00 25.40           C      5.156
ATOM   1419  CG  ASP A 177       1.672  54.984 111.774  1.00 24.89           C      4.653
ATOM   1420  OD1 ASP A 177       2.372  53.965 111.648  1.00 22.89           O      4.235
ATOM   1422  N   HIS A 178       5.074  54.327 113.841  1.00 24.43           N      3.990
ATOM   1423  CA  HIS A 178       6.381  53.786 113.506  1.00 28.51           C      4.972
ATOM   1424  C   HIS A 178       6.559  53.189 112.115  1.00 26.43           C      4.676
ATOM   1426  CB  HIS A 178       6.909  52.855 114.613  1.00 28.93           C      4.704
ATOM   1427  CG  HIS A 178       6.294  51.491 114.626  1.00 31.48           C      4.484
ATOM   1428  ND1 HIS A 178       5.096  51.217 115.253  1.00 32.26           N      3.424
ATOM   1429  CD2 HIS A 178       6.744  50.312 114.138  1.00 33.52           C      4.587
ATOM   1430  CE1 HIS A 178       4.838  49.924 115.153  1.00 32.44           C      4.202
ATOM   1431  NE2 HIS A 178       5.821  49.352 114.482  1.00 34.08           N      5.144
ATOM   1432  N   TYR A 179       5.470  52.776 111.469  1.00 27.63           N      4.641
ATOM   1438  CD1 TYR A 179       3.902  49.961 111.438  1.00 28.32           C      5.260
ATOM   1440  CE1 TYR A 179       3.620  48.661 111.879  1.00 27.02           C      4.335
ATOM   1441  CE2 TYR A 179       3.464  47.931 109.582  1.00 27.61           C      4.643
ATOM   1442  CZ  TYR A 179       3.403  47.649 110.950  1.00 30.95           C      4.476
ATOM   1443  OH  TYR A 179       3.113  46.373 111.400  1.00 31.72           O      4.129
ATOM   1462  CD  LYS A 182       7.918  49.548 108.938  1.00 19.09           C      5.119
ATOM   1463  CE  LYS A 182       7.492  48.694 110.096  1.00 19.34           C      4.629
ATOM   1464  NZ  LYS A 182       8.505  47.643 110.313  1.00 26.27           N      4.288
ATOM   1912  ND2 ASN A 239      -2.223  52.201 114.460  1.00 35.50           N      5.136
ATOM   1919  ND1 HIS A 240       1.011  51.729 112.194  1.00 28.98           N      5.258
ATOM   1921  CE1 HIS A 240       1.151  51.471 113.480  1.00 29.86           C      4.179
ATOM   1922  NE2 HIS A 240       0.617  50.285 113.722  1.00 28.01           N      4.831
ATOM   2745  CE  LYS A 343       6.003  41.236 111.160  1.00 48.34           C      5.280
ATOM   2746  NZ  LYS A 343       6.250  42.683 110.851  1.00 54.21           N      4.403
ATOM   2987  OD2 ASP A 374       7.183  45.755 108.590  1.00 34.05           O      5.192
ATOM   3307  CE1 TYR A 415       8.717  52.319 117.914  1.00 24.02           C      4.868
ATOM   3308  CE2 TYR A 415       8.005  54.463 118.752  1.00 23.41           C      4.399
ATOM   3309  CZ  TYR A 415       7.717  53.154 118.384  1.00 23.87           C      5.111
ATOM   3310  OH  TYR A 415       6.440  52.645 118.420  1.00 28.71           O      3.952
