# Supplementary material for: A mathematical representation of protein binding sites using structural dispersion of atoms from principal axes for classification of binding ligands
Source: PLoS One. 2021 Apr 8;16(4):e0244905. doi: 10.1371/journal.pone.0244905 (PMC8031081; doi:10.1371/journal.pone.0244905)
Supplement: S1 Data — (ZIP) [file pone.0244905.s006.zip › pdbligand5_3_906/1DS7.lig.FMN.pdb]

ATOM     70  C   ARG A  10      15.922 -33.408  40.733  1.00 17.76           C      4.846
ATOM     71  O   ARG A  10      15.340 -34.455  41.036  1.00 19.74           O      5.034
ATOM     75  NE  ARG A  10      14.298 -30.674  42.894  1.00 19.59           N      4.662
ATOM     76  CZ  ARG A  10      14.287 -31.477  43.955  1.00 16.16           C      4.080
ATOM     77  NH1 ARG A  10      15.280 -31.428  44.833  1.00 15.48           N      4.663
ATOM     78  NH2 ARG A  10      13.289 -32.330  44.141  1.00 21.74           N      5.166
ATOM     79  N   HIS A  11      16.958 -32.922  41.410  1.00 16.19           N      5.203
ATOM     80  CA  HIS A  11      17.481 -33.573  42.613  1.00 21.29           C      4.143
ATOM     81  C   HIS A  11      18.229 -32.563  43.489  1.00 21.05           C      4.338
ATOM     82  O   HIS A  11      18.545 -31.467  43.043  1.00 20.01           O      4.528
ATOM     83  CB  HIS A  11      18.447 -34.686  42.219  1.00 22.88           C      4.837
ATOM     84  CG  HIS A  11      19.765 -34.177  41.725  1.00 29.86           C      4.709
ATOM     86  CD2 HIS A  11      20.989 -34.158  42.304  1.00 31.63           C      5.233
ATOM     89  N   SER A  12      18.521 -32.943  44.730  1.00 18.76           N      4.789
ATOM     90  CA  SER A  12      19.240 -32.062  45.645  1.00 20.37           C      5.181
ATOM     91  C   SER A  12      20.723 -32.285  45.364  1.00 20.34           C      4.818
ATOM     92  O   SER A  12      21.322 -33.232  45.867  1.00 24.11           O      4.949
ATOM     93  CB  SER A  12      18.928 -32.411  47.100  1.00 18.26           C      4.627
ATOM     94  OG  SER A  12      17.539 -32.370  47.341  1.00 26.06           O      4.918
ATOM    107  CG  LYS A  14      24.421 -34.728  47.455  1.00 12.63           C      5.227
ATOM    108  CD  LYS A  14      23.799 -33.919  48.596  1.00 16.53           C      5.232
ATOM    109  CE  LYS A  14      22.336 -34.260  48.797  1.00  6.74           C      4.330
ATOM    110  NZ  LYS A  14      22.012 -34.565  50.223  1.00 10.54           N      3.606
ATOM    541  CE1 PHE A  70      24.983 -31.794  56.382  1.00 34.59           C      4.837
ATOM    549  CG  ASN A  71      25.112 -28.513  54.486  1.00 16.35           C      4.497
ATOM    550  OD1 ASN A  71      25.082 -29.332  53.570  1.00  7.45           O      4.730
ATOM    551  ND2 ASN A  71      24.252 -28.536  55.500  1.00  8.48           N      4.290
ATOM    578  CD  LYS A  74      25.716 -29.246  49.740  1.00 11.82           C      4.795
ATOM    579  CE  LYS A  74      26.172 -30.593  50.261  1.00 12.32           C      5.293
ATOM    580  NZ  LYS A  74      25.455 -30.934  51.505  1.00 11.59           N      4.261
ATOM   1136  CD2 TYR A 144      10.200 -24.858  54.498  1.00  8.93           C      4.615
ATOM   1138  CE2 TYR A 144      11.305 -25.251  55.263  1.00 13.84           C      3.853
ATOM   1139  CZ  TYR A 144      11.777 -24.411  56.277  1.00  6.74           C      4.727
ATOM   1140  OH  TYR A 144      12.840 -24.759  57.075  1.00 16.64           O      4.724
ATOM   1193  CD1 LEU A 151      13.514 -26.831  47.100  1.00 12.05           C      4.912
ATOM   1263  CG2 VAL A 162      20.903 -29.431  48.572  1.00 11.68           C      3.981
ATOM   1264  N   PRO A 163      18.119 -27.311  48.861  1.00 14.54           N      5.141
ATOM   1265  CA  PRO A 163      17.572 -26.617  50.034  1.00 17.07           C      5.224
ATOM   1266  C   PRO A 163      18.421 -27.010  51.232  1.00 17.25           C      5.141
ATOM   1267  O   PRO A 163      18.691 -28.190  51.431  1.00 20.71           O      3.928
ATOM   1268  CB  PRO A 163      16.157 -27.170  50.153  1.00 14.62           C      4.922
ATOM   1269  CG  PRO A 163      16.179 -28.432  49.371  1.00 10.06           C      5.082
ATOM   1270  CD  PRO A 163      17.174 -28.284  48.295  1.00 12.48           C      5.170
ATOM   1271  N   ILE A 164      18.848 -26.032  52.021  1.00 16.57           N      4.862
ATOM   1272  CA  ILE A 164      19.676 -26.318  53.183  1.00 14.27           C      4.892
ATOM   1273  C   ILE A 164      19.137 -25.725  54.473  1.00 13.96           C      4.742
ATOM   1274  O   ILE A 164      19.064 -24.508  54.626  1.00 19.20           O      5.293
ATOM   1275  CB  ILE A 164      21.132 -25.817  52.955  1.00 14.72           C      5.053
ATOM   1276  CG1 ILE A 164      21.820 -26.675  51.887  1.00 12.45           C      5.021
ATOM   1277  CG2 ILE A 164      21.931 -25.855  54.257  1.00 14.55           C      5.136
ATOM   1278  CD1 ILE A 164      23.288 -26.391  51.712  1.00  6.61           C      5.011
ATOM   1279  N   GLU A 165      18.778 -26.603  55.402  1.00 15.36           N      4.310
ATOM   1280  CA  GLU A 165      18.244 -26.200  56.703  1.00 16.24           C      4.615
ATOM   1281  C   GLU A 165      19.367 -26.387  57.705  1.00 14.81           C      4.499
ATOM   1283  CB  GLU A 165      17.082 -27.106  57.121  1.00 18.25           C      5.017
ATOM   1284  CG  GLU A 165      15.764 -26.860  56.416  1.00 19.17           C      4.518
ATOM   1285  CD  GLU A 165      14.616 -27.611  57.061  1.00 24.02           C      5.233
ATOM   1286  OE1 GLU A 165      14.869 -28.524  57.879  1.00 24.77           O      5.228
ATOM   1287  OE2 GLU A 165      13.451 -27.299  56.750  1.00 20.95           O      4.219
ATOM   1288  N   GLY A 166      20.351 -27.190  57.317  1.00 17.20           N      4.607
ATOM   1289  CA  GLY A 166      21.486 -27.460  58.174  1.00 17.81           C      5.215
ATOM   1290  C   GLY A 166      22.528 -26.357  58.188  1.00 17.29           C      4.910
ATOM   1291  O   GLY A 166      23.516 -26.409  57.448  1.00 14.71           O      4.869
ATOM   1451  CG1 VAL A 187      15.823 -23.180  52.512  1.00  8.05           C      5.175
ATOM   1452  CG2 VAL A 187      14.255 -22.714  54.371  1.00  3.01           C      5.158
ATOM   1551  CG  ASN A 200      21.040 -36.716  45.412  1.00 35.79           C      4.639
ATOM   1552  OD1 ASN A 200      20.668 -37.807  45.848  1.00 41.56           O      4.873
ATOM   1553  ND2 ASN A 200      20.249 -35.652  45.378  1.00 37.01           N      5.054
ATOM   1586  CG  LYS A 205      13.183 -38.769  42.930  1.00 22.41           C      4.368
ATOM   1587  CD  LYS A 205      12.798 -37.752  41.874  1.00 22.87           C      4.468
ATOM   1588  CE  LYS A 205      13.407 -36.399  42.162  1.00 17.37           C      4.721
ATOM   1589  NZ  LYS A 205      14.765 -36.527  42.751  1.00 12.41           N      4.707
ATOM   1603  NE  ARG A 207       9.933 -36.767  46.863  1.00  5.66           N      4.996
ATOM   1604  CZ  ARG A 207      11.202 -36.511  46.555  1.00  6.80           C      5.236
ATOM   1605  NH1 ARG A 207      12.144 -37.434  46.704  1.00 14.18           N      4.791
ATOM   1606  NH2 ARG A 207      11.519 -35.336  46.046  1.00  5.36           N      5.167
ATOM   1979  N   PRO B  38      10.075 -32.171  47.114  1.00 15.38           N      5.249
ATOM   1980  CA  PRO B  38      11.172 -32.377  48.062  1.00 11.23           C      4.723
ATOM   1981  C   PRO B  38      10.738 -32.002  49.475  1.00 14.67           C      5.075
ATOM   1982  O   PRO B  38       9.687 -31.395  49.671  1.00 12.36           O      4.254
ATOM   1983  CB  PRO B  38      12.255 -31.424  47.562  1.00  5.66           C      5.245
ATOM   1984  CG  PRO B  38      11.521 -30.353  46.846  1.00  8.84           C      4.751
ATOM   1986  N   SER B  39      11.546 -32.391  50.455  1.00 13.31           N      4.301
ATOM   1987  CA  SER B  39      11.270 -32.103  51.863  1.00 14.80           C      4.975
ATOM   1988  C   SER B  39      12.557 -32.388  52.611  1.00 12.78           C      5.212
ATOM   1989  O   SER B  39      13.344 -33.219  52.174  1.00 12.47           O      5.164
ATOM   1990  CB  SER B  39      10.122 -32.976  52.404  1.00 10.27           C      4.777
ATOM   1992  N   SER B  40      12.772 -31.693  53.722  1.00 14.12           N      4.678
ATOM   1993  CA  SER B  40      13.976 -31.867  54.536  1.00 16.97           C      4.812
ATOM   1994  C   SER B  40      14.190 -33.313  54.940  1.00 15.62           C      4.852
ATOM   1996  CB  SER B  40      13.913 -30.975  55.783  1.00 21.48           C      4.880
ATOM   1997  OG  SER B  40      15.081 -31.115  56.569  1.00 27.67           O      4.378
ATOM   1998  N   THR B  41      15.355 -33.839  54.567  1.00 15.48           N      5.096
ATOM   1999  CA  THR B  41      15.754 -35.216  54.850  1.00 15.27           C      4.439
ATOM   2000  C   THR B  41      14.806 -36.216  54.178  1.00 16.65           C      4.675
ATOM   2001  O   THR B  41      14.760 -37.383  54.562  1.00 16.09           O      4.842
ATOM   2002  CB  THR B  41      15.824 -35.511  56.379  1.00 17.03           C      5.137
ATOM   2005  N   ASN B  42      14.053 -35.747  53.179  1.00 13.75           N      4.123
ATOM   2006  CA  ASN B  42      13.098 -36.580  52.443  1.00 12.24           C      4.943
ATOM   2007  C   ASN B  42      12.079 -37.169  53.414  1.00 11.29           C      5.256
ATOM   2009  CB  ASN B  42      13.842 -37.699  51.692  1.00 12.33           C      5.147
ATOM   2010  CG  ASN B  42      13.067 -38.235  50.481  1.00 12.56           C      5.239
ATOM   2011  OD1 ASN B  42      13.251 -39.393  50.087  1.00 19.48           O      4.594
ATOM   2012  ND2 ASN B  42      12.211 -37.403  49.890  1.00  8.81           N      5.073
ATOM   2483  OE1 GLU B 102      15.763 -40.616  51.516  1.00 21.58           O      4.626
ATOM   2520  NH2 ARG B 107      19.302 -39.688  47.612  1.00 16.13           N      5.175
ATOM   2652  CE1 PHE B 124      20.091 -32.265  58.840  1.00 33.91           C      4.889
ATOM   2654  CZ  PHE B 124      20.182 -30.897  59.070  1.00 36.26           C      5.289
ATOM   2804  CD  GLN B 142      10.313 -29.460  55.813  1.00 10.69           C      5.241
ATOM   2805  OE1 GLN B 142      10.878 -29.652  54.738  1.00  7.20           O      5.210
ATOM   2806  NE2 GLN B 142      10.729 -28.552  56.687  1.00  4.22           N      4.377
ATOM   2831  CG  LEU B 145       9.566 -26.842  50.064  1.00  8.61           C      4.601
ATOM   2832  CD1 LEU B 145      10.805 -26.919  50.934  1.00 11.57           C      4.854
ATOM   2833  CD2 LEU B 145       9.536 -28.042  49.109  1.00  6.97           C      4.429
