# Supplementary material for: A mathematical representation of protein binding sites using structural dispersion of atoms from principal axes for classification of binding ligands
Source: PLoS One. 2021 Apr 8;16(4):e0244905. doi: 10.1371/journal.pone.0244905 (PMC8031081; doi:10.1371/journal.pone.0244905)
Supplement: S1 Data — (ZIP) [file pone.0244905.s006.zip › pdbligand5_3_906/1DSE.lig.HEM.pdb]

ATOM    281  OH  TYR A  36      21.059  97.600  43.639  1.00 28.26           O      4.912
ATOM    289  OD2 ASP A  37      24.758  95.564  41.232  1.00 23.89           O      4.891
ATOM    339  CA  PRO A  44      21.735  89.683  44.795  1.00 12.37           C      4.422
ATOM    340  C   PRO A  44      21.369  90.704  45.853  1.00  8.69           C      5.154
ATOM    341  O   PRO A  44      21.525  90.382  47.043  1.00 17.34           O      4.351
ATOM    342  CB  PRO A  44      22.940  90.147  43.959  1.00 16.53           C      4.639
ATOM    343  CG  PRO A  44      22.711  89.419  42.648  1.00 13.83           C      4.655
ATOM    345  N   VAL A  45      20.896  91.906  45.546  1.00  8.90           N      5.297
ATOM    346  CA  VAL A  45      20.656  92.820  46.676  1.00 13.11           C      4.427
ATOM    349  CB  VAL A  45      20.400  94.249  46.172  1.00 10.75           C      4.977
ATOM    350  CG1 VAL A  45      19.029  94.380  45.509  1.00 12.90           C      5.225
ATOM    351  CG2 VAL A  45      20.518  95.249  47.312  1.00 10.96           C      5.208
ATOM    361  CA  VAL A  47      19.592  88.150  49.245  1.00 12.05           C      5.123
ATOM    362  C   VAL A  47      20.380  88.887  50.335  1.00 13.15           C      4.965
ATOM    363  O   VAL A  47      20.272  88.542  51.521  1.00 15.41           O      5.019
ATOM    364  CB  VAL A  47      20.480  87.178  48.464  1.00 16.77           C      4.364
ATOM    365  CG1 VAL A  47      21.182  86.184  49.381  1.00  8.99           C      5.045
ATOM    367  N   ARG A  48      21.143  89.913  49.971  1.00 11.39           N      4.490
ATOM    368  CA  ARG A  48      21.842  90.716  50.976  1.00 16.80           C      4.048
ATOM    369  C   ARG A  48      20.894  91.423  51.937  1.00 18.00           C      5.290
ATOM    371  CB  ARG A  48      22.724  91.786  50.315  1.00 14.64           C      5.176
ATOM    372  CG  ARG A  48      23.567  92.548  51.338  1.00 17.20           C      4.792
ATOM    373  CD  ARG A  48      24.218  93.768  50.686  1.00 12.01           C      5.120
ATOM    374  NE  ARG A  48      24.886  94.593  51.689  1.00 16.28           N      5.064
ATOM    375  CZ  ARG A  48      25.204  95.873  51.536  1.00 20.66           C      4.944
ATOM    376  NH1 ARG A  48      24.913  96.500  50.403  1.00 25.58           N      5.243
ATOM    377  NH2 ARG A  48      25.812  96.543  52.510  1.00 21.49           N      5.167
ATOM    392  CA  TRP A  51      20.721  88.638  55.583  1.00 10.21           C      5.142
ATOM    395  CB  TRP A  51      21.969  88.169  54.834  1.00 11.74           C      4.994
ATOM    396  CG  TRP A  51      23.263  88.852  55.154  1.00 19.09           C      5.009
ATOM    397  CD1 TRP A  51      23.916  89.793  54.414  1.00 18.75           C      4.414
ATOM    398  CD2 TRP A  51      24.081  88.636  56.321  1.00 17.72           C      4.413
ATOM    399  NE1 TRP A  51      25.084  90.179  55.045  1.00 17.56           N      3.801
ATOM    400  CE2 TRP A  51      25.203  89.480  56.216  1.00 13.53           C      4.730
ATOM    401  CE3 TRP A  51      23.946  87.799  57.438  1.00 19.43           C      5.018
ATOM    402  CZ2 TRP A  51      26.200  89.512  57.198  1.00 15.50           C      5.168
ATOM    403  CZ3 TRP A  51      24.934  87.828  58.414  1.00 21.61           C      4.864
ATOM    404  CH2 TRP A  51      26.040  88.683  58.279  1.00 18.28           C      4.081
ATOM    657  O   ALA A  83      25.270  99.546  50.048  1.00 19.68           O      4.868
ATOM   1137  CA  PRO A 145      30.315  92.619  60.403  1.00 21.00           C      5.121
ATOM   1138  C   PRO A 145      31.158  93.515  59.510  1.00 18.22           C      5.270
ATOM   1139  O   PRO A 145      30.792  93.911  58.409  1.00 17.34           O      5.126
ATOM   1140  CB  PRO A 145      30.445  91.154  59.961  1.00 16.01           C      4.848
ATOM   1141  CG  PRO A 145      29.361  90.960  58.949  1.00 20.24           C      5.031
ATOM   1142  CD  PRO A 145      28.237  91.852  59.369  1.00 19.60           C      5.180
ATOM   1143  N   ASP A 146      32.358  93.856  59.976  1.00 15.28           N      4.908
ATOM   1144  CA  ASP A 146      33.294  94.594  59.129  1.00 18.74           C      4.841
ATOM   1145  C   ASP A 146      33.988  93.632  58.172  1.00 12.60           C      5.265
ATOM   1146  O   ASP A 146      34.109  92.447  58.496  1.00 16.07           O      4.950
ATOM   1151  N   ALA A 147      34.433  94.110  57.012  1.00 13.77           N      3.849
ATOM   1152  CA  ALA A 147      35.116  93.258  56.040  1.00 11.76           C      5.040
ATOM   1153  C   ALA A 147      36.640  93.315  56.131  1.00 17.79           C      4.952
ATOM   1155  CB  ALA A 147      34.703  93.658  54.624  1.00 19.35           C      4.584
ATOM   1206  CB  VAL A 154      34.954  85.703  60.385  1.00 13.77           C      5.111
ATOM   1207  CG1 VAL A 154      33.819  84.890  59.783  1.00  9.18           C      4.691
ATOM   1208  CG2 VAL A 154      35.361  86.839  59.448  1.00 10.97           C      4.405
ATOM   1245  CD2 PHE A 158      30.091  85.146  60.810  1.00  7.97           C      4.978
ATOM   1246  CE1 PHE A 158      27.497  85.085  59.826  1.00 15.27           C      4.804
ATOM   1247  CE2 PHE A 158      29.811  85.719  59.578  1.00 14.85           C      4.101
ATOM   1248  CZ  PHE A 158      28.510  85.689  59.097  1.00 18.14           C      4.961
ATOM   1349  CA  LEU A 171      26.654  81.538  54.593  1.00  5.98           C      4.388
ATOM   1350  C   LEU A 171      27.456  82.537  53.775  1.00 19.00           C      4.410
ATOM   1351  O   LEU A 171      26.975  83.160  52.821  1.00 11.66           O      4.976
ATOM   1352  CB  LEU A 171      26.449  82.073  56.014  1.00  7.92           C      5.138
ATOM   1353  CG  LEU A 171      25.029  82.225  56.549  1.00 24.95           C      4.065
ATOM   1354  CD1 LEU A 171      24.012  81.489  55.688  1.00 20.29           C      4.951
ATOM   1355  CD2 LEU A 171      24.911  81.756  57.995  1.00 12.61           C      5.132
ATOM   1356  N   MET A 172      28.735  82.737  54.124  1.00 11.18           N      4.698
ATOM   1357  CA  MET A 172      29.454  83.803  53.440  1.00 13.02           C      4.831
ATOM   1358  C   MET A 172      29.653  83.597  51.952  1.00  7.24           C      5.023
ATOM   1359  O   MET A 172      29.685  84.621  51.257  1.00 13.48           O      5.227
ATOM   1360  CB  MET A 172      30.851  84.012  54.062  1.00 16.74           C      5.052
ATOM   1361  CG  MET A 172      30.749  85.059  55.167  1.00 23.47           C      4.082
ATOM   1362  SD  MET A 172      31.916  84.662  56.483  1.00 35.59           S      4.971
ATOM   1368  N   ALA A 174      27.610  82.727  49.939  1.00 33.06           N      5.066
ATOM   1369  CA  ALA A 174      26.357  83.312  49.495  1.00 12.54           C      5.160
ATOM   1371  O   ALA A 174      25.801  84.146  47.323  1.00 25.31           O      4.795
ATOM   1372  CB  ALA A 174      26.312  84.779  49.904  1.00 16.05           C      4.116
ATOM   1382  N   LEU A 177      26.855  85.421  44.645  1.00 27.49           N      5.281
ATOM   1383  CA  LEU A 177      25.945  86.376  44.039  1.00 22.12           C      4.864
ATOM   1384  C   LEU A 177      26.457  87.810  44.159  1.00 22.92           C      5.198
ATOM   1385  O   LEU A 177      26.956  88.193  45.216  1.00 23.49           O      5.280
ATOM   1386  CB  LEU A 177      24.548  86.327  44.680  1.00 14.50           C      4.144
ATOM   1387  CG  LEU A 177      23.906  84.937  44.747  1.00 14.65           C      5.070
ATOM   1388  CD1 LEU A 177      22.742  84.912  45.721  1.00 19.02           C      4.819
ATOM   1390  N   GLY A 178      26.274  88.554  43.079  1.00 18.75           N      5.282
ATOM   1391  CA  GLY A 178      26.404  89.991  43.048  1.00 15.01           C      4.323
ATOM   1392  C   GLY A 178      27.853  90.454  43.060  1.00 14.22           C      4.567
ATOM   1393  O   GLY A 178      28.758  89.786  42.562  1.00 24.74           O      4.958
ATOM   1394  N   LYS A 179      28.064  91.627  43.651  1.00 13.56           N      4.034
ATOM   1395  CA  LYS A 179      29.424  92.151  43.689  1.00 19.89           C      4.905
ATOM   1396  C   LYS A 179      29.566  93.211  44.765  1.00 23.67           C      5.076
ATOM   1397  O   LYS A 179      28.576  93.725  45.281  1.00 14.74           O      4.470
ATOM   1398  CB  LYS A 179      29.778  92.733  42.314  1.00 17.39           C      5.006
ATOM   1399  CG  LYS A 179      29.042  94.040  42.038  1.00 17.11           C      4.705
ATOM   1403  N   THR A 180      30.814  93.543  45.093  1.00 18.73           N      4.569
ATOM   1404  CA  THR A 180      31.082  94.715  45.920  1.00 15.02           C      4.797
ATOM   1405  C   THR A 180      31.129  95.923  44.993  1.00 14.47           C      4.706
ATOM   1406  O   THR A 180      31.594  95.762  43.854  1.00 18.28           O      4.816
ATOM   1407  CB  THR A 180      32.391  94.575  46.715  1.00 22.01           C      4.702
ATOM   1409  CG2 THR A 180      32.390  93.284  47.515  1.00 11.97           C      5.078
ATOM   1410  N   HIS A 181      30.670  97.090  45.408  1.00 17.86           N      4.622
ATOM   1411  CA  HIS A 181      30.637  98.315  44.632  1.00 16.54           C      4.518
ATOM   1412  C   HIS A 181      31.446  99.387  45.365  1.00 20.97           C      4.922
ATOM   1413  O   HIS A 181      31.063  99.677  46.503  1.00 19.30           O      4.275
ATOM   1414  CB  HIS A 181      29.229  98.900  44.441  1.00 15.04           C      4.415
ATOM   1415  CG  HIS A 181      28.238  97.874  43.989  1.00 16.04           C      4.393
ATOM   1416  ND1 HIS A 181      27.555  97.068  44.866  1.00 15.12           N      4.798
ATOM   1417  CD2 HIS A 181      27.821  97.522  42.752  1.00 17.46           C      4.739
ATOM   1418  CE1 HIS A 181      26.754  96.252  44.201  1.00 15.68           C      4.412
ATOM   1419  NE2 HIS A 181      26.899  96.514  42.909  1.00 22.20           N      4.554
ATOM   1420  N   LEU A 182      32.480  99.910  44.728  1.00 20.69           N      5.081
ATOM   1437  N   ASN A 184      29.677 101.958  47.318  1.00 16.17           N      4.683
ATOM   1438  CA  ASN A 184      28.855 101.623  48.476  1.00 17.91           C      4.796
ATOM   1439  C   ASN A 184      29.698 101.338  49.719  1.00 21.84           C      4.896
ATOM   1441  CB  ASN A 184      27.986 100.389  48.186  1.00 18.22           C      4.727
ATOM   1442  CG  ASN A 184      26.842 100.684  47.235  1.00 19.44           C      4.249
ATOM   1443  OD1 ASN A 184      26.587 101.837  46.912  1.00 19.45           O      5.165
ATOM   1444  ND2 ASN A 184      26.152  99.653  46.771  1.00 13.56           N      5.149
ATOM   1445  N   SER A 185      30.575 100.348  49.579  1.00 15.33           N      5.014
ATOM   1446  CA  SER A 185      31.295  99.734  50.669  1.00 16.33           C      5.227
ATOM   1447  C   SER A 185      32.794  99.999  50.720  1.00 22.15           C      5.135
ATOM   1449  CB  SER A 185      31.067  98.214  50.550  1.00 13.00           C      4.718
ATOM   1450  OG  SER A 185      31.716  97.694  49.404  1.00 22.54           O      4.602
ATOM   1458  O   TYR A 187      33.618  97.805  46.367  1.00 17.68           O      4.453
ATOM   1459  CB  TYR A 187      35.009  96.214  48.757  1.00 12.27           C      4.967
ATOM   1460  CG  TYR A 187      35.747  96.251  50.090  1.00 12.74           C      4.902
ATOM   1462  CD2 TYR A 187      35.096  96.627  51.255  1.00 17.53           C      4.176
ATOM   1464  CE2 TYR A 187      35.747  96.673  52.480  1.00 17.79           C      4.770
ATOM   1498  CZ2 TRP A 191      31.258  89.881  48.168  1.00 14.72           C      4.366
ATOM   1499  CZ3 TRP A 191      29.649  89.623  46.390  1.00 15.56           C      4.409
ATOM   1500  CH2 TRP A 191      30.077  90.232  47.582  1.00 15.61           C      3.547
ATOM   1837  CG  LEU A 232      34.848  91.484  50.990  1.00 11.97           C      4.863
ATOM   1838  CD1 LEU A 232      33.540  91.136  51.689  1.00 10.52           C      3.472
ATOM   1839  CD2 LEU A 232      34.984  92.990  50.854  1.00  7.66           C      5.099
ATOM   1851  CB  THR A 234      35.744  88.905  56.195  1.00 10.61           C      5.125
ATOM   1852  OG1 THR A 234      35.037  89.651  55.199  1.00 13.51           O      5.176
ATOM   1853  CG2 THR A 234      36.020  89.924  57.305  1.00  4.48           C      4.350
ATOM   2089  CD1 PHE A 262      23.944  79.754  51.582  1.00 12.42           C      5.277
ATOM   2091  CE1 PHE A 262      23.573  81.079  51.500  1.00 18.00           C      4.077
ATOM   2093  CZ  PHE A 262      22.315  81.445  51.048  1.00 13.26           C      4.304
ATOM   2118  CD1 PHE A 266      20.270  83.077  53.762  1.00 11.10           C      5.229
ATOM   2120  CE1 PHE A 266      19.962  84.315  53.222  1.00 15.66           C      4.764
ATOM   2148  CD2 LEU A 269      21.181  85.044  57.255  1.00 15.68           C      5.219
