# Supplementary material for: A mathematical representation of protein binding sites using structural dispersion of atoms from principal axes for classification of binding ligands
Source: PLoS One. 2021 Apr 8;16(4):e0244905. doi: 10.1371/journal.pone.0244905 (PMC8031081; doi:10.1371/journal.pone.0244905)
Supplement: S1 Data — (ZIP) [file pone.0244905.s006.zip › pdbligand5_3_906/1DVE.lig.HEM.pdb]

ATOM     35  O   SER A  14      41.572  18.871-114.536  1.00 36.97           O      4.318
ATOM     54  C   LEU A  17      43.425  22.360-114.457  1.00 31.90           C      4.972
ATOM     60  N   LYS A  18      42.296  21.850-114.930  1.00 32.92           N      4.199
ATOM     61  CA  LYS A  18      41.577  22.533-115.996  1.00 35.86           C      5.167
ATOM     62  C   LYS A  18      41.072  23.893-115.524  1.00 37.11           C      5.231
ATOM     64  CB  LYS A  18      40.399  21.690-116.478  1.00 36.11           C      4.997
ATOM     65  CG  LYS A  18      39.624  22.346-117.598  1.00 37.67           C      4.755
ATOM     66  CD  LYS A  18      38.651  21.382-118.238  1.00 41.00           C      4.962
ATOM     67  CE  LYS A  18      37.954  22.032-119.421  1.00 41.53           C      5.249
ATOM     68  NZ  LYS A  18      38.934  22.624-120.385  1.00 44.85           N      5.221
ATOM    120  CG  HIS A  25      44.201  26.963-122.784  1.00 33.14           C      4.311
ATOM    121  ND1 HIS A  25      43.221  27.395-123.653  1.00 33.92           N      4.406
ATOM    122  CD2 HIS A  25      44.788  25.901-123.381  1.00 32.06           C      3.089
ATOM    123  CE1 HIS A  25      43.218  26.631-124.730  1.00 32.87           C      3.369
ATOM    124  NE2 HIS A  25      44.161  25.717-124.590  1.00 33.94           N      2.275
ATOM    145  CA  ALA A  28      48.564  31.239-124.549  1.00 46.22           C      5.100
ATOM    146  C   ALA A  28      48.096  31.154-125.993  1.00 46.95           C      4.883
ATOM    147  O   ALA A  28      48.885  31.357-126.919  1.00 47.18           O      4.861
ATOM    148  CB  ALA A  28      48.836  29.842-124.018  1.00 45.23           C      5.023
ATOM    149  N   GLU A  29      46.822  30.851-126.201  1.00 47.14           N      4.904
ATOM    150  CA  GLU A  29      46.340  30.743-127.567  1.00 48.84           C      4.711
ATOM    151  C   GLU A  29      46.183  32.117-128.204  1.00 49.40           C      4.891
ATOM    152  O   GLU A  29      46.116  32.237-129.427  1.00 49.01           O      4.711
ATOM    153  CB  GLU A  29      45.024  29.958-127.622  1.00 48.23           C      4.401
ATOM    154  CG  GLU A  29      43.855  30.585-126.913  1.00 48.80           C      5.135
ATOM    155  CD  GLU A  29      42.650  29.658-126.882  1.00 50.24           C      5.172
ATOM    156  OE1 GLU A  29      42.240  29.182-127.968  1.00 49.27           O      4.745
ATOM    157  OE2 GLU A  29      42.114  29.409-125.773  1.00 50.20           O      5.251
ATOM    193  CA  MET A  34      49.798  31.511-131.737  1.00 44.79           C      5.117
ATOM    195  O   MET A  34      48.086  31.273-133.398  1.00 43.89           O      4.878
ATOM    196  CB  MET A  34      49.217  31.016-130.414  1.00 45.66           C      4.599
ATOM    197  CG  MET A  34      50.089  30.002-129.700  1.00 47.13           C      4.589
ATOM    198  SD  MET A  34      50.410  28.541-130.715  1.00 46.75           S      5.267
ATOM    199  CE  MET A  34      52.151  28.677-130.928  1.00 46.78           C      5.208
ATOM    235  CG  GLN A  38      45.669  29.676-133.771  1.00 55.64           C      5.205
ATOM    236  CD  GLN A  38      44.695  29.928-132.639  1.00 57.40           C      5.044
ATOM    237  OE1 GLN A  38      43.514  29.576-132.731  1.00 58.91           O      4.860
ATOM    238  NE2 GLN A  38      45.181  30.542-131.562  1.00 57.01           N      5.045
ATOM   1028  C   TYR A 134      49.808  18.837-119.516  1.00 26.28           C      4.095
ATOM   1029  O   TYR A 134      49.158  18.772-120.557  1.00 26.30           O      4.619
ATOM   1031  CG  TYR A 134      47.875  18.879-117.379  1.00 26.80           C      4.578
ATOM   1032  CD1 TYR A 134      46.636  18.287-117.626  1.00 27.01           C      4.649
ATOM   1033  CD2 TYR A 134      47.929  20.268-117.263  1.00 26.96           C      4.149
ATOM   1034  CE1 TYR A 134      45.482  19.057-117.749  1.00 25.35           C      5.256
ATOM   1035  CE2 TYR A 134      46.785  21.046-117.388  1.00 26.55           C      4.990
ATOM   1036  CZ  TYR A 134      45.566  20.440-117.629  1.00 26.98           C      4.828
ATOM   1037  OH  TYR A 134      44.433  21.222-117.750  1.00 28.25           O      4.812
ATOM   1038  N   THR A 135      50.538  19.897-119.183  1.00 26.66           N      4.315
ATOM   1039  CA  THR A 135      50.593  21.096-120.017  1.00 27.15           C      5.182
ATOM   1040  C   THR A 135      51.025  20.821-121.464  1.00 27.35           C      4.801
ATOM   1041  O   THR A 135      50.403  21.311-122.411  1.00 26.03           O      3.720
ATOM   1042  CB  THR A 135      51.544  22.160-119.387  1.00 27.62           C      5.095
ATOM   1043  OG1 THR A 135      51.026  22.569-118.112  1.00 29.13           O      5.245
ATOM   1044  CG2 THR A 135      51.660  23.386-120.279  1.00 27.60           C      5.280
ATOM   1045  N   ARG A 136      52.079  20.028-121.636  1.00 27.10           N      5.284
ATOM   1051  CD  ARG A 136      54.911  21.644-123.541  1.00 28.06           C      4.995
ATOM   1052  NE  ARG A 136      54.582  21.230-124.900  1.00 27.88           N      5.255
ATOM   1053  CZ  ARG A 136      54.262  22.061-125.886  1.00 28.15           C      4.839
ATOM   1054  NH1 ARG A 136      54.235  23.363-125.671  1.00 27.33           N      4.737
ATOM   1068  N   LEU A 138      48.753  17.137-123.244  1.00 27.50           N      4.963
ATOM   1069  CA  LEU A 138      47.334  17.347-123.486  1.00 29.50           C      4.688
ATOM   1070  C   LEU A 138      47.148  18.389-124.583  1.00 29.93           C      5.029
ATOM   1071  O   LEU A 138      46.261  18.265-125.428  1.00 30.50           O      4.938
ATOM   1072  CB  LEU A 138      46.628  17.775-122.197  1.00 31.44           C      4.968
ATOM   1073  CG  LEU A 138      46.348  16.671-121.165  1.00 34.92           C      5.138
ATOM   1074  CD1 LEU A 138      45.147  15.847-121.592  1.00 35.15           C      4.546
ATOM   1076  N   GLY A 139      47.998  19.410-124.582  1.00 30.23           N      4.065
ATOM   1077  CA  GLY A 139      47.906  20.433-125.608  1.00 28.71           C      4.592
ATOM   1078  C   GLY A 139      48.237  19.868-126.978  1.00 28.78           C      4.941
ATOM   1079  O   GLY A 139      47.625  20.245-127.977  1.00 29.41           O      5.055
ATOM   1097  CA  SER A 142      44.221  19.154-128.556  1.00 28.09           C      5.213
ATOM   1098  C   SER A 142      44.449  20.217-129.629  1.00 29.04           C      4.841
ATOM   1100  CB  SER A 142      43.935  19.807-127.204  1.00 28.02           C      4.575
ATOM   1101  OG  SER A 142      43.641  18.823-126.224  1.00 27.80           O      3.608
ATOM   1102  N   GLY A 143      45.005  21.356-129.222  1.00 29.26           N      4.323
ATOM   1103  CA  GLY A 143      45.264  22.428-130.159  1.00 29.63           C      4.628
ATOM   1104  C   GLY A 143      46.401  22.103-131.100  1.00 31.37           C      4.926
ATOM   1105  O   GLY A 143      46.484  22.654-132.208  1.00 32.61           O      5.017
ATOM   1123  CB  VAL A 146      43.688  22.879-134.199  1.00 38.44           C      5.149
ATOM   1124  CG1 VAL A 146      43.094  23.955-135.079  1.00 36.85           C      5.200
ATOM   1125  CG2 VAL A 146      42.595  22.165-133.396  1.00 39.20           C      5.196
ATOM   1130  CB  LEU A 147      48.831  23.954-134.568  1.00 35.67           C      5.233
ATOM   1131  CG  LEU A 147      48.426  24.966-133.490  1.00 36.19           C      4.892
ATOM   1132  CD1 LEU A 147      49.615  25.230-132.574  1.00 34.90           C      4.870
ATOM   1133  CD2 LEU A 147      47.963  26.264-134.129  1.00 36.14           C      4.684
ATOM   1373  CB  LYS A 179      42.422  13.613-123.594  1.00 28.56           C      4.819
ATOM   1374  CG  LYS A 179      43.569  14.386-124.214  1.00 28.00           C      4.904
ATOM   1375  CD  LYS A 179      43.257  14.837-125.625  1.00 31.43           C      4.495
ATOM   1376  CE  LYS A 179      42.134  15.851-125.676  1.00 31.61           C      4.324
ATOM   1377  NZ  LYS A 179      41.799  16.193-127.078  1.00 32.32           N      4.116
ATOM   1413  CD  ARG A 183      40.529  14.966-118.583  1.00 26.41           C      5.273
ATOM   1414  NE  ARG A 183      40.737  15.968-119.618  1.00 29.68           N      5.259
ATOM   1415  CZ  ARG A 183      40.437  15.791-120.900  1.00 30.56           C      4.948
ATOM   1416  NH1 ARG A 183      39.899  14.644-121.304  1.00 28.75           N      4.379
ATOM   1417  NH2 ARG A 183      40.689  16.757-121.779  1.00 29.75           N      4.913
ATOM   1601  CA  PHE A 207      51.833  27.656-119.403  1.00 32.47           C      4.867
ATOM   1605  CG  PHE A 207      49.409  26.956-119.572  1.00 27.96           C      4.712
ATOM   1606  CD1 PHE A 207      49.110  25.845-118.785  1.00 28.97           C      5.084
ATOM   1607  CD2 PHE A 207      48.800  27.080-120.817  1.00 28.65           C      4.837
ATOM   1608  CE1 PHE A 207      48.219  24.872-119.229  1.00 25.40           C      4.622
ATOM   1609  CE2 PHE A 207      47.908  26.115-121.272  1.00 28.06           C      3.628
ATOM   1610  CZ  PHE A 207      47.617  25.005-120.469  1.00 28.15           C      3.489
ATOM   1628  CA  ASN A 210      55.312  28.494-122.883  1.00 37.77           C      5.200
ATOM   1631  CB  ASN A 210      54.121  27.544-123.072  1.00 35.93           C      4.928
ATOM   1632  CG  ASN A 210      54.535  26.091-123.105  1.00 35.53           C      4.626
ATOM   1633  OD1 ASN A 210      54.993  25.593-124.127  1.00 36.08           O      4.943
ATOM   1634  ND2 ASN A 210      54.388  25.407-121.980  1.00 34.73           N      4.587
ATOM   1667  CD2 PHE A 214      53.126  30.354-126.938  1.00 46.49           C      4.877
ATOM   1669  CE2 PHE A 214      52.760  29.015-126.918  1.00 46.39           C      5.160
ATOM   1670  CZ  PHE A 214      53.541  28.075-127.585  1.00 46.83           C      4.024
