# Supplementary material for: A mathematical representation of protein binding sites using structural dispersion of atoms from principal axes for classification of binding ligands
Source: PLoS One. 2021 Apr 8;16(4):e0244905. doi: 10.1371/journal.pone.0244905 (PMC8031081; doi:10.1371/journal.pone.0244905)
Supplement: S1 Data — (ZIP) [file pone.0244905.s006.zip › pdbligand5_3_906/1DW0.lig.HEM.pdb]

ATOM    191  CG  PHE A  29      23.785  20.558  90.495  1.00 20.49           C      5.276
ATOM    192  CD1 PHE A  29      24.054  19.498  91.367  1.00 20.69           C      5.076
ATOM    194  CE1 PHE A  29      24.378  19.797  92.682  1.00 21.37           C      4.761
ATOM    196  CZ  PHE A  29      24.463  21.097  93.134  1.00 20.11           C      5.251
ATOM    263  CA  THR A  40      13.208  21.550  97.057  1.00 21.93           C      4.978
ATOM    266  CB  THR A  40      13.936  20.372  97.740  1.00 22.46           C      3.942
ATOM    267  OG1 THR A  40      13.141  19.190  97.599  1.00 21.99           O      4.756
ATOM    268  CG2 THR A  40      14.175  20.565  99.234  1.00 22.88           C      5.133
ATOM    278  C   SER A  42      17.499  21.601  93.452  1.00 16.41           C      5.245
ATOM    279  O   SER A  42      17.435  21.937  94.640  1.00 16.76           O      4.948
ATOM    282  N   CYS A  43      18.534  21.006  92.863  1.00 16.65           N      4.828
ATOM    283  CA  CYS A  43      19.746  20.750  93.663  1.00 17.23           C      3.789
ATOM    284  C   CYS A  43      20.287  22.073  94.190  1.00 19.05           C      4.465
ATOM    285  O   CYS A  43      20.897  22.183  95.281  1.00 18.04           O      4.189
ATOM    286  CB  CYS A  43      20.848  20.133  92.759  1.00 16.72           C      4.221
ATOM    287  SG  CYS A  43      20.332  18.562  92.029  1.00 16.27           S      4.451
ATOM    297  C   THR A  45      18.769  25.075  97.715  1.00 20.28           C      5.283
ATOM    299  CB  THR A  45      16.588  24.363  96.667  1.00 21.19           C      4.784
ATOM    302  N   CYS A  46      19.507  23.973  97.903  1.00 17.23           N      4.693
ATOM    303  CA  CYS A  46      20.413  23.872  99.022  1.00 17.21           C      4.758
ATOM    304  C   CYS A  46      21.885  24.036  98.645  1.00 18.45           C      5.299
ATOM    306  CB  CYS A  46      20.350  22.499  99.705  1.00 17.11           C      4.157
ATOM    307  SG  CYS A  46      18.694  22.172 100.339  1.00 16.78           S      4.460
ATOM    313  CG  HIS A  47      24.164  21.234  97.253  1.00 16.51           C      4.297
ATOM    314  ND1 HIS A  47      24.946  21.014  98.359  1.00 17.61           N      4.263
ATOM    315  CD2 HIS A  47      23.426  20.105  97.049  1.00 15.65           C      3.156
ATOM    316  CE1 HIS A  47      24.649  19.807  98.860  1.00 15.49           C      3.121
ATOM    317  NE2 HIS A  47      23.751  19.214  98.071  1.00 16.13           N      2.136
ATOM    368  O   GLN A  56      20.451  24.945 102.041  1.00 21.53           O      5.206
ATOM    375  CA  THR A  57      19.601  23.866 104.377  1.00 22.42           C      5.142
ATOM    380  CG2 THR A  57      20.860  22.355 105.959  1.00 22.46           C      4.904
ATOM    386  CG  ARG A  58      14.936  23.040 102.636  1.00 30.48           C      5.007
ATOM    387  CD  ARG A  58      14.283  23.882 101.549  1.00 33.17           C      5.184
ATOM    422  CA  ILE A  63      26.285  23.240 104.048  1.00 22.08           C      5.268
ATOM    423  C   ILE A  63      27.669  23.480 103.437  1.00 23.51           C      5.115
ATOM    425  CB  ILE A  63      25.334  22.672 102.987  1.00 21.01           C      5.196
ATOM    426  CG1 ILE A  63      23.906  22.514 103.554  1.00 21.39           C      5.118
ATOM    427  CG2 ILE A  63      25.848  21.302 102.506  1.00 20.66           C      5.280
ATOM    428  CD1 ILE A  63      22.877  22.106 102.499  1.00 21.65           C      3.905
ATOM    429  N   ALA A  64      28.684  22.671 103.735  1.00 22.25           N      4.294
ATOM    430  CA  ALA A  64      29.981  22.867 103.103  1.00 22.01           C      4.787
ATOM    431  C   ALA A  64      29.842  22.796 101.577  1.00 21.72           C      5.029
ATOM    432  O   ALA A  64      29.038  22.077 101.001  1.00 20.22           O      4.491
ATOM    433  CB  ALA A  64      30.979  21.790 103.551  1.00 20.76           C      4.324
ATOM    446  CG  LEU A  66      27.725  19.455  96.719  1.00 24.53           C      4.981
ATOM    447  CD1 LEU A  66      26.787  19.175  95.545  1.00 22.56           C      5.179
ATOM    448  CD2 LEU A  66      28.204  18.175  97.395  1.00 23.88           C      4.661
ATOM    488  C   ASP A  73      36.040  14.549 100.073  1.00 27.73           C      5.031
ATOM    489  O   ASP A  73      35.577  13.416 100.246  1.00 26.02           O      5.240
ATOM    494  N   ARG A  74      35.484  15.457  99.287  1.00 24.85           N      4.596
ATOM    495  CA  ARG A  74      34.249  15.156  98.563  1.00 23.61           C      4.665
ATOM    496  C   ARG A  74      34.409  13.914  97.692  1.00 22.01           C      4.837
ATOM    497  O   ARG A  74      35.367  13.730  96.949  1.00 18.65           O      4.889
ATOM    498  CB  ARG A  74      33.880  16.330  97.647  1.00 23.40           C      5.101
ATOM    499  CG  ARG A  74      33.376  17.572  98.405  1.00 23.75           C      5.019
ATOM    500  CD  ARG A  74      31.979  17.264  98.929  1.00 22.75           C      4.192
ATOM    501  NE  ARG A  74      31.316  18.345  99.659  1.00 21.75           N      4.634
ATOM    502  CZ  ARG A  74      30.419  18.136 100.612  1.00 22.09           C      4.312
ATOM    503  NH1 ARG A  74      29.794  19.151 101.235  1.00 21.37           N      5.277
ATOM    504  NH2 ARG A  74      30.133  16.882 100.978  1.00 21.31           N      4.947
ATOM    505  N   PHE A  75      33.345  13.094  97.629  1.00 19.48           N      4.929
ATOM    506  CA  PHE A  75      33.203  11.942  96.776  1.00 20.66           C      4.594
ATOM    507  C   PHE A  75      34.283  10.888  96.987  1.00 20.67           C      4.841
ATOM    509  CB  PHE A  75      33.126  12.312  95.270  1.00 22.03           C      4.649
ATOM    510  CG  PHE A  75      32.342  13.588  95.032  1.00 22.34           C      5.058
ATOM    511  CD1 PHE A  75      31.090  13.775  95.585  1.00 22.84           C      4.359
ATOM    512  CD2 PHE A  75      32.933  14.636  94.348  1.00 22.20           C      5.298
ATOM    513  CE1 PHE A  75      30.416  14.980  95.431  1.00 23.51           C      4.996
ATOM    515  CZ  PHE A  75      31.025  16.016  94.730  1.00 23.42           C      4.834
ATOM    516  N   THR A  76      34.738  10.728  98.212  1.00 20.17           N      4.993
ATOM    526  O   ASP A  77      31.203   7.777  99.383  1.00 22.50           O      5.179
ATOM    543  CA  ARG A  80      28.113   8.498 101.662  1.00 20.82           C      4.685
ATOM    544  C   ARG A  80      27.517   9.122 100.408  1.00 20.00           C      5.003
ATOM    545  O   ARG A  80      26.459   9.755 100.438  1.00 18.80           O      4.511
ATOM    546  CB  ARG A  80      29.293   9.326 102.228  1.00 24.76           C      5.199
ATOM    547  CG  ARG A  80      28.844  10.703 102.710  1.00 28.46           C      5.124
ATOM    548  CD  ARG A  80      30.088  11.302 103.460  1.00 31.60           C      4.654
ATOM    549  NE AARG A  80      29.840  11.041 104.850  0.50 33.78           N      5.029
ATOM    550  NE BARG A  80      31.146  11.457 102.448  0.50 32.37           N      5.257
ATOM    552  CZ BARG A  80      32.455  11.531 102.671  0.50 33.56           C      4.622
ATOM    554  NH1BARG A  80      32.962  11.503 103.893  0.50 34.13           N      4.986
ATOM    556  NH2BARG A  80      33.358  11.676 101.713  0.50 34.22           N      4.576
ATOM    557  N   VAL A  81      28.141   8.919  99.237  1.00 20.03           N      5.058
ATOM    558  CA  VAL A  81      27.533   9.450  98.001  1.00 20.10           C      5.150
ATOM    560  O   VAL A  81      25.189   9.488  97.377  1.00 18.89           O      5.064
ATOM    561  CB  VAL A  81      28.493   9.143  96.837  1.00 22.87           C      4.914
ATOM    562  CG1 VAL A  81      27.883   9.402  95.480  1.00 24.98           C      4.796
ATOM    563  CG2 VAL A  81      29.796   9.938  97.065  1.00 22.20           C      5.268
ATOM    583  CA  TRP A  84      22.858  11.586  99.974  1.00 19.00           C      5.010
ATOM    584  C   TRP A  84      22.188  11.622  98.616  1.00 18.70           C      5.183
ATOM    585  O   TRP A  84      21.140  12.282  98.496  1.00 18.21           O      5.208
ATOM    586  CB  TRP A  84      23.972  12.662 100.121  1.00 18.02           C      5.070
ATOM    587  CG  TRP A  84      24.257  12.725 101.604  1.00 19.85           C      3.626
ATOM    588  CD1 TRP A  84      25.320  12.171 102.265  1.00 19.94           C      4.247
ATOM    589  CD2 TRP A  84      23.396  13.297 102.600  1.00 20.35           C      3.998
ATOM    590  NE1 TRP A  84      25.191  12.386 103.615  1.00 21.24           N      4.860
ATOM    591  CE2 TRP A  84      24.022  13.080 103.850  1.00 21.05           C      4.741
ATOM    592  CE3 TRP A  84      22.193  14.005 102.557  1.00 21.67           C      4.318
ATOM    593  CZ2 TRP A  84      23.457  13.515 105.039  1.00 22.35           C      4.897
ATOM    594  CZ3 TRP A  84      21.636  14.436 103.748  1.00 23.86           C      5.270
ATOM    595  CH2 TRP A  84      22.281  14.194 104.988  1.00 23.64           C      5.283
ATOM    596  N   LEU A  85      22.730  10.926  97.604  1.00 18.89           N      5.148
ATOM    601  CG  LEU A  85      24.054  11.024  94.661  1.00 18.63           C      5.027
ATOM    602  CD1 LEU A  85      24.813  10.182  93.641  1.00 21.82           C      4.842
ATOM    603  CD2 LEU A  85      23.623  12.386  94.111  1.00 20.95           C      3.919
ATOM    620  CA  ASN A  88      18.366  14.250  97.549  1.00 19.49           C      4.501
ATOM    621  C   ASN A  88      17.720  14.067  96.186  1.00 19.44           C      4.837
ATOM    622  O   ASN A  88      16.950  14.942  95.777  1.00 19.95           O      4.649
ATOM    623  CB  ASN A  88      19.771  14.856  97.396  1.00 19.44           C      4.059
ATOM    624  CG  ASN A  88      20.425  15.279  98.694  1.00 19.65           C      3.185
ATOM    625  OD1 ASN A  88      19.747  15.520  99.733  1.00 21.84           O      3.844
ATOM    626  ND2 ASN A  88      21.739  15.423  98.604  1.00 14.43           N      2.197
ATOM    627  N   CYS A  89      17.984  12.974  95.459  1.00 17.93           N      5.166
ATOM    628  CA  CYS A  89      17.289  12.790  94.175  1.00 18.03           C      4.052
ATOM    629  C   CYS A  89      15.792  12.631  94.442  1.00 19.30           C      5.171
ATOM    631  CB  CYS A  89      17.849  11.565  93.426  1.00 19.16           C      4.781
ATOM    632  SG  CYS A  89      19.542  11.826  92.805  1.00 16.72           S      5.254
ATOM    651  CB  VAL A  92      15.611  17.487  93.715  1.00 21.36           C      4.354
ATOM    652  CG1 VAL A  92      15.622  18.442  92.513  1.00 18.68           C      4.581
ATOM    653  CG2 VAL A  92      16.285  18.126  94.931  1.00 21.52           C      4.170
ATOM    659  CG1 ILE A  93      15.458  14.914  90.257  1.00 24.74           C      5.019
ATOM    661  CD1 ILE A  93      16.667  14.087  89.863  1.00 25.88           C      4.699
ATOM    690  SG  CYS A  97      19.438  11.720  90.834  1.00 18.67           S      4.912
ATOM    744  CB  LEU A 105      25.154  14.387  89.144  1.00 16.68           C      4.641
ATOM    745  CG  LEU A 105      23.707  14.741  88.738  1.00 17.66           C      4.367
ATOM    746  CD1 LEU A 105      22.753  13.996  89.659  1.00 17.98           C      5.203
ATOM    747  CD2 LEU A 105      23.499  16.257  88.846  1.00 18.67           C      4.068
ATOM    755  CD2 LEU A 106      29.167  12.499  92.628  1.00 27.69           C      4.297
ATOM    781  CD1 LEU A 109      27.570  16.919  92.356  1.00 19.82           C      4.587
