# Supplementary material for: A mathematical representation of protein binding sites using structural dispersion of atoms from principal axes for classification of binding ligands
Source: PLoS One. 2021 Apr 8;16(4):e0244905. doi: 10.1371/journal.pone.0244905 (PMC8031081; doi:10.1371/journal.pone.0244905)
Supplement: S1 Data — (ZIP) [file pone.0244905.s006.zip › pdbligand5_3_906/1DXE.lig.PO4.pdb]

ATOM    156  CG  TRP A  24      44.594  39.522  24.751  1.00 13.08           C      4.637
ATOM    157  CD1 TRP A  24      45.672  38.706  24.944  1.00 13.18           C      4.930
ATOM    158  CD2 TRP A  24      44.351  40.171  26.003  1.00 13.08           C      4.993
ATOM    159  NE1 TRP A  24      46.112  38.803  26.244  1.00 13.13           N      5.131
ATOM    160  CE2 TRP A  24      45.318  39.696  26.915  1.00 13.25           C      5.036
ATOM    161  CE3 TRP A  24      43.407  41.109  26.443  1.00 13.22           C      4.942
ATOM    162  CZ2 TRP A  24      45.368  40.127  28.246  1.00 13.30           C      4.316
ATOM    163  CZ3 TRP A  24      43.457  41.537  27.764  1.00 13.10           C      4.229
ATOM    164  CH2 TRP A  24      44.432  41.046  28.649  1.00 13.45           C      4.609
ATOM    334  OD2 ASP A  47      48.683  36.987  26.312  1.00 13.48           O      5.190
ATOM    346  OE1 GLU A  49      49.812  36.862  31.988  1.00 13.15           O      4.926
ATOM    351  O   HIS A  50      50.513  32.860  25.052  1.00 13.47           O      5.267
ATOM    352  CB  HIS A  50      49.548  33.812  27.591  1.00 12.80           C      4.151
ATOM    353  CG  HIS A  50      49.438  33.498  29.050  1.00 12.46           C      4.699
ATOM    355  CD2 HIS A  50      49.018  34.248  30.096  1.00 13.06           C      4.766
ATOM    534  NE  ARG A  75      49.161  38.775  29.582  1.00 14.17           N      5.115
ATOM    535  CZ  ARG A  75      47.990  38.173  29.783  1.00 14.08           C      4.286
ATOM    536  NH1 ARG A  75      47.223  38.519  30.814  1.00 14.82           N      3.487
ATOM    537  NH2 ARG A  75      47.588  37.211  28.958  1.00 13.48           N      4.130
ATOM   1134  CG  GLN A 151      46.283  41.764  34.753  1.00 14.49           C      5.152
ATOM   1135  CD  GLN A 151      46.396  40.605  33.791  1.00 14.65           C      5.011
ATOM   1136  OE1 GLN A 151      45.474  39.793  33.667  1.00 16.06           O      3.995
ATOM   1137  NE2 GLN A 151      47.523  40.518  33.105  1.00 14.09           N      5.275
ATOM   1152  CD  GLU A 153      46.147  37.460  36.347  1.00 15.17           C      4.350
ATOM   1153  OE1 GLU A 153      45.357  37.125  35.446  1.00 14.48           O      4.586
ATOM   1154  OE2 GLU A 153      47.323  37.833  36.128  1.00 14.89           O      4.634
ATOM   1298  CD2 PHE A 174      42.853  42.393  33.065  1.00 14.39           C      4.787
ATOM   1300  CE2 PHE A 174      42.536  41.620  31.949  1.00 14.57           C      4.810
ATOM   1301  CZ  PHE A 174      41.785  42.170  30.915  1.00 14.34           C      4.142
ATOM   1305  O   VAL A 175      40.305  40.236  33.833  1.00 14.65           O      4.862
ATOM   1309  N   GLY A 176      41.628  39.168  35.316  1.00 15.29           N      5.296
ATOM   1310  CA  GLY A 176      42.058  38.155  34.369  1.00 15.35           C      3.988
ATOM   1311  C   GLY A 176      41.181  36.971  34.728  1.00 15.39           C      4.651
ATOM   1312  O   GLY A 176      41.474  36.257  35.683  1.00 15.01           O      5.088
ATOM   1313  N   PRO A 177      40.096  36.733  33.978  1.00 15.56           N      4.918
ATOM   1314  CA  PRO A 177      39.162  35.632  34.235  1.00 15.61           C      4.731
ATOM   1315  C   PRO A 177      39.709  34.214  34.395  1.00 15.38           C      4.783
ATOM   1317  CB  PRO A 177      38.170  35.749  33.079  1.00 15.96           C      5.100
ATOM   1318  CG  PRO A 177      39.015  36.307  31.970  1.00 16.37           C      5.166
ATOM   1319  CD  PRO A 177      39.797  37.378  32.686  1.00 16.01           C      4.543
ATOM   1320  N   SER A 178      40.552  33.779  33.463  1.00 14.95           N      3.931
ATOM   1321  CA  SER A 178      41.104  32.426  33.510  1.00 14.80           C      4.638
ATOM   1322  C   SER A 178      41.916  32.117  34.760  1.00 14.66           C      5.286
ATOM   1324  CB  SER A 178      41.951  32.166  32.263  1.00 15.18           C      4.201
ATOM   1325  OG  SER A 178      41.131  32.200  31.108  1.00 15.80           O      4.413
ATOM   1326  N   ASP A 179      42.825  33.013  35.126  1.00 14.32           N      4.776
ATOM   1333  OD2 ASP A 179      46.408  34.103  34.619  1.00 14.72           O      5.248
ATOM   1594  N   LEU A 216      38.725  40.777  30.515  1.00 13.50           N      5.223
ATOM   1595  CA  LEU A 216      38.803  40.167  29.192  1.00 13.39           C      5.080
ATOM   1598  CB  LEU A 216      40.080  39.332  29.048  1.00 13.62           C      4.946
ATOM   1599  CG  LEU A 216      40.210  38.424  27.815  1.00 13.63           C      5.173
ATOM   1600  CD1 LEU A 216      40.060  39.223  26.530  1.00 13.72           C      5.264
ATOM   1601  CD2 LEU A 216      41.555  37.722  27.856  1.00 13.62           C      4.088
ATOM   1768  OG  SER A 238      41.961  36.102  20.995  1.00 15.28           O      5.194
