# Supplementary material for: A mathematical representation of protein binding sites using structural dispersion of atoms from principal axes for classification of binding ligands
Source: PLoS One. 2021 Apr 8;16(4):e0244905. doi: 10.1371/journal.pone.0244905 (PMC8031081; doi:10.1371/journal.pone.0244905)
Supplement: S1 Data — (ZIP) [file pone.0244905.s006.zip › pdbligand5_3_906/1DY3.lig.ATP.pdb]

ATOM    518  CG  LEU A  70      32.125  39.567  22.204  1.00 12.19           C      5.009
ATOM    519  CD1 LEU A  70      31.071  38.737  21.477  1.00 15.60           C      4.991
ATOM    520  CD2 LEU A  70      32.128  39.153  23.677  1.00 10.82           C      4.616
ATOM    552  CD  GLN A  74      29.442  42.365  22.168  1.00 20.35           C      5.156
ATOM    553  OE1 GLN A  74      28.856  41.587  22.950  1.00 22.93           O      5.000
ATOM    580  CD  GLU A  77      25.438  40.945  17.773  1.00 11.85           C      5.274
ATOM    581  OE1 GLU A  77      25.820  41.625  18.748  1.00 13.85           O      5.179
ATOM    582  OE2 GLU A  77      25.026  39.780  17.874  1.00 13.86           O      4.574
ATOM    620  NE  ARG A  82      20.214  41.639  19.322  1.00 15.93           N      4.737
ATOM    621  CZ  ARG A  82      20.751  40.466  19.543  1.00 17.07           C      5.173
ATOM    622  NH1 ARG A  82      21.712  39.955  18.773  1.00 13.06           N      5.294
ATOM    623  NH2 ARG A  82      20.309  39.709  20.534  1.00 17.82           N      4.070
ATOM    635  CB  ARG A  84      20.760  43.990  23.635  1.00 42.59           C      4.478
ATOM    636  CG  ARG A  84      21.992  43.920  22.758  1.00 44.89           C      4.332
ATOM    637  CD  ARG A  84      23.048  43.080  23.440  1.00 45.49           C      4.781
ATOM    638  NE  ARG A  84      23.239  41.745  22.864  1.00 45.89           N      3.486
ATOM    639  CZ  ARG A  84      23.887  41.672  21.683  1.00 41.72           C      3.866
ATOM    640  NH1 ARG A  84      24.316  42.806  21.122  1.00 44.22           N      5.200
ATOM    641  NH2 ARG A  84      24.169  40.552  21.061  1.00 38.05           N      3.425
ATOM    667  C   ARG A  88      16.312  38.015  24.458  1.00 24.17           C      4.597
ATOM    668  O   ARG A  88      17.096  38.097  23.486  1.00 26.37           O      4.479
ATOM    669  CB  ARG A  88      17.384  37.418  26.487  1.00 33.10           C      5.216
ATOM    670  CG  ARG A  88      18.660  37.801  27.198  1.00 40.48           C      5.290
ATOM    671  CD  ARG A  88      19.150  36.588  28.000  1.00 46.38           C      5.260
ATOM    677  CA  TRP A  89      14.952  36.404  23.315  1.00 17.08           C      5.119
ATOM    681  CG  TRP A  89      15.761  34.497  24.716  1.00 17.79           C      5.291
ATOM    682  CD1 TRP A  89      17.063  34.443  24.289  1.00 16.65           C      4.543
ATOM    684  NE1 TRP A  89      17.848  33.858  25.257  1.00 19.97           N      4.007
ATOM    685  CE2 TRP A  89      17.040  33.443  26.285  1.00 21.94           C      5.201
ATOM    687  CZ2 TRP A  89      17.369  32.787  27.473  1.00 28.67           C      4.445
ATOM    708  NE  ARG A  92      17.046  37.870  18.149  1.00 12.62           N      4.643
ATOM    709  CZ  ARG A  92      17.771  37.362  19.130  1.00 17.49           C      4.685
ATOM    710  NH1 ARG A  92      18.895  36.691  18.900  1.00 13.40           N      4.048
ATOM    711  NH2 ARG A  92      17.324  37.476  20.383  1.00 12.38           N      4.337
ATOM    731  CB  ASP A  95      21.538  37.153  16.558  1.00  5.37           C      5.080
ATOM    732  CG  ASP A  95      22.038  36.537  17.837  1.00 12.83           C      4.653
ATOM    733  OD1 ASP A  95      22.590  37.310  18.629  1.00 11.59           O      4.230
ATOM    734  OD2 ASP A  95      21.902  35.338  18.032  1.00  9.30           O      5.052
ATOM    737  C   LEU A  96      26.776  36.333  17.030  1.00 10.57           C      4.957
ATOM    738  O   LEU A  96      27.161  37.044  17.974  1.00 10.91           O      4.714
ATOM    743  N   ASP A  97      26.754  35.006  17.126  1.00  8.67           N      5.015
ATOM    744  CA  ASP A  97      27.223  34.293  18.267  1.00  7.71           C      4.954
ATOM    745  C   ASP A  97      28.520  33.520  17.999  1.00  9.37           C      4.929
ATOM    746  O   ASP A  97      28.544  32.842  16.973  1.00  9.92           O      5.085
ATOM    747  CB  ASP A  97      26.264  33.178  18.744  1.00  8.20           C      5.033
ATOM    748  CG  ASP A  97      25.045  33.765  19.410  1.00 13.81           C      4.610
ATOM    749  OD1 ASP A  97      24.988  34.976  19.385  1.00 11.37           O      4.999
ATOM    750  OD2 ASP A  97      24.215  33.079  19.957  1.00 16.98           O      4.550
ATOM    751  N   ILE A  98      29.428  33.555  18.954  1.00  8.33           N      5.264
ATOM    752  CA  ILE A  98      30.648  32.728  18.760  1.00  9.15           C      4.615
ATOM    753  C   ILE A  98      30.315  31.347  19.292  1.00  7.51           C      4.655
ATOM    754  O   ILE A  98      30.111  31.221  20.487  1.00  7.86           O      5.153
ATOM    755  CB  ILE A  98      31.861  33.371  19.436  1.00 10.38           C      4.516
ATOM    756  CG1 ILE A  98      32.121  34.750  18.838  1.00 10.12           C      5.153
ATOM    757  CG2 ILE A  98      33.084  32.458  19.295  1.00  9.82           C      4.971
ATOM    758  CD1 ILE A  98      33.236  35.524  19.535  1.00 20.49           C      5.081
ATOM    759  N   MET A  99      30.160  30.324  18.453  1.00  6.69           N      5.020
ATOM    839  C   GLU A 109      30.760  38.020  30.611  1.00 20.41           C      5.096
ATOM    840  O   GLU A 109      29.575  38.065  30.245  1.00 23.78           O      4.883
ATOM    846  N   ARG A 110      31.753  38.292  29.736  1.00 17.88           N      4.770
ATOM    847  CA  ARG A 110      31.442  38.676  28.376  1.00 17.81           C      5.213
ATOM    848  C   ARG A 110      31.324  37.477  27.428  1.00 17.68           C      4.375
ATOM    849  O   ARG A 110      30.630  37.556  26.419  1.00 18.36           O      4.762
ATOM    850  CB  ARG A 110      32.505  39.573  27.735  1.00 17.14           C      3.976
ATOM    851  CG  ARG A 110      32.771  40.921  28.389  1.00 22.76           C      4.788
ATOM    853  NE  ARG A 110      32.890  42.082  26.196  1.00 24.24           N      4.841
ATOM    857  N   LEU A 111      32.069  36.421  27.730  1.00 18.01           N      4.605
ATOM    858  CA  LEU A 111      32.099  35.314  26.765  1.00 18.84           C      5.169
ATOM    859  C   LEU A 111      32.119  33.927  27.341  1.00 18.29           C      5.229
ATOM    860  O   LEU A 111      32.940  33.559  28.190  1.00 17.36           O      5.299
ATOM    861  CB  LEU A 111      33.363  35.651  25.945  1.00 21.34           C      4.936
ATOM    862  CG  LEU A 111      33.648  34.993  24.631  1.00 21.15           C      4.858
ATOM    863  CD1 LEU A 111      32.477  35.145  23.654  1.00 20.23           C      4.950
ATOM    865  N   THR A 112      31.124  33.148  26.909  1.00 15.90           N      4.778
ATOM    866  CA  THR A 112      30.980  31.740  27.304  1.00 13.95           C      4.555
ATOM    867  C   THR A 112      31.062  30.933  26.012  1.00 13.09           C      5.080
ATOM    868  O   THR A 112      30.265  31.099  25.094  1.00 10.78           O      4.652
ATOM    869  CB  THR A 112      29.699  31.470  28.099  1.00 17.73           C      4.539
ATOM    870  OG1 THR A 112      29.790  32.111  29.387  1.00 15.81           O      4.844
ATOM    872  N   VAL A 113      32.122  30.137  25.864  1.00 11.22           N      5.292
ATOM    873  CA  VAL A 113      32.427  29.304  24.723  1.00 13.24           C      4.926
ATOM    876  CB  VAL A 113      33.576  29.900  23.888  1.00 14.79           C      5.082
ATOM    878  CG2 VAL A 113      33.254  31.279  23.320  1.00 12.45           C      5.067
ATOM    886  N   HIS A 115      29.308  28.037  23.083  1.00 10.72           N      4.779
ATOM    887  CA  HIS A 115      28.052  28.721  23.361  1.00 11.30           C      4.385
ATOM    890  CB  HIS A 115      27.276  28.962  22.076  1.00 12.72           C      4.517
ATOM    891  CG  HIS A 115      25.946  29.620  22.281  1.00 18.74           C      4.834
ATOM    892  ND1 HIS A 115      25.686  30.934  21.977  1.00 19.44           N      5.222
ATOM    893  CD2 HIS A 115      24.803  29.103  22.818  1.00 11.38           C      4.829
ATOM    894  CE1 HIS A 115      24.413  31.195  22.265  1.00 15.98           C      4.000
ATOM    895  NE2 HIS A 115      23.882  30.115  22.797  1.00 19.39           N      4.285
ATOM    902  CD1 TYR A 116      24.279  30.444  26.327  1.00 16.30           C      5.047
ATOM    904  CE1 TYR A 116      23.075  31.079  26.066  1.00 17.69           C      3.896
ATOM    905  CE2 TYR A 116      22.011  29.737  27.748  1.00 19.14           C      4.558
ATOM    906  CZ  TYR A 116      21.946  30.712  26.790  1.00 18.71           C      4.352
ATOM    907  OH  TYR A 116      20.753  31.339  26.532  1.00 19.34           O      3.795
ATOM    948  NE  ARG A 121      19.985  28.302  22.083  1.00 14.28           N      4.738
ATOM    949  CZ  ARG A 121      20.209  29.598  22.321  1.00 14.38           C      4.338
ATOM    950  NH1 ARG A 121      20.661  30.388  21.352  1.00 11.49           N      3.944
ATOM    951  NH2 ARG A 121      19.993  30.084  23.542  1.00 11.56           N      3.780
ATOM    974  CE  MET A 124      23.962  29.961  18.655  1.00 15.73           C      5.165
