# Supplementary material for: A mathematical representation of protein binding sites using structural dispersion of atoms from principal axes for classification of binding ligands
Source: PLoS One. 2021 Apr 8;16(4):e0244905. doi: 10.1371/journal.pone.0244905 (PMC8031081; doi:10.1371/journal.pone.0244905)
Supplement: S1 Data — (ZIP) [file pone.0244905.s006.zip › pdbligand5_3_906/1E04.lig.PO4.pdb]

ATOM   4158  CB  ALA L 143     -14.105  -2.907 -50.537  1.00 36.03           C      4.523
ATOM   4161  C   ASN L 144     -18.836  -4.453 -51.937  1.00 42.54           C      5.222
ATOM   4162  O   ASN L 144     -18.460  -3.682 -52.827  1.00 44.27           O      4.019
ATOM   4174  NE  ARG L 145     -16.967  -5.411 -56.859  1.00 36.52           N      5.154
ATOM   4175  CZ  ARG L 145     -16.173  -5.014 -57.845  1.00 37.38           C      4.886
ATOM   4176  NH1 ARG L 145     -15.527  -5.906 -58.585  1.00 38.09           N      4.635
ATOM   4177  NH2 ARG L 145     -16.029  -3.720 -58.089  1.00 39.13           N      3.925
ATOM   4355  C   GLY L 167     -20.677  -0.426 -52.996  1.00 32.10           C      4.798
ATOM   4356  O   GLY L 167     -19.526  -0.801 -53.226  1.00 33.31           O      5.129
ATOM   4362  N   LYS L 169     -21.050  -2.771 -56.093  1.00 38.27           N      5.055
ATOM   4366  CB  LYS L 169     -20.168  -2.501 -58.378  1.00 37.16           C      5.210
ATOM   4367  CG  LYS L 169     -19.846  -1.020 -58.237  1.00 36.23           C      5.256
ATOM   4368  CD  LYS L 169     -18.572  -0.631 -58.968  1.00 38.66           C      4.836
ATOM   4369  CE  LYS L 169     -18.223   0.828 -58.706  1.00 39.08           C      4.685
ATOM   4370  NZ  LYS L 169     -17.072   1.285 -59.531  1.00 40.53           N      4.823
ATOM   4529  NE1 TRP L 189     -13.528  -6.225 -55.632  1.00 35.88           N      4.937
ATOM   4532  CZ2 TRP L 189     -14.762  -5.593 -53.542  1.00 34.63           C      5.271
ATOM   4562  CD  LYS L 193     -11.124  -3.736 -52.317  1.00 37.43           C      4.549
ATOM   4563  CE  LYS L 193     -11.500  -3.528 -53.774  1.00 36.06           C      4.859
ATOM   4564  NZ  LYS L 193     -11.060  -2.190 -54.258  1.00 35.67           N      4.442
