# Supplementary material for: A mathematical representation of protein binding sites using structural dispersion of atoms from principal axes for classification of binding ligands
Source: PLoS One. 2021 Apr 8;16(4):e0244905. doi: 10.1371/journal.pone.0244905 (PMC8031081; doi:10.1371/journal.pone.0244905)
Supplement: S1 Data — (ZIP) [file pone.0244905.s006.zip › pdbligand5_3_906/1E1Q.lig.PO4.pdb]

ATOM  15770  O   GLY E 157     100.922  96.121  55.023  1.00 83.70           O      4.945
ATOM  15771  N   ALA E 158     100.177  94.186  54.209  1.00 81.61           N      5.287
ATOM  15772  CA  ALA E 158     100.106  94.675  52.835  1.00 80.04           C      4.643
ATOM  15773  C   ALA E 158      98.663  94.929  52.445  1.00 78.37           C      4.657
ATOM  15774  O   ALA E 158      97.766  94.604  53.233  1.00 80.76           O      4.610
ATOM  15775  CB  ALA E 158     100.820  93.699  51.924  1.00 82.31           C      4.995
ATOM  15776  N   GLY E 159      98.393  95.618  51.356  1.00 75.63           N      3.825
ATOM  15777  CA  GLY E 159      97.043  95.953  50.962  1.00 74.64           C      4.499
ATOM  15778  C   GLY E 159      96.313  96.827  51.961  1.00 74.66           C      5.066
ATOM  15779  O   GLY E 159      95.072  96.829  51.991  1.00 77.13           O      4.710
ATOM  15780  N   VAL E 160      97.015  97.633  52.734  1.00 73.75           N      4.662
ATOM  15781  CA  VAL E 160      96.373  98.535  53.681  1.00 73.00           C      4.256
ATOM  15782  C   VAL E 160      96.777  99.995  53.529  1.00 72.38           C      4.278
ATOM  15784  CB  VAL E 160      96.639  98.060  55.122  1.00 73.18           C      5.187
ATOM  15786  CG2 VAL E 160      98.082  97.584  55.275  1.00 74.58           C      4.751
ATOM  15787  N   GLY E 161      97.349 100.354  52.391  1.00 72.19           N      4.611
ATOM  15788  CA  GLY E 161      97.707 101.715  52.065  1.00 73.37           C      4.990
ATOM  15789  C   GLY E 161      99.012 102.169  52.697  1.00 73.74           C      4.990
ATOM  15790  O   GLY E 161      99.224 103.356  52.957  1.00 75.79           O      4.897
ATOM  15791  N   LYS E 162      99.908 101.224  52.912  1.00 71.92           N      4.171
ATOM  15792  CA  LYS E 162     101.187 101.492  53.550  1.00 67.62           C      4.751
ATOM  15793  C   LYS E 162     102.052 102.299  52.614  1.00 66.91           C      4.913
ATOM  15794  O   LYS E 162     102.487 103.398  52.992  1.00 70.29           O      4.706
ATOM  15795  CB  LYS E 162     101.857 100.209  53.971  1.00 62.33           C      4.500
ATOM  15796  CG  LYS E 162     103.135 100.266  54.751  1.00 58.62           C      4.856
ATOM  15797  CD  LYS E 162     104.224  99.506  53.992  1.00 62.50           C      4.752
ATOM  15800  N   THR E 163     102.311 101.807  51.408  1.00 64.74           N      4.055
ATOM  15801  CA  THR E 163     103.152 102.620  50.527  1.00 62.41           C      4.945
ATOM  15802  C   THR E 163     102.524 104.002  50.348  1.00 60.77           C      4.461
ATOM  15804  CB  THR E 163     103.455 102.045  49.155  1.00 65.61           C      4.683
ATOM  15805  OG1 THR E 163     102.365 102.276  48.254  1.00 78.07           O      4.626
ATOM  15806  CG2 THR E 163     103.758 100.563  49.220  1.00 69.88           C      3.835
ATOM  15807  N   VAL E 164     101.201 104.126  50.432  1.00 60.68           N      4.389
