# Supplementary material for: A mathematical representation of protein binding sites using structural dispersion of atoms from principal axes for classification of binding ligands
Source: PLoS One. 2021 Apr 8;16(4):e0244905. doi: 10.1371/journal.pone.0244905 (PMC8031081; doi:10.1371/journal.pone.0244905)
Supplement: S1 Data — (ZIP) [file pone.0244905.s006.zip › pdbligand5_3_906/1E24.lig.ATP.pdb]

ATOM   1582  CB  ALA A 217      23.946  70.440  34.324  1.00 11.36           C      4.274
ATOM   1583  N   SER A 218      23.786  73.200  35.222  1.00 18.26           N      5.265
ATOM   1959  CD  ARG A 262      28.732  68.911  37.524  1.00 20.00           C      4.928
ATOM   1960  NE  ARG A 262      27.799  68.351  36.546  1.00 21.84           N      4.923
ATOM   1961  CZ  ARG A 262      26.475  68.383  36.677  1.00 24.93           C      4.420
ATOM   1962  NH1 ARG A 262      25.930  68.949  37.744  1.00 26.21           N      4.604
ATOM   1963  NH2 ARG A 262      25.694  67.845  35.753  1.00 21.34           N      4.383
ATOM   1977  CG  GLU A 264      32.171  70.662  41.822  1.00 33.24           C      4.602
ATOM   1978  CD  GLU A 264      30.722  70.511  41.388  1.00 36.99           C      5.143
ATOM   1979  OE1 GLU A 264      30.243  71.368  40.615  1.00 41.08           O      5.102
ATOM   1980  OE2 GLU A 264      30.062  69.544  41.813  1.00 34.05           O      5.279
ATOM   2008  C   ARG A 269      29.857  64.054  46.513  1.00 25.16           C      4.862
ATOM   2009  O   ARG A 269      29.040  63.912  45.605  1.00 25.55           O      4.547
ATOM   2011  CG  ARG A 269      27.829  65.192  48.503  1.00 32.39           C      5.134
ATOM   2012  CD  ARG A 269      26.331  65.386  48.575  1.00 40.99           C      4.285
ATOM   2013  NE  ARG A 269      25.983  66.788  48.759  1.00 47.35           N      4.925
ATOM   2014  CZ  ARG A 269      25.956  67.391  49.939  1.00 51.60           C      5.057
ATOM   2016  NH2 ARG A 269      25.643  68.679  50.015  1.00 54.97           N      5.282
ATOM   2017  N   HIS A 270      31.003  64.721  46.363  1.00 24.61           N      4.795
ATOM   2018  CA  HIS A 270      31.401  65.342  45.094  1.00 24.22           C      4.876
ATOM   2019  C   HIS A 270      32.815  64.980  44.637  1.00 24.88           C      4.329
ATOM   2020  O   HIS A 270      33.773  65.085  45.404  1.00 22.49           O      5.083
ATOM   2021  CB  HIS A 270      31.373  66.866  45.185  1.00 25.28           C      5.110
ATOM   2022  CG  HIS A 270      30.022  67.443  45.440  1.00 30.63           C      5.018
ATOM   2023  ND1 HIS A 270      29.666  67.986  46.656  1.00 29.90           N      4.901
ATOM   2024  CD2 HIS A 270      28.949  67.597  44.628  1.00 28.50           C      4.730
ATOM   2025  CE1 HIS A 270      28.431  68.450  46.583  1.00 27.09           C      4.667
ATOM   2026  NE2 HIS A 270      27.975  68.226  45.363  1.00 32.41           N      3.804
ATOM   2027  N   ASN A 271      32.936  64.568  43.378  1.00 25.85           N      5.215
ATOM   2028  CA  ASN A 271      34.236  64.274  42.773  1.00 22.18           C      4.927
ATOM   2029  C   ASN A 271      34.187  65.106  41.486  1.00 20.95           C      4.682
ATOM   2030  O   ASN A 271      33.133  65.203  40.860  1.00 20.25           O      4.985
ATOM   2031  CB  ASN A 271      34.387  62.781  42.454  1.00 20.94           C      4.640
ATOM   2035  N   PRO A 272      35.303  65.748  41.097  1.00 19.35           N      5.029
ATOM   2052  CA  PHE A 274      31.612  61.382  38.320  1.00 12.65           C      5.093
ATOM   2055  CB  PHE A 274      30.673  62.035  39.338  1.00 11.85           C      4.747
ATOM   2056  CG  PHE A 274      29.784  63.105  38.756  1.00 11.00           C      5.147
ATOM   2057  CD1 PHE A 274      30.259  64.402  38.573  1.00  9.01           C      4.701
ATOM   2058  CD2 PHE A 274      28.452  62.823  38.427  1.00  9.93           C      4.194
ATOM   2059  CE1 PHE A 274      29.421  65.408  38.076  1.00 11.13           C      5.199
ATOM   2060  CE2 PHE A 274      27.610  63.815  37.929  1.00 11.11           C      4.998
ATOM   2061  CZ  PHE A 274      28.094  65.114  37.754  1.00 13.62           C      4.934
ATOM   2073  CB  MET A 276      25.613  60.987  35.550  1.00 22.40           C      5.023
ATOM   2074  CG  MET A 276      24.307  61.324  36.233  1.00 30.60           C      4.686
ATOM   2075  SD  MET A 276      23.785  62.959  35.890  1.00 40.62           S      4.256
ATOM   2076  CE  MET A 276      23.642  62.853  34.182  1.00 36.83           C      4.835
ATOM   2903  CD  GLU A 380      20.761  68.744  49.113  1.00 38.77           C      4.925
ATOM   2904  OE1 GLU A 380      21.674  69.401  49.656  1.00 45.67           O      5.106
ATOM   2905  OE2 GLU A 380      20.653  68.628  47.872  1.00 41.26           O      5.018
ATOM   3163  NH2 ARG A 412      17.028  70.437  39.010  1.00 12.15           N      5.226
ATOM   3181  CD  GLU A 414      17.051  68.256  42.014  1.00 22.87           C      5.102
ATOM   3182  OE1 GLU A 414      17.104  68.899  43.084  1.00 27.43           O      5.102
ATOM   3183  OE2 GLU A 414      17.967  68.267  41.175  1.00 29.68           O      4.281
ATOM   3233  N   GLU A 421      21.254  64.138  47.342  1.00 21.37           N      4.913
ATOM   3234  CA  GLU A 421      20.532  64.117  46.081  1.00 20.87           C      5.040
ATOM   3235  C   GLU A 421      21.069  62.969  45.230  1.00 18.69           C      5.077
ATOM   3236  O   GLU A 421      22.268  62.892  44.972  1.00 17.57           O      4.754
ATOM   3237  CB  GLU A 421      20.737  65.436  45.352  1.00 17.80           C      4.725
ATOM   3238  CG  GLU A 421      19.970  65.524  44.071  1.00 18.28           C      5.208
ATOM   3239  CD  GLU A 421      20.268  66.793  43.346  1.00 18.66           C      4.468
ATOM   3240  OE1 GLU A 421      20.551  67.789  44.042  1.00 18.76           O      3.812
ATOM   3241  OE2 GLU A 421      20.228  66.800  42.094  1.00 21.28           O      4.953
ATOM   3242  N   ILE A 422      20.183  62.078  44.798  1.00 18.30           N      4.515
ATOM   3243  CA  ILE A 422      20.586  60.933  43.994  1.00 17.65           C      4.604
ATOM   3244  C   ILE A 422      20.192  61.080  42.524  1.00 17.51           C      4.868
ATOM   3245  O   ILE A 422      20.892  60.594  41.640  1.00 17.88           O      4.849
ATOM   3246  CB  ILE A 422      19.967  59.613  44.549  1.00 19.66           C      5.266
ATOM   3250  N   GLY A 423      19.077  61.753  42.259  1.00 19.10           N      5.060
ATOM   3251  CA  GLY A 423      18.635  61.905  40.883  1.00 16.43           C      5.288
ATOM   3252  C   GLY A 423      17.862  63.172  40.578  1.00 15.57           C      5.277
ATOM   3253  O   GLY A 423      17.407  63.876  41.475  1.00 15.62           O      4.185
ATOM   3254  N   ASN A 424      17.700  63.440  39.289  1.00 15.62           N      4.429
ATOM   3255  CA  ASN A 424      17.018  64.638  38.806  1.00 14.96           C      5.214
ATOM   3258  CB  ASN A 424      18.067  65.730  38.546  1.00 11.42           C      5.160
ATOM   3259  CG  ASN A 424      17.482  66.991  37.948  1.00 14.87           C      4.121
ATOM   3260  OD1 ASN A 424      16.282  67.257  38.055  1.00 16.99           O      5.217
ATOM   3261  ND2 ASN A 424      18.339  67.787  37.314  1.00 15.86           N      4.778
ATOM   3651  C   GLY A 475      19.843  61.166  36.861  1.00 17.29           C      5.120
ATOM   3652  O   GLY A 475      19.257  61.664  37.817  1.00 20.75           O      4.926
ATOM   3655  C   ILE A 476      22.482  59.479  38.534  1.00 14.96           C      4.928
ATOM   3661  N   GLY A 477      22.915  59.968  39.698  1.00 15.02           N      4.329
ATOM   3662  CA  GLY A 477      24.326  59.931  40.055  1.00 12.13           C      4.558
ATOM   3663  C   GLY A 477      24.665  58.506  40.449  1.00 15.74           C      4.618
ATOM   3664  O   GLY A 477      24.265  58.031  41.508  1.00 18.15           O      4.749
ATOM   3677  CB  ASP A 479      29.556  57.998  42.474  1.00 13.85           C      5.172
ATOM   3678  CG  ASP A 479      30.230  58.114  41.126  1.00 17.77           C      5.261
ATOM   3680  OD2 ASP A 479      29.930  59.083  40.402  1.00 14.42           O      4.514
ATOM   3685  CB  ARG A 480      25.028  59.597  44.752  1.00 14.60           C      4.460
ATOM   3686  CG  ARG A 480      25.840  60.853  44.491  1.00 17.33           C      4.633
ATOM   3687  CD  ARG A 480      25.676  61.851  45.614  1.00 17.87           C      4.825
ATOM   3688  NE  ARG A 480      26.411  63.092  45.371  1.00 20.29           N      4.455
ATOM   3689  CZ  ARG A 480      25.838  64.273  45.146  1.00 18.48           C      4.471
ATOM   3690  NH1 ARG A 480      24.518  64.375  45.132  1.00 20.28           N      4.099
ATOM   3691  NH2 ARG A 480      26.581  65.354  44.942  1.00 18.51           N      3.849
ATOM   3778  CG1 ILE A 491      31.212  59.745  45.315  1.00 13.18           C      5.063
ATOM   3780  CD1 ILE A 491      30.701  60.840  44.403  1.00 13.02           C      4.048
