# Supplementary material for: A mathematical representation of protein binding sites using structural dispersion of atoms from principal axes for classification of binding ligands
Source: PLoS One. 2021 Apr 8;16(4):e0244905. doi: 10.1371/journal.pone.0244905 (PMC8031081; doi:10.1371/journal.pone.0244905)
Supplement: S1 Data — (ZIP) [file pone.0244905.s006.zip › pdbligand5_3_906/1E2Q.lig.ATP.pdb]

ATOM     78  C   VAL A  14       7.714  75.330  31.342  1.00 35.77           C      4.363
ATOM     79  O   VAL A  14       7.142  74.252  31.135  1.00 33.54           O      5.277
ATOM     83  N   ASP A  15       8.997  75.423  31.714  1.00 35.31           N      3.997
ATOM     84  CA  ASP A  15       9.758  74.179  31.938  1.00 36.70           C      4.173
ATOM     85  C   ASP A  15       9.080  73.369  33.038  1.00 34.83           C      4.490
ATOM     86  O   ASP A  15       8.481  73.837  34.002  1.00 35.03           O      4.754
ATOM     87  CB  ASP A  15      11.217  74.581  32.223  1.00 38.98           C      4.532
ATOM     88  CG  ASP A  15      11.891  75.204  31.016  1.00 42.01           C      4.741
ATOM     89  OD1 ASP A  15      11.469  74.828  29.895  1.00 43.58           O      4.154
ATOM     90  OD2 ASP A  15      12.835  76.026  31.013  1.00 37.09           O      4.859
ATOM     91  N   ARG A  16       9.001  72.052  32.887  1.00 33.83           N      3.778
ATOM     92  CA  ARG A  16       8.435  71.065  33.775  1.00 35.49           C      4.602
ATOM     93  C   ARG A  16       6.938  70.961  33.922  1.00 31.13           C      5.272
ATOM     94  O   ARG A  16       6.398  70.324  34.831  1.00 26.38           O      5.070
ATOM     95  CB  ARG A  16       9.025  71.143  35.205  1.00 41.69           C      4.697
ATOM     96  CG  ARG A  16      10.063  70.055  35.379  1.00 49.93           C      5.157
ATOM     97  CD  ARG A  16      11.244  70.442  36.226  1.00 52.84           C      4.940
ATOM    102  N   ALA A  17       6.205  71.585  33.002  1.00 30.30           N      5.075
ATOM    103  CA  ALA A  17       4.765  71.572  33.023  1.00 28.03           C      5.016
ATOM    104  C   ALA A  17       4.157  70.232  32.595  1.00 26.20           C      4.841
ATOM    105  O   ALA A  17       2.980  70.009  32.814  1.00 27.05           O      4.960
ATOM    106  CB  ALA A  17       4.252  72.657  32.081  1.00 25.44           C      4.167
ATOM    107  N   GLY A  18       4.970  69.378  31.993  1.00 20.72           N      3.757
ATOM    108  CA  GLY A  18       4.479  68.092  31.499  1.00 18.16           C      4.206
ATOM    109  C   GLY A  18       4.317  68.073  29.971  1.00 17.89           C      4.177
ATOM    110  O   GLY A  18       3.694  67.165  29.424  1.00 16.37           O      5.148
ATOM    111  N   LYS A  19       4.837  69.041  29.222  1.00 18.46           N      3.607
ATOM    112  CA  LYS A  19       4.687  69.088  27.786  1.00 17.39           C      4.358
ATOM    113  C   LYS A  19       5.163  67.841  27.051  1.00 16.37           C      4.704
ATOM    114  O   LYS A  19       4.494  67.304  26.179  1.00 16.53           O      5.117
ATOM    115  CB  LYS A  19       5.482  70.288  27.173  1.00 19.72           C      4.254
ATOM    116  CG  LYS A  19       5.033  71.590  27.872  1.00 22.70           C      4.602
ATOM    117  CD  LYS A  19       5.690  72.787  27.186  1.00 25.17           C      5.276
ATOM    118  CE  LYS A  19       7.211  72.739  27.352  1.00 26.22           C      4.872
ATOM    119  NZ  LYS A  19       7.584  72.803  28.792  1.00 29.15           N      4.028
ATOM    120  N   SER A  20       6.353  67.345  27.363  1.00 15.85           N      3.995
ATOM    121  CA  SER A  20       6.903  66.200  26.662  1.00 13.99           C      4.954
ATOM    122  C   SER A  20       6.126  64.918  27.019  1.00 14.44           C      4.900
ATOM    123  O   SER A  20       5.841  64.091  26.149  1.00 15.73           O      4.997
ATOM    124  CB  SER A  20       8.376  66.008  26.995  1.00 16.19           C      5.158
ATOM    125  OG  SER A  20       9.072  67.160  26.478  1.00 18.88           O      5.235
ATOM    126  N   THR A  21       5.804  64.792  28.304  1.00 14.69           N      4.836
ATOM    127  CA  THR A  21       5.061  63.588  28.726  1.00 14.89           C      5.047
ATOM    128  C   THR A  21       3.697  63.556  28.048  1.00 17.59           C      4.840
ATOM    130  CB  THR A  21       4.880  63.619  30.254  1.00 15.96           C      4.549
ATOM    131  OG1 THR A  21       6.124  63.480  30.915  1.00 17.90           O      3.756
ATOM    132  CG2 THR A  21       3.996  62.427  30.674  1.00 14.14           C      4.690
ATOM    133  N   GLN A  22       3.034  64.729  28.047  1.00 15.52           N      4.866
ATOM    141  NE2 GLN A  22      -0.045  64.392  31.128  1.00 16.05           N      5.071
ATOM    159  NH2 ARG A  24       7.696  61.433  28.815  1.00 19.63           N      5.022
ATOM    730  OD1 ASP A  96       7.322  69.709  24.477  1.00 19.59           O      4.737
ATOM    731  OD2 ASP A  96       8.223  67.722  24.040  1.00 21.30           O      5.006
ATOM    739  NE  ARG A  97      10.030  73.968  26.003  1.00 25.45           N      5.122
ATOM    740  CZ  ARG A  97       9.694  74.760  27.010  1.00 24.88           C      5.088
ATOM    741  NH1 ARG A  97       8.936  75.862  26.917  1.00 19.67           N      5.049
ATOM    742  NH2 ARG A  97      10.169  74.281  28.175  1.00 23.25           N      4.006
ATOM   1087  CA  ARG A 143       8.786  68.217  40.007  1.00 51.20           C      4.978
ATOM   1089  O   ARG A 143      10.948  68.064  38.928  1.00 47.38           O      4.935
ATOM   1090  CB  ARG A 143       8.140  68.329  38.642  1.00 43.40           C      5.076
ATOM   1091  CG  ARG A 143       6.661  68.011  38.795  1.00 40.10           C      4.844
ATOM   1092  CD  ARG A 143       5.830  68.587  37.650  1.00 30.71           C      5.188
ATOM   1093  NE  ARG A 143       4.432  68.487  38.057  1.00 34.54           N      4.691
ATOM   1094  CZ  ARG A 143       3.451  68.571  37.147  1.00 33.21           C      5.122
ATOM   1095  NH1 ARG A 143       3.811  68.750  35.883  1.00 33.71           N      4.724
ATOM   1096  NH2 ARG A 143       2.206  68.483  37.539  1.00 34.78           N      4.721
ATOM   1166  OE2 GLU A 152      16.009  72.689  32.753  1.00 56.39           O      4.859
ATOM   1395  C   ALA A 180      -0.959  70.047  35.896  1.00 25.61           C      4.971
ATOM   1396  O   ALA A 180       0.032  69.339  35.996  1.00 24.79           O      4.632
ATOM   1400  C   SER A 181      -1.930  68.729  38.640  1.00 29.02           C      5.211
ATOM   1404  N   LYS A 182      -2.850  68.230  37.806  1.00 25.01           N      5.158
ATOM   1405  CA  LYS A 182      -3.446  66.919  38.096  1.00 23.89           C      5.237
ATOM   1406  C   LYS A 182      -2.519  65.755  37.764  1.00 24.26           C      4.973
ATOM   1407  O   LYS A 182      -1.385  66.022  37.387  1.00 25.46           O      5.176
ATOM   1413  N   SER A 183      -3.002  64.522  37.899  1.00 23.46           N      4.665
ATOM   1414  CA  SER A 183      -2.141  63.367  37.646  1.00 22.67           C      4.948
ATOM   1415  C   SER A 183      -1.758  63.279  36.161  1.00 21.07           C      4.497
ATOM   1416  O   SER A 183      -2.497  63.857  35.369  1.00 19.87           O      5.075
ATOM   1419  N   ILE A 184      -0.753  62.476  35.830  1.00 20.52           N      5.013
ATOM   1420  CA  ILE A 184      -0.429  62.339  34.397  1.00 20.43           C      5.133
ATOM   1421  C   ILE A 184      -1.619  61.834  33.614  1.00 19.42           C      5.073
ATOM   1423  CB  ILE A 184       0.808  61.421  34.252  1.00 18.11           C      4.892
ATOM   1424  CG1 ILE A 184       2.032  62.186  34.763  1.00 22.08           C      4.554
ATOM   1426  CD1 ILE A 184       3.269  61.306  34.682  1.00 22.16           C      5.105
ATOM   1445  CB  VAL A 187      -2.708  66.149  32.738  1.00 15.95           C      4.936
ATOM   1447  CG2 VAL A 187      -2.695  66.764  34.148  1.00 15.76           C      4.318
