# Supplementary material for: A mathematical representation of protein binding sites using structural dispersion of atoms from principal axes for classification of binding ligands
Source: PLoS One. 2021 Apr 8;16(4):e0244905. doi: 10.1371/journal.pone.0244905 (PMC8031081; doi:10.1371/journal.pone.0244905)
Supplement: S1 Data — (ZIP) [file pone.0244905.s006.zip › pdbligand5_3_906/1E3J.lig.PO4.pdb]

ATOM   1297  N   GLY A 176      60.842   1.358  82.820  1.00 41.52           N      5.259
ATOM   1298  CA  GLY A 176      60.298   2.642  83.242  1.00 41.66           C      4.713
ATOM   1299  C   GLY A 176      59.206   3.123  82.291  1.00 43.59           C      4.939
ATOM   1300  O   GLY A 176      59.257   2.867  81.081  1.00 45.94           O      5.009
ATOM   1301  N   ALA A 177      58.199   3.804  82.819  1.00 43.44           N      4.114
ATOM   1302  CA  ALA A 177      57.120   4.296  81.993  1.00 43.28           C      4.937
ATOM   1303  C   ALA A 177      56.849   5.772  82.234  1.00 44.29           C      5.023
ATOM   1304  O   ALA A 177      55.725   6.234  82.073  1.00 45.42           O      4.291
ATOM   1305  CB  ALA A 177      55.846   3.484  82.216  1.00 44.40           C      5.064
ATOM   1306  N   GLY A 178      57.870   6.498  82.677  1.00 43.85           N      4.857
ATOM   1307  CA  GLY A 178      57.735   7.936  82.792  1.00 44.00           C      4.281
ATOM   1444  O   THR A 198      58.946  -0.359  83.281  1.00 49.23           O      5.055
ATOM   1448  N   ALA A 199      57.375  -1.218  84.616  1.00 50.06           N      5.055
ATOM   1449  CA  ALA A 199      57.304  -0.030  85.468  1.00 51.70           C      4.378
ATOM   1450  C   ALA A 199      56.591  -0.249  86.815  1.00 54.81           C      4.479
ATOM   1451  O   ALA A 199      55.928  -1.270  87.029  1.00 54.69           O      4.834
ATOM   1452  CB  ALA A 199      56.637   1.080  84.721  1.00 51.96           C      3.860
ATOM   1453  N   ARG A 200      56.723   0.718  87.721  1.00 57.67           N      3.607
ATOM   1454  CA  ARG A 200      56.105   0.616  89.044  1.00 61.29           C      4.386
ATOM   1455  C   ARG A 200      54.615   0.907  89.032  1.00 62.31           C      4.919
ATOM   1456  O   ARG A 200      53.838   0.206  89.673  1.00 63.17           O      4.868
ATOM   1457  CB  ARG A 200      56.777   1.576  90.039  1.00 62.60           C      4.132
ATOM   1458  CG  ARG A 200      58.196   1.208  90.385  1.00 65.54           C      4.558
ATOM   1459  CD  ARG A 200      58.881   2.288  91.198  1.00 67.18           C      4.817
ATOM   1460  NE  ARG A 200      58.756   3.610  90.590  1.00 70.37           N      3.878
ATOM   1461  CZ  ARG A 200      59.682   4.567  90.673  1.00 70.72           C      4.299
ATOM   1462  NH1 ARG A 200      60.812   4.339  91.334  1.00 71.27           N      4.554
ATOM   1463  NH2 ARG A 200      59.474   5.761  90.117  1.00 68.85           N      4.045
ATOM   1464  N   SER A 201      54.232   1.942  88.292  1.00 63.28           N      4.308
ATOM   1465  CA  SER A 201      52.847   2.386  88.220  1.00 62.91           C      3.828
ATOM   1466  C   SER A 201      51.965   1.698  87.192  1.00 64.14           C      4.748
ATOM   1467  O   SER A 201      52.227   1.763  85.982  1.00 64.83           O      4.635
ATOM   1468  CB  SER A 201      52.817   3.897  87.969  1.00 62.08           C      4.997
ATOM   1469  OG  SER A 201      51.641   4.280  87.271  1.00 61.04           O      4.756
ATOM   1487  CG  ARG A 204      53.335   5.220  84.693  1.00 61.36           C      5.010
ATOM   1488  CD  ARG A 204      53.712   6.600  85.187  1.00 64.06           C      5.005
ATOM   1489  NE  ARG A 204      54.669   6.509  86.265  1.00 69.51           N      3.922
ATOM   1490  CZ  ARG A 204      55.027   7.534  87.023  1.00 72.24           C      4.356
ATOM   1491  NH1 ARG A 204      54.496   8.736  86.811  1.00 72.06           N      5.098
ATOM   1492  NH2 ARG A 204      55.916   7.348  87.996  1.00 73.84           N      3.870
