# Supplementary material for: A mathematical representation of protein binding sites using structural dispersion of atoms from principal axes for classification of binding ligands
Source: PLoS One. 2021 Apr 8;16(4):e0244905. doi: 10.1371/journal.pone.0244905 (PMC8031081; doi:10.1371/journal.pone.0244905)
Supplement: S1 Data — (ZIP) [file pone.0244905.s006.zip › pdbligand5_3_906/1E3R.lig.AND.pdb]

ATOM    113  CD2 TYR A  16      22.666 -39.837 -38.110  1.00  2.00           C      4.614
ATOM    114  CE1 TYR A  16      21.427 -38.780 -40.357  1.00  2.00           C      4.779
ATOM    115  CE2 TYR A  16      22.453 -38.474 -38.193  1.00  2.00           C      4.407
ATOM    116  CZ  TYR A  16      21.834 -37.953 -39.319  1.00  3.63           C      4.365
ATOM    117  OH  TYR A  16      21.633 -36.603 -39.414  1.00  3.46           O      4.963
ATOM    125  CD1 ILE A  17      25.072 -39.015 -35.318  1.00  2.00           C      5.045
ATOM    147  CB  VAL A  20      26.956 -37.210 -39.983  1.00  3.35           C      5.144
ATOM    148  CG1 VAL A  20      27.056 -35.686 -39.809  1.00  3.07           C      3.978
ATOM    149  CG2 VAL A  20      25.501 -37.624 -40.286  1.00  2.00           C      5.208
ATOM    296  CB  ASN A  40      17.540 -30.322 -37.877  1.00  4.72           C      5.193
ATOM    297  CG  ASN A  40      18.955 -30.260 -37.326  1.00  2.44           C      4.060
ATOM    298  OD1 ASN A  40      19.201 -29.760 -36.233  1.00  2.27           O      4.358
ATOM    299  ND2 ASN A  40      19.891 -30.785 -38.093  1.00  2.00           N      4.686
ATOM    421  CD2 PHE A  56      20.375 -29.847 -42.783  1.00 19.22           C      4.729
ATOM    423  CE2 PHE A  56      20.275 -29.545 -41.414  1.00 23.32           C      4.184
ATOM    424  CZ  PHE A  56      19.010 -29.346 -40.828  1.00 24.09           C      5.119
ATOM    432  CD2 TYR A  57      23.128 -34.011 -43.212  1.00  5.73           C      5.189
ATOM    434  CE2 TYR A  57      22.402 -34.485 -42.127  1.00  2.00           C      5.016
ATOM    435  CZ  TYR A  57      21.151 -35.042 -42.331  1.00  6.91           C      5.113
ATOM    436  OH  TYR A  57      20.379 -35.406 -41.247  1.00  8.58           O      4.864
ATOM    457  N   GLY A  60      25.356 -27.913 -44.722  1.00  9.48           N      4.888
ATOM    458  CA  GLY A  60      25.928 -28.021 -43.389  1.00  7.96           C      4.995
ATOM    459  C   GLY A  60      27.205 -28.834 -43.268  1.00  7.19           C      4.692
ATOM    460  O   GLY A  60      28.009 -28.606 -42.359  1.00  5.43           O      4.267
ATOM    461  N   LEU A  61      27.402 -29.780 -44.182  1.00  7.18           N      5.270
ATOM    466  CG  LEU A  61      27.339 -32.684 -43.105  1.00  5.58           C      4.917
ATOM    468  CD2 LEU A  61      28.050 -32.474 -41.799  1.00  2.72           C      5.108
ATOM    494  CB  VAL A  66      31.117 -31.130 -40.156  1.00 10.72           C      5.230
ATOM    495  CG1 VAL A  66      30.122 -31.502 -39.043  1.00  5.69           C      4.202
ATOM    496  CG2 VAL A  66      30.910 -29.676 -40.581  1.00  8.80           C      5.131
ATOM    632  CD1 PHE A  86      25.558 -36.062 -33.045  1.00  5.16           C      5.131
ATOM    634  CE1 PHE A  86      24.595 -35.388 -33.810  1.00  3.09           C      4.754
ATOM    635  CE2 PHE A  86      22.862 -36.603 -32.693  1.00  2.00           C      4.896
ATOM    636  CZ  PHE A  86      23.252 -35.664 -33.630  1.00  2.00           C      5.265
ATOM    652  CB  VAL A  88      28.315 -31.718 -34.261  1.00  4.03           C      5.288
ATOM    653  CG1 VAL A  88      28.784 -31.285 -35.653  1.00  2.00           C      4.955
ATOM    654  CG2 VAL A  88      27.167 -32.718 -34.362  1.00  2.00           C      4.328
ATOM    665  CA  MET A  90      32.856 -27.640 -36.638  1.00  7.40           C      5.247
ATOM    668  CB  MET A  90      31.455 -27.292 -37.159  1.00  6.93           C      5.036
ATOM    669  CG  MET A  90      30.635 -26.410 -36.229  1.00 12.94           C      5.124
ATOM    670  SD  MET A  90      29.838 -27.361 -34.911  1.00 17.69           S      4.976
ATOM    671  CE  MET A  90      29.498 -26.129 -33.712  1.00 17.25           C      4.837
ATOM    675  O   VAL A  91      31.958 -23.031 -37.149  1.00 19.40           O      5.238
ATOM    738  CD1 LEU A  99      25.429 -27.999 -33.148  1.00  2.00           C      5.112
ATOM    752  CB  VAL A 101      23.120 -32.766 -31.498  1.00  2.00           C      5.272
ATOM    753  CG1 VAL A 101      21.733 -32.539 -32.102  1.00  4.85           C      5.104
ATOM    754  CG2 VAL A 101      24.069 -31.664 -31.913  1.00  2.00           C      4.774
ATOM    767  CB  ASP A 103      19.307 -37.597 -33.630  1.00  3.05           C      4.843
ATOM    768  CG  ASP A 103      19.837 -36.452 -34.485  1.00  4.44           C      4.469
ATOM    769  OD1 ASP A 103      19.757 -35.274 -34.071  1.00  6.13           O      4.354
ATOM    770  OD2 ASP A 103      20.346 -36.739 -35.589  1.00  3.54           O      4.989
ATOM    880  SD  MET A 116      17.094 -35.273 -36.969  1.00  2.00           S      4.892
ATOM    881  CE  MET A 116      18.505 -34.841 -37.984  1.00  2.00           C      4.463
ATOM    895  CB  ALA A 118      18.583 -32.560 -34.472  1.00  2.00           C      5.223
ATOM    913  CG  TRP A 120      21.000 -28.615 -31.796  1.00  4.22           C      5.198
ATOM    914  CD1 TRP A 120      20.391 -29.410 -32.742  1.00  2.57           C      4.339
ATOM    915  CD2 TRP A 120      21.425 -27.436 -32.486  1.00  2.00           C      5.152
ATOM    916  NE1 TRP A 120      20.419 -28.792 -33.970  1.00  2.00           N      4.931
ATOM    917  CE2 TRP A 120      21.050 -27.583 -33.841  1.00  4.07           C      4.241
ATOM    919  CZ2 TRP A 120      21.320 -26.607 -34.798  1.00  3.81           C      4.533
ATOM    920  CZ3 TRP A 120      22.357 -25.303 -33.047  1.00  2.00           C      4.800
ATOM    921  CH2 TRP A 120      21.974 -25.478 -34.383  1.00  3.04           C      4.519
