# Supplementary material for: A mathematical representation of protein binding sites using structural dispersion of atoms from principal axes for classification of binding ligands
Source: PLoS One. 2021 Apr 8;16(4):e0244905. doi: 10.1371/journal.pone.0244905 (PMC8031081; doi:10.1371/journal.pone.0244905)
Supplement: S1 Data — (ZIP) [file pone.0244905.s006.zip › pdbligand5_3_906/1E4G.lig.ATP.pdb]

ATOM     74  OD1 ASP T  14      30.012  15.837  45.550  1.00 36.02           O      4.976
ATOM     78  C   ILE T  15      25.619  13.461  43.456  1.00 30.13           C      4.986
ATOM     79  O   ILE T  15      26.082  12.322  43.542  1.00 31.51           O      5.165
ATOM     84  N   GLY T  16      24.989  14.053  44.458  1.00 30.75           N      5.248
ATOM     85  CA  GLY T  16      24.811  13.354  45.710  1.00 29.79           C      3.965
ATOM     86  C   GLY T  16      23.358  12.998  45.890  1.00 31.51           C      4.356
ATOM     87  O   GLY T  16      22.482  13.528  45.206  1.00 30.39           O      5.110
ATOM     88  N   SER T  17      23.096  12.098  46.826  1.00 33.39           N      3.683
ATOM     89  CA  SER T  17      21.737  11.672  47.099  1.00 34.94           C      4.678
ATOM     90  C   SER T  17      20.899  12.764  47.729  1.00 33.49           C      4.892
ATOM     91  O   SER T  17      19.681  12.657  47.754  1.00 34.08           O      4.963
ATOM     92  CB  SER T  17      21.739  10.463  48.025  1.00 35.53           C      4.491
ATOM     93  OG  SER T  17      22.435  10.758  49.213  1.00 42.58           O      3.659
ATOM     94  N   ARG T  18      21.539  13.812  48.234  1.00 33.08           N      5.124
ATOM     95  CA  ARG T  18      20.799  14.884  48.879  1.00 34.17           C      4.484
ATOM     96  C   ARG T  18      20.992  16.221  48.182  1.00 33.68           C      4.814
ATOM     97  O   ARG T  18      20.057  17.014  48.061  1.00 33.16           O      4.535
ATOM     98  CB  ARG T  18      21.215  14.984  50.349  1.00 37.95           C      4.153
ATOM     99  CG  ARG T  18      20.118  15.469  51.275  1.00 43.45           C      4.597
ATOM    100  CD  ARG T  18      19.775  16.909  50.996  1.00 50.53           C      5.137
ATOM    101  NE  ARG T  18      18.336  17.140  51.073  1.00 58.31           N      5.147
ATOM    105  N   TYR T  19      22.207  16.478  47.722  1.00 33.30           N      4.107
ATOM    106  CA  TYR T  19      22.487  17.727  47.038  1.00 34.07           C      5.019
ATOM    107  C   TYR T  19      23.329  17.482  45.805  1.00 33.36           C      5.210
ATOM    108  O   TYR T  19      24.128  16.546  45.766  1.00 32.38           O      4.462
ATOM    109  CB  TYR T  19      23.254  18.700  47.946  1.00 37.63           C      5.076
ATOM    110  CG  TYR T  19      22.594  19.026  49.267  1.00 41.83           C      4.390
ATOM    111  CD1 TYR T  19      23.124  18.539  50.468  1.00 44.18           C      4.867
ATOM    113  CE1 TYR T  19      22.545  18.856  51.700  1.00 45.63           C      5.096
ATOM    115  CZ  TYR T  19      21.419  19.671  51.736  1.00 46.96           C      4.986
ATOM    116  OH  TYR T  19      20.845  19.980  52.952  1.00 48.29           O      5.274
ATOM    131  CD  LYS T  21      27.566  18.610  46.412  1.00 35.45           C      4.813
ATOM    132  CE  LYS T  21      27.107  18.365  47.827  1.00 40.48           C      4.806
ATOM    133  NZ  LYS T  21      27.211  16.925  48.171  1.00 44.76           N      4.896
ATOM    333  CG  GLU T  47      22.582   7.073  46.929  1.00 80.68           C      4.465
ATOM    334  CD  GLU T  47      22.613   8.339  46.064  1.00 82.54           C      3.987
ATOM    335  OE1 GLU T  47      23.701   8.701  45.554  1.00 82.24           O      4.950
ATOM    336  OE2 GLU T  47      21.540   8.979  45.906  1.00 83.27           O      4.580
ATOM    627  N   SER T  84      27.766   9.194  43.657  1.00 23.92           N      5.254
ATOM    628  CA  SER T  84      27.999   8.257  44.741  1.00 27.12           C      5.024
ATOM    631  CB  SER T  84      27.460   8.852  46.044  1.00 28.33           C      4.158
ATOM    632  OG  SER T  84      27.790  10.231  46.134  1.00 34.28           O      3.549
ATOM   1503  CB  SER T 190      30.919  11.120  44.618  1.00 28.64           C      5.239
ATOM   1504  OG  SER T 190      30.826  12.385  45.231  1.00 31.64           O      4.714
ATOM   1662  OD1 ASN T 212      32.002  12.563  51.743  1.00 24.85           O      5.151
ATOM   1663  ND2 ASN T 212      30.483  10.940  51.414  1.00 24.32           N      5.115
ATOM   1666  C   LEU T 213      28.637  11.476  55.254  1.00 29.44           C      4.416
ATOM   1667  O   LEU T 213      28.010  12.518  55.488  1.00 28.49           O      4.779
ATOM   1672  N   GLY T 214      28.353  10.651  54.247  1.00 29.73           N      4.402
ATOM   1673  CA  GLY T 214      27.283  10.933  53.310  1.00 30.01           C      4.554
ATOM   1674  C   GLY T 214      25.865  10.737  53.800  1.00 31.04           C      4.889
ATOM   1675  O   GLY T 214      25.618  10.398  54.961  1.00 32.63           O      4.878
ATOM   1676  N   TYR T 215      24.925  10.925  52.883  1.00 31.15           N      4.102
ATOM   1677  CA  TYR T 215      23.505  10.815  53.183  1.00 30.87           C      4.952
ATOM   1678  C   TYR T 215      22.933   9.408  53.438  1.00 30.68           C      5.127
ATOM   1680  CB  TYR T 215      22.715  11.501  52.068  1.00 31.59           C      4.535
ATOM   1681  CG  TYR T 215      21.244  11.608  52.355  1.00 33.45           C      4.873
ATOM   1682  CD1 TYR T 215      20.771  12.458  53.349  1.00 32.51           C      4.978
ATOM   1684  CE1 TYR T 215      19.421  12.543  53.633  1.00 34.27           C      5.107
ATOM   1686  CZ  TYR T 215      18.521  11.764  52.922  1.00 36.37           C      4.855
ATOM   1688  N   ASN T 216      23.033   8.508  52.456  1.00 30.05           N      5.088
ATOM   1699  O   PHE T 217      27.069   7.602  53.620  1.00 23.09           O      4.806
ATOM   1704  CE1 PHE T 217      26.420   5.425  49.156  1.00 26.02           C      5.253
ATOM   1893  CG1 ILE T 242      18.610  13.874  58.899  1.00 28.39           C      4.773
ATOM   1895  CD1 ILE T 242      18.851  14.196  57.429  1.00 26.15           C      4.464
ATOM   2003  CA  GLU T 257      17.233  17.953  59.265  1.00 40.90           C      5.224
ATOM   2006  CB  GLU T 257      17.093  17.855  57.754  1.00 42.28           C      5.047
ATOM   2007  CG  GLU T 257      18.395  18.056  57.019  1.00 46.24           C      4.525
ATOM   2008  CD  GLU T 257      18.241  17.916  55.520  1.00 49.84           C      4.236
ATOM   2009  OE1 GLU T 257      19.259  17.681  54.833  1.00 51.73           O      5.197
ATOM   2010  OE2 GLU T 257      17.103  18.049  55.026  1.00 52.61           O      4.790
ATOM   2032  C   ILE T 260      21.526  19.708  62.474  1.00 29.58           C      5.243
ATOM   2033  O   ILE T 260      22.584  19.923  63.059  1.00 30.51           O      4.753
ATOM   2034  CB  ILE T 260      20.477  17.458  62.116  1.00 29.79           C      4.927
ATOM   2036  CG2 ILE T 260      21.891  17.020  61.737  1.00 25.89           C      5.164
ATOM   2037  CD1 ILE T 260      19.499  15.079  61.982  1.00 29.51           C      4.994
ATOM   2038  N   ILE T 261      21.175  20.314  61.351  1.00 29.44           N      5.020
ATOM   2039  CA  ILE T 261      22.038  21.273  60.686  1.00 29.61           C      4.759
ATOM   2040  C   ILE T 261      22.284  22.519  61.521  1.00 31.46           C      4.974
ATOM   2041  O   ILE T 261      23.394  23.049  61.537  1.00 32.84           O      4.493
ATOM   2042  CB  ILE T 261      21.437  21.703  59.321  1.00 28.94           C      5.294
ATOM   2043  CG1 ILE T 261      21.343  20.488  58.390  1.00 29.50           C      4.285
ATOM   2044  CG2 ILE T 261      22.284  22.785  58.692  1.00 23.41           C      5.292
ATOM   2045  CD1 ILE T 261      20.767  20.782  57.026  1.00 26.98           C      5.071
ATOM   2574  CA  GLY T 336      30.811  15.136  53.495  1.00 29.10           C      5.007
ATOM   2575  C   GLY T 336      30.005  15.938  54.500  1.00 28.76           C      4.734
ATOM   2576  O   GLY T 336      30.550  16.504  55.443  1.00 28.19           O      5.163
ATOM   2577  N   GLY T 337      28.695  15.981  54.306  1.00 29.20           N      3.582
ATOM   2578  CA  GLY T 337      27.833  16.732  55.206  1.00 30.88           C      3.941
ATOM   2579  C   GLY T 337      28.064  16.494  56.690  1.00 31.34           C      5.222
ATOM   2580  O   GLY T 337      28.103  17.447  57.468  1.00 31.19           O      4.306
ATOM   2581  N   GLY T 338      28.208  15.227  57.077  1.00 30.90           N      5.066
ATOM   2582  CA  GLY T 338      28.439  14.883  58.468  1.00 29.01           C      4.993
ATOM   2590  N   LYS T 340      30.529  18.281  58.965  1.00 29.97           N      5.163
ATOM   2591  CA  LYS T 340      30.182  19.621  59.411  1.00 32.10           C      5.281
ATOM   2592  C   LYS T 340      29.485  19.673  60.772  1.00 32.73           C      4.514
ATOM   2593  O   LYS T 340      29.222  20.763  61.288  1.00 34.63           O      4.439
ATOM   2594  CB  LYS T 340      29.283  20.298  58.389  1.00 33.12           C      4.793
ATOM   2595  CG  LYS T 340      29.854  20.449  57.002  1.00 36.33           C      4.871
ATOM   2596  CD  LYS T 340      28.710  20.832  56.069  1.00 38.42           C      5.124
ATOM   2597  CE  LYS T 340      29.178  21.351  54.727  1.00 39.62           C      5.280
ATOM   2598  NZ  LYS T 340      28.045  21.978  53.976  1.00 39.51           N      4.919
ATOM   2599  N   ILE T 341      29.150  18.521  61.346  1.00 30.87           N      5.023
ATOM   2600  CA  ILE T 341      28.515  18.532  62.656  1.00 29.47           C      4.378
ATOM   2603  CB  ILE T 341      28.021  17.129  63.071  1.00 28.69           C      5.186
ATOM   2604  CG1 ILE T 341      26.928  16.655  62.106  1.00 28.02           C      4.621
ATOM   2606  CD1 ILE T 341      26.239  15.379  62.535  1.00 28.06           C      4.658
ATOM   2613  CD  PRO T 342      27.994  20.777  64.540  1.00 31.58           C      5.257
ATOM   2899  CA  SER T 380      30.533  19.291  50.779  1.00 36.24           C      5.169
ATOM   2902  CB  SER T 380      29.174  19.951  51.036  1.00 38.59           C      4.503
ATOM   2903  OG  SER T 380      28.682  19.628  52.327  1.00 43.08           O      5.184
