# Supplementary material for: A mathematical representation of protein binding sites using structural dispersion of atoms from principal axes for classification of binding ligands
Source: PLoS One. 2021 Apr 8;16(4):e0244905. doi: 10.1371/journal.pone.0244905 (PMC8031081; doi:10.1371/journal.pone.0244905)
Supplement: S1 Data — (ZIP) [file pone.0244905.s006.zip › pdbligand5_3_906/1E55.lig.GLC.pdb]

ATOM    229  CD  GLN A  38      27.315  -1.418  21.698  1.00 21.25           C      4.822
ATOM    230  OE1 GLN A  38      26.258  -1.020  22.188  1.00 22.01           O      4.911
ATOM    231  NE2 GLN A  38      28.388  -1.691  22.430  1.00 17.73           N      4.787
ATOM   1073  ND1 HIS A 142      22.222   1.824  22.862  1.00 26.70           N      4.848
ATOM   1074  CD2 HIS A 142      23.825   3.003  21.962  1.00 27.14           C      4.928
ATOM   1075  CE1 HIS A 142      23.291   1.677  23.625  1.00 27.84           C      4.963
ATOM   1076  NE2 HIS A 142      24.278   2.382  23.101  1.00 28.63           N      4.905
ATOM   1088  CZ2 TRP A 143      26.391   5.527  24.323  1.00 20.00           C      4.487
ATOM   1089  CZ3 TRP A 143      27.968   4.406  22.867  1.00 19.30           C      5.166
ATOM   1090  CH2 TRP A 143      27.500   4.741  24.148  1.00 19.09           C      4.887
ATOM   1478  CG  ASN A 190      20.942   3.550  26.153  1.00 26.92           C      5.051
ATOM   1480  ND2 ASN A 190      22.144   3.060  25.907  1.00 28.76           N      4.997
ATOM   1482  CA  ASP A 191      23.297   7.414  27.231  1.00 25.20           C      5.287
ATOM   1485  CB  ASP A 191      24.434   6.441  26.896  1.00 29.46           C      4.764
ATOM   1486  CG  ASP A 191      24.308   5.121  27.620  1.00 33.92           C      5.092
ATOM   1487  OD1 ASP A 191      23.994   5.131  28.825  1.00 36.88           O      4.235
ATOM   1488  OD2 ASP A 191      24.536   4.067  26.987  1.00 37.66           O      4.591
ATOM   1509  CB  THR A 194      28.207   8.123  27.011  1.00 20.42           C      4.230
ATOM   1510  OG1 THR A 194      28.154   7.768  28.400  1.00 20.98           O      5.226
ATOM   1511  CG2 THR A 194      29.466   7.528  26.399  1.00 20.75           C      3.502
ATOM   1545  CE2 PHE A 198      33.411   7.582  26.614  1.00 26.49           C      4.951
ATOM   1596  CE2 PHE A 205      30.225   6.738  23.044  1.00 20.28           C      5.244
ATOM   1597  CZ  PHE A 205      31.160   5.726  23.224  1.00 22.91           C      4.845
ATOM   2019  CA  ASP A 261      24.459   6.658  31.603  1.00 22.71           C      4.879
ATOM   2022  CB  ASP A 261      25.539   6.818  30.532  1.00 24.09           C      5.299
ATOM   2023  CG  ASP A 261      25.832   8.274  30.209  1.00 28.61           C      5.230
ATOM   2599  CB  ASN A 331      23.278   2.912  31.478  1.00 15.90           C      4.250
ATOM   2600  CG  ASN A 331      22.155   2.768  30.482  1.00 17.92           C      4.652
ATOM   2602  ND2 ASN A 331      22.163   3.601  29.449  1.00 14.96           N      4.300
ATOM   2621  CD1 TYR A 333      27.696   1.071  32.643  1.00 21.35           C      4.625
ATOM   2622  CD2 TYR A 333      28.677  -1.108  32.710  1.00 19.54           C      5.272
ATOM   2623  CE1 TYR A 333      26.993   0.722  31.491  1.00 20.08           C      3.984
ATOM   2624  CE2 TYR A 333      27.977  -1.469  31.563  1.00 21.39           C      5.188
ATOM   2625  CZ  TYR A 333      27.141  -0.552  30.959  1.00 22.00           C      4.323
ATOM   2626  OH  TYR A 333      26.463  -0.909  29.815  1.00 22.69           O      4.351
ATOM   2963  CE2 TRP A 378      33.612   1.445  30.881  1.00 23.11           C      5.189
ATOM   2965  CZ2 TRP A 378      32.255   1.146  30.718  1.00 23.84           C      4.531
ATOM   2967  CH2 TRP A 378      31.382   1.624  31.666  1.00 25.68           C      4.384
ATOM   3196  CB  GLU A 406      23.185  -0.572  30.695  1.00 20.28           C      5.225
ATOM   3197  CG  GLU A 406      22.706  -0.423  29.272  1.00 21.14           C      4.752
ATOM   3198  CD  GLU A 406      23.638   0.444  28.452  1.00 22.30           C      4.334
ATOM   3199  OE1 GLU A 406      24.784   0.679  28.903  1.00 21.08           O      4.332
ATOM   3200  OE2 GLU A 406      23.229   0.887  27.360  1.00 23.06           O      4.433
ATOM   3597  CB  TRP A 457      24.966  -3.925  29.932  1.00 25.61           C      5.070
ATOM   3598  CG  TRP A 457      25.616  -3.551  28.606  1.00 23.40           C      5.183
ATOM   3599  CD1 TRP A 457      26.949  -3.569  28.314  1.00 24.16           C      5.041
ATOM   3600  CD2 TRP A 457      24.947  -3.156  27.390  1.00 23.62           C      4.817
ATOM   3601  NE1 TRP A 457      27.155  -3.207  26.999  1.00 23.93           N      4.599
ATOM   3602  CE2 TRP A 457      25.945  -2.949  26.411  1.00 21.55           C      4.443
ATOM   3603  CE3 TRP A 457      23.603  -2.957  27.037  1.00 19.71           C      5.276
ATOM   3604  CZ2 TRP A 457      25.644  -2.550  25.101  1.00 21.32           C      4.578
ATOM   3605  CZ3 TRP A 457      23.301  -2.559  25.732  1.00 19.98           C      4.776
ATOM   3606  CH2 TRP A 457      24.322  -2.360  24.781  1.00 21.50           C      5.038
ATOM   3657  CA  GLU A 464      32.430  -1.966  21.797  1.00 24.11           C      5.298
ATOM   3660  CB  GLU A 464      33.237  -2.543  22.961  1.00 25.96           C      5.083
ATOM   3661  CG  GLU A 464      32.603  -3.795  23.534  1.00 26.93           C      4.711
ATOM   3662  CD  GLU A 464      31.208  -3.531  24.082  1.00 28.98           C      4.371
ATOM   3663  OE1 GLU A 464      30.867  -2.347  24.324  1.00 29.33           O      4.832
ATOM   3664  OE2 GLU A 464      30.453  -4.507  24.280  1.00 28.14           O      4.796
ATOM   3671  CD1 TRP A 465      30.141   1.580  22.442  1.00 23.33           C      5.044
ATOM   3673  NE1 TRP A 465      28.777   1.407  22.324  1.00 21.68           N      4.602
ATOM   3741  CB  TYR A 473      29.926  -6.195  27.284  1.00 22.59           C      4.851
ATOM   3742  CG  TYR A 473      30.742  -5.038  27.809  1.00 22.27           C      4.480
ATOM   3743  CD1 TYR A 473      31.831  -4.537  27.097  1.00 24.50           C      4.308
ATOM   3744  CD2 TYR A 473      30.406  -4.427  29.015  1.00 23.31           C      5.152
ATOM   3745  CE1 TYR A 473      32.564  -3.443  27.575  1.00 23.38           C      5.269
ATOM   3746  CE2 TYR A 473      31.129  -3.340  29.501  1.00 23.98           C      4.677
ATOM   3747  CZ  TYR A 473      32.198  -2.855  28.780  1.00 23.84           C      4.739
ATOM   3748  OH  TYR A 473      32.879  -1.767  29.263  1.00 24.62           O      4.818
