# Supplementary material for: A mathematical representation of protein binding sites using structural dispersion of atoms from principal axes for classification of binding ligands
Source: PLoS One. 2021 Apr 8;16(4):e0244905. doi: 10.1371/journal.pone.0244905 (PMC8031081; doi:10.1371/journal.pone.0244905)
Supplement: S1 Data — (ZIP) [file pone.0244905.s006.zip › pdbligand5_3_906/1E5D.lig.FMN.pdb]

ATOM   2074  O   ASP A 260      41.265  37.823  57.326  1.00 10.67           O      4.934
ATOM   2080  CA  SER A 261      41.016  40.319  58.370  1.00 10.42           C      4.628
ATOM   2081  C   SER A 261      40.611  41.778  58.450  1.00 10.11           C      4.752
ATOM   2082  O   SER A 261      41.195  42.618  57.758  1.00 13.84           O      4.905
ATOM   2083  CB  SER A 261      42.052  39.981  59.434  1.00 10.14           C      4.458
ATOM   2084  OG  SER A 261      41.549  40.246  60.732  1.00 15.63           O      4.756
ATOM   2085  N   MET A 262      39.619  42.107  59.271  1.00 11.11           N      5.104
ATOM   2086  CA  MET A 262      39.289  43.528  59.412  1.00 10.93           C      4.744
ATOM   2087  C   MET A 262      39.825  44.057  60.736  1.00  9.74           C      4.657
ATOM   2088  O   MET A 262      40.446  45.116  60.743  1.00 21.94           O      4.786
ATOM   2089  CB  MET A 262      37.783  43.786  59.302  1.00 13.23           C      5.237
ATOM   2090  CG  MET A 262      37.178  43.149  58.061  1.00 15.07           C      4.234
ATOM   2091  SD  MET A 262      35.381  43.073  58.090  1.00 20.60           S      5.019
ATOM   2092  CE  MET A 262      35.130  41.527  58.973  1.00  9.97           C      4.946
ATOM   2093  N   TRP A 263      39.586  43.328  61.815  1.00  4.50           N      5.090
ATOM   2094  CA  TRP A 263      39.940  43.788  63.159  1.00 13.72           C      4.235
ATOM   2095  C   TRP A 263      41.006  42.923  63.814  1.00 13.17           C      4.151
ATOM   2096  O   TRP A 263      41.190  42.903  65.027  1.00 22.62           O      4.804
ATOM   2097  CB  TRP A 263      38.675  43.877  64.040  1.00 10.96           C      4.998
ATOM   2098  CG  TRP A 263      37.862  45.064  63.591  1.00 14.88           C      4.808
ATOM   2099  CD1 TRP A 263      36.709  45.058  62.857  1.00 14.70           C      4.451
ATOM   2101  NE1 TRP A 263      36.286  46.358  62.656  1.00 16.58           N      4.235
ATOM   2107  N   HIS A 264      41.754  42.205  62.987  1.00 10.87           N      3.950
ATOM   2108  CA  HIS A 264      42.947  41.491  63.396  1.00 12.83           C      4.715
ATOM   2109  C   HIS A 264      42.736  40.236  64.205  1.00 11.05           C      4.503
ATOM   2110  O   HIS A 264      43.753  39.644  64.590  1.00 12.34           O      4.988
ATOM   2111  CB  HIS A 264      43.848  42.453  64.224  1.00  8.70           C      5.062
ATOM   2117  N   SER A 265      41.510  39.800  64.481  1.00  8.54           N      4.519
ATOM   2118  CA  SER A 265      41.464  38.557  65.271  1.00 10.61           C      4.819
ATOM   2119  C   SER A 265      41.841  37.390  64.374  1.00 12.71           C      5.035
ATOM   2120  O   SER A 265      42.557  36.467  64.773  1.00 14.54           O      4.684
ATOM   2121  CB  SER A 265      40.100  38.342  65.911  1.00 15.91           C      4.537
ATOM   2122  OG  SER A 265      39.801  39.337  66.872  1.00 17.55           O      4.454
ATOM   2123  N   THR A 266      41.365  37.412  63.124  1.00  8.15           N      4.332
ATOM   2124  CA  THR A 266      41.782  36.328  62.228  1.00  7.27           C      5.217
ATOM   2125  C   THR A 266      43.286  36.406  62.011  1.00 13.72           C      4.327
ATOM   2127  CB  THR A 266      41.032  36.376  60.892  1.00 15.77           C      4.910
ATOM   2128  OG1 THR A 266      39.624  36.294  61.155  1.00 14.14           O      3.924
ATOM   2129  CG2 THR A 266      41.389  35.179  60.024  1.00  9.45           C      4.391
ATOM   2130  N   GLU A 267      43.847  37.613  62.126  1.00 16.12           N      4.353
ATOM   2469  N   PRO A 312      37.565  36.146  58.464  1.00 18.68           N      5.208
ATOM   2470  CA  PRO A 312      36.460  36.418  59.385  1.00 12.66           C      4.646
ATOM   2471  C   PRO A 312      35.158  36.302  58.615  1.00 13.84           C      4.444
ATOM   2473  CB  PRO A 312      36.717  37.865  59.800  1.00 17.18           C      4.907
ATOM   2474  CG  PRO A 312      37.439  38.461  58.635  1.00 19.06           C      4.602
ATOM   2475  CD  PRO A 312      38.311  37.351  58.096  1.00 18.66           C      5.054
ATOM   2476  N   THR A 313      34.018  36.215  59.291  1.00 16.43           N      5.156
ATOM   2477  CA  THR A 313      32.787  36.233  58.498  1.00 12.12           C      4.767
ATOM   2478  C   THR A 313      32.403  37.662  58.146  1.00 13.24           C      4.394
ATOM   2479  O   THR A 313      32.201  38.532  58.988  1.00 17.06           O      3.554
ATOM   2480  CB  THR A 313      31.627  35.556  59.246  1.00 12.45           C      4.066
ATOM   2481  OG1 THR A 313      32.008  34.195  59.481  1.00 10.13           O      5.108
ATOM   2482  CG2 THR A 313      30.389  35.553  58.371  1.00 10.79           C      4.390
ATOM   2483  N   HIS A 314      32.292  37.917  56.845  1.00 16.63           N      5.262
ATOM   2484  CA  HIS A 314      31.884  39.243  56.404  1.00 16.10           C      4.822
ATOM   2485  C   HIS A 314      30.585  39.105  55.619  1.00 17.87           C      4.579
ATOM   2486  O   HIS A 314      30.607  38.467  54.570  1.00 15.27           O      4.912
ATOM   2487  CB  HIS A 314      32.972  39.896  55.555  1.00 11.73           C      4.910
ATOM   2488  CG  HIS A 314      32.635  41.275  55.084  1.00  9.73           C      5.032
ATOM   2489  ND1 HIS A 314      32.375  41.585  53.770  1.00  8.33           N      5.288
ATOM   2490  CD2 HIS A 314      32.505  42.440  55.764  1.00 13.98           C      4.755
ATOM   2491  CE1 HIS A 314      32.107  42.872  53.660  1.00 17.63           C      5.257
ATOM   2492  NE2 HIS A 314      32.180  43.425  54.861  1.00 16.92           N      4.217
ATOM   2493  N   ASN A 315      29.519  39.689  56.151  1.00 16.03           N      4.863
ATOM   2494  CA  ASN A 315      28.212  39.605  55.504  1.00 16.46           C      5.262
ATOM   2495  C   ASN A 315      27.880  38.178  55.083  1.00 11.80           C      5.281
ATOM   2496  O   ASN A 315      27.681  37.893  53.902  1.00 20.41           O      4.644
ATOM   2497  CB  ASN A 315      28.164  40.557  54.306  1.00 16.11           C      4.676
ATOM   2498  CG  ASN A 315      28.308  42.004  54.737  1.00 20.57           C      5.148
ATOM   2499  OD1 ASN A 315      27.831  42.438  55.785  1.00 17.04           O      4.745
ATOM   2500  ND2 ASN A 315      28.986  42.773  53.896  1.00 17.55           N      4.941
ATOM   2501  N   ASN A 316      27.835  37.275  56.057  1.00 12.48           N      4.265
ATOM   2502  CA  ASN A 316      27.393  35.904  55.827  1.00 19.23           C      4.808
ATOM   2503  C   ASN A 316      28.307  35.128  54.897  1.00 21.43           C      5.010
ATOM   2505  CB  ASN A 316      25.956  35.922  55.268  1.00 11.25           C      4.500
ATOM   2506  CG  ASN A 316      25.056  36.613  56.291  1.00 14.98           C      5.240
ATOM   2507  OD1 ASN A 316      24.460  37.648  56.015  1.00 26.54           O      5.286
ATOM   2508  ND2 ASN A 316      25.004  36.018  57.481  1.00 19.83           N      4.584
ATOM   2509  N   GLY A 317      29.508  35.662  54.700  1.00 19.05           N      5.117
ATOM   2709  N   SER A 344      37.338  34.177  62.546  1.00 13.46           N      4.931
ATOM   2710  CA  SER A 344      36.572  34.792  63.616  1.00  8.38           C      4.605
ATOM   2711  C   SER A 344      35.233  35.225  63.042  1.00 11.01           C      5.195
ATOM   2712  O   SER A 344      35.142  35.519  61.847  1.00 16.13           O      4.892
ATOM   2713  CB  SER A 344      37.345  35.962  64.210  1.00  6.92           C      3.916
ATOM   2714  OG  SER A 344      36.753  36.421  65.402  1.00 17.55           O      4.847
ATOM   2715  N   PHE A 345      34.194  35.246  63.850  1.00 12.32           N      5.015
ATOM   2716  CA  PHE A 345      32.843  35.562  63.408  1.00 12.44           C      4.263
ATOM   2717  C   PHE A 345      32.130  36.273  64.553  1.00 14.55           C      4.038
ATOM   2718  O   PHE A 345      32.629  36.199  65.683  1.00 15.90           O      5.151
ATOM   2719  CB  PHE A 345      32.055  34.312  62.991  1.00 13.33           C      4.641
ATOM   2720  CG  PHE A 345      31.716  33.441  64.193  1.00 13.60           C      4.625
ATOM   2722  CD2 PHE A 345      30.440  33.448  64.733  1.00 21.01           C      5.272
ATOM   2726  N   GLY A 346      31.019  36.928  64.265  1.00 16.14           N      3.015
ATOM   2727  CA  GLY A 346      30.307  37.690  65.280  1.00 16.26           C      3.569
ATOM   2728  C   GLY A 346      28.962  37.092  65.635  1.00 20.06           C      4.176
ATOM   2729  O   GLY A 346      28.462  37.248  66.750  1.00 33.35           O      5.288
ATOM   2730  N   TRP A 347      28.336  36.389  64.695  1.00 26.01           N      3.868
ATOM   2731  CA  TRP A 347      27.041  35.775  64.968  1.00 23.87           C      5.036
ATOM   2732  C   TRP A 347      26.746  34.627  64.013  1.00 21.86           C      4.404
ATOM   2733  O   TRP A 347      26.579  33.490  64.450  1.00 36.43           O      4.341
ATOM   2734  CB  TRP A 347      25.926  36.814  64.901  1.00 18.84           C      4.676
ATOM   2735  CG  TRP A 347      25.841  37.670  63.682  1.00 22.25           C      4.626
ATOM   2736  CD1 TRP A 347      25.087  37.440  62.563  1.00 22.66           C      5.058
ATOM   2737  CD2 TRP A 347      26.531  38.906  63.449  1.00 18.67           C      3.907
ATOM   2738  NE1 TRP A 347      25.265  38.452  61.651  1.00 21.33           N      4.748
ATOM   2739  CE2 TRP A 347      26.149  39.364  62.173  1.00 19.24           C      4.024
ATOM   2740  CE3 TRP A 347      27.434  39.665  64.199  1.00 18.71           C      3.791
ATOM   2741  CZ2 TRP A 347      26.638  40.551  61.624  1.00 15.78           C      4.058
ATOM   2742  CZ3 TRP A 347      27.919  40.838  63.657  1.00 16.20           C      3.790
ATOM   2743  CH2 TRP A 347      27.520  41.265  62.384  1.00 16.03           C      3.921
ATOM   2744  N   SER A 348      26.674  34.907  62.717  1.00 26.19           N      4.848
ATOM   2745  CA  SER A 348      26.296  33.871  61.756  1.00 26.90           C      4.495
ATOM   2746  C   SER A 348      27.412  32.843  61.616  1.00 30.21           C      4.844
ATOM   2747  O   SER A 348      27.130  31.641  61.633  1.00 24.69           O      5.166
ATOM   2748  CB  SER A 348      25.916  34.483  60.414  1.00 25.14           C      4.434
ATOM   2749  OG  SER A 348      26.809  35.475  59.972  1.00 20.00           O      4.632
ATOM   2750  N   GLY A 349      28.666  33.273  61.503  1.00 24.64           N      5.208
ATOM   2751  CA  GLY A 349      29.785  32.353  61.531  1.00 15.42           C      5.083
ATOM   2761  OE1 GLU A 350      27.401  33.450  58.273  1.00 21.56           O      5.198
ATOM   2940  C   LYS A 374      34.469  35.556  68.705  1.00 22.54           C      5.252
ATOM   2947  N   ASN A 375      34.559  36.494  67.771  1.00 18.97           N      5.280
ATOM   2948  CA  ASN A 375      35.351  37.691  68.025  1.00 21.06           C      5.003
ATOM   2949  C   ASN A 375      36.779  37.397  68.456  1.00 19.70           C      5.245
ATOM   2950  O   ASN A 375      37.494  36.676  67.762  1.00 19.29           O      5.242
ATOM   2951  CB  ASN A 375      34.631  38.538  69.086  1.00 14.47           C      4.169
ATOM   2952  CG  ASN A 375      33.254  38.904  68.559  1.00 19.38           C      4.870
ATOM   2954  ND2 ASN A 375      33.247  39.402  67.326  1.00 15.10           N      4.983
ATOM   2955  N   VAL A 376      37.178  37.972  69.587  1.00 15.74           N      4.862
ATOM   3357  CB  TYR B  26      35.045  45.608  54.755  1.00 10.80           C      4.683
ATOM   3358  CG  TYR B  26      34.258  46.733  55.373  1.00 17.31           C      4.098
ATOM   3359  CD1 TYR B  26      34.559  47.206  56.644  1.00 21.34           C      5.260
ATOM   3360  CD2 TYR B  26      33.202  47.332  54.698  1.00 20.13           C      4.356
ATOM   3361  CE1 TYR B  26      33.835  48.237  57.214  1.00 20.57           C      4.112
ATOM   3362  CE2 TYR B  26      32.473  48.363  55.252  1.00 18.28           C      4.505
ATOM   3363  CZ  TYR B  26      32.797  48.810  56.515  1.00 23.19           C      4.382
ATOM   3364  OH  TYR B  26      32.084  49.838  57.089  1.00 39.12           O      5.111
ATOM   3806  CG  GLU B  81      33.511  47.374  64.757  1.00 17.32           C      4.836
ATOM   3807  CD  GLU B  81      32.795  47.642  63.445  1.00 19.80           C      5.163
ATOM   3808  OE1 GLU B  81      31.543  47.672  63.436  1.00 28.46           O      5.153
ATOM   3809  OE2 GLU B  81      33.495  47.837  62.438  1.00 21.68           O      4.916
ATOM   4044  CE1 HIS B 113      33.310  42.143  69.136  1.00 29.08           C      5.090
ATOM   4045  NE2 HIS B 113      34.448  42.546  68.598  1.00 30.07           N      4.620
ATOM   4325  ND1 HIS B 146      28.221  46.836  61.215  1.00 13.31           N      5.266
ATOM   4327  CE1 HIS B 146      29.300  47.313  61.818  1.00 21.54           C      4.941
ATOM   4334  CG  TRP B 147      28.183  44.630  64.518  1.00 24.02           C      5.272
ATOM   4335  CD1 TRP B 147      28.323  44.486  63.169  1.00 24.75           C      4.995
ATOM   4336  CD2 TRP B 147      29.477  44.369  65.085  1.00 18.76           C      4.854
ATOM   4337  NE1 TRP B 147      29.624  44.160  62.859  1.00 24.94           N      5.259
ATOM   4338  CE2 TRP B 147      30.348  44.079  64.021  1.00 23.80           C      5.126
ATOM   4340  CZ2 TRP B 147      31.690  43.781  64.237  1.00 17.49           C      4.084
ATOM   4341  CZ3 TRP B 147      31.302  44.057  66.604  1.00 15.47           C      4.598
ATOM   4342  CH2 TRP B 147      32.150  43.771  65.520  1.00 16.83           C      5.055
ATOM   4746  CG1 ILE B 197      28.456  48.634  57.950  1.00 24.91           C      4.997
ATOM   4748  CD1 ILE B 197      29.713  48.204  58.674  1.00 35.56           C      4.675
ATOM   4782  OH  TYR B 201      24.757  41.821  58.773  1.00 60.98           O      4.849
