# Supplementary material for: A mathematical representation of protein binding sites using structural dispersion of atoms from principal axes for classification of binding ligands
Source: PLoS One. 2021 Apr 8;16(4):e0244905. doi: 10.1371/journal.pone.0244905 (PMC8031081; doi:10.1371/journal.pone.0244905)
Supplement: S1 Data — (ZIP) [file pone.0244905.s006.zip › pdbligand5_3_906/1E6C.lig.PO4.pdb]

ATOM     80  C   ALA A  10       8.263   5.983  23.175  1.00 16.28           C      5.117
ATOM     81  O   ALA A  10       9.280   5.544  22.594  1.00 16.36           O      4.599
ATOM     83  N   ARG A  11       7.728   7.180  22.925  1.00 17.50           N      4.723
ATOM     84  CA  ARG A  11       8.446   8.059  21.964  1.00 19.42           C      4.738
ATOM     85  C   ARG A  11       9.616   8.688  22.722  1.00 20.33           C      4.748
ATOM     86  O   ARG A  11       9.709   8.517  23.980  1.00 19.83           O      4.959
ATOM     87  CB  ARG A  11       7.468   8.999  21.298  1.00 21.84           C      4.814
ATOM     88  CG  ARG A  11       6.290   8.358  20.582  1.00 22.63           C      4.167
ATOM     89  CD  ARG A  11       6.426   7.321  19.501  1.00 22.67           C      5.267
ATOM     90  NE  ARG A  11       7.307   7.838  18.448  1.00 24.57           N      4.121
ATOM     91  CZ  ARG A  11       7.176   7.718  17.144  1.00 23.99           C      4.427
ATOM     92  NH1 ARG A  11       6.141   7.056  16.642  1.00 21.26           N      5.217
ATOM     93  NH2 ARG A  11       8.091   8.246  16.342  1.00 25.47           N      3.779
ATOM     94  N   GLY A  12      10.690   9.079  22.033  1.00 20.06           N      3.795
ATOM     95  CA  GLY A  12      11.891   9.631  22.633  1.00 18.65           C      4.438
ATOM     96  C   GLY A  12      12.905   8.609  23.083  1.00 18.37           C      5.128
ATOM     97  O   GLY A  12      13.834   8.835  23.867  1.00 19.87           O      5.179
ATOM     98  N   CYS A  13      12.746   7.376  22.620  1.00 19.41           N      4.939
ATOM    100  C   CYS A  13      14.337   5.698  21.733  1.00 24.31           C      5.056
ATOM    104  N   GLY A  14      14.523   6.520  20.727  1.00 25.44           N      4.890
ATOM    105  CA  GLY A  14      15.218   6.269  19.503  1.00 24.86           C      5.087
ATOM    106  C   GLY A  14      14.488   5.488  18.446  1.00 24.70           C      4.918
ATOM    107  O   GLY A  14      15.137   4.963  17.538  1.00 25.07           O      4.317
ATOM    108  N   MET A  15      13.159   5.447  18.512  1.00 22.31           N      4.191
ATOM    109  CA  MET A  15      12.423   4.682  17.488  1.00 22.03           C      4.696
ATOM    110  C   MET A  15      12.762   5.195  16.085  1.00 20.16           C      4.779
ATOM    111  O   MET A  15      13.022   4.371  15.207  1.00 19.62           O      4.771
ATOM    112  CB  MET A  15      10.945   4.770  17.835  1.00 20.98           C      4.410
ATOM    113  CG  MET A  15       9.985   3.966  17.024  1.00 22.23           C      4.814
ATOM    114  SD  MET A  15       8.271   3.934  17.487  1.00 19.72           S      5.035
ATOM    115  CE  MET A  15       8.168   3.499  19.187  1.00 21.85           C      5.230
ATOM    116  N   THR A  16      12.710   6.506  15.886  1.00 20.49           N      3.866
ATOM    117  CA  THR A  16      13.047   7.028  14.546  1.00 23.12           C      4.666
ATOM    118  C   THR A  16      14.433   6.721  14.046  1.00 23.34           C      4.584
ATOM    120  CB  THR A  16      12.682   8.516  14.452  1.00 24.30           C      4.144
ATOM    121  OG1 THR A  16      11.313   8.627  14.770  1.00 23.49           O      3.544
ATOM    122  CG2 THR A  16      12.911   9.007  12.997  1.00 25.22           C      4.711
ATOM    123  N   THR A  17      15.501   6.999  14.791  1.00 23.68           N      4.535
ATOM    248  OD2 ASP A  32       7.223   8.418  13.640  1.00 19.26           O      4.973
