# Supplementary material for: A mathematical representation of protein binding sites using structural dispersion of atoms from principal axes for classification of binding ligands
Source: PLoS One. 2021 Apr 8;16(4):e0244905. doi: 10.1371/journal.pone.0244905 (PMC8031081; doi:10.1371/journal.pone.0244905)
Supplement: S1 Data — (ZIP) [file pone.0244905.s006.zip › pdbligand5_3_906/1E8X.lig.ATP.pdb]

ATOM   4622  CG  MET A 804      18.453  64.664  15.100  1.00 60.42           C      5.136
ATOM   4623  SD  MET A 804      19.044  63.850  16.568  1.00 62.02           S      5.036
ATOM   4624  CE  MET A 804      19.780  62.439  15.866  1.00 60.48           C      5.206
ATOM   4631  CA  SER A 806      23.605  68.563  14.338  1.00 67.77           C      4.392
ATOM   4632  C   SER A 806      24.733  68.502  13.305  1.00 67.91           C      4.306
ATOM   4634  CB  SER A 806      23.552  67.264  15.148  1.00 67.78           C      4.544
ATOM   4635  OG  SER A 806      24.857  66.886  15.540  1.00 71.08           O      3.231
ATOM   4636  N   LYS A 807      25.942  68.844  13.750  1.00 68.60           N      4.936
ATOM   4637  CA  LYS A 807      27.122  68.851  12.894  1.00 68.80           C      4.133
ATOM   4638  C   LYS A 807      27.141  67.597  12.045  1.00 67.73           C      4.668
ATOM   4640  CB  LYS A 807      28.428  68.879  13.716  1.00 71.72           C      4.869
ATOM   4641  CG  LYS A 807      28.718  70.159  14.570  1.00 75.55           C      4.155
ATOM   4642  CD  LYS A 807      27.872  70.273  15.862  1.00 75.92           C      4.506
ATOM   4643  CE  LYS A 807      26.538  70.980  15.619  1.00 77.58           C      4.212
ATOM   4644  NZ  LYS A 807      25.672  70.989  16.839  1.00 77.25           N      5.188
ATOM   4645  N   LYS A 808      26.985  66.466  12.716  1.00 64.77           N      5.004
ATOM   4646  CA  LYS A 808      27.040  65.209  12.006  1.00 63.40           C      5.113
ATOM   4649  CB  LYS A 808      27.389  64.068  12.974  1.00 65.43           C      5.177
ATOM   4650  CG  LYS A 808      28.501  64.379  13.964  1.00 66.77           C      4.360
ATOM   4651  CD  LYS A 808      29.864  64.448  13.312  1.00 68.27           C      4.476
ATOM   4652  CE  LYS A 808      30.938  64.603  14.352  1.00 69.19           C      4.272
ATOM   4667  CB  PRO A 810      22.531  62.264  14.109  1.00 46.09           C      4.270
ATOM   4668  CG  PRO A 810      23.352  63.382  14.442  1.00 49.07           C      4.515
ATOM   4669  CD  PRO A 810      23.150  64.412  13.396  1.00 49.67           C      4.503
ATOM   4688  CE3 TRP A 812      15.966  62.541  17.822  1.00 38.85           C      5.276
ATOM   4690  CZ3 TRP A 812      15.707  62.892  19.142  1.00 34.57           C      5.116
ATOM   4691  CH2 TRP A 812      14.445  62.596  19.741  1.00 37.28           C      5.001
ATOM   4830  CG1 ILE A 831      19.287  59.672  17.696  1.00 39.30           C      5.126
ATOM   4832  CD1 ILE A 831      19.791  60.849  18.540  1.00 38.55           C      5.272
ATOM   4848  CB  LYS A 833      25.558  59.442  14.646  1.00 41.15           C      4.822
ATOM   4849  CG  LYS A 833      26.605  60.528  14.568  1.00 42.36           C      5.298
ATOM   4850  CD  LYS A 833      26.598  61.417  15.827  1.00 44.89           C      5.119
ATOM   4851  CE  LYS A 833      26.697  60.597  17.137  1.00 47.52           C      4.464
ATOM   4852  NZ  LYS A 833      27.450  61.282  18.292  1.00 50.67           N      4.910
ATOM   4871  CB  ASP A 836      30.972  60.706  17.039  1.00 50.92           C      5.247
ATOM   4872  CG  ASP A 836      30.914  62.221  17.209  1.00 55.19           C      4.084
ATOM   4873  OD1 ASP A 836      31.954  62.876  17.442  1.00 60.15           O      4.591
ATOM   4874  OD2 ASP A 836      29.805  62.769  17.134  1.00 61.28           O      5.298
ATOM   5128  CB  TYR A 867      21.182  55.826  26.684  1.00 32.06           C      4.298
ATOM   5129  CG  TYR A 867      22.343  56.716  26.274  1.00 32.06           C      4.900
ATOM   5130  CD1 TYR A 867      23.020  56.506  25.087  1.00 27.04           C      4.913
ATOM   5131  CD2 TYR A 867      22.762  57.779  27.100  1.00 32.27           C      4.956
ATOM   5132  CE1 TYR A 867      24.080  57.323  24.733  1.00 32.92           C      5.151
ATOM   5133  CE2 TYR A 867      23.821  58.612  26.741  1.00 32.59           C      5.034
ATOM   5134  CZ  TYR A 867      24.480  58.367  25.558  1.00 34.69           C      5.089
ATOM   5135  OH  TYR A 867      25.592  59.127  25.264  1.00 37.82           O      5.182
ATOM   5212  CB  ILE A 879      22.895  56.850  19.945  1.00 40.90           C      5.098
ATOM   5214  CG2 ILE A 879      22.572  57.464  21.255  1.00 40.08           C      4.952
ATOM   5215  CD1 ILE A 879      24.990  58.311  19.827  1.00 47.61           C      4.870
ATOM   5216  N   GLU A 880      20.792  54.792  21.526  1.00 35.01           N      5.239
ATOM   5218  C   GLU A 880      18.918  56.039  22.345  1.00 35.50           C      4.608
ATOM   5219  O   GLU A 880      19.622  56.841  22.942  1.00 31.17           O      5.126
ATOM   5225  N   ILE A 881      17.682  56.319  21.910  1.00 37.47           N      4.997
ATOM   5226  CA  ILE A 881      17.060  57.595  22.194  1.00 36.50           C      5.176
ATOM   5227  C   ILE A 881      16.334  57.554  23.560  1.00 37.49           C      4.718
ATOM   5228  O   ILE A 881      15.375  56.808  23.711  1.00 36.71           O      5.013
ATOM   5229  CB  ILE A 881      16.016  57.967  21.127  1.00 37.39           C      4.729
ATOM   5230  CG1 ILE A 881      16.713  58.294  19.779  1.00 38.51           C      5.196
ATOM   5231  CG2 ILE A 881      15.216  59.170  21.573  1.00 37.71           C      4.567
ATOM   5233  N   VAL A 882      16.831  58.316  24.543  1.00 35.80           N      5.169
ATOM   5234  CA  VAL A 882      16.167  58.461  25.837  1.00 38.48           C      4.917
ATOM   5235  C   VAL A 882      14.916  59.321  25.606  1.00 41.99           C      4.400
ATOM   5236  O   VAL A 882      15.021  60.477  25.251  1.00 43.28           O      4.053
ATOM   5237  CB  VAL A 882      17.030  59.199  26.843  1.00 38.59           C      4.608
ATOM   5238  CG1 VAL A 882      16.229  59.463  28.102  1.00 39.78           C      4.956
ATOM   5239  CG2 VAL A 882      18.249  58.358  27.187  1.00 38.43           C      4.451
ATOM   5261  CB  ALA A 885      15.503  63.421  27.348  1.00 37.35           C      5.117
ATOM   5269  N   THR A 887      18.048  68.856  25.763  1.00 47.51           N      5.034
ATOM   5273  CB  THR A 887      20.041  70.006  24.876  1.00 49.93           C      5.265
ATOM   5274  OG1 THR A 887      20.262  69.019  23.851  1.00 55.51           O      4.119
ATOM   5295  CD  LYS A 890      17.303  71.597  21.463  1.00 63.85           C      5.218
ATOM   5296  CE  LYS A 890      17.967  70.182  21.673  1.00 66.15           C      4.884
ATOM   5297  NZ  LYS A 890      17.345  69.293  22.770  1.00 64.25           N      5.057
ATOM   5764  O   ASP A 950      23.960  68.899  24.126  1.00 44.61           O      5.139
ATOM   5765  CB  ASP A 950      25.120  71.700  23.391  1.00 49.08           C      5.148
ATOM   5768  OD2 ASP A 950      24.575  71.232  21.129  1.00 53.24           O      4.646
ATOM   5773  CB  ASN A 951      27.501  67.488  25.548  1.00 47.31           C      4.822
ATOM   5774  CG  ASN A 951      27.934  67.492  24.121  1.00 47.90           C      4.623
ATOM   5775  OD1 ASN A 951      29.047  67.869  23.774  1.00 51.70           O      4.156
ATOM   5776  ND2 ASN A 951      27.046  67.055  23.270  1.00 52.71           N      4.189
ATOM   5790  CG  MET A 953      20.598  65.358  26.445  1.00 43.15           C      4.972
ATOM   5791  SD  MET A 953      19.690  64.208  25.374  1.00 46.18           S      4.115
ATOM   5792  CE  MET A 953      18.237  65.152  24.898  1.00 41.50           C      5.204
ATOM   5852  CE2 PHE A 961      20.360  61.357  28.062  1.00 44.58           C      4.532
ATOM   5853  CZ  PHE A 961      19.057  61.847  28.242  1.00 43.71           C      4.973
ATOM   5868  CB  ILE A 963      24.494  62.717  25.531  1.00 42.69           C      4.859
ATOM   5869  CG1 ILE A 963      24.520  64.178  25.064  1.00 42.91           C      4.830
ATOM   5870  CG2 ILE A 963      23.311  62.386  26.373  1.00 43.45           C      5.123
ATOM   5871  CD1 ILE A 963      23.579  64.496  23.861  1.00 43.85           C      4.533
ATOM   5872  N   ASP A 964      26.805  62.198  24.206  1.00 47.05           N      4.808
ATOM   5873  CA  ASP A 964      27.725  62.467  23.148  1.00 51.02           C      4.186
ATOM   5876  CB  ASP A 964      27.191  63.732  22.425  1.00 56.17           C      5.187
ATOM   5877  CG  ASP A 964      27.895  64.026  21.118  1.00 59.16           C      4.363
ATOM   5878  OD1 ASP A 964      27.906  63.143  20.209  1.00 63.22           O      4.993
ATOM   5879  OD2 ASP A 964      28.421  65.173  20.986  1.00 61.16           O      3.176
