# Supplementary material for: A mathematical representation of protein binding sites using structural dispersion of atoms from principal axes for classification of binding ligands
Source: PLoS One. 2021 Apr 8;16(4):e0244905. doi: 10.1371/journal.pone.0244905 (PMC8031081; doi:10.1371/journal.pone.0244905)
Supplement: S1 Data — (ZIP) [file pone.0244905.s006.zip › pdbligand5_3_906/1E9X.lig.HEM.pdb]

ATOM    469  CE2 PHE A  62     -15.545 -12.462  74.418  1.00 18.89           C      4.833
ATOM    477  CD1 PHE A  63     -15.939 -14.871  71.247  1.00 21.32           C      4.963
ATOM    479  CE1 PHE A  63     -14.795 -14.087  71.119  1.00 21.77           C      4.697
ATOM    546  CB  GLN A  72     -21.740  -7.514  73.924  1.00 35.16           C      4.815
ATOM    547  CG  GLN A  72     -20.975  -6.662  72.910  1.00 37.04           C      4.924
ATOM    548  CD  GLN A  72     -21.328  -6.987  71.469  1.00 38.15           C      5.249
ATOM    549  OE1 GLN A  72     -22.499  -6.960  71.084  1.00 37.59           O      4.884
ATOM    550  NE2 GLN A  72     -20.316  -7.283  70.662  1.00 36.43           N      5.201
ATOM    577  CD2 TYR A  76     -18.147  -3.322  73.106  1.00 24.05           C      5.126
ATOM    578  CE1 TYR A  76     -15.485  -4.121  73.126  1.00 23.21           C      4.934
ATOM    579  CE2 TYR A  76     -17.813  -4.648  72.822  1.00 24.66           C      4.876
ATOM    580  CZ  TYR A  76     -16.479  -5.040  72.833  1.00 25.01           C      4.966
ATOM    581  OH  TYR A  76     -16.147  -6.342  72.541  1.00 22.83           O      4.013
ATOM    727  O   LYS A  97     -26.909  -3.138  63.898  1.00 62.16           O      5.141
ATOM    729  CG  LYS A  97     -25.557  -4.274  66.684  1.00 64.95           C      4.436
ATOM    730  CD  LYS A  97     -24.908  -5.115  67.775  1.00 65.38           C      4.682
ATOM    731  CE  LYS A  97     -25.758  -6.323  68.129  1.00 66.67           C      4.787
ATOM    732  NZ  LYS A  97     -25.168  -7.109  69.248  1.00 67.11           N      4.742
ATOM    762  CB  HIS A 101     -24.116  -3.404  59.653  1.00 49.84           C      5.299
ATOM    763  CG  HIS A 101     -23.473  -2.552  60.703  1.00 50.36           C      4.782
ATOM    764  ND1 HIS A 101     -23.760  -2.683  62.046  1.00 52.19           N      4.755
ATOM    765  CD2 HIS A 101     -22.547  -1.569  60.612  1.00 50.15           C      4.836
ATOM    766  CE1 HIS A 101     -23.034  -1.820  62.736  1.00 51.57           C      4.797
ATOM    767  NE2 HIS A 101     -22.290  -1.132  61.889  1.00 51.66           N      4.840
ATOM    791  CG  LEU A 105     -23.372  -6.133  56.607  1.00 35.35           C      4.898
ATOM    792  CD1 LEU A 105     -23.231  -6.514  58.071  1.00 35.49           C      5.228
ATOM    793  CD2 LEU A 105     -22.052  -6.295  55.873  1.00 35.08           C      4.717
ATOM   1160  CD2 LEU A 152     -21.370   0.556  56.707  1.00 35.94           C      5.217
ATOM   1944  O   MET A 253     -21.606   1.193  59.598  1.00 23.04           O      5.207
ATOM   1969  CA  ALA A 256     -17.210  -0.862  62.953  1.00 20.90           C      5.164
ATOM   1970  C   ALA A 256     -16.349  -1.240  61.751  1.00 19.89           C      4.820
ATOM   1971  O   ALA A 256     -15.232  -1.721  61.906  1.00 19.50           O      4.340
ATOM   1972  CB  ALA A 256     -18.342  -1.866  63.123  1.00 19.28           C      5.044
ATOM   1973  N   GLY A 257     -16.867  -1.001  60.554  1.00 21.36           N      4.909
ATOM   1974  CA  GLY A 257     -16.128  -1.343  59.355  1.00 19.37           C      4.436
ATOM   1975  C   GLY A 257     -14.983  -0.436  58.965  1.00 20.76           C      4.886
ATOM   1976  O   GLY A 257     -14.131  -0.823  58.164  1.00 20.45           O      5.203
ATOM   1998  CA  THR A 260     -10.983  -2.510  60.890  1.00 17.05           C      5.257
ATOM   1999  C   THR A 260     -10.488  -2.706  59.460  1.00 15.97           C      4.967
ATOM   2000  O   THR A 260      -9.434  -3.297  59.246  1.00 16.67           O      5.260
ATOM   2001  CB  THR A 260     -12.139  -3.481  61.113  1.00 19.31           C      4.038
ATOM   2002  OG1 THR A 260     -13.304  -3.002  60.423  1.00 17.68           O      3.386
ATOM   2003  CG2 THR A 260     -12.420  -3.646  62.600  1.00 16.85           C      4.863
ATOM   2004  N   SER A 261     -11.249  -2.213  58.488  1.00 15.28           N      4.353
ATOM   2005  CA  SER A 261     -10.873  -2.352  57.083  1.00 17.50           C      4.854
ATOM   2009  OG  SER A 261     -13.164  -2.766  56.428  1.00 20.16           O      5.156
ATOM   2024  CB  THR A 264      -7.771  -5.428  57.879  1.00 15.38           C      4.950
ATOM   2025  OG1 THR A 264      -8.225  -5.590  59.230  1.00 17.76           O      5.283
ATOM   2026  CG2 THR A 264      -7.538  -6.811  57.272  1.00 16.81           C      4.458
ATOM   2438  CG  LEU A 315      -7.781 -10.567  59.204  1.00 16.53           C      5.017
ATOM   2439  CD1 LEU A 315      -9.032 -11.252  58.672  1.00 18.33           C      4.630
ATOM   2440  CD2 LEU A 315      -8.132  -9.236  59.860  1.00 16.11           C      4.162
ATOM   2477  N   PRO A 320      -7.497  -6.407  64.241  1.00 20.42           N      4.663
ATOM   2478  CA  PRO A 320      -7.953  -5.024  64.431  1.00 20.05           C      5.046
ATOM   2481  CB  PRO A 320      -9.064  -4.881  63.392  1.00 18.97           C      4.704
ATOM   2482  CG  PRO A 320      -8.589  -5.748  62.300  1.00 22.44           C      4.486
ATOM   2483  CD  PRO A 320      -8.106  -6.982  63.030  1.00 21.24           C      4.805
ATOM   2484  N   LEU A 321      -9.139  -5.757  66.415  1.00 17.13           N      5.291
ATOM   2488  CB  LEU A 321     -11.121  -6.041  67.884  1.00 16.68           C      5.202
ATOM   2489  CG  LEU A 321     -12.170  -5.051  67.354  1.00 18.04           C      4.850
ATOM   2490  CD1 LEU A 321     -12.083  -4.964  65.829  1.00 18.13           C      4.046
ATOM   2491  CD2 LEU A 321     -13.569  -5.507  67.775  1.00 12.48           C      4.603
ATOM   2509  CA  LEU A 324     -13.227  -8.163  73.310  1.00 18.39           C      5.067
ATOM   2510  C   LEU A 324     -13.748  -8.109  74.745  1.00 20.80           C      5.292
ATOM   2512  CB  LEU A 324     -13.651  -9.454  72.615  1.00 16.50           C      4.869
ATOM   2513  CG  LEU A 324     -12.974  -9.665  71.253  1.00 15.81           C      4.559
ATOM   2514  CD1 LEU A 324     -13.421 -10.986  70.649  1.00 14.50           C      5.273
ATOM   2515  CD2 LEU A 324     -13.324  -8.510  70.320  1.00 16.13           C      4.598
ATOM   2516  N   MET A 325     -14.794  -7.319  74.967  1.00 22.45           N      4.787
ATOM   2519  O   MET A 325     -17.603  -7.514  75.603  1.00 24.16           O      4.358
ATOM   2531  NE  ARG A 326     -19.588 -10.878  74.676  1.00 24.56           N      5.204
ATOM   2532  CZ  ARG A 326     -18.798 -10.534  73.664  1.00 23.02           C      3.915
ATOM   2533  NH1 ARG A 326     -18.043  -9.443  73.739  1.00 24.59           N      4.920
ATOM   2534  NH2 ARG A 326     -18.748 -11.295  72.582  1.00 23.84           N      4.968
ATOM   2705  CG  PRO A 349      -9.610 -10.817  69.435  1.00 15.10           C      5.011
ATOM   3015  C   ILE A 385     -10.483 -13.699  66.151  1.00 18.74           C      5.244
ATOM   3016  O   ILE A 385     -10.900 -12.786  66.866  1.00 20.61           O      4.239
ATOM   3022  CA  PRO A 386      -9.868 -12.092  64.423  1.00 17.53           C      5.107
ATOM   3023  C   PRO A 386     -11.262 -11.464  64.339  1.00 16.77           C      4.292
ATOM   3024  O   PRO A 386     -11.429 -10.262  64.547  1.00 15.59           O      3.329
ATOM   3025  CB  PRO A 386      -9.263 -12.272  63.030  1.00 17.75           C      4.879
ATOM   3028  N   PHE A 387     -12.251 -12.296  64.021  1.00 15.28           N      4.519
ATOM   3029  CA  PHE A 387     -13.645 -11.858  63.882  1.00 16.11           C      3.787
ATOM   3030  C   PHE A 387     -14.475 -12.293  65.070  1.00 13.83           C      4.396
ATOM   3031  O   PHE A 387     -15.697 -12.342  64.982  1.00 15.16           O      4.745
ATOM   3032  CB  PHE A 387     -14.296 -12.470  62.635  1.00 16.12           C      4.609
ATOM   3033  CG  PHE A 387     -13.728 -11.986  61.334  1.00 16.57           C      4.715
ATOM   3034  CD1 PHE A 387     -13.901 -10.667  60.934  1.00 17.04           C      3.989
ATOM   3036  CE1 PHE A 387     -13.414 -10.223  59.701  1.00 17.50           C      4.799
ATOM   3037  CE2 PHE A 387     -12.564 -12.434  59.253  1.00 18.01           C      5.068
ATOM   3038  CZ  PHE A 387     -12.746 -11.107  58.860  1.00 18.13           C      4.788
ATOM   3039  N   GLY A 388     -13.823 -12.614  66.179  1.00 15.41           N      5.045
ATOM   3040  CA  GLY A 388     -14.566 -13.062  67.338  1.00 16.40           C      4.582
ATOM   3041  C   GLY A 388     -15.112 -14.446  67.047  1.00 19.21           C      5.110
ATOM   3054  C   ARG A 391     -22.758 -13.931  68.855  1.00 31.50           C      5.167
ATOM   3055  O   ARG A 391     -23.606 -13.351  68.177  1.00 32.82           O      4.531
ATOM   3063  N   HIS A 392     -21.579 -13.389  69.139  1.00 29.96           N      4.887
ATOM   3064  CA  HIS A 392     -21.241 -12.049  68.672  1.00 28.96           C      4.776
ATOM   3065  C   HIS A 392     -20.210 -12.022  67.554  1.00 27.40           C      4.978
ATOM   3066  O   HIS A 392     -19.535 -11.010  67.361  1.00 27.64           O      3.794
ATOM   3067  CB  HIS A 392     -20.739 -11.200  69.841  1.00 29.36           C      4.874
ATOM   3068  CG  HIS A 392     -21.784 -10.922  70.875  1.00 32.41           C      4.915
ATOM   3069  ND1 HIS A 392     -22.887 -10.134  70.624  1.00 32.53           N      4.721
ATOM   3070  CD2 HIS A 392     -21.902 -11.336  72.159  1.00 31.49           C      5.033
ATOM   3071  CE1 HIS A 392     -23.638 -10.073  71.709  1.00 32.48           C      4.467
ATOM   3072  NE2 HIS A 392     -23.064 -10.794  72.655  1.00 32.05           N      4.726
ATOM   3073  N   ARG A 393     -20.085 -13.122  66.818  1.00 25.00           N      5.261
ATOM   3074  CA  ARG A 393     -19.120 -13.171  65.728  1.00 24.69           C      5.107
ATOM   3075  C   ARG A 393     -19.445 -12.066  64.734  1.00 23.78           C      4.626
ATOM   3076  O   ARG A 393     -20.608 -11.824  64.420  1.00 23.88           O      4.924
ATOM   3084  N   CYS A 394     -18.403 -11.400  64.248  1.00 21.68           N      5.132
ATOM   3085  CA  CYS A 394     -18.540 -10.301  63.299  1.00 20.72           C      4.021
ATOM   3086  C   CYS A 394     -19.486 -10.561  62.132  1.00 20.64           C      4.792
ATOM   3088  CB  CYS A 394     -17.171  -9.933  62.738  1.00 19.55           C      3.288
ATOM   3089  SG  CYS A 394     -17.239  -8.550  61.601  1.00 17.81           S      2.385
ATOM   3090  N   VAL A 395     -20.628  -9.880  62.130  1.00 22.39           N      5.052
ATOM   3091  CA  VAL A 395     -21.604 -10.042  61.056  1.00 22.31           C      5.220
ATOM   3092  C   VAL A 395     -21.107  -9.384  59.761  1.00 23.00           C      4.901
ATOM   3094  CB  VAL A 395     -22.970  -9.426  61.441  1.00 24.29           C      5.294
ATOM   3095  CG1 VAL A 395     -23.498 -10.076  62.717  1.00 23.76           C      5.040
ATOM   3096  CG2 VAL A 395     -22.834  -7.925  61.629  1.00 23.37           C      4.089
ATOM   3097  N   GLY A 396     -20.026  -8.617  59.859  1.00 21.18           N      4.897
ATOM   3098  CA  GLY A 396     -19.492  -7.959  58.678  1.00 21.33           C      5.251
ATOM   3099  C   GLY A 396     -18.292  -8.676  58.085  1.00 21.09           C      4.645
ATOM   3100  O   GLY A 396     -17.633  -8.153  57.187  1.00 21.72           O      4.436
ATOM   3101  N   ALA A 397     -18.016  -9.880  58.580  1.00 20.27           N      5.200
ATOM   3115  CB  PHE A 399     -19.060  -6.876  54.238  1.00 20.67           C      5.073
ATOM   3116  CG  PHE A 399     -18.941  -5.516  53.617  1.00 21.20           C      4.950
ATOM   3118  CD2 PHE A 399     -18.072  -4.569  54.146  1.00 22.50           C      5.187
ATOM   3120  CE2 PHE A 399     -17.951  -3.304  53.565  1.00 21.25           C      4.543
ATOM   3122  N   ALA A 400     -16.139  -7.535  54.847  1.00 17.44           N      4.709
ATOM   3123  CA  ALA A 400     -14.756  -7.111  55.045  1.00 17.16           C      5.276
ATOM   3124  C   ALA A 400     -13.780  -7.899  54.178  1.00 16.73           C      5.029
ATOM   3125  O   ALA A 400     -12.850  -7.330  53.596  1.00 18.07           O      5.268
ATOM   3126  CB  ALA A 400     -14.374  -7.238  56.523  1.00 16.37           C      4.019
