# Supplementary material for: A mathematical representation of protein binding sites using structural dispersion of atoms from principal axes for classification of binding ligands
Source: PLoS One. 2021 Apr 8;16(4):e0244905. doi: 10.1371/journal.pone.0244905 (PMC8031081; doi:10.1371/journal.pone.0244905)
Supplement: S1 Data — (ZIP) [file pone.0244905.s006.zip › pdbligand5_3_906/1EA0.lig.FMN.pdb]

ATOM   3735  SD  MET A 479      26.917 130.118 122.460  1.00 45.27           S      5.161
ATOM   3736  CE  MET A 479      26.459 131.603 123.508  1.00 37.28           C      5.197
ATOM   6658  CA  PRO A 856      36.344 135.936 127.466  1.00 43.81           C      4.729
ATOM   6659  C   PRO A 856      35.727 137.178 126.911  1.00 47.25           C      4.807
ATOM   6660  O   PRO A 856      34.790 137.721 127.487  1.00 55.63           O      4.785
ATOM   6661  CB  PRO A 856      35.787 134.808 126.643  1.00 39.44           C      4.985
ATOM   6662  CG  PRO A 856      35.488 133.778 127.569  1.00 43.04           C      4.285
ATOM   6664  N   GLY A 857      36.216 137.603 125.759  1.00 51.16           N      5.244
ATOM   6665  CA  GLY A 857      35.641 138.741 125.044  1.00 52.44           C      4.983
ATOM   6666  C   GLY A 857      34.423 138.296 124.254  1.00 51.19           C      4.366
ATOM   6667  O   GLY A 857      34.486 137.371 123.476  1.00 52.71           O      3.352
ATOM   6668  N   MET A 858      33.287 138.909 124.538  1.00 53.75           N      4.911
ATOM   6669  CA  MET A 858      31.973 138.631 123.923  1.00 49.58           C      5.265
ATOM   6670  C   MET A 858      31.463 140.066 123.800  1.00 51.25           C      4.637
ATOM   6671  O   MET A 858      31.442 140.853 124.804  1.00 51.94           O      5.065
ATOM   6672  CB  MET A 858      31.146 137.771 124.861  1.00 45.25           C      4.937
ATOM   6673  CG  MET A 858      31.927 136.554 125.227  1.00 38.79           C      4.966
ATOM   6674  SD  MET A 858      30.996 135.283 126.009  1.00 46.36           S      4.832
ATOM   6676  N   SER A 859      31.192 140.435 122.553  1.00 47.72           N      4.202
ATOM   6677  CA  SER A 859      30.973 141.835 122.252  1.00 49.82           C      4.965
ATOM   6680  CB  SER A 859      30.986 142.020 120.740  1.00 53.43           C      4.770
ATOM   6681  OG  SER A 859      29.682 141.816 120.192  1.00 59.22           O      4.583
ATOM   6698  CB  ALA A 862      27.736 139.272 120.328  1.00 47.94           C      5.185
ATOM   6704  CG  LEU A 863      27.383 139.204 125.172  1.00 45.66           C      5.240
ATOM   6706  CD2 LEU A 863      27.448 137.888 125.902  1.00 44.17           C      4.782
ATOM   6856  N   GLY A 885      35.555 142.625 124.213  1.00 44.97           N      5.036
ATOM   6857  CA  GLY A 885      35.009 141.941 123.069  1.00 41.50           C      5.272
ATOM   6858  C   GLY A 885      35.246 142.762 121.837  1.00 40.94           C      4.252
ATOM   6859  O   GLY A 885      35.625 143.927 121.878  1.00 42.81           O      4.745
ATOM   6860  N   GLU A 886      34.999 142.141 120.709  1.00 42.25           N      4.741
ATOM   6861  CA  GLU A 886      35.180 142.796 119.437  1.00 48.11           C      4.116
ATOM   6862  C   GLU A 886      34.520 144.146 119.191  1.00 49.12           C      4.586
ATOM   6864  CB  GLU A 886      34.623 141.863 118.370  1.00 51.29           C      5.032
ATOM   6865  CG  GLU A 886      34.906 142.265 116.948  1.00 60.84           C      4.905
ATOM   6866  CD  GLU A 886      35.264 141.023 116.167  1.00 79.91           C      4.737
ATOM   6867  OE1 GLU A 886      35.035 139.974 116.814  1.00 76.45           O      4.508
ATOM   6869  N   GLY A 887      33.678 144.636 120.093  1.00 48.78           N      4.855
ATOM   7046  CG  GLN A 909      38.834 141.775 122.510  1.00 26.56           C      5.160
ATOM   7047  CD  GLN A 909      38.449 140.588 121.601  1.00 35.88           C      4.922
ATOM   7048  OE1 GLN A 909      38.051 140.786 120.491  1.00 36.85           O      4.825
ATOM   7049  NE2 GLN A 909      38.558 139.370 122.085  1.00 40.76           N      4.150
ATOM   7204  OE1 GLU A 929      40.601 139.217 123.444  1.00 82.19           O      4.558
ATOM   7215  CA  LYS A 931      42.338 139.180 118.284  1.00 46.63           C      5.166
ATOM   7218  CB  LYS A 931      40.846 139.324 118.485  1.00 45.60           C      4.987
ATOM   7219  CG  LYS A 931      40.048 138.219 117.799  1.00 48.43           C      5.257
ATOM   7220  CD  LYS A 931      38.601 138.722 117.463  1.00 51.10           C      4.710
ATOM   7221  CE  LYS A 931      37.697 137.576 117.107  1.00 49.30           C      4.093
ATOM   7222  NZ  LYS A 931      36.837 137.904 115.960  1.00 62.57           N      4.994
ATOM   7239  CB  GLN A 934      36.888 133.099 117.471  1.00 47.58           C      4.676
ATOM   7240  CG  GLN A 934      36.575 134.497 117.080  1.00 53.97           C      4.093
ATOM   7241  CD  GLN A 934      35.056 134.672 116.878  1.00 58.61           C      4.270
ATOM   7242  OE1 GLN A 934      34.580 135.775 116.508  1.00 56.94           O      4.438
ATOM   7243  NE2 GLN A 934      34.305 133.578 117.072  1.00 42.99           N      4.881
ATOM   7738  CG  LYS A 999      41.868 134.854 121.288  1.00 43.57           C      5.252
ATOM   7739  CD  LYS A 999      40.399 135.179 120.822  1.00 52.57           C      4.549
ATOM   7740  CE  LYS A 999      39.204 134.877 121.781  1.00 49.23           C      3.706
ATOM   7741  NZ  LYS A 999      39.090 135.816 122.984  1.00 57.59           N      3.896
ATOM   7908  CB  SER A1024      40.705 130.017 121.004  1.00 44.16           C      4.900
ATOM   7909  OG  SER A1024      40.847 131.100 121.900  1.00 51.00           O      4.218
ATOM   7924  C   SER A1027      34.275 125.553 120.815  1.00 51.71           C      4.831
ATOM   7925  O   SER A1027      33.267 125.550 121.545  1.00 53.90           O      5.123
ATOM   7927  OG  SER A1027      35.217 123.788 122.237  1.00 44.50           O      4.959
ATOM   7928  N   GLY A1028      34.949 126.673 120.710  1.00 50.97           N      4.764
ATOM   7929  CA  GLY A1028      34.362 127.781 121.441  1.00 50.40           C      4.503
ATOM   7930  C   GLY A1028      33.106 128.353 120.845  1.00 47.54           C      4.755
ATOM   7931  O   GLY A1028      32.749 127.940 119.754  1.00 52.45           O      5.295
ATOM   7932  N   GLY A1029      32.558 129.400 121.441  1.00 47.78           N      4.990
ATOM   7933  CA  GLY A1029      31.267 129.955 121.019  1.00 51.20           C      4.201
ATOM   7934  C   GLY A1029      31.379 131.214 120.214  1.00 54.67           C      5.281
ATOM   7935  O   GLY A1029      32.489 131.741 120.128  1.00 62.40           O      4.795
ATOM   7936  N   THR A1030      30.284 131.654 119.587  1.00 54.37           N      5.277
ATOM   7937  CA  THR A1030      30.259 132.838 118.703  1.00 50.00           C      4.713
ATOM   7938  C   THR A1030      28.822 133.251 118.744  1.00 52.83           C      5.113
ATOM   7939  O   THR A1030      27.946 132.423 118.969  1.00 57.83           O      4.541
ATOM   7940  CB  THR A1030      30.591 132.345 117.275  1.00 50.79           C      5.060
ATOM   7943  N   GLY A1031      28.537 134.523 118.625  1.00 51.85           N      4.734
ATOM   7944  CA  GLY A1031      27.140 134.864 118.541  1.00 52.48           C      4.867
ATOM   8257  CA  ASP A1070      39.598 128.635 126.349  1.00 44.32           C      5.276
ATOM   8258  C   ASP A1070      39.055 127.684 125.309  1.00 44.77           C      5.114
ATOM   8260  CB  ASP A1070      38.908 129.984 126.376  1.00 45.75           C      4.902
ATOM   8261  CG  ASP A1070      38.933 130.649 125.058  1.00 46.00           C      3.932
ATOM   8262  OD1 ASP A1070      39.113 129.893 124.102  1.00 47.30           O      4.339
ATOM   8263  OD2 ASP A1070      38.839 131.883 124.902  1.00 53.25           O      4.615
ATOM   8264  N   GLY A1071      37.783 127.297 125.442  1.00 48.30           N      4.500
ATOM   8265  CA  GLY A1071      37.180 126.328 124.553  1.00 45.77           C      4.976
ATOM   8266  C   GLY A1071      36.291 125.289 125.173  1.00 43.19           C      4.678
ATOM   8267  O   GLY A1071      36.365 124.156 124.934  1.00 44.71           O      4.329
ATOM   8268  N   GLY A1072      35.383 125.626 126.028  1.00 48.09           N      4.319
ATOM   8269  CA  GLY A1072      34.560 124.525 126.467  1.00 42.56           C      4.386
ATOM   8270  C   GLY A1072      34.885 124.077 127.846  1.00 41.09           C      4.401
ATOM   8272  N   LEU A1073      35.588 124.917 128.605  1.00 39.87           N      5.261
ATOM   8408  C   GLY A1091      37.415 130.908 130.009  1.00 47.36           C      5.272
ATOM   8409  O   GLY A1091      37.206 129.803 129.476  1.00 48.26           O      5.219
ATOM   8410  N   ILE A1092      36.441 131.574 130.599  1.00 46.09           N      5.271
ATOM   8411  CA  ILE A1092      35.190 130.866 130.658  1.00 44.50           C      4.414
ATOM   8412  C   ILE A1092      34.038 131.654 130.149  1.00 44.97           C      4.080
ATOM   8413  O   ILE A1092      33.579 132.481 130.887  1.00 51.41           O      5.136
ATOM   8418  N   GLY A1093      33.550 131.412 128.931  1.00 45.49           N      5.223
ATOM   8419  CA  GLY A1093      32.449 132.193 128.356  1.00 46.96           C      4.792
ATOM   8420  C   GLY A1093      31.037 131.637 128.482  1.00 48.04           C      4.940
ATOM   8421  O   GLY A1093      30.274 131.922 129.428  1.00 47.61           O      4.892
ATOM   8422  N   THR A1094      30.685 130.806 127.515  1.00 45.77           N      5.164
ATOM   8423  CA  THR A1094      29.414 130.114 127.554  1.00 43.47           C      4.934
ATOM   8424  C   THR A1094      28.974 129.689 128.929  1.00 43.66           C      4.948
ATOM   8426  CB  THR A1094      29.569 128.894 126.749  1.00 43.73           C      4.297
ATOM   8427  OG1 THR A1094      29.735 129.296 125.401  1.00 49.08           O      4.530
ATOM   8428  CG2 THR A1094      28.340 128.024 126.751  1.00 37.20           C      4.758
ATOM   8429  N   ALA A1095      29.749 128.943 129.678  1.00 43.73           N      4.628
ATOM   8446  CD1 LEU A1097      27.049 133.936 126.310  1.00 46.93           C      4.471
ATOM   8595  SG  CYS A1118      24.060 135.551 122.839  1.00 54.72           S      4.529
