# Supplementary material for: A mathematical representation of protein binding sites using structural dispersion of atoms from principal axes for classification of binding ligands
Source: PLoS One. 2021 Apr 8;16(4):e0244905. doi: 10.1371/journal.pone.0244905 (PMC8031081; doi:10.1371/journal.pone.0244905)
Supplement: S1 Data — (ZIP) [file pone.0244905.s006.zip › pdbligand5_3_906/1EBF.lig.NAD.pdb]

ATOM     65  CA  ILE A  11      81.185  23.745  -9.395  1.00 14.89           C      5.284
ATOM     66  C   ILE A  11      79.777  24.224  -9.721  1.00 15.56           C      4.924
ATOM     68  CB  ILE A  11      81.183  22.211  -9.252  1.00 15.14           C      4.876
ATOM     70  CG2 ILE A  11      80.754  21.585 -10.571  1.00 13.57           C      4.883
ATOM     72  N   GLY A  12      79.633  24.915 -10.842  1.00 16.66           N      5.182
ATOM     73  CA  GLY A  12      78.330  25.420 -11.205  1.00 16.84           C      5.070
ATOM     74  C   GLY A  12      78.345  26.930 -11.235  1.00 17.81           C      4.476
ATOM     76  N   ALA A  13      78.054  27.469 -12.413  1.00 19.78           N      5.291
ATOM     77  CA  ALA A  13      78.013  28.903 -12.624  1.00 20.17           C      5.040
ATOM     78  C   ALA A  13      76.763  29.244 -13.439  1.00 20.97           C      4.975
ATOM     79  O   ALA A  13      76.819  30.011 -14.406  1.00 21.51           O      5.021
ATOM     80  CB  ALA A  13      79.260  29.347 -13.356  1.00 19.83           C      4.437
ATOM     81  N   GLY A  14      75.640  28.645 -13.051  1.00 20.67           N      4.997
ATOM     82  CA  GLY A  14      74.386  28.909 -13.730  1.00 18.76           C      4.141
ATOM     83  C   GLY A  14      73.589  29.946 -12.963  1.00 18.62           C      4.697
ATOM     84  O   GLY A  14      74.154  30.814 -12.300  1.00 17.54           O      5.027
ATOM     85  N   VAL A  15      72.267  29.839 -13.040  1.00 20.43           N      4.202
ATOM     86  CA  VAL A  15      71.359  30.763 -12.370  1.00 19.70           C      5.246
ATOM     87  C   VAL A  15      71.660  30.914 -10.882  1.00 20.30           C      5.080
ATOM     88  O   VAL A  15      71.785  32.032 -10.392  1.00 22.54           O      4.876
ATOM     89  CB  VAL A  15      69.885  30.321 -12.562  1.00 20.87           C      5.075
ATOM     90  CG1 VAL A  15      68.943  31.329 -11.935  1.00 20.06           C      4.418
ATOM     91  CG2 VAL A  15      69.581  30.170 -14.044  1.00 20.16           C      4.820
ATOM     92  N   VAL A  16      71.776  29.805 -10.157  1.00 19.93           N      4.956
ATOM     93  CA  VAL A  16      72.074  29.874  -8.728  1.00 18.38           C      4.771
ATOM     94  C   VAL A  16      73.571  30.066  -8.514  1.00 18.31           C      4.390
ATOM     96  CB  VAL A  16      71.630  28.587  -7.990  1.00 19.73           C      4.304
ATOM     97  CG1 VAL A  16      72.150  28.602  -6.556  1.00 17.83           C      4.932
ATOM     98  CG2 VAL A  16      70.105  28.482  -7.985  1.00 20.02           C      4.137
ATOM     99  N   GLY A  17      74.353  29.345  -9.308  1.00 17.10           N      3.946
ATOM    100  CA  GLY A  17      75.795  29.418  -9.203  1.00 17.32           C      5.116
ATOM    268  CA  ALA A  39      84.235  24.889 -12.873  1.00 20.80           C      5.239
ATOM    269  C   ALA A  39      82.831  24.940 -13.442  1.00 20.84           C      4.349
ATOM    270  O   ALA A  39      81.843  25.037 -12.711  1.00 20.39           O      4.214
ATOM    271  CB  ALA A  39      84.559  23.471 -12.411  1.00 19.97           C      4.755
ATOM    272  N   GLU A  40      82.772  24.865 -14.766  1.00 21.85           N      4.289
ATOM    273  CA  GLU A  40      81.532  24.870 -15.537  1.00 24.14           C      5.132
ATOM    274  C   GLU A  40      81.605  23.555 -16.327  1.00 23.44           C      4.420
ATOM    275  O   GLU A  40      82.602  22.843 -16.240  1.00 23.59           O      5.140
ATOM    276  CB  GLU A  40      81.542  26.074 -16.482  1.00 26.71           C      5.082
ATOM    277  CG  GLU A  40      80.212  26.721 -16.749  1.00 30.21           C      4.965
ATOM    278  CD  GLU A  40      80.380  28.061 -17.465  1.00 32.44           C      4.699
ATOM    280  OE2 GLU A  40      79.697  29.042 -17.095  1.00 34.84           O      4.502
ATOM    281  N   ALA A  41      80.576  23.232 -17.099  1.00 24.87           N      4.478
ATOM    282  CA  ALA A  41      80.574  21.985 -17.868  1.00 26.30           C      5.077
ATOM    283  C   ALA A  41      81.740  21.875 -18.846  1.00 28.32           C      5.228
ATOM    284  O   ALA A  41      82.381  20.837 -18.943  1.00 29.15           O      5.177
ATOM    285  CB  ALA A  41      79.262  21.836 -18.614  1.00 24.47           C      4.534
ATOM    292  CD  GLU A  42      80.439  24.616 -20.884  1.00 43.32           C      5.108
ATOM    293  OE1 GLU A  42      79.719  23.865 -21.590  1.00 44.07           O      5.294
ATOM    294  OE2 GLU A  42      80.079  25.057 -19.764  1.00 41.22           O      4.109
ATOM    500  CB  THR A  70      85.423  20.644 -16.240  1.00 23.56           C      5.215
ATOM    501  OG1 THR A  70      84.895  21.960 -16.438  1.00 24.35           O      5.221
ATOM    502  CG2 THR A  70      85.087  20.173 -14.839  1.00 23.32           C      4.437
ATOM    665  CA  ASN A  92      75.803  24.332  -7.602  1.00 14.98           C      4.809
ATOM    666  C   ASN A  92      75.249  23.795  -8.925  1.00 16.07           C      4.831
ATOM    667  O   ASN A  92      75.113  24.537  -9.899  1.00 16.13           O      4.385
ATOM    668  CB  ASN A  92      76.086  25.833  -7.737  1.00 14.77           C      5.051
ATOM    672  N   THR A  93      74.938  22.501  -8.950  1.00 15.46           N      5.096
ATOM    673  CA  THR A  93      74.379  21.852 -10.138  1.00 14.71           C      4.333
ATOM    674  C   THR A  93      73.341  20.861  -9.642  1.00 14.78           C      5.259
ATOM    675  O   THR A  93      73.109  20.758  -8.452  1.00 16.70           O      4.664
ATOM    676  CB  THR A  93      75.424  21.024 -10.920  1.00 11.82           C      4.622
ATOM    677  OG1 THR A  93      75.623  19.765 -10.258  1.00 10.75           O      5.027
ATOM    678  CG2 THR A  93      76.744  21.767 -11.023  1.00 10.08           C      4.684
ATOM    679  N   SER A  94      72.719  20.137 -10.561  1.00 16.55           N      5.147
ATOM    680  CA  SER A  94      71.745  19.117 -10.203  1.00 17.19           C      5.202
ATOM    681  C   SER A  94      72.292  17.835 -10.821  1.00 17.19           C      5.057
ATOM    683  CB  SER A  94      70.366  19.449 -10.792  1.00 18.25           C      5.127
ATOM    684  OG  SER A  94      70.397  19.475 -12.214  1.00 19.65           O      4.658
ATOM    689  CB  SER A  95      75.752  17.017 -11.812  1.00 15.98           C      5.007
ATOM    690  OG  SER A  95      76.450  15.939 -12.390  1.00 15.15           O      4.543
ATOM    700  CB  TYR A  97      78.094  13.158 -13.204  1.00 18.22           C      5.089
ATOM    701  CG  TYR A  97      79.597  13.049 -13.340  1.00 20.43           C      4.953
ATOM    703  CD2 TYR A  97      80.399  14.194 -13.318  1.00 19.80           C      5.178
ATOM    705  CE2 TYR A  97      81.782  14.107 -13.410  1.00 18.07           C      4.506
ATOM    713  CG1 ILE A  98      79.211  17.163 -10.416  1.00 20.89           C      5.087
ATOM    715  CD1 ILE A  98      78.858  18.629 -10.525  1.00 23.75           C      4.794
ATOM    838  CA  PRO A 115      71.464  22.682  -3.317  1.00 14.73           C      5.297
ATOM    839  C   PRO A 115      71.060  21.494  -4.198  1.00 14.73           C      4.904
ATOM    840  O   PRO A 115      69.890  21.328  -4.554  1.00 15.16           O      4.826
ATOM    841  CB  PRO A 115      71.256  24.007  -4.029  1.00 15.55           C      4.416
ATOM    842  CG  PRO A 115      72.427  24.024  -4.962  1.00 15.73           C      4.692
ATOM    843  CD  PRO A 115      73.574  23.557  -4.079  1.00 14.75           C      5.068
ATOM    844  N   ASN A 116      72.055  20.688  -4.566  1.00 14.58           N      5.172
ATOM    845  CA  ASN A 116      71.860  19.506  -5.409  1.00 13.92           C      4.997
ATOM    846  C   ASN A 116      71.156  18.427  -4.582  1.00 13.92           C      4.739
ATOM    848  CB  ASN A 116      73.226  18.998  -5.897  1.00 14.41           C      4.256
ATOM    849  CG  ASN A 116      73.118  17.928  -6.986  1.00 15.56           C      4.598
ATOM    850  OD1 ASN A 116      72.047  17.367  -7.237  1.00 15.21           O      4.600
ATOM    852  N   LYS A 117      69.931  18.080  -4.963  1.00 14.33           N      4.768
ATOM    859  CE  LYS A 117      65.264  18.458  -5.769  1.00 11.01           C      5.247
ATOM    860  NZ  LYS A 117      65.896  19.600  -6.467  1.00 10.97           N      5.100
ATOM   1074  O   ALA A 144      67.741  23.767  -1.788  1.00  9.57           O      4.383
ATOM   1095  CA  ALA A 148      65.933  27.204  -0.610  1.00 14.84           C      5.140
ATOM   1098  CB  ALA A 148      65.248  28.357  -1.312  1.00 13.18           C      5.102
ATOM   1569  OE2 GLU A 208      62.778  24.612 -12.712  1.00 36.69           O      5.292
ATOM   1686  NZ  LYS A 223      62.414  22.457  -3.805  1.00 14.71           N      5.157
ATOM   2569  C   GLY A 338      62.172  28.326  -2.826  1.00 20.13           C      5.181
ATOM   2570  O   GLY A 338      62.576  27.204  -3.148  1.00 20.16           O      4.415
ATOM   2571  N   ALA A 339      62.392  29.416  -3.554  1.00 19.41           N      5.074
ATOM   2572  CA  ALA A 339      63.135  29.384  -4.808  1.00 20.84           C      5.039
ATOM   2573  C   ALA A 339      63.567  30.810  -5.132  1.00 20.48           C      4.347
ATOM   2575  CB  ALA A 339      62.258  28.824  -5.928  1.00 18.17           C      4.844
ATOM   2576  N   GLY A 340      64.402  30.964  -6.152  1.00 19.76           N      4.930
ATOM   2577  CA  GLY A 340      64.882  32.285  -6.519  1.00 19.28           C      4.329
ATOM   2578  C   GLY A 340      66.393  32.310  -6.399  1.00 17.53           C      4.659
ATOM   2579  O   GLY A 340      66.940  31.855  -5.395  1.00 17.10           O      5.066
ATOM   2580  N   ALA A 341      67.061  32.847  -7.413  1.00 16.36           N      5.027
ATOM   2601  CB  THR A 344      68.431  29.347  -4.031  1.00 15.73           C      5.102
ATOM   2602  OG1 THR A 344      67.004  29.331  -4.141  1.00 13.94           O      4.559
ATOM   2603  CG2 THR A 344      68.967  27.925  -3.988  1.00 14.55           C      4.968
