# Supplementary material for: A mathematical representation of protein binding sites using structural dispersion of atoms from principal axes for classification of binding ligands
Source: PLoS One. 2021 Apr 8;16(4):e0244905. doi: 10.1371/journal.pone.0244905 (PMC8031081; doi:10.1371/journal.pone.0244905)
Supplement: S1 Data — (ZIP) [file pone.0244905.s006.zip › pdbligand5_3_906/1ECA.lig.HEM.pdb]

ATOM    246  CA  ILE A  34      10.509  24.681  21.779  1.00  8.16           C      5.211
ATOM    247  C   ILE A  34      11.805  24.009  21.326  1.00  8.23           C      4.858
ATOM    248  O   ILE A  34      12.485  23.344  22.117  1.00  9.52           O      5.255
ATOM    249  CB  ILE A  34       9.322  23.869  21.195  1.00 12.76           C      4.983
ATOM    250  CG1 ILE A  34       7.942  24.370  21.698  1.00  8.38           C      4.990
ATOM    251  CG2 ILE A  34       9.698  22.437  21.577  1.00 11.54           C      5.209
ATOM    252  CD1 ILE A  34       6.740  23.604  21.093  1.00 11.25           C      5.029
ATOM    267  CA  LYS A  37      15.312  24.195  24.615  1.00 11.04           C      4.814
ATOM    268  C   LYS A  37      16.160  22.927  24.559  1.00 13.69           C      4.082
ATOM    269  O   LYS A  37      16.596  22.408  25.594  1.00 12.55           O      4.977
ATOM    270  CB  LYS A  37      14.013  23.767  25.288  1.00 16.82           C      4.791
ATOM    271  CG  LYS A  37      13.116  24.911  25.716  1.00 20.71           C      5.191
ATOM    272  CD  LYS A  37      13.414  25.327  27.148  1.00 33.94           C      4.950
ATOM    273  CE  LYS A  37      12.237  26.052  27.774  0.00  0.00           C      4.880
ATOM    275  N   PHE A  38      16.384  22.447  23.356  1.00 11.13           N      4.600
ATOM    276  CA  PHE A  38      17.173  21.224  23.164  1.00  9.40           C      4.659
ATOM    279  CB  PHE A  38      16.559  20.403  22.040  1.00 11.05           C      5.092
ATOM    280  CG  PHE A  38      15.264  19.695  22.309  1.00  8.08           C      4.985
ATOM    281  CD1 PHE A  38      14.116  20.411  22.351  1.00 10.06           C      4.649
ATOM    282  CD2 PHE A  38      15.193  18.328  22.431  1.00 13.09           C      5.255
ATOM    283  CE1 PHE A  38      12.852  19.797  22.588  1.00 10.42           C      3.736
ATOM    284  CE2 PHE A  38      13.909  17.714  22.625  1.00 12.82           C      4.705
ATOM    285  CZ  PHE A  38      12.788  18.451  22.732  1.00 11.04           C      4.873
ATOM    434  CG  HIS A  58      15.954  14.144  21.000  1.00 10.42           C      5.047
ATOM    435  ND1 HIS A  58      17.312  14.136  20.727  1.00 27.20           N      4.523
ATOM    436  CD2 HIS A  58      15.836  14.406  22.327  1.00 10.74           C      5.167
ATOM    437  CE1 HIS A  58      17.966  14.380  21.845  1.00 14.30           C      4.784
ATOM    438  NE2 HIS A  58      17.095  14.569  22.811  1.00 19.98           N      5.043
ATOM    453  CA  ARG A  61      11.166   9.117  22.558  1.00  7.35           C      4.907
ATOM    454  C   ARG A  61       9.899   9.922  22.849  1.00  7.99           C      5.271
ATOM    455  O   ARG A  61       9.055   9.511  23.659  1.00  6.24           O      5.259
ATOM    456  CB  ARG A  61      12.314   9.788  23.335  1.00  9.41           C      4.927
ATOM    457  CG  ARG A  61      13.596   8.942  23.428  1.00  9.48           C      4.821
ATOM    458  CD  ARG A  61      14.617   9.648  24.292  1.00  9.42           C      4.243
ATOM    461  NH1 ARG A  61      17.129  10.993  24.082  1.00 18.59           N      5.179
ATOM    463  N   ILE A  62       9.788  11.056  22.187  1.00  8.39           N      5.221
ATOM    464  CA  ILE A  62       8.723  12.022  22.516  1.00  8.32           C      4.092
ATOM    465  C   ILE A  62       7.377  11.528  21.990  1.00  9.42           C      4.685
ATOM    466  O   ILE A  62       6.372  11.517  22.717  1.00  7.69           O      4.303
ATOM    467  CB  ILE A  62       9.000  13.403  21.884  1.00  8.64           C      4.280
ATOM    468  CG1 ILE A  62      10.140  14.172  22.597  1.00 11.62           C      4.455
ATOM    469  CG2 ILE A  62       7.611  14.046  21.932  1.00 10.50           C      5.296
ATOM    470  CD1 ILE A  62      10.798  15.261  21.720  1.00 10.62           C      4.777
ATOM    471  N   VAL A  63       7.378  11.125  20.738  1.00  8.51           N      5.028
ATOM    472  CA  VAL A  63       6.165  10.562  20.131  1.00  6.34           C      5.274
ATOM    482  N   PHE A  65       6.143   8.260  23.770  1.00  9.10           N      5.138
ATOM    483  CA  PHE A  65       5.422   8.425  25.041  1.00  8.60           C      4.800
ATOM    484  C   PHE A  65       3.996   8.900  24.777  1.00  8.80           C      5.291
ATOM    485  O   PHE A  65       3.050   8.501  25.473  1.00  7.20           O      5.027
ATOM    486  CB  PHE A  65       6.169   9.407  25.917  1.00  8.28           C      4.912
ATOM    487  CG  PHE A  65       5.743   9.422  27.354  1.00  8.60           C      5.250
ATOM    488  CD1 PHE A  65       5.052  10.485  27.823  1.00 16.16           C      4.856
ATOM    489  CD2 PHE A  65       5.959   8.356  28.186  1.00  9.35           C      4.786
ATOM    490  CE1 PHE A  65       4.608  10.554  29.174  1.00 17.58           C      5.198
ATOM    493  N   PHE A  66       3.861   9.747  23.776  1.00  9.97           N      4.721
ATOM    494  CA  PHE A  66       2.537  10.233  23.375  1.00 11.43           C      4.840
ATOM    497  CB  PHE A  66       2.694  11.279  22.289  1.00 10.03           C      4.618
ATOM    498  CG  PHE A  66       1.438  11.955  21.814  1.00 10.60           C      5.241
ATOM    499  CD1 PHE A  66       0.887  12.928  22.574  1.00 18.96           C      4.808
ATOM    526  CD1 ILE A  69       0.786  11.239  27.388  1.00 29.81           C      5.176
ATOM    628  CG  PHE A  83       4.384  15.654  30.384  1.00  9.66           C      5.138
ATOM    629  CD1 PHE A  83       5.177  15.692  29.287  1.00  5.68           C      4.523
ATOM    631  CE1 PHE A  83       5.352  16.877  28.521  1.00  6.36           C      4.802
ATOM    632  CE2 PHE A  83       3.824  17.958  29.919  1.00  9.35           C      5.148
ATOM    633  CZ  PHE A  83       4.671  17.996  28.872  1.00  9.21           C      4.283
ATOM    647  CA  SER A  86      10.270  15.811  33.922  1.00 10.18           C      5.142
ATOM    648  C   SER A  86      10.290  17.158  33.201  1.00 12.21           C      5.201
ATOM    649  O   SER A  86      11.360  17.690  32.879  1.00 12.06           O      5.102
ATOM    650  CB  SER A  86      10.369  14.725  32.873  1.00  8.08           C      4.874
ATOM    651  OG  SER A  86       9.225  14.689  32.028  1.00 11.39           O      4.932
ATOM    657  CG  HIS A  87       8.272  18.019  30.045  1.00 12.69           C      4.380
ATOM    658  ND1 HIS A  87       8.473  16.650  30.136  1.00  8.88           N      4.327
ATOM    659  CD2 HIS A  87       8.562  18.354  28.760  1.00  9.84           C      3.234
ATOM    660  CE1 HIS A  87       8.867  16.200  28.962  1.00  7.88           C      3.193
ATOM    661  NE2 HIS A  87       8.902  17.205  28.118  1.00  9.51           N      2.253
ATOM    682  CB  ARG A  90      12.396  21.789  31.115  1.00 13.63           C      5.267
ATOM    683  CG  ARG A  90      13.202  20.487  31.274  1.00 12.37           C      5.206
ATOM    684  CD  ARG A  90      12.847  19.513  30.163  1.00  7.01           C      4.586
ATOM    685  NE  ARG A  90      13.790  18.386  30.124  1.00 13.82           N      5.088
ATOM    686  CZ  ARG A  90      13.399  17.092  30.054  1.00 10.23           C      4.250
ATOM    687  NH1 ARG A  90      12.157  16.764  29.663  1.00  9.54           N      4.659
ATOM    688  NH2 ARG A  90      14.264  16.149  30.374  1.00 13.50           N      4.535
ATOM    694  CA  VAL A  92       7.793  24.603  29.659  1.00  8.09           C      4.978
ATOM    697  CB  VAL A  92       7.422  23.143  29.380  1.00 10.67           C      4.681
ATOM    698  CG1 VAL A  92       6.220  22.944  28.418  1.00 10.76           C      4.462
ATOM    699  CG2 VAL A  92       8.612  22.314  28.979  1.00 12.47           C      4.629
ATOM    726  CA  GLN A  96       4.573  26.230  24.236  1.00  8.55           C      4.888
ATOM    727  C   GLN A  96       3.754  24.950  24.098  1.00 11.78           C      4.318
ATOM    728  O   GLN A  96       3.770  24.295  23.047  1.00  9.00           O      4.215
ATOM    729  CB  GLN A  96       5.856  25.971  24.971  1.00  5.59           C      5.015
ATOM    730  CG  GLN A  96       6.920  26.915  24.625  1.00  9.64           C      5.087
ATOM    731  CD  GLN A  96       8.120  26.914  25.575  1.00 13.19           C      4.497
ATOM    732  OE1 GLN A  96       9.181  27.490  25.199  1.00 11.77           O      4.844
ATOM    733  NE2 GLN A  96       8.012  26.274  26.674  1.00 10.10           N      5.282
ATOM    734  N   LEU A  97       3.051  24.613  25.165  1.00 10.25           N      4.543
ATOM    735  CA  LEU A  97       2.164  23.444  25.142  1.00  8.25           C      4.770
ATOM    736  C   LEU A  97       1.052  23.563  24.104  1.00  8.99           C      5.095
ATOM    737  O   LEU A  97       0.752  22.603  23.381  1.00  7.41           O      5.130
ATOM    738  CB  LEU A  97       1.518  23.234  26.523  1.00 12.68           C      5.187
ATOM    739  CG  LEU A  97       1.949  22.027  27.328  1.00 29.86           C      5.292
ATOM    740  CD1 LEU A  97       3.227  21.468  26.749  1.00 22.84           C      4.648
ATOM    758  N   PHE A 100       2.554  23.113  20.721  1.00 13.03           N      4.834
ATOM    759  CA  PHE A 100       2.726  21.669  20.476  1.00  9.49           C      4.644
ATOM    762  CB  PHE A 100       3.094  20.987  21.782  1.00  7.22           C      4.828
ATOM    763  CG  PHE A 100       3.454  19.542  21.591  1.00 12.37           C      4.776
ATOM    764  CD1 PHE A 100       2.465  18.630  21.413  1.00 10.95           C      5.100
ATOM    765  CD2 PHE A 100       4.756  19.123  21.507  1.00 12.18           C      4.054
ATOM    766  CE1 PHE A 100       2.744  17.248  21.212  1.00 14.46           C      4.741
ATOM    767  CE2 PHE A 100       5.027  17.735  21.260  1.00 14.52           C      4.256
ATOM    768  CZ  PHE A 100       4.032  16.835  21.153  1.00 16.03           C      5.058
ATOM    978  CE2 PHE A 128      -0.709  15.329  25.692  1.00 21.48           C      4.973
ATOM    979  CZ  PHE A 128      -0.106  14.611  26.658  1.00 11.26           C      5.013
