# Supplementary material for: A mathematical representation of protein binding sites using structural dispersion of atoms from principal axes for classification of binding ligands
Source: PLoS One. 2021 Apr 8;16(4):e0244905. doi: 10.1371/journal.pone.0244905 (PMC8031081; doi:10.1371/journal.pone.0244905)
Supplement: S1 Data — (ZIP) [file pone.0244905.s006.zip › pdbligand5_3_906/1ECE.lig.BGC.pdb]

ATOM    219  CB  PHE A  29     -22.413  79.901  86.182  1.00 18.05           C      4.867
ATOM    220  CG  PHE A  29     -21.670  78.714  85.633  1.00 18.16           C      5.216
ATOM    221  CD1 PHE A  29     -21.143  78.739  84.344  1.00 20.40           C      4.529
ATOM    222  CD2 PHE A  29     -21.431  77.601  86.420  1.00 17.92           C      4.936
ATOM    223  CE1 PHE A  29     -20.381  77.660  83.851  1.00 20.00           C      5.042
ATOM    224  CE2 PHE A  29     -20.667  76.515  85.934  1.00 18.81           C      4.871
ATOM    225  CZ  PHE A  29     -20.145  76.549  84.653  1.00 18.63           C      5.142
ATOM    246  CG  GLU A  32     -20.168  84.314  84.372  1.00 13.32           C      4.504
ATOM    247  CD  GLU A  32     -21.019  83.057  84.635  1.00 17.55           C      4.092
ATOM    248  OE1 GLU A  32     -22.257  83.068  84.462  1.00 20.44           O      5.107
ATOM    249  OE2 GLU A  32     -20.432  82.021  85.012  1.00 17.77           O      4.532
ATOM    256  CG2 THR A  33     -20.067  81.752  81.080  1.00 15.34           C      4.261
ATOM    923  CG  HIS A 116     -19.165  85.188  88.427  1.00 15.97           C      5.123
ATOM    924  ND1 HIS A 116     -19.310  84.635  89.681  1.00 17.15           N      4.774
ATOM    925  CD2 HIS A 116     -18.324  84.363  87.753  1.00 16.91           C      5.170
ATOM    926  CE1 HIS A 116     -18.604  83.519  89.756  1.00 17.93           C      4.664
ATOM    927  NE2 HIS A 116     -17.997  83.332  88.600  1.00 17.98           N      4.272
ATOM    935  NE  ARG A 117     -16.464  85.076  83.706  1.00 14.98           N      4.915
ATOM    936  CZ  ARG A 117     -16.300  84.153  82.762  1.00 19.31           C      4.932
ATOM    937  NH1 ARG A 117     -16.554  84.440  81.492  1.00 19.10           N      5.176
ATOM    938  NH2 ARG A 117     -15.936  82.917  83.092  1.00 18.63           N      4.743
ATOM    975  CG  GLN A 123     -13.943  85.816  87.239  1.00 33.42           C      5.219
ATOM    976  CD  GLN A 123     -13.681  84.765  88.288  1.00 34.02           C      4.717
ATOM    977  OE1 GLN A 123     -14.083  83.616  88.132  1.00 37.61           O      5.240
ATOM    978  NE2 GLN A 123     -13.020  85.150  89.372  1.00 33.04           N      4.330
ATOM   1275  CG  ASN A 161     -16.960  85.850  91.586  1.00 19.59           C      4.122
ATOM   1276  OD1 ASN A 161     -17.272  85.188  92.570  1.00 20.62           O      4.047
ATOM   1277  ND2 ASN A 161     -16.164  85.384  90.644  1.00 19.86           N      4.539
ATOM   1282  CB  GLU A 162     -13.262  86.079  93.192  1.00 21.08           C      5.278
ATOM   1283  CG  GLU A 162     -13.955  84.836  93.715  1.00 21.76           C      5.219
ATOM   1284  CD  GLU A 162     -13.496  83.556  93.065  1.00 23.14           C      5.206
ATOM   1285  OE1 GLU A 162     -12.772  83.607  92.060  1.00 23.67           O      4.298
ATOM   1286  OE2 GLU A 162     -13.874  82.476  93.554  1.00 25.98           O      5.257
ATOM   1601  NE2 GLN A 204      -3.774  85.705  95.847  1.00 25.59           N      4.518
ATOM   1647  CA  TYR A 211      -6.113  82.748 101.040  1.00 35.01           C      5.195
ATOM   1648  C   TYR A 211      -6.846  82.786  99.685  1.00 32.98           C      4.212
ATOM   1649  O   TYR A 211      -6.426  83.524  98.788  1.00 36.14           O      4.725
ATOM   1658  N   TRP A 212      -7.895  81.985  99.506  1.00 29.43           N      4.429
ATOM   1659  CA  TRP A 212      -8.636  81.977  98.237  1.00 27.25           C      5.032
ATOM   1660  C   TRP A 212      -9.215  83.351  97.895  1.00 25.63           C      4.924
ATOM   1661  O   TRP A 212      -9.636  84.090  98.791  1.00 25.32           O      4.669
ATOM   1662  CB  TRP A 212      -9.790  80.971  98.286  1.00 26.69           C      5.184
ATOM   1663  CG  TRP A 212      -9.375  79.563  98.467  1.00 25.45           C      5.190
ATOM   1665  CD2 TRP A 212      -8.859  78.680  97.459  1.00 26.46           C      4.784
ATOM   1668  CE3 TRP A 212      -8.570  78.823  96.090  1.00 27.81           C      4.634
ATOM   1670  CZ3 TRP A 212      -8.062  77.716  95.389  1.00 29.24           C      4.892
ATOM   1671  CH2 TRP A 212      -7.842  76.485  96.046  1.00 28.66           C      5.014
ATOM   1672  N   TRP A 213      -9.269  83.674  96.603  1.00 24.26           N      5.096
ATOM   1673  CA  TRP A 213      -9.812  84.954  96.150  1.00 23.11           C      4.572
ATOM   1674  C   TRP A 213     -11.231  85.098  96.688  1.00 22.13           C      5.105
ATOM   1675  O   TRP A 213     -12.043  84.176  96.589  1.00 23.04           O      5.223
ATOM   1676  CB  TRP A 213      -9.883  85.016  94.621  1.00 25.55           C      4.350
ATOM   1677  CG  TRP A 213      -8.582  84.873  93.849  1.00 27.75           C      4.959
ATOM   1678  CD1 TRP A 213      -7.317  84.794  94.355  1.00 28.09           C      4.009
ATOM   1679  CD2 TRP A 213      -8.446  84.760  92.415  1.00 28.63           C      5.245
ATOM   1680  NE1 TRP A 213      -6.410  84.631  93.334  1.00 27.27           N      3.683
ATOM   1681  CE2 TRP A 213      -7.076  84.605  92.137  1.00 28.67           C      4.524
ATOM   1682  CE3 TRP A 213      -9.356  84.770  91.345  1.00 29.09           C      5.195
ATOM   1683  CZ2 TRP A 213      -6.591  84.457  90.834  1.00 29.91           C      5.130
ATOM   1684  CZ3 TRP A 213      -8.875  84.624  90.054  1.00 29.16           C      5.271
ATOM   1685  CH2 TRP A 213      -7.505  84.469  89.810  1.00 30.10           C      4.718
ATOM   1686  N   GLY A 214     -11.537  86.255  97.244  1.00 21.57           N      5.116
ATOM   1865  CB  HIS A 238     -14.801  81.595  97.577  1.00 19.69           C      5.168
ATOM   1867  ND1 HIS A 238     -15.753  82.717  95.538  1.00 15.41           N      5.182
ATOM   1869  CE1 HIS A 238     -16.778  83.476  95.199  1.00 17.13           C      4.909
ATOM   1884  CG  TYR A 240     -12.758  76.338  95.346  1.00 27.99           C      4.918
ATOM   1886  CD2 TYR A 240     -12.913  77.720  95.231  1.00 27.34           C      5.043
ATOM   1887  CE1 TYR A 240     -14.864  76.051  94.185  1.00 30.05           C      5.051
ATOM   1888  CE2 TYR A 240     -14.011  78.271  94.609  1.00 28.96           C      4.824
ATOM   1889  CZ  TYR A 240     -14.985  77.433  94.086  1.00 30.68           C      5.053
ATOM   1890  OH  TYR A 240     -16.072  77.988  93.462  1.00 32.93           O      4.958
ATOM   1912  O   VAL A 244      -6.845  74.874  91.176  1.00 39.74           O      5.195
ATOM   1914  CG1 VAL A 244      -9.592  76.267  92.274  1.00 31.10           C      4.523
ATOM   1915  CG2 VAL A 244     -11.245  74.396  92.582  1.00 32.89           C      4.700
ATOM   1920  CB  TYR A 245      -5.479  76.222  93.746  1.00 48.53           C      4.653
ATOM   1921  CG  TYR A 245      -4.080  76.747  93.624  1.00 51.99           C      4.990
ATOM   1922  CD1 TYR A 245      -3.482  76.873  92.380  1.00 54.59           C      5.085
ATOM   1923  CD2 TYR A 245      -3.318  77.022  94.748  1.00 53.92           C      4.812
ATOM   1924  CE1 TYR A 245      -2.150  77.250  92.251  1.00 57.78           C      4.175
ATOM   1925  CE2 TYR A 245      -1.983  77.397  94.637  1.00 56.74           C      5.132
ATOM   1926  CZ  TYR A 245      -1.399  77.507  93.383  1.00 58.38           C      4.690
ATOM   1927  OH  TYR A 245      -0.058  77.829  93.259  1.00 60.58           O      4.933
ATOM   1941  CD  GLN A 247      -4.555  77.839  97.964  1.00 45.98           C      4.912
ATOM   1942  OE1 GLN A 247      -3.460  78.259  98.315  1.00 46.93           O      5.087
ATOM   1943  NE2 GLN A 247      -5.389  78.559  97.249  1.00 47.67           N      3.890
ATOM   2236  CG  GLU A 282     -18.577  80.352  94.062  1.00 25.33           C      5.005
ATOM   2237  CD  GLU A 282     -17.603  80.969  93.040  1.00 26.58           C      4.311
ATOM   2238  OE1 GLU A 282     -16.506  80.410  92.818  1.00 28.47           O      4.473
ATOM   2239  OE2 GLU A 282     -17.917  82.027  92.464  1.00 28.55           O      4.250
ATOM   2544  CD1 TRP A 319     -18.194  75.749  90.599  1.00 17.92           C      4.934
ATOM   2545  CD2 TRP A 319     -19.248  77.718  90.752  1.00 16.01           C      4.780
ATOM   2546  NE1 TRP A 319     -18.044  76.406  89.394  1.00 17.35           N      4.613
ATOM   2547  CE2 TRP A 319     -18.685  77.614  89.465  1.00 14.89           C      4.136
ATOM   2548  CE3 TRP A 319     -19.963  78.868  91.083  1.00 16.24           C      5.031
ATOM   2549  CZ2 TRP A 319     -18.818  78.620  88.505  1.00 15.69           C      5.176
ATOM   2550  CZ3 TRP A 319     -20.097  79.868  90.129  1.00 17.18           C      4.692
ATOM   2551  CH2 TRP A 319     -19.524  79.737  88.852  1.00 14.83           C      5.282
ATOM   2589  C   ASP A 324     -18.476  72.991  83.391  1.00 23.66           C      4.560
ATOM   2590  O   ASP A 324     -18.263  74.115  82.934  1.00 22.12           O      5.142
ATOM   2595  N   SER A 325     -17.996  72.600  84.559  1.00 24.02           N      4.735
ATOM   2596  CA  SER A 325     -17.134  73.482  85.310  1.00 26.67           C      4.309
ATOM   2597  C   SER A 325     -15.806  72.777  85.398  1.00 29.86           C      4.565
ATOM   2599  CB  SER A 325     -17.687  73.761  86.686  1.00 27.35           C      5.148
ATOM   2600  OG  SER A 325     -16.759  74.537  87.415  1.00 29.77           O      5.193
ATOM   2601  N   GLY A 326     -14.817  73.380  84.763  1.00 35.54           N      3.988
ATOM   2602  CA  GLY A 326     -13.486  72.829  84.710  1.00 38.58           C      4.815
ATOM   2603  C   GLY A 326     -13.014  71.976  85.862  1.00 41.25           C      4.817
ATOM   2605  N   ASP A 327     -12.667  72.612  86.974  1.00 41.08           N      5.073
ATOM   2609  CB  ASP A 327     -10.729  72.348  88.430  1.00 47.61           C      5.153
ATOM   2610  CG  ASP A 327     -10.560  73.831  88.188  1.00 50.71           C      4.442
ATOM   2611  OD1 ASP A 327     -11.522  74.598  88.474  1.00 51.89           O      4.723
ATOM   2612  OD2 ASP A 327      -9.463  74.209  87.697  1.00 51.10           O      5.129
ATOM   2618  OG1 THR A 328     -16.546  73.124  89.732  1.00 32.17           O      5.022
ATOM   2619  CG2 THR A 328     -14.833  73.502  91.342  1.00 35.38           C      5.156
ATOM   3109  N   CYS B  34     -14.665  73.852  78.782  1.00 23.51           N      5.161
ATOM   3110  CA  CYS B  34     -15.214  72.777  79.593  1.00 25.29           C      5.099
ATOM   3113  CB  CYS B  34     -15.363  73.206  81.052  1.00 23.87           C      5.232
ATOM   3114  SG  CYS B  34     -13.818  73.920  81.690  1.00 24.75           S      5.241
ATOM   3809  O   CYS B 120     -11.416  75.685  80.494  1.00 28.66           O      4.854
ATOM   3811  SG  CYS B 120     -12.440  72.431  81.590  1.00 26.61           S      5.130
ATOM   3813  CA  SER B 121     -10.044  76.231  82.803  1.00 30.69           C      4.788
ATOM   3816  CB  SER B 121      -9.525  75.966  84.203  1.00 33.04           C      5.278
ATOM   3817  OG  SER B 121     -10.360  75.010  84.831  1.00 38.13           O      4.725
