# Supplementary material for: A mathematical representation of protein binding sites using structural dispersion of atoms from principal axes for classification of binding ligands
Source: PLoS One. 2021 Apr 8;16(4):e0244905. doi: 10.1371/journal.pone.0244905 (PMC8031081; doi:10.1371/journal.pone.0244905)
Supplement: S1 Data — (ZIP) [file pone.0244905.s006.zip › pdbligand5_3_906/1ECJ.lig.AMP.pdb]

ATOM    559  CE1 TYR A  74      38.546  52.166  48.325  1.00 84.48           C      4.922
ATOM    561  CZ  TYR A  74      39.577  51.249  48.452  1.00 85.55           C      5.287
ATOM    562  OH  TYR A  74      39.645  50.468  49.579  1.00 84.74           O      5.204
ATOM   1960  CD2 PHE A 254      45.032  55.442  54.038  1.00 58.02           C      5.265
ATOM   1961  CE1 PHE A 254      45.479  54.650  56.663  1.00 54.18           C      4.880
ATOM   1962  CE2 PHE A 254      44.473  54.256  54.503  1.00 62.52           C      4.742
ATOM   1963  CZ  PHE A 254      44.700  53.860  55.821  1.00 63.88           C      4.291
ATOM   1996  CB  TYR A 258      47.816  51.211  53.963  1.00 55.40           C      5.215
ATOM   1997  CG  TYR A 258      46.812  50.387  53.202  1.00 62.26           C      4.975
ATOM   1998  CD1 TYR A 258      47.051  49.039  52.931  1.00 71.25           C      4.506
ATOM   1999  CD2 TYR A 258      45.640  50.964  52.711  1.00 63.77           C      5.218
ATOM   2000  CE1 TYR A 258      46.148  48.283  52.179  1.00 77.45           C      4.314
ATOM   2001  CE2 TYR A 258      44.731  50.219  51.956  1.00 70.63           C      5.059
ATOM   2002  CZ  TYR A 258      44.994  48.881  51.696  1.00 76.27           C      4.611
ATOM   2003  OH  TYR A 258      44.114  48.143  50.939  1.00 84.19           O      5.045
ATOM   2347  CG2 ILE A 301      46.751  40.947  58.322  1.00 46.40           C      4.905
ATOM   2352  O   PRO A 302      47.661  41.593  54.686  1.00 60.70           O      5.283
ATOM   2370  OG1 THR A 304      49.396  46.517  53.447  1.00 75.23           O      4.818
ATOM   2879  CB  ASP A 366      47.230  44.841  61.348  1.00 46.85           C      4.735
ATOM   2880  CG  ASP A 366      46.345  44.613  60.116  1.00 60.97           C      5.092
ATOM   2881  OD1 ASP A 366      46.878  44.530  58.981  1.00 61.96           O      5.069
ATOM   2882  OD2 ASP A 366      45.106  44.498  60.279  1.00 61.95           O      4.846
ATOM   2883  N   ASP A 367      48.752  46.786  59.479  1.00 49.16           N      5.279
ATOM   2887  CB  ASP A 367      49.092  48.282  57.542  1.00 49.04           C      5.254
ATOM   2888  CG  ASP A 367      47.794  47.799  56.897  1.00 57.50           C      4.048
ATOM   2889  OD1 ASP A 367      46.843  48.598  56.787  1.00 57.40           O      4.991
ATOM   2890  OD2 ASP A 367      47.708  46.612  56.508  1.00 58.67           O      3.815
ATOM   2891  N   SER A 368      46.873  48.819  59.803  1.00 47.73           N      4.489
ATOM   2892  CA  SER A 368      45.914  49.749  60.369  1.00 45.36           C      4.882
ATOM   2893  C   SER A 368      44.640  49.055  60.820  1.00 47.00           C      4.382
ATOM   2894  O   SER A 368      44.423  47.872  60.543  1.00 53.69           O      4.984
ATOM   2895  CB  SER A 368      45.568  50.816  59.338  1.00 48.36           C      5.027
ATOM   2896  OG  SER A 368      44.909  50.233  58.230  1.00 48.77           O      4.550
ATOM   2897  N   ILE A 369      43.796  49.808  61.515  1.00 44.72           N      5.245
ATOM   2898  CA  ILE A 369      42.524  49.305  62.011  1.00 46.74           C      5.217
ATOM   2899  C   ILE A 369      41.493  50.391  61.753  1.00 46.43           C      5.096
ATOM   2900  O   ILE A 369      41.637  51.533  62.200  1.00 53.95           O      4.902
ATOM   2901  CB  ILE A 369      42.564  48.979  63.521  1.00 47.21           C      5.022
ATOM   2903  CG2 ILE A 369      41.239  48.353  63.943  1.00 45.09           C      4.487
ATOM   2905  N   VAL A 370      40.463  50.010  61.017  1.00 46.80           N      3.986
ATOM   2906  CA  VAL A 370      39.377  50.898  60.628  1.00 50.41           C      4.339
ATOM   2907  C   VAL A 370      38.069  50.557  61.339  1.00 54.09           C      4.426
ATOM   2908  O   VAL A 370      37.670  51.241  62.283  1.00 58.61           O      4.276
ATOM   2909  CB  VAL A 370      39.205  50.846  59.086  1.00 46.31           C      3.982
ATOM   2910  CG1 VAL A 370      38.099  51.800  58.622  1.00 45.79           C      5.026
ATOM   2911  CG2 VAL A 370      40.538  51.198  58.432  1.00 31.14           C      4.644
ATOM   2912  N   ARG A 371      37.394  49.516  60.861  1.00 59.21           N      3.568
ATOM   2913  CA  ARG A 371      36.132  49.063  61.453  1.00 65.92           C      4.313
ATOM   2914  C   ARG A 371      36.352  48.045  62.578  1.00 65.87           C      4.541
ATOM   2915  O   ARG A 371      35.462  47.794  63.381  1.00 66.99           O      4.994
ATOM   2916  CB  ARG A 371      35.247  48.411  60.385  1.00 69.39           C      4.245
ATOM   2917  CG  ARG A 371      34.872  49.275  59.218  1.00 65.14           C      4.758
ATOM   2918  CD  ARG A 371      34.340  48.383  58.125  1.00 72.65           C      4.965
ATOM   2919  NE  ARG A 371      33.732  49.141  57.037  1.00 86.96           N      4.748
ATOM   2923  N   GLY A 372      37.506  47.387  62.560  1.00 67.00           N      3.829
ATOM   2924  CA  GLY A 372      37.815  46.395  63.578  1.00 66.32           C      4.687
ATOM   2925  C   GLY A 372      37.204  45.039  63.313  1.00 67.60           C      4.956
ATOM   2926  O   GLY A 372      37.574  44.045  63.934  1.00 72.58           O      4.721
ATOM   2927  N   THR A 373      36.277  44.994  62.367  1.00 70.28           N      4.661
ATOM   2928  CA  THR A 373      35.615  43.751  61.993  1.00 70.56           C      4.550
ATOM   2929  C   THR A 373      36.658  42.720  61.552  1.00 66.28           C      4.206
ATOM   2930  O   THR A 373      36.661  41.571  62.011  1.00 68.30           O      5.250
ATOM   2931  CB  THR A 373      34.643  43.999  60.831  1.00 73.32           C      4.870
ATOM   2932  OG1 THR A 373      33.881  45.190  61.092  1.00 80.64           O      5.123
ATOM   2934  N   THR A 374      37.567  43.156  60.690  1.00 62.74           N      4.293
ATOM   2935  CA  THR A 374      38.606  42.280  60.182  1.00 64.77           C      4.740
ATOM   2936  C   THR A 374      39.497  41.766  61.298  1.00 62.79           C      4.184
ATOM   2938  CB  THR A 374      39.482  42.999  59.151  1.00 69.66           C      3.906
ATOM   2939  OG1 THR A 374      38.647  43.682  58.198  1.00 67.14           O      3.320
ATOM   2940  CG2 THR A 374      40.396  41.988  58.446  1.00 70.73           C      5.123
ATOM   2941  N   SER A 375      40.037  42.686  62.096  1.00 59.66           N      5.277
ATOM   2942  CA  SER A 375      40.923  42.322  63.192  1.00 52.98           C      5.106
ATOM   2945  CB  SER A 375      41.489  43.559  63.894  1.00 53.01           C      5.205
ATOM   2946  OG  SER A 375      40.532  44.592  63.971  1.00 56.09           O      4.567
ATOM   3193  CG2 ILE A 407      42.045  56.692  52.008  1.00 63.31           C      4.745
ATOM   3197  C   ASP A 408      37.880  55.657  52.242  1.00 76.88           C      4.291
ATOM   3198  O   ASP A 408      38.802  54.915  52.586  1.00 80.82           O      4.234
ATOM   3203  N   MET A 409      36.887  56.004  53.050  1.00 75.89           N      5.001
ATOM   3204  CA  MET A 409      36.855  55.585  54.442  1.00 72.79           C      4.749
ATOM   3207  CB  MET A 409      37.611  56.619  55.278  1.00 76.45           C      5.182
ATOM   3208  CG  MET A 409      38.150  56.122  56.590  1.00 73.63           C      5.105
ATOM   3209  SD  MET A 409      39.896  56.312  56.549  1.00 72.07           S      4.712
ATOM   3210  CE  MET A 409      40.390  54.631  56.190  1.00 61.26           C      4.294
