# Supplementary material for: A mathematical representation of protein binding sites using structural dispersion of atoms from principal axes for classification of binding ligands
Source: PLoS One. 2021 Apr 8;16(4):e0244905. doi: 10.1371/journal.pone.0244905 (PMC8031081; doi:10.1371/journal.pone.0244905)
Supplement: S1 Data — (ZIP) [file pone.0244905.s006.zip › pdbligand5_3_906/1EE9.lig.NAD.pdb]

ATOM    387  CE1 TYR A  53       5.209  26.944 -15.345  1.00 71.47           C      4.780
ATOM    388  CE2 TYR A  53       7.467  26.155 -15.574  1.00 71.47           C      5.253
ATOM    389  CZ  TYR A  53       6.545  27.001 -14.978  1.00 71.47           C      4.576
ATOM    390  OH  TYR A  53       6.962  27.896 -14.016  1.00 71.47           O      4.254
ATOM   1195  CB  THR A 151       6.628  27.615  -6.335  1.00 36.05           C      5.165
ATOM   1196  OG1 THR A 151       7.492  27.067  -7.339  1.00 49.84           O      4.604
ATOM   1197  CG2 THR A 151       5.242  26.999  -6.479  1.00 49.84           C      5.139
ATOM   1450  CA  ILE A 183      -2.408  21.192   1.549  1.00 39.84           C      5.133
ATOM   1451  C   ILE A 183      -1.159  20.711   0.807  1.00 39.84           C      5.108
ATOM   1452  O   ILE A 183      -1.228  20.318  -0.363  1.00 39.84           O      4.670
ATOM   1453  CB  ILE A 183      -3.671  20.770   0.757  1.00 39.84           C      5.106
ATOM   1455  CG2 ILE A 183      -3.936  19.282   0.945  1.00 48.04           C      4.454
ATOM   1457  N   ASN A 184      -0.016  20.794   1.484  1.00 48.64           N      4.825
ATOM   1458  CA  ASN A 184       1.277  20.387   0.934  1.00 48.64           C      4.426
ATOM   1459  C   ASN A 184       2.377  20.858   1.881  1.00 48.64           C      4.849
ATOM   1460  O   ASN A 184       2.357  21.999   2.349  1.00 48.64           O      5.277
ATOM   1461  CB  ASN A 184       1.502  21.016  -0.452  1.00 48.64           C      4.624
ATOM   1462  CG  ASN A 184       2.802  20.568  -1.105  1.00 84.00           C      4.768
ATOM   1463  OD1 ASN A 184       3.883  21.046  -0.759  1.00 84.00           O      5.207
ATOM   1464  ND2 ASN A 184       2.698  19.673  -2.075  1.00 84.00           N      4.873
ATOM   1465  N   ARG A 185       3.309  19.968   2.200  1.00 38.93           N      4.211
ATOM   1466  CA  ARG A 185       4.425  20.316   3.068  1.00 38.93           C      5.168
ATOM   1467  C   ARG A 185       5.734  19.868   2.436  1.00 38.93           C      4.900
ATOM   1468  O   ARG A 185       6.656  19.436   3.125  1.00 38.93           O      5.029
ATOM   1469  CB  ARG A 185       4.270  19.719   4.471  1.00 38.93           C      5.227
ATOM   1470  CG  ARG A 185       3.234  20.424   5.347  1.00 46.76           C      4.955
ATOM   1476  N   SER A 186       5.796  19.945   1.111  1.00 36.68           N      5.295
ATOM   1477  CA  SER A 186       7.000  19.579   0.381  1.00 36.68           C      4.972
ATOM   1480  CB  SER A 186       6.732  19.562  -1.124  1.00 36.68           C      4.473
ATOM   1481  OG  SER A 186       5.694  18.656  -1.451  1.00100.00           O      4.624
ATOM   1496  CG1 ILE A 188       9.366  20.724  -3.440  1.00 59.00           C      4.490
ATOM   1498  CD1 ILE A 188       9.283  19.888  -4.702  1.00 59.00           C      4.819
ATOM   1503  CB  VAL A 189       6.076  24.419  -3.057  1.00 32.94           C      4.887
ATOM   1505  CG2 VAL A 189       6.859  24.452  -4.361  1.00 43.02           C      5.143
ATOM   1626  C   VAL A 207      -0.473  18.690   5.152  1.00 41.12           C      4.892
ATOM   1627  O   VAL A 207       0.215  19.105   4.219  1.00 41.12           O      4.897
ATOM   1628  CB  VAL A 207      -2.828  19.541   4.993  1.00 41.12           C      4.777
ATOM   1629  CG1 VAL A 207      -3.299  18.107   4.808  1.00 33.03           C      4.708
ATOM   1631  N   ASP A 208      -0.371  17.463   5.649  1.00 64.52           N      5.150
ATOM   1632  CA  ASP A 208       0.577  16.471   5.154  1.00 64.52           C      4.746
ATOM   1633  C   ASP A 208      -0.156  15.131   5.180  1.00 64.52           C      5.053
ATOM   1634  O   ASP A 208      -1.202  15.011   5.824  1.00 64.52           O      5.096
ATOM   1635  CB  ASP A 208       1.795  16.426   6.085  1.00 64.52           C      4.785
ATOM   1636  CG  ASP A 208       2.879  15.489   5.601  1.00 53.85           C      4.977
ATOM   1637  OD1 ASP A 208       2.926  14.339   6.083  1.00 53.85           O      5.100
ATOM   1638  OD2 ASP A 208       3.699  15.906   4.756  1.00 53.85           O      4.022
ATOM   1639  N   VAL A 209       0.376  14.133   4.480  1.00 90.92           N      5.273
ATOM   1640  CA  VAL A 209      -0.254  12.815   4.445  1.00 90.92           C      5.090
ATOM   1641  C   VAL A 209      -0.281  12.180   5.835  1.00 90.92           C      5.180
ATOM   1643  CB  VAL A 209       0.478  11.853   3.480  1.00 90.92           C      4.682
ATOM   1644  CG1 VAL A 209      -0.220  10.500   3.448  1.00 98.98           C      5.180
ATOM   1645  CG2 VAL A 209       0.523  12.434   2.090  1.00 98.98           C      5.065
ATOM   1646  N   ASN A 210       0.793  12.371   6.594  1.00 67.20           N      5.205
ATOM   1851  CE1 TYR A 234      -5.370  12.355   5.118  1.00 83.22           C      4.842
ATOM   1852  CE2 TYR A 234      -5.702  14.646   5.761  1.00 83.22           C      4.868
ATOM   1853  CZ  TYR A 234      -5.936  13.599   4.885  1.00 83.22           C      4.410
ATOM   1854  OH  TYR A 234      -6.712  13.814   3.770  1.00 83.22           O      4.966
ATOM   1984  CA  GLY A 252      -0.591  21.334  -4.276  1.00 27.53           C      4.925
ATOM   1985  C   GLY A 252      -0.276  19.851  -4.308  1.00 27.53           C      5.251
ATOM   1986  O   GLY A 252       0.855  19.459  -4.594  1.00 27.53           O      4.887
ATOM   1987  N   VAL A 253      -1.271  19.022  -4.020  1.00 50.43           N      5.167
ATOM   1988  CA  VAL A 253      -1.085  17.576  -4.038  1.00 50.43           C      4.648
ATOM   1989  C   VAL A 253      -0.896  17.111  -5.492  1.00 50.43           C      5.259
ATOM   1990  O   VAL A 253      -1.654  17.507  -6.377  1.00 50.43           O      5.187
ATOM   1991  CB  VAL A 253      -2.291  16.866  -3.382  1.00 50.43           C      5.078
ATOM   1993  CG2 VAL A 253      -2.162  15.360  -3.506  1.00 49.72           C      5.271
ATOM   1994  N   PRO A 254       0.133  16.283  -5.752  1.00 55.95           N      5.031
ATOM   1995  CA  PRO A 254       0.507  15.720  -7.061  1.00 55.95           C      5.207
ATOM   1996  C   PRO A 254      -0.496  14.778  -7.743  1.00 55.95           C      5.250
ATOM   1997  O   PRO A 254      -0.367  14.490  -8.935  1.00 55.95           O      5.227
ATOM   1998  CB  PRO A 254       1.804  14.966  -6.747  1.00 55.95           C      4.898
ATOM   1999  CG  PRO A 254       2.353  15.690  -5.571  1.00 76.55           C      4.783
ATOM   2000  CD  PRO A 254       1.133  15.919  -4.734  1.00 76.55           C      4.845
ATOM   2030  CD1 TYR A 258      -6.308  14.602  -2.909  1.00 99.46           C      4.741
ATOM   2032  CE1 TYR A 258      -6.534  14.905  -1.565  1.00 99.46           C      5.136
ATOM   2034  CZ  TYR A 258      -6.902  16.193  -1.204  1.00 99.46           C      4.732
ATOM   2035  OH  TYR A 258      -7.136  16.503   0.118  1.00 99.46           O      4.798
ATOM   2156  CA  PHE A 274      -0.195  25.308  -7.572  1.00 44.77           C      4.505
ATOM   2157  C   PHE A 274       0.228  23.980  -8.181  1.00 44.77           C      4.777
ATOM   2158  O   PHE A 274       1.165  23.929  -8.979  1.00 44.77           O      5.206
ATOM   2159  CB  PHE A 274       0.891  25.863  -6.635  1.00 44.77           C      5.163
ATOM   2160  CG  PHE A 274       1.207  24.982  -5.457  1.00 44.96           C      5.179
ATOM   2162  CD2 PHE A 274       2.119  23.937  -5.574  1.00 44.96           C      4.240
ATOM   2164  CE2 PHE A 274       2.444  23.147  -4.477  1.00 44.96           C      5.120
ATOM   2165  CZ  PHE A 274       1.852  23.398  -3.244  1.00 44.96           C      4.906
ATOM   2166  N   ALA A 275      -0.468  22.910  -7.810  1.00 58.46           N      5.243
ATOM   2167  CA  ALA A 275      -0.158  21.588  -8.335  1.00 58.46           C      4.591
ATOM   2168  C   ALA A 275      -0.394  21.610  -9.834  1.00 58.46           C      4.836
ATOM   2169  O   ALA A 275      -1.351  22.225 -10.302  1.00 58.46           O      5.289
ATOM   2170  CB  ALA A 275      -1.042  20.539  -7.684  1.00 58.46           C      4.944
ATOM   2171  N   CYS A 276       0.471  20.935 -10.586  1.00 63.60           N      4.098
ATOM   2172  CA  CYS A 276       0.333  20.883 -12.036  1.00 63.60           C      5.024
ATOM   2173  C   CYS A 276      -0.949  20.163 -12.450  1.00 63.60           C      4.990
ATOM   2175  CB  CYS A 276       1.551  20.207 -12.672  1.00 63.60           C      4.644
ATOM   2176  SG  CYS A 276       3.041  21.227 -12.701  1.00 54.49           S      4.480
ATOM   2177  N   THR A 277      -1.659  19.613 -11.471  1.00 42.59           N      4.864
ATOM   2325  CB  THR A 295       0.728  28.953  -9.567  1.00 59.28           C      4.737
ATOM   2326  OG1 THR A 295       1.208  27.607  -9.712  1.00 33.87           O      4.386
ATOM   2328  N   GLY A 296       1.225  28.425 -12.409  1.00 40.90           N      4.433
ATOM   2329  CA  GLY A 296       1.986  28.446 -13.652  1.00 40.90           C      4.874
ATOM   2352  CB  THR A 299       5.304  29.874 -11.197  1.00 48.61           C      5.126
ATOM   2353  OG1 THR A 299       4.112  29.436 -10.528  1.00 40.11           O      4.585
ATOM   2354  CG2 THR A 299       6.521  29.295 -10.495  1.00 40.11           C      4.811
