# Supplementary material for: A mathematical representation of protein binding sites using structural dispersion of atoms from principal axes for classification of binding ligands
Source: PLoS One. 2021 Apr 8;16(4):e0244905. doi: 10.1371/journal.pone.0244905 (PMC8031081; doi:10.1371/journal.pone.0244905)
Supplement: S1 Data — (ZIP) [file pone.0244905.s006.zip › pdbligand5_3_906/1EFP.lig.FAD.pdb]

ATOM   1401  N   GLY A 200      40.563  -0.086  41.758  1.00 22.23           N      4.873
ATOM   1402  CA  GLY A 200      40.229   0.323  40.408  1.00 19.98           C      4.785
ATOM   1403  C   GLY A 200      41.126  -0.344  39.396  1.00 18.29           C      5.035
ATOM   1404  O   GLY A 200      41.532  -1.488  39.586  1.00 19.94           O      4.760
ATOM   1405  N   ARG A 201      41.439   0.373  38.322  1.00 20.25           N      4.568
ATOM   1406  CA  ARG A 201      42.296  -0.149  37.254  1.00 20.82           C      4.733
ATOM   1407  C   ARG A 201      43.798  -0.088  37.550  1.00 17.73           C      4.851
ATOM   1409  CB  ARG A 201      41.985   0.571  35.936  1.00 23.35           C      4.711
ATOM   1410  CG  ARG A 201      42.979   0.310  34.815  1.00 21.60           C      4.614
ATOM   1411  CD  ARG A 201      42.294   0.196  33.466  1.00 18.66           C      4.587
ATOM   1412  NE  ARG A 201      41.477   1.359  33.142  1.00 15.33           N      4.430
ATOM   1413  CZ  ARG A 201      40.490   1.347  32.251  1.00 11.67           C      4.875
ATOM   1415  NH2 ARG A 201      39.791   2.450  32.022  1.00  7.35           N      4.352
ATOM   1416  N   GLY A 202      44.205   0.871  38.378  1.00 16.07           N      4.295
ATOM   1417  CA  GLY A 202      45.605   1.025  38.727  1.00 10.28           C      5.000
ATOM   1418  C   GLY A 202      46.268  -0.236  39.234  1.00 11.25           C      5.105
ATOM   1419  O   GLY A 202      47.490  -0.339  39.225  1.00 13.01           O      4.989
ATOM   1420  N   LEU A 203      45.462  -1.209  39.647  1.00 16.30           N      5.209
ATOM   1577  C   ALA A 225      34.895  -1.207  41.891  1.00 13.78           C      4.758
ATOM   1578  O   ALA A 225      33.739  -0.800  42.049  1.00 16.00           O      5.090
ATOM   1580  N   SER A 226      35.652  -0.836  40.869  1.00 11.34           N      4.381
ATOM   1581  CA  SER A 226      35.169   0.059  39.832  1.00 11.56           C      4.882
ATOM   1582  C   SER A 226      34.868  -0.794  38.613  1.00 15.30           C      4.734
ATOM   1583  O   SER A 226      35.339  -1.929  38.520  1.00 18.35           O      4.786
ATOM   1584  CB  SER A 226      36.262   1.044  39.456  1.00  8.51           C      5.066
ATOM   1585  OG  SER A 226      37.373   0.345  38.918  1.00 10.15           O      4.768
ATOM   1586  N   ARG A 227      34.182  -0.214  37.635  1.00 17.26           N      3.667
ATOM   1587  CA  ARG A 227      33.847  -0.946  36.427  1.00 14.40           C      4.170
ATOM   1588  C   ARG A 227      35.113  -1.528  35.817  1.00 13.67           C      5.246
ATOM   1590  CB  ARG A 227      33.173  -0.029  35.418  1.00 17.67           C      3.475
ATOM   1591  CG  ARG A 227      32.604  -0.785  34.247  1.00 25.14           C      4.629
ATOM   1592  CD  ARG A 227      32.127   0.134  33.150  1.00 28.34           C      4.813
ATOM   1593  NE  ARG A 227      31.510  -0.638  32.079  1.00 28.74           N      5.067
ATOM   1594  CZ  ARG A 227      30.997  -0.107  30.977  1.00 29.48           C      5.212
ATOM   1595  NH1 ARG A 227      31.036   1.207  30.794  1.00 24.89           N      5.170
ATOM   1597  N   ALA A 228      36.121  -0.685  35.651  1.00 10.00           N      4.796
ATOM   1598  CA  ALA A 228      37.382  -1.107  35.070  1.00  5.42           C      4.533
ATOM   1599  C   ALA A 228      37.868  -2.408  35.679  1.00  7.90           C      5.059
ATOM   1601  CB  ALA A 228      38.414  -0.030  35.254  1.00 13.80           C      5.266
ATOM   1602  N   ALA A 229      37.968  -2.438  36.999  1.00 12.66           N      4.704
ATOM   1690  CB  GLN A 240      30.538  -2.871  40.498  1.00 14.22           C      5.263
ATOM   1691  CG  GLN A 240      30.646  -1.520  39.777  1.00 15.87           C      5.183
ATOM   1692  CD  GLN A 240      30.392  -1.581  38.271  1.00 16.67           C      4.760
ATOM   1693  OE1 GLN A 240      29.760  -2.506  37.755  1.00 17.48           O      4.922
ATOM   1694  NE2 GLN A 240      30.884  -0.578  37.562  1.00 10.83           N      3.544
ATOM   1695  N   VAL A 241      30.964  -0.673  43.030  1.00 15.34           N      5.219
ATOM   1696  CA  VAL A 241      30.410   0.467  43.746  1.00 13.08           C      5.082
ATOM   1697  C   VAL A 241      30.128   1.529  42.695  1.00 12.58           C      4.695
ATOM   1698  O   VAL A 241      30.972   1.786  41.833  1.00 14.20           O      4.861
ATOM   1702  N   GLY A 242      28.934   2.113  42.744  1.00 16.63           N      5.262
ATOM   1703  CA  GLY A 242      28.577   3.154  41.790  1.00 16.16           C      4.828
ATOM   1704  C   GLY A 242      27.121   3.164  41.357  1.00 13.53           C      4.462
ATOM   1705  O   GLY A 242      26.303   2.384  41.848  1.00 15.84           O      4.805
ATOM   1706  N   GLN A 243      26.811   4.047  40.418  1.00  5.59           N      4.605
ATOM   1707  CA  GLN A 243      25.464   4.202  39.880  1.00 11.13           C      4.767
ATOM   1708  C   GLN A 243      24.858   2.914  39.273  1.00 15.10           C      4.823
ATOM   1709  O   GLN A 243      23.637   2.767  39.236  1.00 19.81           O      4.951
ATOM   1710  CB  GLN A 243      25.485   5.350  38.864  1.00 11.13           C      5.104
ATOM   1712  CD  GLN A 243      24.386   6.746  37.105  1.00 12.27           C      5.172
ATOM   1713  OE1 GLN A 243      25.441   6.804  36.471  1.00 10.36           O      4.940
ATOM   1715  N   THR A 244      25.696   2.004  38.779  1.00 17.56           N      5.063
ATOM   1716  CA  THR A 244      25.225   0.739  38.202  1.00 18.20           C      4.595
ATOM   1717  C   THR A 244      25.211  -0.362  39.254  1.00 16.17           C      5.176
ATOM   1718  O   THR A 244      24.378  -1.270  39.203  1.00 18.23           O      5.280
ATOM   1719  CB  THR A 244      26.153   0.260  37.062  1.00 21.09           C      4.149
ATOM   1720  OG1 THR A 244      26.380   1.335  36.149  1.00 31.48           O      5.267
ATOM   1721  CG2 THR A 244      25.531  -0.911  36.311  1.00 19.95           C      4.910
ATOM   1722  N   GLY A 245      26.138  -0.273  40.204  1.00 13.10           N      4.676
ATOM   1723  CA  GLY A 245      26.243  -1.284  41.238  1.00 17.53           C      4.620
ATOM   1809  N   GLY A 257      43.705   3.589  43.408  1.00 15.86           N      5.145
ATOM   1810  CA  GLY A 257      43.741   3.291  41.986  1.00 14.15           C      4.489
ATOM   1811  C   GLY A 257      42.432   3.554  41.266  1.00 13.01           C      5.082
ATOM   1812  O   GLY A 257      42.106   2.874  40.291  1.00 16.24           O      4.500
ATOM   1813  N   ILE A 258      41.676   4.537  41.742  1.00 10.91           N      5.183
ATOM   1814  CA  ILE A 258      40.404   4.904  41.134  1.00  6.47           C      4.650
ATOM   1815  C   ILE A 258      40.479   6.392  40.837  1.00 12.18           C      4.421
ATOM   1816  O   ILE A 258      40.761   7.190  41.734  1.00 18.80           O      4.979
ATOM   1817  CB  ILE A 258      39.233   4.612  42.086  1.00  2.12           C      5.142
ATOM   1818  CG1 ILE A 258      39.157   3.109  42.340  1.00  3.65           C      5.263
ATOM   1819  CG2 ILE A 258      37.931   5.146  41.518  1.00  2.00           C      4.797
ATOM   1821  N   SER A 259      40.251   6.756  39.580  1.00 12.75           N      4.495
ATOM   1822  CA  SER A 259      40.317   8.149  39.144  1.00 13.17           C      4.846
ATOM   1823  C   SER A 259      39.219   9.016  39.735  1.00 12.92           C      5.249
ATOM   1824  O   SER A 259      39.411  10.215  39.903  1.00 17.50           O      5.112
ATOM   1825  CB  SER A 259      40.248   8.217  37.626  1.00 16.02           C      3.875
ATOM   1826  OG  SER A 259      39.037   7.629  37.180  1.00 22.77           O      3.475
ATOM   1827  N   GLY A 260      38.053   8.423  39.973  1.00 10.45           N      4.305
ATOM   1831  N   ALA A 261      35.528   8.719  38.672  1.00 13.90           N      4.911
ATOM   1832  CA  ALA A 261      34.573   9.031  37.621  1.00 13.75           C      5.191
ATOM   1834  O   ALA A 261      32.900   8.619  39.272  1.00 17.49           O      5.233
ATOM   1835  CB  ALA A 261      34.483   7.885  36.653  1.00 13.24           C      5.277
ATOM   1844  N   GLN A 263      30.269   8.308  37.654  1.00 17.49           N      5.029
ATOM   1845  CA  GLN A 263      29.517   7.091  37.884  1.00 15.10           C      5.084
ATOM   1846  C   GLN A 263      29.974   6.304  39.112  1.00 15.35           C      4.551
ATOM   1847  O   GLN A 263      29.167   5.623  39.746  1.00 20.28           O      4.815
ATOM   1848  CB  GLN A 263      29.530   6.230  36.633  1.00 17.74           C      4.344
ATOM   1849  CG  GLN A 263      28.789   6.850  35.464  1.00 21.36           C      4.462
ATOM   1850  CD  GLN A 263      29.531   8.011  34.835  1.00 26.18           C      4.785
ATOM   1851  OE1 GLN A 263      30.759   8.069  34.871  1.00 26.19           O      5.210
ATOM   1852  NE2 GLN A 263      28.788   8.941  34.248  1.00 32.49           N      5.140
ATOM   1853  N   HIS A 264      31.249   6.402  39.470  1.00  9.23           N      4.385
ATOM   1854  CA  HIS A 264      31.724   5.693  40.651  1.00 10.36           C      4.557
ATOM   1855  C   HIS A 264      31.386   6.483  41.906  1.00 11.56           C      5.266
ATOM   1857  CB  HIS A 264      33.226   5.451  40.595  1.00 13.05           C      4.501
ATOM   1858  CG  HIS A 264      33.743   4.653  41.749  1.00 12.15           C      5.218
ATOM   1859  ND1 HIS A 264      33.708   3.275  41.777  1.00 18.40           N      4.900
ATOM   1860  CD2 HIS A 264      34.282   5.036  42.931  1.00 15.19           C      4.903
ATOM   1861  CE1 HIS A 264      34.200   2.843  42.923  1.00 16.05           C      5.000
ATOM   1862  NE2 HIS A 264      34.556   3.893  43.644  1.00 13.32           N      5.050
ATOM   1949  C   ILE A 277      45.772   6.748  45.494  1.00  9.22           C      4.718
ATOM   1950  O   ILE A 277      45.338   5.693  45.034  1.00  3.77           O      4.304
ATOM   1952  CG1 ILE A 277      47.482   5.297  47.110  1.00 12.54           C      5.124
ATOM   1955  N   ASN A 278      46.253   7.729  44.754  1.00 12.80           N      4.531
ATOM   1956  CA  ASN A 278      46.357   7.640  43.315  1.00 19.30           C      5.067
ATOM   1957  C   ASN A 278      47.705   8.235  42.952  1.00 22.69           C      4.785
ATOM   1958  O   ASN A 278      48.281   8.981  43.746  1.00 29.06           O      4.590
ATOM   1959  CB  ASN A 278      45.238   8.481  42.715  1.00 19.56           C      4.783
ATOM   1960  CG  ASN A 278      44.931   8.113  41.294  1.00 20.21           C      4.629
ATOM   1961  OD1 ASN A 278      45.803   8.145  40.432  1.00 20.93           O      4.479
ATOM   1962  ND2 ASN A 278      43.681   7.760  41.035  1.00 19.99           N      3.954
ATOM   1963  N   LYS A 279      48.229   7.897  41.780  1.00 23.01           N      5.271
ATOM   1964  CA  LYS A 279      49.518   8.443  41.372  1.00 27.76           C      5.127
ATOM   1965  C   LYS A 279      49.344   9.710  40.543  1.00 28.32           C      4.837
ATOM   1967  CB  LYS A 279      50.339   7.407  40.600  1.00 32.27           C      5.205
ATOM   1968  CG  LYS A 279      50.065   7.320  39.106  1.00 34.77           C      4.980
ATOM   1969  CD  LYS A 279      50.955   6.260  38.462  1.00 41.41           C      5.190
ATOM   1970  CE  LYS A 279      52.428   6.475  38.819  1.00 46.39           C      5.090
ATOM   1971  NZ  LYS A 279      53.301   5.346  38.375  1.00 51.32           N      5.051
ATOM   1972  N   ASP A 280      48.103   9.977  40.152  1.00 29.56           N      5.203
ATOM   1973  CA  ASP A 280      47.765  11.144  39.356  1.00 32.65           C      4.251
ATOM   1976  CB  ASP A 280      46.714  10.766  38.300  1.00 38.91           C      5.081
ATOM   1977  CG  ASP A 280      46.302  11.941  37.418  1.00 45.22           C      5.204
ATOM   1979  OD2 ASP A 280      45.231  11.850  36.780  1.00 47.43           O      4.805
ATOM   1999  CA  ALA A 283      42.497  12.584  39.303  1.00 27.90           C      5.153
ATOM   2002  CB  ALA A 283      42.809  11.186  39.834  1.00 28.53           C      5.288
ATOM   2092  C   GLY A 295      51.596   6.601  44.518  1.00 13.05           C      4.466
ATOM   2093  O   GLY A 295      50.457   6.389  44.102  1.00 14.77           O      4.761
ATOM   2094  N   ASP A 296      52.579   5.719  44.401  1.00 15.17           N      4.558
ATOM   2095  CA  ASP A 296      52.358   4.433  43.758  1.00 16.08           C      4.449
ATOM   2096  C   ASP A 296      51.671   3.492  44.732  1.00 14.37           C      4.654
ATOM   2097  O   ASP A 296      52.233   3.139  45.764  1.00 21.42           O      4.938
ATOM   2098  CB  ASP A 296      53.693   3.840  43.295  1.00 18.35           C      5.094
ATOM   2099  CG  ASP A 296      53.527   2.587  42.450  1.00 20.94           C      4.576
ATOM   2100  OD1 ASP A 296      52.408   2.050  42.371  1.00 21.68           O      4.996
ATOM   2101  OD2 ASP A 296      54.529   2.126  41.865  1.00 27.88           O      4.494
ATOM   2102  N   LEU A 297      50.462   3.073  44.391  1.00 14.97           N      5.063
ATOM   2103  CA  LEU A 297      49.701   2.162  45.233  1.00 12.45           C      4.665
ATOM   2104  C   LEU A 297      50.454   0.882  45.570  1.00 13.63           C      4.888
ATOM   2106  CB  LEU A 297      48.357   1.820  44.576  1.00 15.61           C      5.080
ATOM   2107  CG  LEU A 297      48.261   0.939  43.315  1.00 17.42           C      5.260
ATOM   2108  CD1 LEU A 297      48.451  -0.544  43.661  1.00 15.23           C      4.883
ATOM   2109  CD2 LEU A 297      46.885   1.121  42.684  1.00 11.68           C      5.024
ATOM   2110  N   PHE A 298      51.399   0.484  44.723  1.00 18.95           N      5.285
ATOM   2115  CG  PHE A 298      51.714  -1.862  42.719  1.00 27.95           C      5.055
ATOM   2117  CD2 PHE A 298      51.274  -1.167  41.594  1.00 28.35           C      4.892
ATOM   2119  CE2 PHE A 298      50.294  -1.701  40.761  1.00 27.12           C      5.032
ATOM   2296  CB  TYR B  13      27.011   9.520  30.938  1.00 35.73           C      5.291
ATOM   2297  CG  TYR B  13      28.214   8.914  30.255  1.00 40.03           C      5.095
ATOM   2298  CD1 TYR B  13      28.271   8.798  28.867  1.00 40.38           C      4.535
ATOM   2299  CD2 TYR B  13      29.295   8.447  31.000  1.00 42.07           C      5.158
ATOM   2300  CE1 TYR B  13      29.375   8.233  28.238  1.00 40.12           C      4.449
ATOM   2301  CE2 TYR B  13      30.404   7.883  30.381  1.00 42.92           C      4.460
ATOM   2302  CZ  TYR B  13      30.438   7.777  29.001  1.00 42.78           C      5.175
ATOM   2303  OH  TYR B  13      31.535   7.214  28.385  1.00 46.37           O      4.563
ATOM   2471  CA  PRO B  37      24.268   4.736  27.652  1.00  6.93           C      5.178
ATOM   2474  CB  PRO B  37      25.125   4.916  28.896  1.00  3.68           C      4.861
ATOM   2475  CG  PRO B  37      25.166   6.378  29.037  1.00  4.95           C      5.172
ATOM   2476  CD  PRO B  37      23.731   6.771  28.821  1.00  4.85           C      4.905
ATOM   2482  CG  PHE B  38      21.885   1.786  31.152  1.00  3.76           C      5.216
ATOM   2484  CD2 PHE B  38      22.123   2.993  31.798  1.00  5.79           C      4.329
ATOM   2485  CE1 PHE B  38      23.152   0.653  32.882  1.00  2.00           C      4.900
ATOM   2486  CE2 PHE B  38      22.872   3.041  32.975  1.00  6.44           C      4.819
ATOM   2487  CZ  PHE B  38      23.388   1.867  33.516  1.00  2.00           C      4.505
ATOM   3110  CB  ILE B 124      22.545   8.042  33.161  1.00  4.48           C      5.037
ATOM   3112  CG2 ILE B 124      22.870   6.591  32.761  1.00  2.00           C      5.204
ATOM   3527  CG  LEU B 182      27.544  -0.171  31.623  1.00 16.40           C      4.994
ATOM   3528  CD1 LEU B 182      26.589   0.759  30.923  1.00 11.85           C      5.251
ATOM   3529  CD2 LEU B 182      28.197   0.533  32.793  1.00 18.72           C      4.916
