# Supplementary material for: A mathematical representation of protein binding sites using structural dispersion of atoms from principal axes for classification of binding ligands
Source: PLoS One. 2021 Apr 8;16(4):e0244905. doi: 10.1371/journal.pone.0244905 (PMC8031081; doi:10.1371/journal.pone.0244905)
Supplement: S1 Data — (ZIP) [file pone.0244905.s006.zip › pdbligand5_3_906/1EGY.lig.HEM.pdb]

ATOM    404  CD2 LEU A  52     -18.080  12.950   3.369  1.00 17.57           C      4.538
ATOM    457  OG  SER A  59     -19.771  16.231   9.603  1.00 15.38           O      5.016
ATOM    705  ND2 ASN A  89     -13.483  15.857  16.735  1.00 23.34           N      5.294
ATOM    707  CA  MET A  90     -13.660  19.352  14.812  1.00 24.10           C      5.239
ATOM    708  C   MET A  90     -14.427  18.342  13.959  1.00 25.45           C      4.673
ATOM    709  O   MET A  90     -15.292  18.740  13.177  1.00 26.35           O      5.162
ATOM    710  CB  MET A  90     -12.356  19.744  14.100  1.00 24.64           C      4.672
ATOM    711  CG  MET A  90     -11.158  18.896  14.418  1.00 21.80           C      4.981
ATOM    712  SD  MET A  90     -10.413  19.533  15.877  1.00 25.90           S      4.625
ATOM    713  CE  MET A  90      -8.766  18.874  15.766  1.00 24.25           C      5.048
ATOM    714  N   GLY A  91     -14.065  17.063  14.065  1.00 25.81           N      5.266
ATOM    715  CA  GLY A  91     -14.709  16.004  13.305  1.00 22.74           C      5.238
ATOM    716  C   GLY A  91     -16.192  15.864  13.551  1.00 22.87           C      5.115
ATOM    717  O   GLY A  91     -16.906  15.311  12.719  1.00 24.59           O      4.750
ATOM    718  N   THR A  92     -16.657  16.349  14.696  1.00 21.56           N      5.019
ATOM    765  CG  HIS A  98     -15.258  22.516  11.376  1.00 24.82           C      4.811
ATOM    766  ND1 HIS A  98     -14.339  21.538  11.683  1.00 24.17           N      4.461
ATOM    767  CD2 HIS A  98     -14.989  22.900  10.106  1.00 23.97           C      4.928
ATOM    768  CE1 HIS A  98     -13.543  21.343  10.647  1.00 20.35           C      5.144
ATOM    769  NE2 HIS A  98     -13.916  22.155   9.679  1.00 23.53           N      4.947
ATOM    800  CB  ARG A 102     -10.361  23.393  12.209  1.00 16.97           C      5.067
ATOM    801  CG  ARG A 102      -9.341  22.771  11.281  1.00 14.76           C      4.815
ATOM    802  CD  ARG A 102      -9.998  22.243  10.043  1.00 13.58           C      5.124
ATOM    803  NE  ARG A 102      -9.039  21.684   9.108  1.00 11.93           N      4.453
ATOM    804  CZ  ARG A 102      -9.150  20.476   8.581  1.00 14.01           C      4.684
ATOM    805  NH1 ARG A 102     -10.175  19.707   8.909  1.00 15.70           N      5.109
ATOM    806  NH2 ARG A 102      -8.250  20.045   7.709  1.00 13.27           N      5.028
ATOM    863  CE1 PHE A 109      -0.577  16.512  14.023  1.00 20.73           C      5.118
ATOM    864  CE2 PHE A 109      -2.811  16.635  13.207  1.00 22.11           C      5.066
ATOM    865  CZ  PHE A 109      -1.653  15.914  13.416  1.00 20.97           C      4.810
ATOM   1209  CG1 ILE A 153      -1.298  10.483  18.600  1.00 22.66           C      4.637
ATOM   1211  CD1 ILE A 153      -0.947  11.781  17.913  1.00 24.12           C      5.128
ATOM   1233  CD1 LEU A 156       0.931  14.620  17.159  1.00 20.88           C      5.108
ATOM   1857  CG1 VAL A 237     -10.206  14.515  18.266  1.00 18.59           C      5.157
ATOM   1860  CA  LEU A 238      -6.446  12.853  18.052  1.00 18.13           C      4.654
ATOM   1861  C   LEU A 238      -5.752  11.560  18.436  1.00 18.91           C      4.872
ATOM   1862  O   LEU A 238      -5.221  10.867  17.580  1.00 20.03           O      4.922
ATOM   1863  CB  LEU A 238      -5.580  14.043  18.483  1.00 19.70           C      4.851
ATOM   1864  CG  LEU A 238      -5.809  15.445  17.902  1.00 18.57           C      4.980
ATOM   1866  CD2 LEU A 238      -5.673  15.449  16.387  1.00 14.93           C      4.278
ATOM   1885  C   ALA A 241      -7.086   8.465  14.871  1.00 22.95           C      5.093
ATOM   1886  O   ALA A 241      -6.889   8.148  13.701  1.00 25.34           O      5.126
ATOM   1887  CB  ALA A 241      -9.335   9.497  14.988  1.00 20.84           C      5.262
ATOM   1888  N   GLY A 242      -6.129   8.943  15.656  1.00 24.39           N      5.200
ATOM   1889  CA  GLY A 242      -4.771   9.113  15.175  1.00 24.19           C      4.886
ATOM   1890  C   GLY A 242      -3.865   7.903  15.233  1.00 24.20           C      5.204
ATOM   1891  O   GLY A 242      -2.865   7.847  14.522  1.00 26.82           O      5.131
ATOM   1913  CA  ALA A 245      -6.298   4.583  11.492  1.00 16.69           C      4.908
ATOM   1914  C   ALA A 245      -4.932   4.317  10.879  1.00 15.39           C      4.835
ATOM   1915  O   ALA A 245      -4.826   3.810   9.768  1.00 16.43           O      4.870
ATOM   1916  CB  ALA A 245      -6.792   5.971  11.106  1.00 12.76           C      4.212
ATOM   1917  N   SER A 246      -3.882   4.656  11.605  1.00 15.38           N      5.275
ATOM   1918  CA  SER A 246      -2.539   4.434  11.114  1.00 18.01           C      4.801
ATOM   1921  CB  SER A 246      -1.557   5.240  11.949  1.00 20.94           C      5.140
ATOM   1922  OG  SER A 246      -1.963   6.597  11.986  1.00 21.42           O      4.785
ATOM   1936  N   LEU A 249      -3.441   1.367   8.140  1.00 17.20           N      5.212
ATOM   1937  CA  LEU A 249      -2.597   1.712   6.991  1.00 17.72           C      5.120
ATOM   1940  CB  LEU A 249      -2.042   3.140   7.148  1.00 15.97           C      4.061
ATOM   1941  CG  LEU A 249      -0.872   3.606   6.268  1.00 17.53           C      4.681
ATOM   1942  CD1 LEU A 249      -1.221   3.516   4.800  1.00 17.47           C      5.169
ATOM   1943  CD2 LEU A 249      -0.495   5.032   6.614  1.00 18.11           C      5.168
ATOM   2190  CD2 LEU A 282      -4.828   5.418   3.730  1.00 13.67           C      4.226
ATOM   2227  N   PRO A 287      -9.461   2.794   5.142  1.00 21.09           N      5.229
ATOM   2231  CB  PRO A 287      -8.615   3.081   7.307  1.00 20.38           C      4.529
ATOM   2232  CG  PRO A 287      -7.484   2.938   6.380  1.00 18.74           C      4.420
ATOM   2233  CD  PRO A 287      -8.097   3.337   5.040  1.00 20.72           C      4.359
ATOM   2234  N   PRO A 288     -11.437   4.254   6.689  1.00 23.11           N      5.158
ATOM   2238  CB  PRO A 288     -12.551   6.298   6.993  1.00 22.93           C      4.898
ATOM   2239  CG  PRO A 288     -11.520   6.461   5.924  1.00 23.16           C      4.419
ATOM   2240  CD  PRO A 288     -10.547   5.349   6.250  1.00 23.02           C      4.797
ATOM   2258  CA  THR A 291     -18.422   8.265   7.207  1.00 14.87           C      5.049
ATOM   2261  CB  THR A 291     -17.656   9.411   6.548  1.00 11.04           C      5.199
ATOM   2262  OG1 THR A 291     -17.969   9.470   5.156  1.00 12.54           O      5.191
ATOM   2263  CG2 THR A 291     -16.178   9.210   6.732  1.00 12.47           C      4.316
ATOM   2264  N   THR A 292     -20.209   9.219   8.536  1.00 15.04           N      5.092
ATOM   2267  O   THR A 292     -21.188  11.856   9.303  1.00 16.43           O      4.860
ATOM   2278  NE  ARG A 293     -20.101  14.920   6.657  1.00 16.55           N      4.956
ATOM   2279  CZ  ARG A 293     -19.011  14.249   7.032  1.00 16.37           C      4.066
ATOM   2280  NH1 ARG A 293     -19.100  13.226   7.866  1.00 16.56           N      5.208
ATOM   2281  NH2 ARG A 293     -17.825  14.596   6.563  1.00 13.50           N      4.888
ATOM   2448  ND2 ASN A 316     -14.434   8.888   3.345  1.00 14.73           N      4.367
ATOM   2653  O   LEU A 342     -12.383   9.279   1.815  1.00 21.02           O      4.999
ATOM   2659  CA  SER A 343      -9.842   8.266   2.268  1.00 20.40           C      5.276
ATOM   2660  C   SER A 343      -9.427   9.225   3.362  1.00 21.25           C      4.404
ATOM   2661  O   SER A 343      -9.426   8.841   4.532  1.00 22.53           O      3.321
ATOM   2662  CB  SER A 343      -8.708   7.297   2.002  1.00 19.13           C      4.753
ATOM   2664  N   PHE A 344      -8.994  10.427   2.983  1.00 21.93           N      4.807
ATOM   2665  CA  PHE A 344      -8.622  11.455   3.959  1.00 19.62           C      4.196
ATOM   2666  C   PHE A 344      -9.779  12.427   4.133  1.00 18.15           C      4.587
ATOM   2667  O   PHE A 344      -9.632  13.471   4.752  1.00 17.32           O      5.253
ATOM   2668  CB  PHE A 344      -7.361  12.220   3.538  1.00 18.30           C      5.197
ATOM   2669  CG  PHE A 344      -6.091  11.484   3.824  1.00 17.55           C      5.238
ATOM   2671  CD2 PHE A 344      -5.797  11.050   5.105  1.00 18.85           C      4.419
ATOM   2673  CE2 PHE A 344      -4.649  10.311   5.364  1.00 18.61           C      5.058
ATOM   2674  CZ  PHE A 344      -3.786  10.006   4.336  1.00 19.01           C      4.910
ATOM   2675  N   GLY A 345     -10.938  12.064   3.599  1.00 19.97           N      5.126
ATOM   2676  CA  GLY A 345     -12.105  12.914   3.702  1.00 20.12           C      4.649
ATOM   2679  N   GLN A 346     -13.159  14.687   2.463  1.00 21.98           N      5.283
ATOM   2694  C   ILE A 348     -13.517  20.141   6.368  1.00 19.55           C      4.678
ATOM   2695  O   ILE A 348     -12.872  20.682   7.285  1.00 19.48           O      4.778
ATOM   2700  N   HIS A 349     -13.832  18.850   6.384  1.00 18.59           N      4.993
ATOM   2701  CA  HIS A 349     -13.386  17.988   7.473  1.00 16.42           C      5.147
ATOM   2702  C   HIS A 349     -12.218  17.105   7.037  1.00 18.06           C      4.821
ATOM   2703  O   HIS A 349     -11.939  16.071   7.651  1.00 17.30           O      3.617
ATOM   2704  CB  HIS A 349     -14.552  17.135   7.986  1.00 14.47           C      4.577
ATOM   2705  CG  HIS A 349     -15.590  17.917   8.733  1.00  8.45           C      5.142
ATOM   2706  ND1 HIS A 349     -15.421  18.322  10.039  1.00  8.01           N      4.860
ATOM   2707  CD2 HIS A 349     -16.804  18.375   8.356  1.00  7.28           C      5.223
ATOM   2708  CE1 HIS A 349     -16.481  19.001  10.431  1.00  8.19           C      4.519
ATOM   2709  NE2 HIS A 349     -17.337  19.046   9.427  1.00  8.82           N      4.835
ATOM   2710  N   PHE A 350     -11.535  17.531   5.979  1.00 17.83           N      5.199
ATOM   2711  CA  PHE A 350     -10.401  16.803   5.432  1.00 16.53           C      5.242
ATOM   2712  C   PHE A 350      -9.444  16.498   6.562  1.00 16.74           C      4.568
ATOM   2713  O   PHE A 350      -9.241  17.321   7.444  1.00 19.21           O      4.652
ATOM   2721  N   CYS A 351      -8.855  15.317   6.524  1.00 15.50           N      5.207
ATOM   2722  CA  CYS A 351      -7.940  14.868   7.554  1.00 16.72           C      4.084
ATOM   2723  C   CYS A 351      -6.742  15.795   7.820  1.00 17.78           C      4.828
ATOM   2725  CB  CYS A 351      -7.463  13.451   7.231  1.00 16.91           C      3.409
ATOM   2726  SG  CYS A 351      -6.696  12.542   8.582  1.00 14.34           S      2.104
ATOM   2727  N   MET A 352      -6.704  16.353   9.026  1.00 18.32           N      4.914
ATOM   2728  CA  MET A 352      -5.628  17.235   9.452  1.00 17.60           C      5.104
ATOM   2729  C   MET A 352      -4.322  16.474   9.597  1.00 18.72           C      4.968
ATOM   2731  CB  MET A 352      -5.964  17.845  10.808  1.00 17.78           C      4.823
ATOM   2732  CG  MET A 352      -7.159  18.749  10.817  1.00 19.42           C      5.103
ATOM   2733  SD  MET A 352      -7.427  19.351  12.470  1.00 21.91           S      4.579
ATOM   2734  CE  MET A 352      -6.098  20.502  12.627  1.00 20.72           C      5.188
ATOM   2735  N   GLY A 353      -4.427  15.201   9.979  1.00 18.26           N      4.892
ATOM   2736  CA  GLY A 353      -3.263  14.350  10.190  1.00 16.08           C      5.291
ATOM   2737  C   GLY A 353      -2.667  13.685   8.969  1.00 15.04           C      4.832
ATOM   2738  O   GLY A 353      -1.749  12.882   9.086  1.00 16.23           O      4.774
ATOM   2739  N   ARG A 354      -3.149  14.054   7.792  1.00 15.28           N      5.226
ATOM   2759  C   LEU A 356       1.432  10.975   9.403  1.00 16.60           C      5.111
ATOM   2761  CB  LEU A 356       1.285  12.722  11.203  1.00 15.10           C      4.772
ATOM   2762  CG  LEU A 356       1.766  11.828  12.364  1.00 14.60           C      4.776
ATOM   2764  CD2 LEU A 356       1.207  12.332  13.693  1.00 15.09           C      4.667
ATOM   2765  N   ALA A 357       0.252  10.773   8.823  1.00 16.23           N      4.573
ATOM   2766  CA  ALA A 357      -0.188   9.457   8.385  1.00 16.81           C      4.736
ATOM   2769  CB  ALA A 357      -1.590   9.542   7.827  1.00 19.16           C      4.364
ATOM   2794  OE1 GLU A 360       1.034   7.122  11.498  1.00 21.69           O      5.173
