# Supplementary material for: A mathematical representation of protein binding sites using structural dispersion of atoms from principal axes for classification of binding ligands
Source: PLoS One. 2021 Apr 8;16(4):e0244905. doi: 10.1371/journal.pone.0244905 (PMC8031081; doi:10.1371/journal.pone.0244905)
Supplement: S1 Data — (ZIP) [file pone.0244905.s006.zip › pdbligand5_3_906/1EJE.lig.FMN.pdb]

ATOM    224  CB  THR A  29      35.304  39.398  30.674  1.00 21.72           C      4.537
ATOM    225  OG1 THR A  29      36.440  38.531  30.570  1.00 22.88           O      4.998
ATOM    226  CG2 THR A  29      34.760  39.347  32.090  1.00 22.25           C      4.724
ATOM    320  CB  ASN A  42      22.194  37.227  41.024  1.00 22.73           C      4.742
ATOM    321  CG  ASN A  42      23.430  36.441  41.412  1.00 26.88           C      4.517
ATOM    322  OD1 ASN A  42      23.651  36.154  42.590  1.00 24.75           O      4.458
ATOM    323  ND2 ASN A  42      24.250  36.093  40.422  1.00 22.21           N      4.558
ATOM    324  N   ALA A  43      24.572  39.253  40.001  1.00 22.75           N      5.136
ATOM    326  C   ALA A  43      26.747  38.865  38.997  1.00 22.30           C      5.035
ATOM    327  O   ALA A  43      27.305  38.736  40.080  1.00 23.98           O      4.919
ATOM    330  CA  ALA A  44      28.477  37.597  37.878  1.00 21.44           C      4.508
ATOM    331  C   ALA A  44      29.110  37.663  36.505  1.00 19.53           C      4.353
ATOM    332  O   ALA A  44      28.416  37.773  35.499  1.00 23.43           O      5.264
ATOM    333  CB  ALA A  44      28.212  36.148  38.278  1.00 18.85           C      4.758
ATOM    334  N   PRO A  45      30.445  37.608  36.448  1.00 21.37           N      5.024
ATOM    335  CA  PRO A  45      31.186  37.667  35.187  1.00 20.75           C      4.980
ATOM    336  C   PRO A  45      31.355  36.301  34.529  1.00 22.55           C      4.517
ATOM    337  O   PRO A  45      31.539  35.287  35.206  1.00 26.02           O      4.470
ATOM    338  CB  PRO A  45      32.519  38.254  35.618  1.00 20.89           C      4.864
ATOM    339  CG  PRO A  45      32.732  37.565  36.940  1.00 17.92           C      4.738
ATOM    340  CD  PRO A  45      31.368  37.625  37.601  1.00 17.96           C      4.978
ATOM    341  N   PHE A  46      31.289  36.280  33.205  1.00 21.30           N      5.135
ATOM    342  CA  PHE A  46      31.460  35.044  32.457  1.00 22.14           C      4.875
ATOM    343  C   PHE A  46      32.306  35.327  31.231  1.00 21.47           C      4.415
ATOM    344  O   PHE A  46      32.133  36.362  30.580  1.00 21.21           O      5.122
ATOM    345  CB  PHE A  46      30.102  34.469  32.025  1.00 24.26           C      4.663
ATOM    346  CG  PHE A  46      29.244  34.009  33.169  1.00 19.47           C      4.908
ATOM    347  CD1 PHE A  46      28.449  34.903  33.863  1.00 18.25           C      5.264
ATOM    348  CD2 PHE A  46      29.271  32.688  33.581  1.00 22.31           C      3.927
ATOM    349  CE1 PHE A  46      27.694  34.485  34.956  1.00 17.72           C      5.049
ATOM    350  CE2 PHE A  46      28.522  32.260  34.672  1.00 23.93           C      3.877
ATOM    351  CZ  PHE A  46      27.731  33.166  35.360  1.00 20.97           C      4.834
ATOM    352  N   SER A  47      33.234  34.423  30.929  1.00 20.02           N      5.151
ATOM    353  CA  SER A  47      34.090  34.587  29.761  1.00 24.08           C      4.935
ATOM    354  C   SER A  47      33.833  33.482  28.738  1.00 22.71           C      4.991
ATOM    355  O   SER A  47      34.341  33.536  27.618  1.00 26.28           O      5.006
ATOM    356  CB  SER A  47      35.573  34.639  30.163  1.00 21.73           C      4.792
ATOM    357  OG  SER A  47      35.953  33.521  30.940  1.00 27.15           O      4.730
ATOM    358  N   PHE A  48      33.063  32.271  29.092  1.00 22.05           N      5.048
ATOM    359  CA  PHE A  48      32.579  31.323  28.098  1.00 19.79           C      4.848
ATOM    360  C   PHE A  48      31.271  31.803  27.489  1.00 20.34           C      4.393
ATOM    361  O   PHE A  48      30.248  31.657  28.141  1.00 20.33           O      5.238
ATOM    362  CB  PHE A  48      32.397  29.940  28.722  1.00 22.31           C      4.838
ATOM    363  CG  PHE A  48      33.678  29.315  29.181  1.00 21.58           C      4.890
ATOM    364  CD1 PHE A  48      33.680  28.057  29.759  1.00 18.29           C      4.826
ATOM    365  CD2 PHE A  48      34.877  29.987  29.034  1.00 21.57           C      4.840
ATOM    366  CE1 PHE A  48      34.861  27.478  30.184  1.00 19.10           C      4.841
ATOM    367  CE2 PHE A  48      36.062  29.415  29.457  1.00 21.38           C      4.705
ATOM    368  CZ  PHE A  48      36.054  28.158  30.032  1.00 15.12           C      5.131
ATOM    464  N   ALA A  62      28.297  29.777  28.998  1.00 17.80           N      5.187
ATOM    465  CA  ALA A  62      28.339  28.581  29.827  1.00 19.83           C      5.139
ATOM    466  C   ALA A  62      28.569  28.922  31.295  1.00 21.94           C      4.668
ATOM    467  O   ALA A  62      29.447  29.712  31.639  1.00 20.31           O      4.992
ATOM    469  N   SER A  63      27.775  28.301  32.154  1.00 23.65           N      4.815
ATOM    470  CA  SER A  63      27.861  28.529  33.584  1.00 25.92           C      5.218
ATOM    471  C   SER A  63      27.854  27.230  34.380  1.00 27.22           C      4.510
ATOM    472  O   SER A  63      27.267  26.235  33.955  1.00 27.18           O      4.607
ATOM    473  CB  SER A  63      26.678  29.378  34.037  1.00 24.95           C      4.785
ATOM    474  OG  SER A  63      26.597  29.387  35.446  1.00 26.22           O      4.822
ATOM    475  N   ALA A  64      28.594  27.258  35.500  1.00 25.67           N      4.955
ATOM    476  CA  ALA A  64      28.458  26.103  36.372  1.00 26.25           C      5.109
ATOM    477  C   ALA A  64      27.011  25.902  36.802  1.00 26.13           C      5.113
ATOM    478  O   ALA A  64      26.381  26.976  36.999  1.00 27.54           O      5.096
ATOM    479  CB  ALA A  64      29.358  26.247  37.588  1.00 22.78           C      5.071
ATOM    490  O   ASP A  66      24.918  27.499  42.105  1.00 32.05           O      5.117
ATOM    495  N   HIS A  67      25.879  27.824  40.101  1.00 30.66           N      4.831
ATOM    496  CA  HIS A  67      25.905  29.279  40.245  1.00 28.07           C      5.160
ATOM    497  C   HIS A  67      24.508  29.856  40.438  1.00 28.16           C      4.282
ATOM    498  O   HIS A  67      23.508  29.255  40.033  1.00 29.46           O      4.807
ATOM    499  CB  HIS A  67      26.551  29.933  39.012  1.00 27.88           C      4.355
ATOM    500  CG  HIS A  67      28.042  29.793  38.964  1.00 27.67           C      5.164
ATOM    501  ND1 HIS A  67      28.784  30.087  37.839  1.00 30.22           N      3.868
ATOM    502  CD2 HIS A  67      28.932  29.409  39.911  1.00 27.73           C      5.026
ATOM    503  CE1 HIS A  67      30.065  29.890  38.096  1.00 25.98           C      3.149
ATOM    504  NE2 HIS A  67      30.182  29.479  39.346  1.00 27.83           N      4.219
ATOM    505  N   HIS A  68      24.447  31.020  41.074  1.00 26.41           N      4.827
ATOM    506  CA  HIS A  68      23.186  31.703  41.299  1.00 26.41           C      4.015
ATOM    507  C   HIS A  68      22.649  32.061  39.931  1.00 24.84           C      4.472
ATOM    508  O   HIS A  68      21.440  32.062  39.706  1.00 25.77           O      4.859
ATOM    509  CB  HIS A  68      23.398  32.995  42.089  1.00 26.69           C      5.151
ATOM    510  CG  HIS A  68      23.841  32.780  43.501  1.00 32.39           C      3.967
ATOM    511  ND1 HIS A  68      24.576  33.715  44.198  1.00 36.20           N      5.092
ATOM    512  CD2 HIS A  68      23.649  31.743  44.348  1.00 33.23           C      4.945
ATOM    513  CE1 HIS A  68      24.822  33.261  45.413  1.00 35.36           C      4.902
ATOM    514  NE2 HIS A  68      24.271  32.066  45.529  1.00 39.88           N      4.505
ATOM    515  N   THR A  69      23.562  32.379  39.020  1.00 22.52           N      5.233
ATOM    516  CA  THR A  69      23.169  32.758  37.669  1.00 26.20           C      4.912
ATOM    517  C   THR A  69      22.460  31.607  36.978  1.00 23.00           C      4.790
ATOM    519  CB  THR A  69      24.386  33.195  36.826  1.00 24.28           C      4.753
ATOM    520  OG1 THR A  69      25.013  34.314  37.454  1.00 24.47           O      5.093
ATOM    521  CG2 THR A  69      23.953  33.609  35.423  1.00 22.64           C      4.720
ATOM    522  N   ALA A  70      23.008  30.408  37.111  1.00 24.74           N      4.872
ATOM    706  SD  MET A  92      35.063  40.983  35.593  1.00 26.62           S      5.244
ATOM    707  CE  MET A  92      36.705  40.857  35.044  1.00 32.23           C      5.055
ATOM    709  CA  TRP A  93      36.170  41.302  39.161  1.00 27.25           C      5.068
ATOM    711  O   TRP A  93      35.519  39.856  40.953  1.00 29.31           O      5.043
ATOM    715  CD2 TRP A  93      39.116  39.523  39.543  1.00 25.18           C      4.574
ATOM    717  CE2 TRP A  93      39.790  38.902  40.619  1.00 29.04           C      5.293
ATOM    718  CE3 TRP A  93      39.193  38.942  38.271  1.00 25.44           C      5.087
ATOM    720  CZ3 TRP A  93      39.934  37.769  38.113  1.00 29.04           C      5.055
ATOM    721  CH2 TRP A  93      40.595  37.175  39.205  1.00 30.80           C      4.635
ATOM    732  O   THR A  95      30.456  38.358  41.159  1.00 30.29           O      5.185
ATOM    737  CA  ALA A  96      32.947  37.240  41.111  1.00 32.50           C      5.099
ATOM    738  C   ALA A  96      33.082  36.634  42.492  1.00 33.24           C      5.197
ATOM    739  O   ALA A  96      33.072  35.413  42.633  1.00 34.68           O      5.070
ATOM    740  CB  ALA A  96      34.207  36.960  40.299  1.00 27.94           C      4.542
ATOM    741  N   ARG A  97      33.215  37.479  43.511  1.00 33.47           N      4.975
ATOM    742  CA  ARG A  97      33.340  36.977  44.870  1.00 34.99           C      5.288
ATOM    743  C   ARG A  97      32.107  36.147  45.191  1.00 37.42           C      4.463
ATOM    744  O   ARG A  97      31.050  36.318  44.574  1.00 37.65           O      4.911
ATOM    752  N   ASP A  98      32.241  35.240  46.149  1.00 36.84           N      4.861
ATOM    753  CA  ASP A  98      31.134  34.376  46.508  1.00 36.21           C      4.731
ATOM    758  OD1 ASP A  98      29.825  31.904  46.159  1.00 34.74           O      4.656
ATOM    807  CD  GLU A 105      26.192  38.838  42.696  1.00 32.99           C      4.301
ATOM    808  OE1 GLU A 105      26.785  37.793  43.031  1.00 32.88           O      4.733
ATOM    809  OE2 GLU A 105      24.946  38.938  42.688  1.00 28.78           O      4.551
ATOM   1111  CG  HIS A 144      30.767  25.141  32.453  1.00 19.59           C      4.845
ATOM   1112  ND1 HIS A 144      31.917  24.553  32.930  1.00 19.70           N      5.271
ATOM   1113  CD2 HIS A 144      30.881  26.464  32.723  1.00 23.84           C      4.208
ATOM   1114  CE1 HIS A 144      32.693  25.478  33.465  1.00 21.12           C      4.971
ATOM   1115  NE2 HIS A 144      32.088  26.647  33.353  1.00 22.68           N      4.881
ATOM   1338  CB  HIS A 176      38.670  36.295  30.486  1.00 23.77           C      5.015
ATOM   1339  CG  HIS A 176      39.137  35.687  31.772  1.00 26.14           C      4.496
ATOM   1340  ND1 HIS A 176      38.422  34.718  32.442  1.00 25.34           N      5.030
ATOM   1341  CD2 HIS A 176      40.237  35.928  32.524  1.00 25.07           C      5.264
ATOM   1342  CE1 HIS A 176      39.062  34.388  33.550  1.00 26.65           C      4.774
ATOM   1343  NE2 HIS A 176      40.166  35.109  33.624  1.00 27.30           N      4.933
ATOM   1358  O   GLY A 179      41.473  35.414  35.883  1.00 26.32           O      5.212
ATOM   1383  CD2 PHE A 182      39.983  39.792  32.399  1.00 25.59           C      4.616
ATOM   1384  CE1 PHE A 182      41.044  39.603  34.951  1.00 22.58           C      5.036
ATOM   1385  CE2 PHE A 182      39.257  39.181  33.407  1.00 22.30           C      4.899
ATOM   1386  CZ  PHE A 182      39.786  39.086  34.685  1.00 23.76           C      5.042
