# Supplementary material for: A mathematical representation of protein binding sites using structural dispersion of atoms from principal axes for classification of binding ligands
Source: PLoS One. 2021 Apr 8;16(4):e0244905. doi: 10.1371/journal.pone.0244905 (PMC8031081; doi:10.1371/journal.pone.0244905)
Supplement: S1 Data — (ZIP) [file pone.0244905.s006.zip › pdbligand5_3_906/1EL7.lig.FAD.pdb]

ATOM     66  CA  VAL A   9       0.827  38.543  47.048  1.00 13.81           C      5.086
ATOM     67  C   VAL A   9       1.510  38.485  45.682  1.00 13.78           C      5.221
ATOM     68  O   VAL A   9       2.437  37.707  45.470  1.00 13.33           O      5.133
ATOM     69  CB  VAL A   9       1.869  38.778  48.165  1.00 15.41           C      5.148
ATOM     70  CG1 VAL A   9       2.692  40.035  47.860  1.00 14.91           C      5.110
ATOM     72  N   GLY A  10       1.021  39.295  44.751  1.00 15.20           N      4.417
ATOM     73  CA  GLY A  10       1.563  39.297  43.400  1.00 15.17           C      4.835
ATOM     74  C   GLY A  10       0.560  38.519  42.574  1.00 16.03           C      4.925
ATOM     75  O   GLY A  10       0.615  37.291  42.501  1.00 15.28           O      5.149
ATOM     76  N   ALA A  11      -0.379  39.240  41.973  1.00 15.90           N      4.262
ATOM     77  CA  ALA A  11      -1.428  38.628  41.176  1.00 12.56           C      5.065
ATOM     78  C   ALA A  11      -1.112  38.632  39.689  1.00 14.41           C      5.053
ATOM     79  O   ALA A  11      -1.904  39.106  38.875  1.00 16.14           O      4.488
ATOM     81  N   GLY A  12       0.053  38.107  39.339  1.00 12.54           N      5.067
ATOM     82  CA  GLY A  12       0.432  38.052  37.946  1.00 11.80           C      4.182
ATOM     83  C   GLY A  12       0.158  36.692  37.338  1.00 14.06           C      4.657
ATOM     84  O   GLY A  12      -0.866  36.061  37.614  1.00 13.32           O      5.111
ATOM     85  N   SER A  13       1.093  36.232  36.516  1.00 13.44           N      4.026
ATOM     86  CA  SER A  13       0.971  34.947  35.838  1.00 15.24           C      5.026
ATOM     87  C   SER A  13       0.646  33.807  36.795  1.00 16.04           C      5.112
ATOM     88  O   SER A  13      -0.336  33.092  36.613  1.00 12.36           O      5.085
ATOM     89  CB  SER A  13       2.280  34.620  35.102  1.00 16.12           C      4.720
ATOM     90  OG  SER A  13       2.687  35.700  34.282  1.00 17.26           O      4.136
ATOM     91  N   MET A  14       1.480  33.643  37.813  1.00 13.20           N      5.131
ATOM     92  CA  MET A  14       1.294  32.559  38.765  1.00 15.14           C      5.162
ATOM     93  C   MET A  14       0.219  32.856  39.801  1.00 13.99           C      4.878
ATOM     95  CB  MET A  14       2.620  32.249  39.467  1.00 12.84           C      5.142
ATOM     96  CG  MET A  14       3.807  32.024  38.517  1.00 13.09           C      5.064
ATOM     97  SD  MET A  14       3.482  30.788  37.263  1.00 14.21           S      4.786
ATOM     98  CE  MET A  14       4.700  31.228  36.030  1.00 16.76           C      5.284
ATOM     99  N   GLY A  15       0.247  34.063  40.356  1.00 14.23           N      4.573
ATOM    221  CA  VAL A  32      -2.810  41.847  46.210  1.00 13.48           C      5.251
ATOM    222  C   VAL A  32      -1.732  42.091  45.164  1.00 13.27           C      4.124
ATOM    223  O   VAL A  32      -0.769  41.325  45.067  1.00 12.61           O      4.807
ATOM    224  CB  VAL A  32      -2.224  42.110  47.612  1.00 12.93           C      5.019
ATOM    225  CG1 VAL A  32      -1.822  43.586  47.751  1.00 16.90           C      5.249
ATOM    227  N   ASP A  33      -1.892  43.152  44.385  1.00 13.59           N      4.276
ATOM    228  CA  ASP A  33      -0.927  43.473  43.350  1.00 15.44           C      5.029
ATOM    229  C   ASP A  33      -0.496  44.936  43.378  1.00 16.44           C      4.860
ATOM    230  O   ASP A  33      -1.302  45.827  43.654  1.00 17.56           O      4.787
ATOM    231  CB  ASP A  33      -1.488  43.167  41.970  1.00 14.53           C      4.868
ATOM    232  CG  ASP A  33      -0.391  42.906  40.964  1.00 15.97           C      4.685
ATOM    233  OD1 ASP A  33       0.067  41.739  40.890  1.00 15.84           O      5.133
ATOM    234  OD2 ASP A  33       0.030  43.868  40.277  1.00 15.99           O      4.933
ATOM    235  N   ALA A  34       0.774  45.164  43.065  1.00 16.55           N      4.766
ATOM    236  CA  ALA A  34       1.357  46.506  43.054  1.00 16.22           C      4.335
ATOM    237  C   ALA A  34       0.746  47.357  41.942  1.00 17.80           C      4.536
ATOM    239  CB  ALA A  34       2.858  46.400  42.864  1.00 17.63           C      4.766
ATOM    240  N   PHE A  35       0.208  46.691  40.926  1.00 16.94           N      3.974
ATOM    241  CA  PHE A  35      -0.402  47.386  39.804  1.00 17.52           C      4.783
ATOM    244  CB  PHE A  35       0.500  47.251  38.570  1.00 20.18           C      4.351
ATOM    245  CG  PHE A  35       1.894  47.805  38.785  1.00 19.93           C      4.253
ATOM    247  CD2 PHE A  35       2.976  46.952  38.959  1.00 21.14           C      4.564
ATOM    249  CE2 PHE A  35       4.256  47.449  39.231  1.00 23.27           C      5.031
ATOM    263  CB  PRO A  37      -2.777  41.737  37.106  1.00 16.23           C      4.809
ATOM    264  CG  PRO A  37      -2.361  42.358  38.446  1.00 16.94           C      4.192
ATOM    278  CG  HIS A  39       0.741  45.154  35.444  1.00 16.91           C      4.855
ATOM    279  ND1 HIS A  39       2.114  45.041  35.399  1.00 16.64           N      5.256
ATOM    280  CD2 HIS A  39       0.335  44.401  36.495  1.00 15.99           C      4.813
ATOM    281  CE1 HIS A  39       2.521  44.254  36.380  1.00 15.53           C      3.954
ATOM    282  NE2 HIS A  39       1.461  43.852  37.059  1.00 18.29           N      5.003
ATOM    298  N   GLY A  42       5.389  44.085  34.638  1.00 13.52           N      4.873
ATOM    299  CA  GLY A  42       5.932  42.817  35.099  1.00 13.55           C      4.936
ATOM    300  C   GLY A  42       6.561  41.977  34.010  1.00 15.58           C      4.995
ATOM    301  O   GLY A  42       7.300  42.486  33.151  1.00 15.66           O      4.886
ATOM    302  N   SER A  43       6.248  40.683  34.044  1.00 14.60           N      4.007
ATOM    303  CA  SER A  43       6.795  39.729  33.093  1.00 16.86           C      4.601
ATOM    304  C   SER A  43       5.761  39.082  32.172  1.00 16.70           C      4.885
ATOM    305  O   SER A  43       6.091  38.137  31.455  1.00 17.79           O      5.064
ATOM    306  CB  SER A  43       7.516  38.601  33.848  1.00 15.67           C      4.286
ATOM    307  OG  SER A  43       8.576  39.069  34.670  1.00 15.67           O      4.706
ATOM    308  N   HIS A  44       4.534  39.584  32.156  1.00 15.60           N      4.815
ATOM    309  CA  HIS A  44       3.516  38.928  31.343  1.00 16.45           C      4.609
ATOM    312  CB  HIS A  44       2.343  38.513  32.236  1.00 13.38           C      5.054
ATOM    313  CG  HIS A  44       1.780  39.626  33.062  1.00 10.35           C      4.766
ATOM    314  ND1 HIS A  44       2.005  39.728  34.421  1.00  9.64           N      3.663
ATOM    315  CD2 HIS A  44       0.949  40.647  32.740  1.00  9.14           C      4.896
ATOM    316  CE1 HIS A  44       1.332  40.762  34.898  1.00 14.93           C      4.337
ATOM    317  NE2 HIS A  44       0.683  41.335  33.897  1.00 12.26           N      4.886
ATOM    343  O   THR A  48       4.119  36.219  24.300  1.00 13.45           O      4.864
ATOM    347  N   ARG A  49       2.799  34.386  24.235  1.00 14.80           N      4.844
ATOM    348  CA  ARG A  49       3.744  33.509  24.890  1.00 13.44           C      5.299
ATOM    349  C   ARG A  49       3.710  32.126  24.236  1.00 13.08           C      4.265
ATOM    350  O   ARG A  49       2.652  31.582  23.947  1.00 11.34           O      5.197
ATOM    351  CB  ARG A  49       3.383  33.377  26.371  1.00 16.04           C      5.031
ATOM    352  CG  ARG A  49       3.518  34.666  27.168  1.00 16.23           C      5.048
ATOM    353  CD  ARG A  49       4.992  34.932  27.416  1.00 14.06           C      4.093
ATOM    354  NE  ARG A  49       5.265  36.029  28.335  1.00 16.56           N      4.547
ATOM    355  CZ  ARG A  49       5.208  37.313  27.999  1.00 14.58           C      4.706
ATOM    356  NH1 ARG A  49       4.878  37.651  26.769  1.00 12.15           N      5.105
ATOM    357  NH2 ARG A  49       5.535  38.254  28.882  1.00 15.63           N      5.110
ATOM    358  N   ILE A  50       4.882  31.560  24.008  1.00 12.93           N      4.836
ATOM    359  CA  ILE A  50       4.960  30.230  23.424  1.00 12.86           C      4.169
ATOM    360  C   ILE A  50       4.719  29.158  24.480  1.00 15.62           C      4.854
ATOM    361  O   ILE A  50       5.123  29.326  25.638  1.00 14.29           O      4.990
ATOM    362  CB  ILE A  50       6.360  29.986  22.837  1.00 15.60           C      4.373
ATOM    363  CG1 ILE A  50       6.480  30.719  21.498  1.00 20.29           C      5.176
ATOM    364  CG2 ILE A  50       6.636  28.468  22.721  1.00 13.42           C      5.111
ATOM    365  CD1 ILE A  50       7.798  30.570  20.851  1.00 26.73           C      4.690
ATOM    366  N   ILE A  51       3.999  28.095  24.109  1.00 14.53           N      5.153
ATOM    411  OH  TYR A  55       9.923  26.228  29.450  1.00 15.27           O      5.145
ATOM   1191  CD1 ILE A 153      -0.795  37.637  33.655  1.00 14.52           C      4.878
ATOM   1341  C   THR A 171       0.175  47.220  46.624  1.00 18.15           C      4.692
ATOM   1342  O   THR A 171       0.125  46.014  46.398  1.00 17.18           O      4.969
ATOM   1346  N   ARG A 172       1.273  47.846  46.999  1.00 14.33           N      4.658
ATOM   1347  CA  ARG A 172       2.533  47.158  47.154  1.00 19.98           C      5.198
ATOM   1348  C   ARG A 172       2.676  46.593  48.561  1.00 17.43           C      4.371
ATOM   1349  O   ARG A 172       2.543  47.316  49.544  1.00 14.88           O      5.224
ATOM   1350  CB  ARG A 172       3.677  48.137  46.837  1.00 21.81           C      4.606
ATOM   1351  CG  ARG A 172       5.061  47.521  46.844  1.00 34.35           C      4.872
ATOM   1352  CD  ARG A 172       6.041  48.378  46.052  1.00 38.75           C      4.912
ATOM   1353  NE  ARG A 172       7.419  47.912  46.206  1.00 40.21           N      5.125
ATOM   1354  CZ  ARG A 172       8.389  48.137  45.323  1.00 41.10           C      5.048
ATOM   1357  N   VAL A 173       2.904  45.289  48.658  1.00 17.29           N      4.985
ATOM   1358  CA  VAL A 173       3.112  44.675  49.956  1.00 16.85           C      4.471
ATOM   1359  C   VAL A 173       4.561  45.013  50.281  1.00 20.33           C      4.652
ATOM   1360  O   VAL A 173       5.454  44.838  49.438  1.00 17.86           O      5.256
ATOM   1361  CB  VAL A 173       2.907  43.139  49.913  1.00 16.41           C      4.436
ATOM   1362  CG1 VAL A 173       3.391  42.518  51.209  1.00 15.37           C      5.014
ATOM   1363  CG2 VAL A 173       1.413  42.823  49.733  1.00 15.63           C      5.068
ATOM   1364  N   GLU A 174       4.789  45.505  51.495  1.00 24.58           N      5.136
ATOM   1570  C   SER A 200       4.663  36.664  43.084  1.00 13.39           C      4.492
ATOM   1571  O   SER A 200       3.818  37.123  42.304  1.00 12.20           O      4.410
ATOM   1572  CB  SER A 200       3.402  34.489  42.913  1.00 13.88           C      5.016
ATOM   1574  N   MET A 201       5.738  37.349  43.479  1.00 12.76           N      4.724
ATOM   1575  CA  MET A 201       5.945  38.729  43.069  1.00 12.35           C      4.078
ATOM   1576  C   MET A 201       6.825  38.923  41.841  1.00 15.33           C      4.836
ATOM   1577  O   MET A 201       7.282  40.033  41.589  1.00 12.86           O      5.153
ATOM   1578  CB  MET A 201       6.508  39.542  44.248  1.00 14.96           C      4.348
ATOM   1579  CG  MET A 201       5.572  39.595  45.454  1.00 15.70           C      4.758
ATOM   1580  SD  MET A 201       6.301  40.385  46.928  1.00 20.10           S      5.028
ATOM   1582  N   GLY A 202       7.053  37.852  41.075  1.00 15.39           N      5.016
ATOM   1583  CA  GLY A 202       7.865  37.965  39.873  1.00 13.58           C      4.602
ATOM   1584  C   GLY A 202       9.251  38.554  40.122  1.00 13.87           C      5.090
ATOM   1586  N   ALA A 203       9.644  39.538  39.316  1.00 16.37           N      5.082
ATOM   1591  N   TRP A 204      10.127  41.127  41.550  1.00 15.75           N      5.089
ATOM   1592  CA  TRP A 204      10.284  41.704  42.883  1.00 15.39           C      4.998
ATOM   1595  CB  TRP A 204       9.046  42.528  43.234  1.00 15.64           C      5.027
ATOM   1596  CG  TRP A 204       9.003  43.852  42.494  1.00 15.92           C      5.132
ATOM   1597  CD1 TRP A 204       9.447  45.063  42.952  1.00 15.62           C      4.694
ATOM   1598  CD2 TRP A 204       8.479  44.089  41.180  1.00 15.64           C      4.904
ATOM   1599  NE1 TRP A 204       9.221  46.038  42.008  1.00 16.57           N      5.093
ATOM   1600  CE2 TRP A 204       8.629  45.468  40.911  1.00 15.94           C      4.553
ATOM   1601  CE3 TRP A 204       7.894  43.267  40.202  1.00 14.83           C      5.235
ATOM   1602  CZ2 TRP A 204       8.216  46.048  39.704  1.00 16.96           C      5.216
ATOM   1603  CZ3 TRP A 204       7.485  43.844  39.001  1.00 14.23           C      4.992
ATOM   1604  CH2 TRP A 204       7.648  45.226  38.766  1.00 15.62           C      5.148
ATOM   1633  CG  LEU A 208       9.541  43.123  48.701  1.00 30.79           C      4.685
ATOM   1635  CD2 LEU A 208       8.857  43.535  47.400  1.00 29.60           C      4.808
ATOM   1754  CA  GLN A 223      14.338  41.426  27.981  1.00 17.62           C      5.128
ATOM   1755  C   GLN A 223      13.342  42.064  27.045  1.00 14.95           C      4.492
ATOM   1756  O   GLN A 223      12.154  42.167  27.368  1.00 16.08           O      5.016
ATOM   1757  CB  GLN A 223      13.908  39.987  28.306  1.00 17.46           C      4.988
ATOM   1758  CG  GLN A 223      14.830  39.296  29.300  1.00 14.30           C      5.241
ATOM   1762  N   VAL A 224      13.814  42.476  25.872  1.00 15.07           N      5.189
ATOM   1763  CA  VAL A 224      12.931  43.124  24.913  1.00 13.96           C      5.290
ATOM   1764  C   VAL A 224      12.480  42.216  23.779  1.00 15.51           C      4.970
ATOM   1765  O   VAL A 224      13.071  41.167  23.520  1.00 16.04           O      4.961
ATOM   1769  N   VAL A 225      11.403  42.634  23.125  1.00 13.84           N      5.217
ATOM   1773  CB  VAL A 225       9.574  41.102  22.330  1.00 18.90           C      4.827
ATOM   1774  CG1 VAL A 225       9.955  39.890  23.186  1.00 16.17           C      4.701
ATOM   1775  CG2 VAL A 225       8.542  41.976  23.051  1.00 17.31           C      4.805
ATOM   2017  CD2 TYR A 254      10.401  34.544  22.420  1.00 14.49           C      4.621
ATOM   2018  CE1 TYR A 254      12.718  35.448  23.680  1.00 13.60           C      4.947
ATOM   2019  CE2 TYR A 254      10.374  35.731  23.186  1.00 13.90           C      4.889
ATOM   2020  CZ  TYR A 254      11.535  36.170  23.807  1.00 17.32           C      4.552
ATOM   2021  OH  TYR A 254      11.523  37.336  24.538  1.00 12.98           O      4.718
ATOM   2034  CE1 PHE A 256       4.747  33.769  21.337  1.00 10.92           C      4.632
ATOM   2035  CE2 PHE A 256       6.629  35.237  21.119  1.00 12.18           C      4.822
ATOM   2036  CZ  PHE A 256       5.837  34.411  21.900  1.00 13.47           C      5.033
ATOM   2487  N   CYS A 315      10.288  43.753  28.988  1.00 16.60           N      5.046
ATOM   2488  CA  CYS A 315       9.729  42.957  30.053  1.00 17.92           C      4.959
ATOM   2489  C   CYS A 315      10.866  42.304  30.832  1.00 18.76           C      5.184
ATOM   2490  O   CYS A 315      12.029  42.458  30.451  1.00 17.48           O      4.353
ATOM   2491  CB  CYS A 315       8.728  41.992  29.398  1.00 20.42           C      4.548
ATOM   2492  SG  CYS A 315       8.558  40.322  30.054  1.00 24.28           S      4.863
ATOM   2493  N   MET A 316      10.560  41.603  31.925  1.00 15.52           N      4.997
ATOM   2494  CA  MET A 316      11.627  41.021  32.752  1.00 15.54           C      4.174
ATOM   2495  C   MET A 316      11.637  39.506  32.991  1.00 13.68           C      4.965
ATOM   2496  O   MET A 316      10.580  38.883  33.117  1.00 13.67           O      4.516
ATOM   2501  N   TYR A 317      12.832  38.917  33.054  1.00 11.75           N      4.589
ATOM   2502  CA  TYR A 317      12.973  37.497  33.403  1.00 13.95           C      5.133
ATOM   2506  CG  TYR A 317      13.835  36.499  31.107  1.00 12.08           C      5.110
ATOM   2507  CD1 TYR A 317      12.639  36.803  30.467  1.00 12.31           C      5.231
ATOM   2509  CE1 TYR A 317      12.478  36.536  29.104  1.00 15.40           C      4.335
ATOM   2511  CZ  TYR A 317      13.518  35.956  28.384  1.00 13.98           C      5.007
ATOM   2512  OH  TYR A 317      13.381  35.634  27.047  1.00 14.24           O      4.749
ATOM   2689  O   ALA A 339       7.233  32.982  42.811  1.00 15.20           O      5.162
ATOM   2700  N   PHE A 342      11.144  32.074  37.606  1.00 12.81           N      5.161
ATOM   2701  CA  PHE A 342      10.728  31.372  36.402  1.00 13.22           C      4.316
ATOM   2702  C   PHE A 342      11.673  31.477  35.219  1.00 10.96           C      4.312
ATOM   2703  O   PHE A 342      11.439  30.906  34.149  1.00 11.74           O      4.160
ATOM   2704  CB  PHE A 342       9.287  31.764  36.096  1.00 16.16           C      4.502
ATOM   2705  CG  PHE A 342       8.335  31.177  37.095  1.00 13.16           C      4.192
ATOM   2706  CD1 PHE A 342       7.894  29.860  36.958  1.00 15.00           C      4.952
ATOM   2707  CD2 PHE A 342       8.021  31.868  38.249  1.00 13.11           C      4.930
ATOM   2709  CE2 PHE A 342       7.289  31.262  39.276  1.00 12.67           C      5.149
ATOM   2711  N   SER A 343      12.765  32.196  35.444  1.00 10.58           N      5.074
ATOM   2717  N   GLY A 344      12.493  33.258  32.721  1.00  9.33           N      4.542
ATOM   2718  CA  GLY A 344      12.163  33.499  31.338  1.00 10.27           C      4.775
ATOM   2719  C   GLY A 344      11.386  32.455  30.564  1.00 11.85           C      4.259
ATOM   2720  O   GLY A 344      11.192  32.634  29.359  1.00 13.87           O      3.842
ATOM   2721  N   HIS A 345      10.955  31.370  31.206  1.00 13.38           N      4.189
ATOM   2722  CA  HIS A 345      10.194  30.356  30.470  1.00 14.12           C      3.558
ATOM   2723  C   HIS A 345       9.032  29.763  31.250  1.00 14.19           C      3.555
ATOM   2724  O   HIS A 345       8.584  28.648  30.966  1.00 13.75           O      4.083
ATOM   2725  CB  HIS A 345      11.120  29.230  29.962  1.00 13.19           C      4.770
ATOM   2731  N   GLY A 346       8.507  30.523  32.208  1.00 12.08           N      3.639
ATOM   2732  CA  GLY A 346       7.417  30.003  33.006  1.00 10.64           C      4.414
ATOM   2733  C   GLY A 346       5.971  30.298  32.612  1.00 12.73           C      4.179
ATOM   2734  O   GLY A 346       5.057  29.637  33.122  1.00 10.32           O      5.247
ATOM   2735  N   PHE A 347       5.714  31.234  31.706  1.00 12.45           N      3.205
ATOM   2736  CA  PHE A 347       4.309  31.518  31.451  1.00  9.65           C      3.913
ATOM   2737  C   PHE A 347       3.473  30.336  30.997  1.00 12.67           C      4.691
ATOM   2738  O   PHE A 347       2.342  30.167  31.450  1.00 13.28           O      4.896
ATOM   2739  CB  PHE A 347       4.080  32.650  30.452  1.00 10.46           C      3.620
ATOM   2740  CG  PHE A 347       2.664  33.158  30.504  1.00 11.51           C      5.047
ATOM   2741  CD1 PHE A 347       2.293  34.093  31.471  1.00 10.63           C      4.803
ATOM   2743  CE1 PHE A 347       0.940  34.414  31.686  1.00 12.58           C      4.878
ATOM   2746  N   LYS A 348       4.014  29.535  30.090  1.00 13.04           N      4.349
ATOM   2747  CA  LYS A 348       3.297  28.372  29.569  1.00 12.84           C      4.653
ATOM   2748  C   LYS A 348       2.823  27.433  30.676  1.00 13.15           C      4.855
ATOM   2750  CB  LYS A 348       4.181  27.594  28.597  1.00 10.20           C      4.414
ATOM   2751  CG  LYS A 348       5.444  27.005  29.235  1.00 14.45           C      4.397
ATOM   2752  CD  LYS A 348       6.321  26.307  28.208  1.00 13.59           C      4.795
ATOM   2753  CE  LYS A 348       7.065  27.321  27.329  1.00 12.97           C      5.103
ATOM   2754  NZ  LYS A 348       8.152  28.053  28.089  1.00 10.50           N      4.232
ATOM   2755  N   PHE A 349       3.527  27.440  31.805  1.00 12.03           N      4.916
ATOM   2762  CD2 PHE A 349       6.569  26.107  32.378  1.00 11.71           C      5.258
