# Supplementary material for: A mathematical representation of protein binding sites using structural dispersion of atoms from principal axes for classification of binding ligands
Source: PLoS One. 2021 Apr 8;16(4):e0244905. doi: 10.1371/journal.pone.0244905 (PMC8031081; doi:10.1371/journal.pone.0244905)
Supplement: S1 Data — (ZIP) [file pone.0244905.s006.zip › pdbligand5_3_906/1ELJ.lig.GLC.pdb]

ATOM    103  N   ALA A  13      42.545  25.769  16.289  1.00 22.73           N      5.033
ATOM    104  CA  ALA A  13      43.070  25.324  14.998  1.00 21.62           C      5.158
ATOM    105  C   ALA A  13      42.080  25.606  13.878  1.00 22.49           C      4.207
ATOM    106  O   ALA A  13      42.050  24.883  12.877  1.00 21.28           O      3.360
ATOM    107  CB  ALA A  13      43.403  23.843  15.081  1.00 28.40           C      5.142
ATOM    108  N   MET A  14      41.268  26.643  14.038  1.00 21.84           N      4.614
ATOM    109  CA  MET A  14      40.342  27.073  13.000  1.00 21.13           C      4.331
ATOM    110  C   MET A  14      41.033  27.786  11.849  1.00 22.91           C      5.057
ATOM    111  O   MET A  14      41.981  28.545  12.092  1.00 25.23           O      4.962
ATOM    112  CB  MET A  14      39.313  28.047  13.602  1.00 21.23           C      4.435
ATOM    113  CG  MET A  14      38.613  27.458  14.818  1.00 21.99           C      5.179
ATOM    114  SD  MET A  14      37.226  28.501  15.354  1.00 24.96           S      4.991
ATOM    116  N   GLN A  15      40.566  27.563  10.627  1.00 19.32           N      4.882
ATOM    117  CA  GLN A  15      41.114  28.355   9.507  1.00 25.81           C      4.731
ATOM    120  CB  GLN A  15      40.960  27.577   8.189  1.00 23.57           C      4.763
ATOM    121  CG  GLN A  15      42.056  26.513   8.147  1.00 33.17           C      4.602
ATOM    122  CD  GLN A  15      42.011  25.563   6.978  1.00 43.04           C      5.134
ATOM    145  CG  GLU A  18      35.271  27.959  11.986  1.00 19.10           C      4.911
ATOM    146  CD  GLU A  18      35.623  26.602  12.553  1.00 25.83           C      4.413
ATOM    147  OE1 GLU A  18      36.653  26.027  12.154  1.00 21.73           O      4.153
ATOM    148  OE2 GLU A  18      34.855  26.116  13.418  1.00 21.37           O      4.622
ATOM    388  OE1 GLU A  47      45.735  15.033  19.407  1.00 31.93           O      5.039
ATOM    516  CG  TRP A  65      39.798  19.607  19.217  1.00 21.86           C      5.112
ATOM    517  CD1 TRP A  65      39.565  18.266  19.320  1.00 24.04           C      5.023
ATOM    518  CD2 TRP A  65      40.263  19.821  17.880  1.00 18.97           C      5.206
ATOM    519  NE1 TRP A  65      39.869  17.627  18.144  1.00 17.17           N      4.361
ATOM    520  CE2 TRP A  65      40.296  18.565  17.236  1.00 16.66           C      5.269
ATOM    521  CE3 TRP A  65      40.654  20.944  17.158  1.00 19.06           C      4.959
ATOM    522  CZ2 TRP A  65      40.708  18.402  15.911  1.00 22.52           C      4.956
ATOM    523  CZ3 TRP A  65      41.064  20.790  15.844  1.00 21.65           C      4.793
ATOM    524  CH2 TRP A  65      41.091  19.528  15.224  1.00 23.68           C      4.988
ATOM    525  N   ALA A  66      36.816  19.566  19.466  1.00 18.63           N      5.169
ATOM    526  CA  ALA A  66      35.819  18.530  19.754  1.00 18.09           C      4.690
ATOM    527  C   ALA A  66      36.122  17.834  21.079  1.00 29.38           C      5.281
ATOM    529  CB  ALA A  66      35.765  17.520  18.619  1.00 16.37           C      4.946
ATOM    540  N   ASP A  68      36.571  14.820  22.187  1.00 18.00           N      5.293
ATOM    544  CB  ASP A  68      37.349  12.667  21.216  1.00 15.97           C      5.092
ATOM    545  CG  ASP A  68      38.155  13.384  20.152  1.00 21.64           C      5.059
ATOM    546  OD1 ASP A  68      37.774  14.494  19.745  1.00 22.46           O      4.604
ATOM    547  OD2 ASP A  68      39.185  12.831  19.725  1.00 21.65           O      4.716
ATOM    553  CG  TRP A  69      41.577  16.420  22.109  1.00 17.30           C      4.766
ATOM    554  CD1 TRP A  69      41.472  15.476  21.126  1.00 18.15           C      5.284
ATOM    555  CD2 TRP A  69      42.257  17.543  21.545  1.00 17.68           C      5.173
ATOM    556  NE1 TRP A  69      42.048  15.947  19.975  1.00 19.43           N      4.854
ATOM    557  CE2 TRP A  69      42.535  17.214  20.206  1.00 23.14           C      5.052
ATOM    559  CZ2 TRP A  69      43.194  18.100  19.353  1.00 20.81           C      4.918
ATOM    582  NZ  LYS A  72      43.854  11.846  21.539  1.00 35.55           N      4.890
ATOM    930  CG  GLU A 116      31.320  18.446  15.211  1.00 16.16           C      4.731
ATOM    931  CD  GLU A 116      32.607  19.260  15.267  1.00 24.42           C      4.415
ATOM    932  OE1 GLU A 116      32.641  20.466  14.970  1.00 16.84           O      4.851
ATOM    933  OE2 GLU A 116      33.655  18.667  15.616  1.00 16.89           O      4.751
ATOM   1280  CA  ASN A 159      41.978  10.760   7.354  1.00 16.76           C      5.120
ATOM   1281  C   ASN A 159      41.062   9.863   8.190  1.00 20.95           C      4.577
ATOM   1282  O   ASN A 159      39.963   9.603   7.691  1.00 20.78           O      5.265
ATOM   1283  CB  ASN A 159      42.441  11.968   8.139  1.00 24.54           C      4.323
ATOM   1284  CG  ASN A 159      41.351  12.805   8.769  1.00 27.86           C      4.357
ATOM   1285  OD1 ASN A 159      40.189  12.419   8.912  1.00 21.46           O      4.121
ATOM   1286  ND2 ASN A 159      41.757  14.007   9.173  1.00 21.28           N      5.148
ATOM   1287  N   ALA A 160      41.501   9.411   9.355  1.00 18.73           N      4.924
ATOM   1288  CA  ALA A 160      40.702   8.480  10.144  1.00 22.06           C      4.874
ATOM   1289  C   ALA A 160      39.262   8.975  10.305  1.00 22.13           C      4.845
ATOM   1290  O   ALA A 160      38.286   8.308   9.941  1.00 19.37           O      5.170
ATOM   1291  CB  ALA A 160      41.362   8.246  11.497  1.00 15.45           C      4.159
ATOM   1292  N   TYR A 161      39.082  10.179  10.833  1.00 20.83           N      5.251
ATOM   1293  CA  TYR A 161      37.707  10.659  11.045  1.00 23.92           C      5.014
ATOM   1294  C   TYR A 161      36.933  10.862   9.755  1.00 23.40           C      4.990
ATOM   1296  CB  TYR A 161      37.832  11.967  11.800  1.00 22.81           C      4.378
ATOM   1297  CG  TYR A 161      36.622  12.799  12.121  1.00 22.78           C      5.195
ATOM   1298  CD1 TYR A 161      36.117  13.713  11.212  1.00 20.54           C      4.765
ATOM   1299  CD2 TYR A 161      35.990  12.682  13.361  1.00 23.50           C      5.089
ATOM   1300  CE1 TYR A 161      35.008  14.480  11.530  1.00 16.20           C      4.392
ATOM   1301  CE2 TYR A 161      34.877  13.450  13.686  1.00 21.13           C      4.568
ATOM   1302  CZ  TYR A 161      34.397  14.346  12.751  1.00 19.84           C      4.749
ATOM   1303  OH  TYR A 161      33.292  15.126  13.033  1.00 18.57           O      4.975
ATOM   1304  N   PHE A 162      37.581  11.437   8.734  1.00 17.36           N      5.209
ATOM   1309  CG  PHE A 162      37.484  14.132   6.803  1.00 18.29           C      5.259
ATOM   1310  CD1 PHE A 162      38.090  14.788   7.849  1.00 16.78           C      5.045
ATOM   1312  CE1 PHE A 162      37.845  16.134   8.082  1.00 24.66           C      4.877
ATOM   1314  CZ  PHE A 162      36.982  16.852   7.260  1.00 22.80           C      5.230
ATOM   1698  CB  TYR A 210      42.336  19.109   4.861  1.00 24.76           C      5.087
ATOM   1699  CG  TYR A 210      41.099  19.889   5.245  1.00 24.61           C      4.469
ATOM   1700  CD1 TYR A 210      39.991  19.180   5.719  1.00 27.40           C      4.698
ATOM   1701  CD2 TYR A 210      40.974  21.270   5.166  1.00 23.12           C      4.774
ATOM   1702  CE1 TYR A 210      38.837  19.845   6.083  1.00 26.55           C      4.408
ATOM   1703  CE2 TYR A 210      39.821  21.953   5.520  1.00 27.96           C      4.846
ATOM   1704  CZ  TYR A 210      38.747  21.215   5.983  1.00 31.72           C      4.798
ATOM   1705  OH  TYR A 210      37.580  21.849   6.354  1.00 29.94           O      5.100
ATOM   1851  CA  TRP A 230      33.695  24.269  10.256  1.00 20.26           C      5.033
ATOM   1854  CB  TRP A 230      34.889  23.527  10.907  1.00 20.15           C      4.710
ATOM   1855  CG  TRP A 230      35.135  22.230  10.180  1.00 16.31           C      5.058
ATOM   1856  CD1 TRP A 230      35.859  21.997   9.050  1.00 19.82           C      5.267
ATOM   1857  CD2 TRP A 230      34.603  20.957  10.588  1.00 18.14           C      4.205
ATOM   1858  NE1 TRP A 230      35.812  20.667   8.725  1.00 19.14           N      4.673
ATOM   1859  CE2 TRP A 230      35.048  20.007   9.661  1.00 18.43           C      3.945
ATOM   1860  CE3 TRP A 230      33.797  20.545  11.653  1.00 14.96           C      4.186
ATOM   1861  CZ2 TRP A 230      34.706  18.657   9.771  1.00 20.34           C      3.667
ATOM   1862  CZ3 TRP A 230      33.459  19.205  11.761  1.00 14.92           C      3.904
ATOM   1863  CH2 TRP A 230      33.920  18.278  10.820  1.00 15.46           C      3.634
ATOM   2141  CD  LYS A 266      34.371  22.308  17.778  1.00 27.25           C      5.053
ATOM   2142  CE  LYS A 266      35.080  21.647  16.593  1.00 17.76           C      5.039
ATOM   2143  NZ  LYS A 266      34.735  22.268  15.295  1.00 16.66           N      5.094
ATOM   2440  OH  TYR A 303      33.113  24.177  14.018  1.00 19.92           O      4.721
ATOM   2691  SD  MET A 335      35.885  12.381  17.306  1.00 22.97           S      4.369
ATOM   2692  CE  MET A 335      35.180  13.840  18.073  1.00 17.71           C      5.153
ATOM   2761  CB  TRP A 345      43.055   8.590  15.990  1.00 23.87           C      4.706
ATOM   2762  CG  TRP A 345      41.785   9.064  16.612  1.00 22.10           C      5.113
ATOM   2763  CD1 TRP A 345      41.707   9.661  17.843  1.00 24.71           C      5.148
ATOM   2764  CD2 TRP A 345      40.443   9.025  16.111  1.00 18.19           C      5.266
ATOM   2765  NE1 TRP A 345      40.402   9.985  18.132  1.00 24.59           N      5.202
ATOM   2766  CE2 TRP A 345      39.604   9.605  17.086  1.00 25.57           C      4.802
ATOM   2767  CE3 TRP A 345      39.848   8.554  14.947  1.00 17.48           C      4.742
ATOM   2768  CZ2 TRP A 345      38.220   9.730  16.930  1.00 21.36           C      4.580
ATOM   2769  CZ3 TRP A 345      38.474   8.673  14.777  1.00 21.50           C      5.267
ATOM   2770  CH2 TRP A 345      37.669   9.258  15.768  1.00 21.75           C      4.824
ATOM   2791  CG  ASP A 349      44.967   9.238  10.781  1.00 26.41           C      4.951
ATOM   2792  OD1 ASP A 349      44.292   9.378   9.735  1.00 17.68           O      4.816
ATOM   2793  OD2 ASP A 349      44.752   9.856  11.843  1.00 24.58           O      4.338
