# Supplementary material for: A mathematical representation of protein binding sites using structural dispersion of atoms from principal axes for classification of binding ligands
Source: PLoS One. 2021 Apr 8;16(4):e0244905. doi: 10.1371/journal.pone.0244905 (PMC8031081; doi:10.1371/journal.pone.0244905)
Supplement: S1 Data — (ZIP) [file pone.0244905.s006.zip › pdbligand5_3_906/1EP1.lig.FAD.pdb]

ATOM    481  N   GLU A  65      41.328  22.473  15.839  1.00 19.40           N      5.127
ATOM    482  CA  GLU A  65      42.763  22.678  15.777  1.00 17.71           C      5.167
ATOM    485  CB  GLU A  65      43.455  21.329  15.806  1.00 18.71           C      5.181
ATOM    486  CG  GLU A  65      44.941  21.388  15.997  1.00 21.78           C      4.637
ATOM    487  CD  GLU A  65      45.545  20.004  16.016  1.00 21.93           C      4.038
ATOM    488  OE1 GLU A  65      45.422  19.280  15.009  1.00 24.17           O      5.138
ATOM    489  OE2 GLU A  65      46.137  19.632  17.038  1.00 24.17           O      4.723
ATOM   2592  CB  PHE B  39      40.414   7.527  26.443  1.00 38.75           C      4.527
ATOM   2593  CG  PHE B  39      40.200   8.941  26.930  1.00 38.91           C      4.820
ATOM   2594  CD1 PHE B  39      39.187   9.235  27.836  1.00 39.00           C      5.266
ATOM   2595  CD2 PHE B  39      41.016   9.976  26.479  1.00 39.17           C      5.227
ATOM   2596  CE1 PHE B  39      38.994  10.540  28.293  1.00 38.86           C      4.262
ATOM   2597  CE2 PHE B  39      40.834  11.281  26.927  1.00 37.96           C      4.828
ATOM   2598  CZ  PHE B  39      39.820  11.564  27.836  1.00 38.35           C      4.701
ATOM   2668  CE  MET B  49      47.468  17.201  12.587  1.00 21.99           C      4.115
ATOM   2678  CA  LEU B  51      46.022  19.193  20.600  1.00 23.51           C      4.783
ATOM   2679  C   LEU B  51      46.257  17.680  20.578  1.00 26.13           C      4.730
ATOM   2680  O   LEU B  51      46.585  17.104  19.546  1.00 22.67           O      5.109
ATOM   2681  CB  LEU B  51      44.627  19.522  20.059  1.00 22.82           C      4.620
ATOM   2682  CG  LEU B  51      44.111  20.953  20.272  1.00 23.44           C      4.305
ATOM   2683  CD1 LEU B  51      42.612  21.025  19.937  1.00 19.93           C      5.208
ATOM   2685  N   ARG B  52      46.053  17.047  21.728  1.00 26.28           N      5.239
ATOM   2687  C   ARG B  52      44.960  14.886  21.409  1.00 28.77           C      5.025
ATOM   2688  O   ARG B  52      43.845  15.391  21.602  1.00 28.17           O      5.059
ATOM   2696  N   ARG B  53      45.132  13.678  20.868  1.00 29.99           N      5.030
ATOM   2697  CA  ARG B  53      44.006  12.864  20.414  1.00 29.34           C      4.254
ATOM   2698  C   ARG B  53      43.596  11.838  21.462  1.00 27.31           C      5.216
ATOM   2700  CB  ARG B  53      44.343  12.169  19.092  1.00 29.77           C      5.243
ATOM   2701  CG  ARG B  53      44.070  12.997  17.827  1.00 30.29           C      4.526
ATOM   2702  CD  ARG B  53      44.914  14.271  17.724  1.00 30.61           C      5.101
ATOM   2703  NE  ARG B  53      44.759  14.909  16.414  1.00 28.76           N      4.566
ATOM   2704  CZ  ARG B  53      45.323  16.060  16.047  1.00 27.84           C      4.510
ATOM   2705  NH1 ARG B  53      46.087  16.746  16.885  1.00 26.54           N      4.247
ATOM   2706  NH2 ARG B  53      45.177  16.494  14.804  1.00 28.79           N      3.604
ATOM   2707  N   PRO B  54      42.315  11.851  21.849  1.00 28.11           N      5.014
ATOM   2708  CA  PRO B  54      41.730  10.943  22.843  1.00 28.30           C      5.064
ATOM   2709  C   PRO B  54      41.430   9.577  22.228  1.00 29.68           C      4.785
ATOM   2710  O   PRO B  54      40.563   9.464  21.365  1.00 27.39           O      4.827
ATOM   2711  CB  PRO B  54      40.440  11.657  23.216  1.00 27.72           C      4.854
ATOM   2712  CG  PRO B  54      40.001  12.240  21.902  1.00 25.68           C      4.802
ATOM   2713  CD  PRO B  54      41.291  12.749  21.280  1.00 25.00           C      5.255
ATOM   2714  N   ILE B  55      42.137   8.539  22.659  1.00 30.38           N      4.836
ATOM   2715  CA  ILE B  55      41.894   7.209  22.099  1.00 30.07           C      4.993
ATOM   2716  C   ILE B  55      41.645   6.196  23.196  1.00 30.73           C      4.321
ATOM   2717  O   ILE B  55      42.488   6.007  24.066  1.00 29.90           O      4.929
ATOM   2718  CB  ILE B  55      43.082   6.735  21.232  1.00 30.19           C      4.911
ATOM   2719  CG1 ILE B  55      43.239   7.656  20.017  1.00 29.22           C      5.031
ATOM   2720  CG2 ILE B  55      42.864   5.288  20.784  1.00 30.60           C      5.282
ATOM   2722  N   SER B  56      40.481   5.558  23.153  1.00 32.00           N      4.838
ATOM   2723  CA  SER B  56      40.103   4.557  24.137  1.00 33.72           C      4.429
ATOM   2724  C   SER B  56      41.099   3.414  24.197  1.00 36.66           C      4.987
ATOM   2725  O   SER B  56      41.822   3.140  23.228  1.00 37.00           O      4.616
ATOM   2726  CB  SER B  56      38.735   3.986  23.800  1.00 35.28           C      4.150
ATOM   2727  OG  SER B  56      37.763   5.011  23.746  1.00 38.59           O      4.238
ATOM   2728  N   ILE B  57      41.167   2.779  25.360  1.00 40.20           N      5.160
ATOM   2834  C   LEU B  70      42.315   1.818  17.278  1.00 33.92           C      4.820
ATOM   2835  O   LEU B  70      41.464   2.363  17.987  1.00 33.53           O      5.171
ATOM   2840  N   TYR B  71      42.827   2.416  16.207  1.00 32.78           N      4.888
ATOM   2841  CA  TYR B  71      42.350   3.729  15.789  1.00 32.51           C      5.049
ATOM   2842  C   TYR B  71      42.335   3.908  14.271  1.00 31.91           C      4.692
ATOM   2843  O   TYR B  71      43.187   3.382  13.550  1.00 31.75           O      4.913
ATOM   2844  CB  TYR B  71      43.181   4.842  16.450  1.00 31.46           C      4.926
ATOM   2845  CG  TYR B  71      44.611   4.944  15.957  1.00 30.48           C      5.005
ATOM   2852  N   ARG B  72      41.369   4.674  13.795  1.00 30.57           N      5.127
ATOM   2853  CA  ARG B  72      41.244   4.938  12.374  1.00 32.27           C      4.313
ATOM   2854  C   ARG B  72      42.029   6.203  12.019  1.00 30.58           C      5.042
ATOM   2855  O   ARG B  72      42.131   7.120  12.835  1.00 31.29           O      4.693
ATOM   2856  CB  ARG B  72      39.772   5.108  12.030  1.00 33.63           C      4.336
ATOM   2862  NH2 ARG B  72      36.267   7.951  12.160  1.00 50.69           N      4.669
ATOM   2871  N   GLY B  74      43.084   9.483   9.154  1.00 28.87           N      4.895
ATOM   2872  CA  GLY B  74      42.531  10.334   8.114  1.00 27.00           C      5.120
ATOM   2894  C   THR B  77      46.425  16.104   8.359  1.00 30.48           C      4.842
ATOM   2895  O   THR B  77      46.327  17.056   9.133  1.00 29.64           O      4.172
ATOM   2899  N   THR B  78      46.062  14.875   8.703  1.00 30.17           N      4.687
ATOM   2900  CA  THR B  78      45.552  14.607  10.038  1.00 27.71           C      4.370
ATOM   2901  C   THR B  78      46.663  14.142  10.985  1.00 25.57           C      4.982
ATOM   2902  O   THR B  78      47.754  13.768  10.549  1.00 27.08           O      5.058
ATOM   2903  CB  THR B  78      44.408  13.591   9.993  1.00 26.70           C      4.115
ATOM   2904  OG1 THR B  78      44.900  12.346   9.494  1.00 29.63           O      4.774
ATOM   2905  CG2 THR B  78      43.309  14.087   9.087  1.00 23.25           C      4.148
ATOM   2906  N   GLY B  79      46.401  14.221  12.288  1.00 25.49           N      4.429
ATOM   2907  CA  GLY B  79      47.391  13.809  13.267  1.00 24.33           C      5.070
ATOM   2908  C   GLY B  79      47.552  12.305  13.397  1.00 24.17           C      4.891
ATOM   2909  O   GLY B  79      48.656  11.817  13.618  1.00 25.10           O      4.603
ATOM   2910  N   THR B  80      46.458  11.571  13.244  1.00 22.51           N      4.993
ATOM   2911  CA  THR B  80      46.496  10.125  13.351  1.00 25.47           C      4.910
ATOM   2912  C   THR B  80      47.358   9.525  12.244  1.00 27.90           C      4.765
ATOM   2914  CB  THR B  80      45.081   9.530  13.328  1.00 23.69           C      4.971
ATOM   2915  OG1 THR B  80      44.334  10.086  12.241  1.00 23.02           O      4.673
ATOM   2916  CG2 THR B  80      44.371   9.821  14.632  1.00 21.10           C      4.566
ATOM   2917  N   TYR B  81      47.306  10.123  11.061  1.00 30.64           N      4.931
ATOM   3195  CA  ILE B 120      35.728   2.572  16.221  1.00 41.61           C      4.892
ATOM   3196  C   ILE B 120      35.307   2.643  17.684  1.00 41.26           C      5.023
ATOM   3197  O   ILE B 120      36.130   2.950  18.557  1.00 40.04           O      4.798
ATOM   3198  CB  ILE B 120      36.455   3.870  15.829  1.00 41.78           C      4.235
ATOM   3199  CG1 ILE B 120      35.446   4.999  15.607  1.00 42.47           C      4.393
ATOM   3200  CG2 ILE B 120      37.346   3.617  14.629  1.00 39.50           C      4.689
ATOM   3201  CD1 ILE B 120      36.069   6.359  15.388  1.00 44.59           C      3.651
ATOM   3217  CB  PRO B 123      38.846  -0.516  20.232  1.00 38.04           C      4.654
ATOM   3218  CG  PRO B 123      38.450  -0.343  18.798  1.00 38.74           C      5.131
ATOM   3219  CD  PRO B 123      36.950  -0.185  18.894  1.00 38.80           C      5.268
ATOM   3226  CD  PRO B 124      36.384   0.822  22.372  1.00 37.39           C      4.829
ATOM   3967  C   MET B 220      31.682   9.540  23.837  1.00 46.87           C      5.244
ATOM   3968  O   MET B 220      32.772   9.160  24.273  1.00 45.39           O      5.161
ATOM   3973  N   GLU B 221      31.552  10.389  22.818  1.00 49.58           N      4.963
ATOM   3974  CA  GLU B 221      32.686  10.988  22.106  1.00 52.61           C      4.875
ATOM   3975  C   GLU B 221      32.460  12.505  22.026  1.00 51.30           C      4.924
ATOM   3976  O   GLU B 221      31.318  12.958  21.922  1.00 52.24           O      5.204
ATOM   3977  CB  GLU B 221      32.834  10.399  20.694  1.00 55.18           C      5.222
ATOM   3978  CG  GLU B 221      33.676   9.118  20.625  1.00 59.94           C      4.554
ATOM   3979  CD  GLU B 221      33.999   8.677  19.198  1.00 63.44           C      5.054
ATOM   3980  OE1 GLU B 221      33.928   9.519  18.277  1.00 65.31           O      4.795
ATOM   3981  OE2 GLU B 221      34.334   7.485  19.010  1.00 66.11           O      4.743
ATOM   3982  N   SER B 222      33.538  13.285  22.055  1.00 48.95           N      5.213
ATOM   3983  CA  SER B 222      33.426  14.735  22.004  1.00 46.38           C      5.125
ATOM   3984  C   SER B 222      34.716  15.358  21.502  1.00 43.23           C      4.845
ATOM   3985  O   SER B 222      35.779  14.734  21.578  1.00 41.78           O      4.431
ATOM   3986  CB  SER B 222      33.158  15.261  23.417  1.00 48.02           C      4.826
ATOM   3988  N   ARG B 223      34.616  16.568  20.948  1.00 40.48           N      5.191
ATOM   3989  CA  ARG B 223      35.798  17.299  20.497  1.00 37.32           C      5.268
ATOM   3990  C   ARG B 223      36.351  17.771  21.845  1.00 35.15           C      5.164
ATOM   3992  CB  ARG B 223      35.422  18.496  19.620  1.00 38.46           C      5.268
ATOM   3993  CG  ARG B 223      34.641  18.146  18.368  1.00 40.92           C      5.095
ATOM   3994  CD  ARG B 223      35.420  17.203  17.449  1.00 42.69           C      5.168
ATOM   3995  NE  ARG B 223      34.732  16.965  16.171  1.00 43.06           N      5.204
ATOM   3996  CZ  ARG B 223      35.169  17.388  14.981  1.00 42.01           C      5.129
ATOM   3997  NH1 ARG B 223      36.300  18.089  14.873  1.00 41.25           N      4.090
ATOM   3998  NH2 ARG B 223      34.503  17.058  13.883  1.00 41.63           N      5.119
ATOM   3999  N   MET B 224      37.595  17.411  22.121  1.00 30.79           N      4.929
ATOM   4002  O   MET B 224      40.047  18.584  22.135  1.00 28.38           O      4.354
ATOM   4004  CG  MET B 224      37.513  15.433  24.316  1.00 29.14           C      4.266
ATOM   4005  SD  MET B 224      38.223  14.056  25.231  1.00 32.67           S      5.189
ATOM   4006  CE  MET B 224      36.727  13.179  25.675  1.00 29.98           C      4.522
ATOM   4180  CG1 VAL B 248      33.110  12.366  26.454  1.00 34.97           C      4.919
ATOM   4213  CB  PRO B 253      34.482   8.074  27.916  1.00 36.38           C      4.304
ATOM   4214  CG  PRO B 253      35.778   8.709  28.217  1.00 36.31           C      5.189
ATOM   4215  CD  PRO B 253      35.711   8.860  29.715  1.00 37.02           C      5.202
