# Supplementary material for: A mathematical representation of protein binding sites using structural dispersion of atoms from principal axes for classification of binding ligands
Source: PLoS One. 2021 Apr 8;16(4):e0244905. doi: 10.1371/journal.pone.0244905 (PMC8031081; doi:10.1371/journal.pone.0244905)
Supplement: S1 Data — (ZIP) [file pone.0244905.s006.zip › pdbligand5_3_906/1ESQ.lig.ATP.pdb]

ATOM    675  OD1 ASP A  94      34.947  10.063  12.699  1.00 26.25           O      5.019
ATOM    676  OD2 ASP A  94      35.792  10.348  14.701  1.00 25.69           O      5.035
ATOM    878  NE  ARG A 121      38.722  13.238  13.787  1.00 26.70           N      4.895
ATOM    879  CZ  ARG A 121      39.161  12.094  13.268  1.00 27.29           C      4.531
ATOM    880  NH1 ARG A 121      40.130  12.108  12.354  1.00 26.56           N      3.984
ATOM    881  NH2 ARG A 121      38.624  10.938  13.654  1.00 24.69           N      4.100
ATOM    883  CA  GLY A 122      37.722  12.982  10.033  1.00 28.40           C      5.057
ATOM    884  C   GLY A 122      38.965  13.076   9.175  1.00 28.80           C      5.195
ATOM    885  O   GLY A 122      39.699  14.062   9.273  1.00 29.15           O      5.150
ATOM    886  N   ASN A 123      39.235  12.064   8.353  1.00 28.30           N      4.932
ATOM    887  CA  ASN A 123      40.402  12.152   7.491  1.00 29.12           C      5.015
ATOM    890  CB  ASN A 123      41.020  10.778   7.199  1.00 27.99           C      4.425
ATOM    891  CG  ASN A 123      40.076   9.842   6.473  1.00 29.11           C      4.599
ATOM    892  OD1 ASN A 123      39.205  10.274   5.715  1.00 30.07           O      5.145
ATOM    893  ND2 ASN A 123      40.263   8.542   6.683  1.00 27.45           N      3.753
ATOM    911  OE1 GLU A 126      37.274   9.653   8.429  1.00 32.70           O      5.267
ATOM    912  OE2 GLU A 126      36.376   7.707   7.929  1.00 29.27           O      5.244
ATOM   1109  N   THR A 168      42.440  15.601  10.070  1.00 35.03           N      4.608
ATOM   1110  CA  THR A 168      43.670  15.165  10.707  1.00 36.00           C      5.255
ATOM   1111  C   THR A 168      44.484  14.209   9.846  1.00 35.94           C      4.873
ATOM   1112  O   THR A 168      43.959  13.597   8.921  1.00 35.72           O      4.931
ATOM   1113  CB  THR A 168      43.368  14.533  12.093  1.00 36.05           C      4.331
ATOM   1114  OG1 THR A 168      42.410  13.474  11.954  1.00 36.60           O      3.491
ATOM   1115  CG2 THR A 168      42.807  15.591  13.031  1.00 35.05           C      4.615
ATOM   1116  N   GLY A 169      45.775  14.112  10.159  1.00 36.74           N      5.046
ATOM   1117  CA  GLY A 169      46.693  13.249   9.428  1.00 37.62           C      4.227
ATOM   1118  C   GLY A 169      48.113  13.557   9.880  1.00 38.60           C      4.288
ATOM   1119  O   GLY A 169      48.298  14.017  11.014  1.00 38.85           O      4.969
ATOM   1120  N   GLU A 170      49.113  13.322   9.027  1.00 38.44           N      5.219
ATOM   1121  CA  GLU A 170      50.495  13.618   9.414  1.00 39.17           C      4.838
ATOM   1122  C   GLU A 170      50.575  15.078   9.850  1.00 38.20           C      5.167
ATOM   1123  O   GLU A 170      51.308  15.428  10.769  1.00 38.21           O      5.137
ATOM   1124  CB  GLU A 170      51.475  13.375   8.266  1.00 40.51           C      5.290
ATOM   1125  CG  GLU A 170      52.915  13.268   8.773  1.00 44.19           C      5.027
ATOM   1126  CD  GLU A 170      53.958  13.139   7.669  1.00 46.13           C      5.231
ATOM   1127  OE1 GLU A 170      55.080  12.682   7.982  1.00 47.49           O      5.103
ATOM   1131  C   VAL A 171      48.226  17.611   9.596  1.00 35.34           C      5.248
ATOM   1136  N   ASP A 172      47.824  18.318  10.641  1.00 34.11           N      4.917
ATOM   1137  CA  ASP A 172      46.416  18.616  10.825  1.00 33.89           C      5.065
ATOM   1140  CB  ASP A 172      46.097  18.675  12.309  1.00 33.45           C      4.508
ATOM   1141  CG  ASP A 172      46.550  17.436  13.032  1.00 33.42           C      4.827
ATOM   1142  OD1 ASP A 172      46.042  16.348  12.693  1.00 31.53           O      4.030
ATOM   1143  OD2 ASP A 172      47.419  17.554  13.923  1.00 33.34           O      4.840
ATOM   1241  C   ASN A 185      51.706  15.758  16.378  1.00 39.20           C      5.026
ATOM   1242  O   ASN A 185      51.204  15.443  15.303  1.00 39.92           O      5.204
ATOM   1247  N   GLY A 186      51.810  14.914  17.397  1.00 39.34           N      5.238
ATOM   1248  CA  GLY A 186      51.330  13.552  17.258  1.00 38.99           C      5.077
ATOM   1249  C   GLY A 186      52.447  12.627  16.808  1.00 39.31           C      5.085
ATOM   1250  O   GLY A 186      53.600  13.047  16.699  1.00 40.08           O      4.183
ATOM   1251  N   HIS A 187      52.105  11.368  16.540  1.00 38.84           N      5.122
ATOM   1252  CA  HIS A 187      53.076  10.361  16.111  1.00 36.86           C      5.272
ATOM   1253  C   HIS A 187      52.383   9.364  15.183  1.00 36.91           C      5.076
ATOM   1254  O   HIS A 187      51.167   9.146  15.293  1.00 35.05           O      4.720
ATOM   1255  CB  HIS A 187      53.632   9.618  17.330  1.00 37.08           C      5.213
ATOM   1261  N   LYS A 188      53.155   8.757  14.280  1.00 35.82           N      4.719
ATOM   1262  CA  LYS A 188      52.605   7.796  13.329  1.00 36.43           C      5.219
ATOM   1263  C   LYS A 188      51.981   6.571  14.002  1.00 35.16           C      5.253
ATOM   1264  O   LYS A 188      51.191   5.851  13.394  1.00 33.98           O      5.207
ATOM   1265  CB  LYS A 188      53.679   7.353  12.328  1.00 37.64           C      5.233
ATOM   1279  CA  LEU A 190      48.368   6.842  16.331  1.00 35.69           C      5.268
ATOM   1280  C   LEU A 190      47.580   6.099  15.255  1.00 35.47           C      5.171
ATOM   1281  O   LEU A 190      46.409   5.791  15.449  1.00 35.15           O      4.957
ATOM   1282  CB  LEU A 190      48.043   8.339  16.240  1.00 36.31           C      5.299
ATOM   1283  CG  LEU A 190      48.216   9.247  17.467  1.00 37.02           C      4.426
ATOM   1284  CD1 LEU A 190      47.428   8.689  18.647  1.00 37.16           C      4.889
ATOM   1285  CD2 LEU A 190      49.683   9.357  17.821  1.00 39.91           C      5.138
ATOM   1286  N   THR A 191      48.222   5.806  14.125  1.00 34.69           N      5.202
ATOM   1287  CA  THR A 191      47.544   5.110  13.030  1.00 33.72           C      5.120
ATOM   1290  CB  THR A 191      48.250   5.325  11.664  1.00 33.91           C      5.207
ATOM   1292  CG2 THR A 191      48.512   6.802  11.409  1.00 32.48           C      4.524
ATOM   1321  CA  ALA A 196      42.754   7.147  17.768  1.00 23.25           C      4.824
ATOM   1322  C   ALA A 196      41.920   8.340  17.327  1.00 22.84           C      5.112
ATOM   1323  O   ALA A 196      41.941   9.388  17.964  1.00 24.07           O      4.618
ATOM   1324  CB  ALA A 196      43.953   6.988  16.854  1.00 22.40           C      5.103
ATOM   1325  N   GLY A 197      41.176   8.170  16.238  1.00 23.19           N      4.401
ATOM   1326  CA  GLY A 197      40.333   9.247  15.739  1.00 23.18           C      4.103
ATOM   1327  C   GLY A 197      39.040   9.446  16.519  1.00 22.68           C      5.274
ATOM   1328  O   GLY A 197      38.678  10.575  16.852  1.00 22.31           O      5.270
ATOM   1329  N   SER A 198      38.334   8.355  16.805  1.00 21.63           N      5.020
ATOM   1347  CB  LEU A 200      41.148  12.637  18.100  1.00 20.62           C      5.189
ATOM   1348  CG  LEU A 200      41.374  14.095  17.665  1.00 20.19           C      5.145
ATOM   1350  CD2 LEU A 200      42.401  14.163  16.520  1.00 21.14           C      4.379
ATOM   1499  O   ILE A 222      46.238  17.588  19.032  1.00 26.75           O      4.626
ATOM   1502  CG2 ILE A 222      44.775  17.994  16.363  1.00 25.98           C      5.067
ATOM   1518  C   TYR A 225      47.465  14.857  21.385  1.00 26.32           C      5.296
ATOM   1520  CB  TYR A 225      44.984  14.953  21.035  1.00 23.50           C      5.045
ATOM   1521  CG  TYR A 225      44.606  13.486  20.902  1.00 21.97           C      4.930
ATOM   1523  CD2 TYR A 225      44.826  12.797  19.714  1.00 19.77           C      4.511
ATOM   1525  CE2 TYR A 225      44.436  11.470  19.567  1.00 19.31           C      4.772
ATOM   1528  N   GLY A 226      47.895  15.647  20.407  1.00 26.06           N      4.735
ATOM   1529  CA  GLY A 226      49.144  15.375  19.716  1.00 27.23           C      4.663
