# Supplementary material for: A mathematical representation of protein binding sites using structural dispersion of atoms from principal axes for classification of binding ligands
Source: PLoS One. 2021 Apr 8;16(4):e0244905. doi: 10.1371/journal.pone.0244905 (PMC8031081; doi:10.1371/journal.pone.0244905)
Supplement: S1 Data — (ZIP) [file pone.0244905.s006.zip › pdbligand5_3_906/1ETP.lig.HEM.pdb]

ATOM     57  O   LYS A  10      28.027  15.544 -11.316  1.00 22.80           O      4.769
ATOM     64  CA  VAL A  11      26.640  17.400 -12.851  1.00 24.05           C      5.296
ATOM     66  O   VAL A  11      25.425  17.435 -14.936  1.00 29.30           O      5.121
ATOM     68  CG1 VAL A  11      25.408  18.294 -10.845  1.00 18.21           C      5.139
ATOM     76  CA  VAL A  13      25.728  13.884 -17.220  1.00 23.60           C      5.201
ATOM     77  C   VAL A  13      24.249  14.176 -16.886  1.00 21.81           C      4.879
ATOM     78  O   VAL A  13      23.362  13.546 -17.450  1.00 22.64           O      4.440
ATOM     79  CB  VAL A  13      26.081  12.531 -16.574  1.00 23.46           C      4.914
ATOM     80  CG1 VAL A  13      25.671  12.525 -15.111  1.00 23.57           C      5.206
ATOM     81  CG2 VAL A  13      25.421  11.384 -17.320  1.00 26.53           C      4.670
ATOM     82  N   CYS A  14      23.999  15.081 -15.942  1.00 19.53           N      4.649
ATOM     83  CA  CYS A  14      22.641  15.395 -15.484  1.00 17.90           C      3.793
ATOM     84  C   CYS A  14      21.926  16.360 -16.425  1.00 17.20           C      4.664
ATOM     85  O   CYS A  14      20.762  16.182 -16.747  1.00 20.92           O      4.486
ATOM     86  CB  CYS A  14      22.700  16.019 -14.078  1.00 15.81           C      4.112
ATOM     87  SG  CYS A  14      23.693  15.111 -12.854  1.00 14.56           S      4.284
ATOM     96  CB  ALA A  16      21.176  15.236 -21.311  1.00 22.84           C      5.235
ATOM     97  N   CYS A  17      18.916  15.766 -19.145  1.00 20.62           N      4.796
ATOM     98  CA  CYS A  17      17.559  15.578 -18.682  1.00 16.46           C      4.764
ATOM     99  C   CYS A  17      17.060  16.652 -17.728  1.00 15.13           C      5.278
ATOM    101  CB  CYS A  17      17.413  14.232 -18.027  1.00 15.40           C      5.258
ATOM    102  SG  CYS A  17      17.838  12.839 -19.103  1.00 19.35           S      4.362
ATOM    108  CG  HIS A  18      17.496  16.395 -13.942  1.00  9.36           C      4.249
ATOM    109  ND1 HIS A  18      16.233  16.225 -13.416  1.00  9.58           N      4.176
ATOM    110  CD2 HIS A  18      18.104  15.189 -13.817  1.00 11.04           C      3.117
ATOM    111  CE1 HIS A  18      16.125  14.953 -12.990  1.00  9.84           C      3.006
ATOM    112  NE2 HIS A  18      17.237  14.266 -13.205  1.00  9.10           N      2.030
ATOM    171  C   ASN A  28       9.802  13.835 -16.372  1.00 18.46           C      5.080
ATOM    172  O   ASN A  28      10.047  12.936 -15.571  1.00 16.52           O      4.772
ATOM    178  CA  PHE A  29      11.885  14.983 -15.887  1.00 15.58           C      5.280
ATOM    181  CB  PHE A  29      13.015  15.398 -16.828  1.00 15.46           C      5.297
ATOM    182  CG  PHE A  29      13.365  14.353 -17.850  1.00 18.17           C      4.743
ATOM    183  CD1 PHE A  29      12.955  13.035 -17.684  1.00 15.38           C      4.219
ATOM    184  CD2 PHE A  29      14.131  14.684 -18.966  1.00 17.12           C      5.266
ATOM    185  CE1 PHE A  29      13.312  12.069 -18.605  1.00 20.01           C      4.278
ATOM    186  CE2 PHE A  29      14.490  13.719 -19.892  1.00 13.32           C      4.195
ATOM    187  CZ  PHE A  29      14.089  12.420 -19.719  1.00 17.37           C      4.859
ATOM    188  N   PRO A  30      11.810  15.610 -13.549  1.00 10.96           N      5.094
ATOM    192  CB  PRO A  30      11.765  15.569 -11.211  1.00 10.20           C      4.889
ATOM    193  CG  PRO A  30      12.663  14.530 -11.695  1.00 10.81           C      3.614
ATOM    194  CD  PRO A  30      12.223  14.273 -13.115  1.00 11.83           C      4.278
ATOM    198  O   LYS A  31      12.965  19.224  -9.572  1.00 15.07           O      5.214
ATOM    209  CG  LEU A  32      16.762  17.877 -10.267  1.00  8.32           C      4.712
ATOM    210  CD1 LEU A  32      18.142  17.282 -10.449  1.00  7.12           C      3.688
ATOM    211  CD2 LEU A  32      15.837  16.881  -9.598  1.00  3.34           C      4.446
ATOM    227  CD  GLN A  35      12.634  19.594  -3.693  1.00 14.24           C      5.150
ATOM    229  NE2 GLN A  35      11.716  19.283  -4.608  1.00 14.75           N      4.630
ATOM    260  CD1 TYR A  39      12.527  15.004  -0.530  1.00  8.90           C      4.363
ATOM    261  CD2 TYR A  39      13.237  16.308  -2.387  1.00 11.15           C      5.108
ATOM    262  CE1 TYR A  39      11.802  14.195  -1.369  1.00  9.97           C      4.982
ATOM    263  CE2 TYR A  39      12.507  15.494  -3.242  1.00  9.60           C      5.088
ATOM    264  CZ  TYR A  39      11.792  14.437  -2.726  1.00  8.54           C      4.410
ATOM    265  OH  TYR A  39      11.080  13.596  -3.561  1.00 10.32           O      5.242
ATOM    267  CA  LEU A  40      17.635  16.155  -2.688  1.00  9.19           C      4.900
ATOM    268  C   LEU A  40      18.666  15.112  -2.284  1.00  8.24           C      5.192
ATOM    269  O   LEU A  40      18.755  14.045  -2.903  1.00 13.60           O      4.581
ATOM    270  CB  LEU A  40      18.329  17.388  -3.292  1.00  7.47           C      5.080
ATOM    271  CG  LEU A  40      17.455  18.302  -4.130  1.00  7.54           C      5.023
ATOM    273  CD2 LEU A  40      16.857  17.532  -5.303  1.00  9.09           C      5.101
ATOM    287  CG  LYS A  42      15.971  10.892   1.690  1.00 15.73           C      4.551
ATOM    288  CD  LYS A  42      14.697  11.190   2.439  1.00 13.76           C      4.532
ATOM    289  CE  LYS A  42      14.016   9.882   2.781  1.00 14.28           C      4.210
ATOM    290  NZ  LYS A  42      13.570   9.151   1.557  1.00 13.62           N      4.984
ATOM    293  C   GLN A  43      17.829  10.522  -3.775  1.00 10.40           C      5.190
ATOM    295  CB  GLN A  43      15.829  12.001  -3.976  1.00 11.36           C      4.901
ATOM    296  CG  GLN A  43      14.484  12.447  -3.441  1.00  7.89           C      5.087
ATOM    297  CD  GLN A  43      13.678  11.308  -2.878  1.00  6.97           C      4.229
ATOM    298  OE1 GLN A  43      13.305  10.387  -3.586  1.00  7.98           O      5.198
ATOM    299  NE2 GLN A  43      13.416  11.358  -1.579  1.00 10.80           N      5.247
ATOM    300  N   LEU A  44      18.959  11.229  -3.694  1.00 11.11           N      5.008
ATOM    305  CG  LEU A  44      20.992  13.111  -5.110  1.00  7.81           C      5.100
ATOM    306  CD1 LEU A  44      21.918  14.256  -4.756  1.00  9.12           C      5.251
ATOM    307  CD2 LEU A  44      21.111  12.740  -6.567  1.00  9.08           C      3.961
ATOM    324  OD2 ASP A  46      15.132   7.995  -0.348  1.00 16.44           O      5.172
ATOM    330  CG1 ILE A  47      16.703   8.263  -6.927  1.00 15.54           C      5.291
ATOM    332  CD1 ILE A  47      16.531   9.590  -7.601  1.00 13.84           C      4.231
ATOM    418  NE  ARG A  61      12.073   8.425  -7.045  1.00 12.43           N      5.202
ATOM    419  CZ  ARG A  61      11.950   9.736  -7.175  1.00  7.09           C      5.000
ATOM    420  NH1 ARG A  61      12.502  10.551  -6.300  1.00  8.49           N      5.168
ATOM    421  NH2 ARG A  61      11.332  10.234  -8.220  1.00  8.82           N      4.544
ATOM    435  CB  VAL A  63      15.499   6.518 -11.045  1.00 17.09           C      5.271
ATOM    436  CG1 VAL A  63      15.347   7.426 -12.258  1.00 12.80           C      4.584
ATOM    437  CG2 VAL A  63      14.731   7.096  -9.869  1.00 13.46           C      4.727
ATOM    447  CA  GLU A  65      16.708   6.447 -16.422  1.00 19.08           C      4.999
ATOM    448  C   GLU A  65      18.017   6.910 -15.801  1.00 18.87           C      4.821
ATOM    449  O   GLU A  65      18.712   7.734 -16.376  1.00 20.04           O      4.543
ATOM    450  CB  GLU A  65      15.812   7.676 -16.602  1.00 21.10           C      3.822
ATOM    451  CG  GLU A  65      14.506   7.443 -17.346  1.00 27.65           C      4.586
ATOM    452  CD  GLU A  65      13.354   6.897 -16.467  1.00 30.09           C      5.279
ATOM    453  OE1 GLU A  65      13.556   6.621 -15.262  1.00 28.84           O      5.090
ATOM    454  OE2 GLU A  65      12.225   6.758 -16.998  1.00 29.11           O      5.198
ATOM    455  N   MET A  66      18.333   6.387 -14.620  1.00 18.42           N      5.299
ATOM    456  CA  MET A  66      19.519   6.780 -13.876  1.00 17.07           C      5.205
ATOM    459  CB  MET A  66      19.127   7.700 -12.696  1.00 18.18           C      4.915
ATOM    460  CG  MET A  66      18.630   9.054 -13.100  1.00 15.10           C      3.513
ATOM    461  SD  MET A  66      18.223  10.202 -11.776  1.00 13.36           S      2.393
ATOM    462  CE  MET A  66      19.729  10.117 -10.787  1.00  9.17           C      3.573
ATOM    477  O   MET A  69      26.336   8.264 -11.545  1.00 19.71           O      4.939
ATOM    478  CB  MET A  69      23.683   7.635 -13.271  1.00 19.96           C      5.299
ATOM    479  CG  MET A  69      24.093   8.971 -13.770  1.00 18.27           C      5.027
ATOM    480  SD  MET A  69      22.621   9.775 -14.387  1.00 23.46           S      3.441
ATOM    481  CE  MET A  69      22.089   8.626 -15.562  1.00 14.10           C      4.407
ATOM    487  CG  LEU A  70      23.089   8.862  -8.717  1.00 18.77           C      5.112
ATOM    489  CD2 LEU A  70      23.532  10.308  -8.966  1.00 14.17           C      4.695
ATOM    511  CD1 LEU A  73      27.220  10.921  -8.854  1.00 25.06           C      4.617
ATOM    573  CB  ILE A  81      25.096  16.697  -6.566  1.00 14.72           C      4.978
ATOM    575  CG2 ILE A  81      23.787  16.630  -7.391  1.00 11.19           C      5.129
ATOM    576  CD1 ILE A  81      26.426  14.932  -7.972  1.00 12.94           C      4.863
ATOM    606  CD2 PHE A  85      21.206  19.034  -8.581  1.00  9.18           C      4.619
ATOM    608  CE2 PHE A  85      21.747  18.342  -9.653  1.00 13.22           C      5.252
ATOM    609  CZ  PHE A  85      21.651  18.858 -10.934  1.00 14.41           C      4.972
ATOM    754  O   LEU A 106      -6.179  18.760  -0.599  1.00 18.34           O      5.123
ATOM    762  O   PHE A 107      -3.844  20.936   0.786  1.00 17.34           O      5.253
ATOM    765  CD1 PHE A 107      -1.271  20.970  -2.534  1.00 14.15           C      5.237
ATOM    767  CE1 PHE A 107       0.077  21.113  -2.186  1.00 11.53           C      5.102
ATOM    832  CG  MET A 116      -5.795  12.291   1.619  1.00 17.24           C      5.006
ATOM    833  SD  MET A 116      -5.977  12.570  -0.171  1.00 19.61           S      4.310
ATOM    834  CE  MET A 116      -6.373  14.284  -0.149  1.00  3.83           C      5.048
ATOM    837  C   PRO A 117      -4.779  16.075   4.102  1.00 11.85           C      5.113
ATOM    838  O   PRO A 117      -4.527  15.594   3.002  1.00 13.78           O      4.365
ATOM    839  CB  PRO A 117      -3.842  14.964   6.169  1.00 10.03           C      4.358
ATOM    840  CG  PRO A 117      -3.195  13.760   5.581  1.00  7.72           C      5.223
ATOM    843  CA  ALA A 118      -4.467  18.359   3.320  1.00 10.34           C      4.993
ATOM    844  C   ALA A 118      -2.965  18.251   3.134  1.00 13.39           C      4.856
ATOM    845  O   ALA A 118      -2.281  17.627   3.944  1.00 15.26           O      4.383
ATOM    847  N   CYS A 119      -2.447  18.901   2.104  1.00 13.68           N      4.682
ATOM    848  CA  CYS A 119      -1.028  18.817   1.799  1.00 12.76           C      3.778
ATOM    849  C   CYS A 119      -0.253  19.962   2.432  1.00 13.68           C      4.691
ATOM    850  O   CYS A 119       0.982  19.910   2.562  1.00 13.69           O      4.587
ATOM    851  CB  CYS A 119      -0.841  18.859   0.292  1.00 11.28           C      3.930
ATOM    852  SG  CYS A 119      -2.124  17.966  -0.623  1.00 17.07           S      4.334
ATOM    864  N   CYS A 122       2.445  19.600   5.612  1.00 22.55           N      4.800
ATOM    865  CA  CYS A 122       3.809  19.180   5.336  1.00 19.41           C      5.205
ATOM    866  C   CYS A 122       4.482  19.856   4.159  1.00 17.32           C      5.104
ATOM    868  CB  CYS A 122       3.864  17.688   5.100  1.00 18.96           C      5.284
ATOM    869  SG  CYS A 122       3.024  16.734   6.380  1.00 14.29           S      4.255
ATOM    875  CG  HIS A 123       4.108  18.824   0.602  1.00  5.10           C      4.095
ATOM    876  ND1 HIS A 123       5.386  18.391   0.335  1.00  9.77           N      3.992
ATOM    877  CD2 HIS A 123       3.351  17.704   0.678  1.00  6.88           C      2.995
ATOM    878  CE1 HIS A 123       5.360  17.057   0.249  1.00  8.63           C      2.818
ATOM    879  NE2 HIS A 123       4.147  16.590   0.449  1.00  4.64           N      1.885
ATOM    946  C   GLY A 134      11.518  16.777   3.786  1.00 19.20           C      5.089
ATOM    947  O   GLY A 134      11.381  15.765   3.090  1.00 21.71           O      4.800
ATOM    948  N   PHE A 135      10.569  17.689   3.919  1.00 13.00           N      5.221
ATOM    949  CA  PHE A 135       9.342  17.606   3.155  1.00 11.73           C      5.269
ATOM    952  CB  PHE A 135       8.173  18.216   3.921  1.00 11.43           C      4.850
ATOM    953  CG  PHE A 135       7.894  17.541   5.231  1.00 12.55           C      4.527
ATOM    954  CD1 PHE A 135       8.279  16.225   5.441  1.00 14.93           C      4.176
ATOM    955  CD2 PHE A 135       7.259  18.233   6.263  1.00 14.32           C      5.183
ATOM    956  CE1 PHE A 135       8.046  15.596   6.679  1.00 20.45           C      4.573
ATOM    957  CE2 PHE A 135       7.017  17.625   7.490  1.00 14.64           C      4.656
ATOM    958  CZ  PHE A 135       7.411  16.299   7.696  1.00 16.66           C      5.224
ATOM    959  N   PRO A 136       9.618  17.785   0.753  1.00 10.19           N      5.186
ATOM    963  CB  PRO A 136       9.696  17.239  -1.519  1.00  9.73           C      4.826
ATOM    964  CG  PRO A 136       8.717  16.375  -0.821  1.00 13.23           C      3.538
ATOM    965  CD  PRO A 136       9.244  16.376   0.578  1.00  9.52           C      4.215
ATOM    969  O   LYS A 137       8.840  20.070  -4.035  1.00 11.42           O      5.175
ATOM    980  CG  LEU A 138       4.956  19.222  -3.026  1.00  5.89           C      4.626
ATOM    981  CD1 LEU A 138       3.503  18.770  -2.885  1.00  7.61           C      5.126
ATOM    982  CD2 LEU A 138       5.791  18.046  -3.468  1.00  2.43           C      5.174
ATOM    999  NE2 GLN A 141       9.810  18.696  -9.228  1.00 16.93           N      4.421
ATOM   1026  CD1 TYR A 145       8.954  13.340 -11.777  1.00  7.98           C      4.179
ATOM   1027  CD2 TYR A 145       8.183  15.130 -10.382  1.00  9.46           C      4.911
ATOM   1028  CE1 TYR A 145       9.664  12.822 -10.701  1.00  6.32           C      5.216
ATOM   1029  CE2 TYR A 145       8.884  14.621  -9.323  1.00  6.37           C      5.012
ATOM   1030  CZ  TYR A 145       9.622  13.477  -9.486  1.00  5.53           C      5.090
ATOM   1031  OH  TYR A 145      10.363  13.037  -8.423  1.00 10.82           O      5.167
ATOM   1033  CA  THR A 146       3.915  15.095  -9.931  1.00  9.31           C      4.607
ATOM   1034  C   THR A 146       2.805  14.041 -10.010  1.00 12.30           C      4.895
ATOM   1035  O   THR A 146       2.619  13.242  -9.077  1.00 11.37           O      4.285
ATOM   1036  CB  THR A 146       3.297  16.470  -9.586  1.00 11.03           C      4.664
ATOM   1037  OG1 THR A 146       4.344  17.429  -9.446  1.00  9.10           O      4.923
ATOM   1038  CG2 THR A 146       2.486  16.412  -8.286  1.00  6.09           C      5.218
ATOM   1048  CB  LYS A 148       4.606  10.002 -12.637  1.00  7.79           C      5.104
ATOM   1049  CG  LYS A 148       5.207   8.612 -12.612  1.00  4.57           C      4.386
ATOM   1050  CD  LYS A 148       6.384   8.462 -13.533  1.00 12.46           C      4.461
ATOM   1051  CE  LYS A 148       6.828   7.011 -13.611  1.00 13.15           C      4.551
ATOM   1052  NZ  LYS A 148       7.593   6.540 -12.420  1.00 17.94           N      5.110
ATOM   1054  CA  GLN A 149       4.734  10.272  -8.165  1.00 12.06           C      5.299
ATOM   1055  C   GLN A 149       3.544   9.884  -7.307  1.00 10.18           C      5.247
ATOM   1057  CB  GLN A 149       5.492  11.453  -7.534  1.00 13.32           C      4.915
ATOM   1058  CG  GLN A 149       6.766  11.829  -8.258  1.00  9.40           C      4.979
ATOM   1059  CD  GLN A 149       7.570  10.627  -8.676  1.00  8.26           C      4.548
ATOM   1060  OE1 GLN A 149       8.051   9.858  -7.845  1.00  9.29           O      4.726
ATOM   1061  NE2 GLN A 149       7.684  10.430  -9.978  1.00 10.10           N      5.100
ATOM   1062  N   LEU A 150       2.508  10.710  -7.355  1.00 10.96           N      4.763
ATOM   1066  CB  LEU A 150       0.261  11.582  -6.990  1.00  9.61           C      5.237
ATOM   1067  CG  LEU A 150       0.670  12.907  -6.339  1.00  9.28           C      4.606
ATOM   1068  CD1 LEU A 150      -0.183  14.041  -6.800  1.00  7.91           C      4.944
ATOM   1069  CD2 LEU A 150       0.608  12.779  -4.840  1.00  7.47           C      3.728
ATOM   1084  OD2 ASP A 152       6.224   6.427  -9.935  1.00 15.43           O      4.989
ATOM   1092  CD2 PHE A 153       4.160   9.601  -3.535  1.00 13.79           C      5.235
ATOM   1093  CE1 PHE A 153       6.213   8.304  -2.217  1.00 11.90           C      5.113
ATOM   1094  CE2 PHE A 153       5.333  10.273  -3.232  1.00 10.41           C      4.093
ATOM   1095  CZ  PHE A 153       6.356   9.622  -2.571  1.00  6.31           C      4.170
ATOM   1135  NE  ARG A 158       9.273   8.836  -3.991  1.00 11.52           N      5.207
ATOM   1136  CZ  ARG A 158       9.436  10.150  -4.126  1.00 12.88           C      4.908
ATOM   1137  NH1 ARG A 158       8.904  10.795  -5.163  1.00 15.22           N      4.501
ATOM   1138  NH2 ARG A 158      10.008  10.850  -3.158  1.00 12.22           N      4.691
ATOM   1147  CA  ASN A 160      11.125   5.398  -0.057  1.00 15.77           C      4.803
ATOM   1148  C   ASN A 160      10.601   6.480   0.903  1.00 17.68           C      5.046
ATOM   1149  O   ASN A 160      11.357   7.375   1.311  1.00 15.90           O      4.551
ATOM   1150  CB  ASN A 160      12.242   5.961  -0.950  1.00 17.31           C      4.443
ATOM   1151  CG  ASN A 160      11.760   7.065  -1.865  1.00 12.29           C      4.619
ATOM   1152  OD1 ASN A 160      10.588   7.095  -2.236  1.00 14.25           O      4.657
ATOM   1153  ND2 ASN A 160      12.656   7.974  -2.234  1.00 11.69           N      4.473
ATOM   1154  N   ASP A 161       9.323   6.392   1.279  1.00 18.48           N      4.961
ATOM   1155  CA  ASP A 161       8.718   7.385   2.171  1.00 18.44           C      4.228
ATOM   1158  CB  ASP A 161       7.331   7.811   1.667  1.00 20.73           C      4.077
ATOM   1193  CB  ILE A 166       4.320  10.179   5.093  1.00 21.65           C      4.736
ATOM   1194  CG1 ILE A 166       4.748  10.212   6.553  1.00 21.31           C      5.104
ATOM   1195  CG2 ILE A 166       3.588  11.456   4.762  1.00 24.29           C      3.682
ATOM   1196  CD1 ILE A 166       5.685  11.382   6.882  1.00 24.05           C      4.751
ATOM   1201  CB  MET A 167       3.862   9.907   0.065  1.00 12.58           C      4.858
ATOM   1202  CG  MET A 167       4.344  11.311   0.274  1.00  8.13           C      3.501
ATOM   1203  SD  MET A 167       3.051  12.605   0.268  1.00 14.56           S      2.258
ATOM   1204  CE  MET A 167       2.095  12.089  -1.219  1.00  9.11           C      3.478
ATOM   1224  CB  VAL A 170      -1.156  11.094   1.727  1.00 12.58           C      4.725
ATOM   1225  CG1 VAL A 170      -1.666  12.238   0.884  1.00 10.44           C      4.023
ATOM   1226  CG2 VAL A 170      -1.037  11.560   3.138  1.00 13.12           C      4.538
ATOM   1251  CG  LEU A 174      -4.647  11.475  -3.652  1.00 13.31           C      5.145
ATOM   1252  CD1 LEU A 174      -3.257  11.975  -4.043  1.00 14.33           C      4.690
ATOM   1253  CD2 LEU A 174      -5.623  12.624  -3.470  1.00 10.41           C      4.703
ATOM   1311  CB  LEU A 182      -3.334  17.162  -6.792  1.00  8.97           C      4.727
ATOM   1312  CG  LEU A 182      -4.264  17.060  -5.595  1.00  7.80           C      4.697
ATOM   1313  CD1 LEU A 182      -4.052  15.729  -4.942  1.00  7.27           C      4.252
ATOM   1314  CD2 LEU A 182      -4.043  18.213  -4.631  1.00  4.74           C      4.420
ATOM   1344  CG1 ILE A 186       0.385  20.598  -6.193  1.00  2.00           C      5.050
ATOM   1346  CD1 ILE A 186       0.543  19.142  -5.765  1.00  7.95           C      5.225
ATOM   1457  O   VAL B  13      -0.700  13.602  10.173  1.00 16.61           O      4.785
ATOM   1458  CB  VAL B  13      -2.199  16.317   9.236  1.00 15.08           C      5.206
ATOM   1460  CG2 VAL B  13      -0.766  16.457   8.730  1.00 13.34           C      4.256
ATOM   1475  CB  ALA B  16       0.252  11.293   8.050  1.00  9.66           C      5.278
ATOM   1481  SG  CYS B  17       4.381  12.161  10.488  1.00 12.77           S      4.454
ATOM   1860  CE  MET B  69       3.395  18.221   9.938  1.00 19.72           C      5.117
