# Supplementary material for: A mathematical representation of protein binding sites using structural dispersion of atoms from principal axes for classification of binding ligands
Source: PLoS One. 2021 Apr 8;16(4):e0244905. doi: 10.1371/journal.pone.0244905 (PMC8031081; doi:10.1371/journal.pone.0244905)
Supplement: S1 Data — (ZIP) [file pone.0244905.s006.zip › pdbligand5_3_906/1EUC.lig.PO4.pdb]

ATOM   1198  C   ARG A 161      21.756  -6.468  13.827  1.00 17.39           C      4.833
ATOM   1199  O   ARG A 161      20.721  -6.211  14.463  1.00 19.62           O      4.213
ATOM   1207  N   SER A 162      22.726  -7.211  14.331  1.00 17.19           N      4.544
ATOM   1208  CA  SER A 162      22.599  -7.838  15.631  1.00 19.45           C      4.282
ATOM   1209  C   SER A 162      23.836  -7.669  16.519  1.00 20.67           C      4.337
ATOM   1210  O   SER A 162      24.990  -7.943  16.091  1.00 23.56           O      5.227
ATOM   1211  CB  SER A 162      22.344  -9.335  15.427  1.00 14.96           C      4.426
ATOM   1212  OG  SER A 162      22.607 -10.046  16.603  1.00 25.54           O      3.785
ATOM   1213  N   GLY A 163      23.596  -7.302  17.774  1.00 18.78           N      3.507
ATOM   1214  CA  GLY A 163      24.712  -7.117  18.706  1.00 20.07           C      4.268
ATOM   1215  C   GLY A 163      25.393  -8.414  19.090  1.00 18.24           C      4.699
ATOM   1216  O   GLY A 163      26.580  -8.657  18.772  1.00 21.43           O      5.164
ATOM   1217  N   THR A 164      24.635  -9.267  19.768  1.00 18.12           N      4.038
ATOM   1218  CA  THR A 164      25.143 -10.562  20.206  1.00 17.49           C      4.997
ATOM   1219  C   THR A 164      25.740 -11.420  19.116  1.00 19.65           C      5.265
ATOM   1221  CB  THR A 164      24.035 -11.329  20.917  1.00 19.28           C      4.678
ATOM   1222  OG1 THR A 164      22.842 -11.336  20.094  1.00 22.80           O      3.692
ATOM   1223  CG2 THR A 164      23.748 -10.638  22.212  1.00  8.16           C      4.691
ATOM   1224  N   LEU A 165      25.179 -11.352  17.912  1.00 23.03           N      4.756
ATOM   1918  CG  HIS A 259      16.545  -7.309  16.568  1.00 16.08           C      5.167
ATOM   1919  ND1 HIS A 259      17.593  -7.861  15.878  1.00 16.94           N      4.754
ATOM   1920  CD2 HIS A 259      17.060  -6.853  17.740  1.00 22.06           C      4.306
ATOM   1921  CE1 HIS A 259      18.703  -7.734  16.587  1.00 19.74           C      3.541
ATOM   1922  NE2 HIS A 259      18.408  -7.124  17.721  1.00 21.22           N      3.135
ATOM   4254  NZ  LYS B 258      14.411  -7.717  21.762  1.00 55.14           N      5.270
ATOM   4346  C   ASN B 271      20.571 -12.222  23.962  1.00 19.96           C      5.243
ATOM   4347  O   ASN B 271      21.581 -12.559  23.365  1.00 27.17           O      5.009
ATOM   4352  N   GLY B 272      19.634 -11.488  23.376  1.00 17.20           N      5.124
ATOM   4353  CA  GLY B 272      19.846 -11.055  21.996  1.00 12.05           C      3.792
ATOM   4354  C   GLY B 272      18.909 -11.714  21.001  1.00 16.59           C      4.085
ATOM   4355  O   GLY B 272      18.820 -12.962  20.889  1.00 12.94           O      5.149
ATOM   4356  N   ALA B 273      18.209 -10.868  20.259  1.00 10.67           N      3.609
ATOM   4357  CA  ALA B 273      17.278 -11.330  19.250  1.00 16.08           C      4.514
ATOM   4358  C   ALA B 273      18.014 -12.137  18.166  1.00 16.06           C      4.778
ATOM   4359  O   ALA B 273      17.568 -13.206  17.756  1.00 14.66           O      4.857
ATOM   4360  CB  ALA B 273      16.564 -10.119  18.601  1.00 13.64           C      4.561
ATOM   4361  N   GLY B 274      19.133 -11.603  17.697  1.00 13.03           N      3.969
ATOM   4362  CA  GLY B 274      19.875 -12.274  16.645  1.00 12.53           C      4.845
ATOM   4363  C   GLY B 274      20.384 -13.641  17.054  1.00 15.05           C      4.290
ATOM   4365  N   LEU B 275      21.016 -13.650  18.227  1.00  8.70           N      3.995
ATOM   4366  CA  LEU B 275      21.573 -14.830  18.773  1.00 13.28           C      5.205
ATOM   4369  CB  LEU B 275      22.269 -14.486  20.088  1.00 10.89           C      5.220
ATOM   4518  OD2 ASP B 295      15.739 -10.063  22.215  1.00 31.77           O      4.623
