# Supplementary material for: A mathematical representation of protein binding sites using structural dispersion of atoms from principal axes for classification of binding ligands
Source: PLoS One. 2021 Apr 8;16(4):e0244905. doi: 10.1371/journal.pone.0244905 (PMC8031081; doi:10.1371/journal.pone.0244905)
Supplement: S1 Data — (ZIP) [file pone.0244905.s006.zip › pdbligand5_3_906/1EVI.lig.FAD.pdb]

ATOM     43  C   ILE A   6      34.959  84.669  46.737  1.00 29.62           C      5.139
ATOM     44  O   ILE A   6      34.170  84.680  47.683  1.00 30.02           O      5.031
ATOM     47  CG2 ILE A   6      35.743  87.626  46.521  1.00 29.01           C      4.949
ATOM     49  N   GLY A   7      36.041  83.896  46.700  1.00 27.00           N      4.761
ATOM     50  CA  GLY A   7      36.373  83.013  47.806  1.00 26.61           C      4.082
ATOM     51  C   GLY A   7      36.636  81.576  47.376  1.00 25.38           C      4.159
ATOM     52  O   GLY A   7      35.757  80.915  46.825  1.00 24.88           O      5.019
ATOM     53  N   ALA A   8      37.839  81.085  47.648  1.00 23.10           N      5.245
ATOM     54  CA  ALA A   8      38.221  79.725  47.282  1.00 23.30           C      4.543
ATOM     55  C   ALA A   8      38.167  78.730  48.457  1.00 24.16           C      5.195
ATOM     56  O   ALA A   8      38.880  77.717  48.464  1.00 23.91           O      4.999
ATOM     57  CB  ALA A   8      39.606  79.735  46.661  1.00 22.88           C      4.952
ATOM     58  N   GLY A   9      37.337  79.033  49.451  1.00 23.69           N      4.817
ATOM     59  CA  GLY A   9      37.200  78.156  50.600  1.00 22.24           C      4.273
ATOM     60  C   GLY A   9      36.101  77.161  50.320  1.00 23.53           C      4.927
ATOM     61  O   GLY A   9      35.597  77.094  49.201  1.00 26.55           O      5.278
ATOM     62  N   VAL A  10      35.689  76.416  51.335  1.00 21.99           N      5.077
ATOM     63  CA  VAL A  10      34.640  75.422  51.151  1.00 19.23           C      5.078
ATOM     64  C   VAL A  10      33.338  76.055  50.705  1.00 20.75           C      5.246
ATOM     66  CB  VAL A  10      34.380  74.580  52.440  1.00 18.43           C      4.929
ATOM     67  CG1 VAL A  10      33.790  75.442  53.555  1.00 15.98           C      4.330
ATOM     69  N   ILE A  11      33.121  77.311  51.086  1.00 22.01           N      4.446
ATOM     70  CA  ILE A  11      31.887  78.014  50.729  1.00 20.79           C      5.161
ATOM     71  C   ILE A  11      31.923  78.550  49.297  1.00 20.39           C      4.578
ATOM     73  CB  ILE A  11      31.569  79.162  51.731  1.00 18.97           C      4.545
ATOM     74  CG1 ILE A  11      31.548  78.636  53.176  1.00 15.44           C      4.500
ATOM     75  CG2 ILE A  11      30.231  79.790  51.407  1.00 20.24           C      4.017
ATOM     76  CD1 ILE A  11      30.468  77.623  53.480  1.00 16.34           C      5.227
ATOM     77  N   GLY A  12      33.106  78.939  48.825  1.00 21.31           N      4.539
ATOM    259  C   TYR A  35      38.951  84.828  44.083  1.00 31.20           C      4.579
ATOM    260  O   TYR A  35      38.082  84.859  44.953  1.00 31.87           O      5.057
ATOM    269  N   ALA A  36      40.230  84.626  44.357  1.00 30.41           N      4.503
ATOM    270  CA  ALA A  36      40.681  84.434  45.727  1.00 31.64           C      5.191
ATOM    271  C   ALA A  36      42.133  84.880  45.854  1.00 32.94           C      5.013
ATOM    272  O   ALA A  36      42.936  84.648  44.942  1.00 33.01           O      4.888
ATOM    273  CB  ALA A  36      40.535  82.970  46.113  1.00 31.73           C      4.860
ATOM    274  N   ASP A  37      42.470  85.532  46.967  1.00 34.14           N      5.219
ATOM    275  CA  ASP A  37      43.844  85.995  47.173  1.00 36.73           C      5.144
ATOM    276  C   ASP A  37      44.748  84.978  47.851  1.00 37.47           C      5.183
ATOM    277  O   ASP A  37      45.932  85.237  48.083  1.00 39.42           O      4.875
ATOM    278  CB  ASP A  37      43.911  87.376  47.856  1.00 38.92           C      4.326
ATOM    279  CG  ASP A  37      43.177  87.437  49.184  1.00 40.60           C      4.506
ATOM    280  OD1 ASP A  37      43.689  88.121  50.096  1.00 42.63           O      5.181
ATOM    281  OD2 ASP A  37      42.084  86.850  49.309  1.00 41.23           O      5.105
ATOM    282  N   ARG A  38      44.170  83.823  48.173  1.00 37.83           N      5.018
ATOM    283  CA  ARG A  38      44.895  82.701  48.771  1.00 35.93           C      5.259
ATOM    284  C   ARG A  38      44.067  81.446  48.539  1.00 32.84           C      4.786
ATOM    285  O   ARG A  38      42.836  81.463  48.647  1.00 29.41           O      4.822
ATOM    286  CB  ARG A  38      45.208  82.900  50.267  1.00 36.88           C      5.193
ATOM    287  CG  ARG A  38      44.049  82.722  51.229  1.00 38.62           C      4.024
ATOM    288  CD  ARG A  38      43.342  84.032  51.526  1.00 45.68           C      5.083
ATOM    289  NE  ARG A  38      44.164  85.003  52.246  1.00 48.03           N      4.927
ATOM    290  CZ  ARG A  38      43.681  86.092  52.845  1.00 49.06           C      4.502
ATOM    291  NH1 ARG A  38      42.376  86.360  52.815  1.00 44.93           N      4.772
ATOM    293  N   PHE A  39      44.747  80.390  48.115  1.00 31.28           N      4.633
ATOM    294  CA  PHE A  39      44.090  79.121  47.836  1.00 30.54           C      4.800
ATOM    321  O   PHE A  42      44.724  80.670  53.581  1.00 25.34           O      5.291
ATOM    329  N   THR A  43      43.734  78.683  53.250  1.00 23.45           N      5.156
ATOM    330  CA  THR A  43      42.406  79.184  53.577  1.00 21.39           C      5.034
ATOM    331  C   THR A  43      42.020  78.747  54.980  1.00 22.32           C      4.945
ATOM    332  O   THR A  43      42.670  77.881  55.562  1.00 26.83           O      4.878
ATOM    333  CB  THR A  43      41.341  78.671  52.595  1.00 21.44           C      4.463
ATOM    334  OG1 THR A  43      41.096  77.282  52.829  1.00 22.41           O      5.048
ATOM    335  CG2 THR A  43      41.806  78.862  51.167  1.00 22.67           C      3.993
ATOM    336  N   THR A  44      40.949  79.332  55.510  1.00 21.84           N      3.947
ATOM    337  CA  THR A  44      40.479  78.998  56.850  1.00 23.73           C      4.458
ATOM    338  C   THR A  44      40.018  77.544  56.859  1.00 23.72           C      4.992
ATOM    339  O   THR A  44      40.247  76.813  57.824  1.00 24.22           O      5.192
ATOM    340  CB  THR A  44      39.303  79.905  57.274  1.00 25.15           C      3.849
ATOM    341  OG1 THR A  44      39.671  81.284  57.118  1.00 30.47           O      3.813
ATOM    342  CG2 THR A  44      38.926  79.645  58.728  1.00 21.99           C      5.112
ATOM    343  N   THR A  45      39.396  77.135  55.757  1.00 22.01           N      4.466
ATOM    344  CA  THR A  45      38.893  75.780  55.587  1.00 21.96           C      4.594
ATOM    345  C   THR A  45      39.975  74.704  55.711  1.00 23.64           C      4.799
ATOM    346  O   THR A  45      39.692  73.569  56.116  1.00 23.28           O      4.863
ATOM    347  CB  THR A  45      38.200  75.643  54.231  1.00 18.54           C      5.207
ATOM    348  OG1 THR A  45      37.162  76.622  54.139  1.00 17.84           O      4.225
ATOM    349  CG2 THR A  45      37.576  74.274  54.090  1.00 22.97           C      5.008
ATOM    360  C   VAL A  47      41.846  74.003  59.944  1.00 27.97           C      5.103
ATOM    361  O   VAL A  47      42.170  73.391  60.956  1.00 27.79           O      4.984
ATOM    362  CB  VAL A  47      43.127  76.134  59.756  1.00 28.89           C      5.248
ATOM    363  CG1 VAL A  47      43.440  76.003  61.233  1.00 30.40           C      4.570
ATOM    365  N   ALA A  48      40.598  74.053  59.485  1.00 26.91           N      4.967
ATOM    366  CA  ALA A  48      39.489  73.388  60.158  1.00 29.20           C      5.001
ATOM    367  C   ALA A  48      39.785  71.918  60.471  1.00 33.57           C      4.833
ATOM    368  O   ALA A  48      40.629  71.292  59.820  1.00 34.67           O      5.001
ATOM    369  CB  ALA A  48      38.229  73.507  59.326  1.00 27.48           C      4.444
ATOM    370  N   ALA A  49      39.115  71.383  61.493  1.00 35.46           N      5.023
ATOM    371  CA  ALA A  49      39.302  69.994  61.909  1.00 33.85           C      4.343
ATOM    372  C   ALA A  49      38.597  69.038  60.952  1.00 32.20           C      5.168
ATOM    373  O   ALA A  49      39.168  68.029  60.542  1.00 34.23           O      4.842
ATOM    374  CB  ALA A  49      38.801  69.795  63.341  1.00 33.90           C      4.119
ATOM    375  N   GLY A  50      37.361  69.365  60.590  1.00 30.20           N      5.045
ATOM    376  CA  GLY A  50      36.627  68.521  59.668  1.00 28.09           C      5.284
ATOM    377  C   GLY A  50      35.374  67.865  60.210  1.00 27.22           C      5.141
ATOM    378  O   GLY A  50      34.540  67.381  59.442  1.00 30.13           O      4.652
ATOM    379  N   LEU A  51      35.200  67.886  61.523  1.00 23.02           N      5.054
ATOM    380  CA  LEU A  51      34.036  67.250  62.114  1.00 19.49           C      4.289
ATOM    381  C   LEU A  51      32.728  67.975  61.848  1.00 19.88           C      4.792
ATOM    382  O   LEU A  51      32.640  69.191  61.989  1.00 23.61           O      4.963
ATOM    383  CB  LEU A  51      34.234  67.077  63.618  1.00 15.93           C      4.885
ATOM    387  N   TRP A  52      31.722  67.224  61.417  1.00 18.60           N      4.893
ATOM    388  CA  TRP A  52      30.409  67.795  61.176  1.00 16.39           C      5.104
ATOM    401  N   GLN A  53      29.670  69.049  63.117  1.00 18.95           N      5.160
ATOM   1315  C   ARG A 162      42.638  88.650  43.885  1.00 37.89           C      4.983
ATOM   1316  O   ARG A 162      41.531  88.195  44.184  1.00 38.34           O      4.202
ATOM   1324  N   LYS A 163      43.255  89.583  44.604  1.00 36.55           N      4.884
ATOM   1325  CA  LYS A 163      42.605  90.149  45.775  1.00 35.90           C      4.855
ATOM   1326  C   LYS A 163      41.614  91.225  45.356  1.00 33.91           C      4.745
ATOM   1327  O   LYS A 163      42.005  92.311  44.942  1.00 34.88           O      4.765
ATOM   1328  CB  LYS A 163      43.612  90.738  46.764  1.00 35.90           C      5.280
ATOM   1329  CG  LYS A 163      42.912  91.431  47.929  1.00 36.75           C      4.513
ATOM   1330  CD  LYS A 163      43.858  91.934  48.996  1.00 39.20           C      5.298
ATOM   1331  CE  LYS A 163      43.142  92.951  49.871  1.00 41.57           C      5.060
ATOM   1332  NZ  LYS A 163      41.804  92.458  50.311  1.00 43.53           N      5.184
ATOM   1333  N   VAL A 164      40.330  90.906  45.437  1.00 33.51           N      5.214
ATOM   1334  CA  VAL A 164      39.288  91.855  45.079  1.00 33.13           C      4.471
ATOM   1335  C   VAL A 164      39.282  93.040  46.049  1.00 35.06           C      4.520
ATOM   1336  O   VAL A 164      39.189  92.864  47.270  1.00 37.66           O      5.168
ATOM   1337  CB  VAL A 164      37.906  91.173  45.054  1.00 30.55           C      4.289
ATOM   1338  CG1 VAL A 164      36.801  92.206  44.916  1.00 29.74           C      5.234
ATOM   1339  CG2 VAL A 164      37.846  90.176  43.914  1.00 27.44           C      5.128
ATOM   1340  N   GLU A 165      39.424  94.241  45.497  1.00 35.69           N      5.232
ATOM   1460  CA  CYS A 181      32.065  83.989  50.049  1.00 24.35           C      5.255
ATOM   1461  C   CYS A 181      33.498  84.280  50.488  1.00 24.04           C      5.086
ATOM   1462  O   CYS A 181      34.405  83.468  50.303  1.00 25.48           O      4.538
ATOM   1463  CB  CYS A 181      31.994  82.645  49.300  1.00 24.46           C      4.950
ATOM   1465  N   THR A 182      33.679  85.455  51.082  1.00 23.31           N      4.667
ATOM   1466  CA  THR A 182      34.986  85.929  51.541  1.00 24.65           C      5.097
ATOM   1467  C   THR A 182      35.412  85.553  52.969  1.00 25.57           C      5.182
ATOM   1468  O   THR A 182      36.520  85.885  53.402  1.00 23.85           O      5.224
ATOM   1469  CB  THR A 182      35.072  87.451  51.373  1.00 25.05           C      4.634
ATOM   1470  OG1 THR A 182      33.838  88.036  51.795  1.00 24.67           O      4.744
ATOM   1471  CG2 THR A 182      35.313  87.814  49.911  1.00 20.76           C      4.798
ATOM   1472  N   GLY A 183      34.532  84.878  53.701  1.00 26.11           N      5.131
ATOM   1473  CA  GLY A 183      34.859  84.469  55.055  1.00 25.94           C      4.742
ATOM   1474  C   GLY A 183      34.826  85.564  56.105  1.00 26.64           C      5.152
ATOM   1475  O   GLY A 183      33.842  86.294  56.222  1.00 27.13           O      5.283
ATOM   1476  N   VAL A 184      35.912  85.673  56.869  1.00 27.39           N      4.939
ATOM   1484  CA  TRP A 185      37.617  89.244  55.626  1.00 32.80           C      5.172
ATOM   1485  C   TRP A 185      36.544  89.892  54.756  1.00 34.56           C      5.106
ATOM   1486  O   TRP A 185      36.824  90.828  54.007  1.00 36.06           O      5.195
ATOM   1487  CB  TRP A 185      38.818  88.901  54.748  1.00 34.33           C      4.209
ATOM   1488  CG  TRP A 185      39.849  88.059  55.416  1.00 37.15           C      4.703
ATOM   1490  CD2 TRP A 185      39.916  86.627  55.423  1.00 39.11           C      4.557
ATOM   1493  CE3 TRP A 185      39.103  85.611  54.899  1.00 39.69           C      5.108
ATOM   1494  CZ2 TRP A 185      41.462  84.936  56.327  1.00 40.55           C      5.234
ATOM   1495  CZ3 TRP A 185      39.480  84.287  55.095  1.00 40.50           C      4.098
ATOM   1496  CH2 TRP A 185      40.649  83.963  55.802  1.00 39.77           C      4.738
ATOM   1497  N   ALA A 186      35.319  89.380  54.845  1.00 36.04           N      5.061
ATOM   1510  CB  VAL A 188      37.818  94.133  53.011  1.00 33.37           C      5.094
ATOM   1511  CG1 VAL A 188      38.578  95.131  52.152  1.00 34.32           C      5.237
ATOM   1517  CB  LEU A 189      34.193  93.366  49.585  1.00 35.21           C      5.162
ATOM   1518  CG  LEU A 189      35.468  92.640  49.150  1.00 36.76           C      4.654
ATOM   1519  CD1 LEU A 189      35.133  91.577  48.121  1.00 34.70           C      5.122
ATOM   1520  CD2 LEU A 189      36.484  93.630  48.588  1.00 34.24           C      4.775
ATOM   1587  O   GLY A 198      38.280  81.487  65.823  1.00 26.66           O      4.652
ATOM   1590  C   ARG A 199      40.832  81.425  66.825  1.00 22.01           C      5.291
ATOM   1599  N   GLY A 200      41.536  80.519  66.163  1.00 19.05           N      5.079
ATOM   1600  CA  GLY A 200      41.706  79.190  66.699  1.00 16.80           C      5.209
ATOM   1601  C   GLY A 200      43.048  78.622  66.313  1.00 16.75           C      4.106
ATOM   1602  O   GLY A 200      43.569  78.896  65.233  1.00 18.04           O      4.215
ATOM   1603  N   GLN A 201      43.630  77.865  67.230  1.00 15.88           N      4.566
ATOM   1604  CA  GLN A 201      44.904  77.223  66.994  1.00 18.51           C      5.117
ATOM   1605  C   GLN A 201      44.649  75.718  67.156  1.00 20.40           C      4.824
ATOM   1606  O   GLN A 201      43.769  75.309  67.913  1.00 19.56           O      4.747
ATOM   1612  N   ILE A 202      45.360  74.898  66.396  1.00 20.69           N      5.131
ATOM   1616  CB  ILE A 202      44.325  72.882  65.309  1.00 20.09           C      4.741
ATOM   1617  CG1 ILE A 202      45.038  73.104  63.970  1.00 20.92           C      5.068
ATOM   1618  CG2 ILE A 202      42.940  73.491  65.304  1.00 17.82           C      4.571
ATOM   1619  CD1 ILE A 202      44.402  72.389  62.804  1.00 15.61           C      5.214
ATOM   1838  CZ  TYR A 228      38.929  71.976  68.037  1.00 18.00           C      5.192
ATOM   1839  OH  TYR A 228      39.230  72.897  67.055  1.00 17.50           O      4.726
ATOM   1855  CD1 ILE A 230      37.133  68.125  66.250  1.00 13.74           C      4.519
ATOM   2245  N   GLY A 281      43.784  79.860  62.566  1.00 21.71           N      5.257
ATOM   2246  CA  GLY A 281      42.856  80.378  61.580  1.00 20.92           C      4.134
ATOM   2247  C   GLY A 281      41.837  81.274  62.254  1.00 23.19           C      3.874
ATOM   2248  O   GLY A 281      41.807  81.357  63.476  1.00 24.87           O      3.931
ATOM   2249  N   PHE A 282      40.991  81.932  61.465  1.00 22.97           N      4.244
ATOM   2250  CA  PHE A 282      39.976  82.820  62.012  1.00 20.44           C      4.742
ATOM   2251  C   PHE A 282      38.580  82.393  61.584  1.00 21.03           C      4.526
ATOM   2252  O   PHE A 282      38.244  82.449  60.409  1.00 25.32           O      5.108
ATOM   2260  N   ARG A 283      37.769  81.967  62.545  1.00 21.93           N      5.276
ATOM   2261  CA  ARG A 283      36.398  81.540  62.274  1.00 23.79           C      4.685
ATOM   2264  CB  ARG A 283      35.819  80.813  63.495  1.00 21.73           C      5.092
ATOM   2265  CG  ARG A 283      36.624  79.627  64.027  1.00 22.46           C      4.886
ATOM   2266  CD  ARG A 283      36.084  79.241  65.405  1.00 22.71           C      5.262
ATOM   2267  NE  ARG A 283      36.670  78.031  65.969  1.00 21.76           N      4.954
ATOM   2268  CZ  ARG A 283      37.762  78.010  66.723  1.00 21.54           C      4.887
ATOM   2269  NH1 ARG A 283      38.401  79.135  66.998  1.00 26.90           N      5.005
ATOM   2270  NH2 ARG A 283      38.184  76.872  67.259  1.00 20.76           N      5.141
ATOM   2275  CB  PRO A 284      33.361  83.406  59.100  1.00 23.44           C      4.857
ATOM   2276  CG  PRO A 284      34.425  82.470  58.608  1.00 28.42           C      4.949
ATOM   2277  CD  PRO A 284      34.737  81.671  59.835  1.00 25.70           C      4.313
ATOM   2474  O   ASN A 308      29.727  83.242  52.364  1.00 20.16           O      5.214
ATOM   2496  CA  HIS A 311      29.801  80.445  59.273  1.00 21.92           C      4.755
ATOM   2497  C   HIS A 311      30.499  79.988  60.560  1.00 23.56           C      4.273
ATOM   2498  O   HIS A 311      30.324  78.852  60.997  1.00 22.92           O      4.114
ATOM   2499  CB  HIS A 311      30.182  79.501  58.123  1.00 22.03           C      5.190
ATOM   2500  CG  HIS A 311      29.520  79.822  56.816  1.00 20.08           C      5.043
ATOM   2502  CD2 HIS A 311      30.027  80.300  55.654  1.00 18.59           C      4.869
ATOM   2504  NE2 HIS A 311      28.990  80.363  54.754  1.00 21.87           N      5.113
ATOM   2505  N   GLY A 312      31.345  80.850  61.115  1.00 21.83           N      4.571
ATOM   2506  CA  GLY A 312      32.040  80.535  62.350  1.00 21.74           C      4.850
ATOM   2507  C   GLY A 312      32.773  79.210  62.425  1.00 22.36           C      5.107
ATOM   2508  O   GLY A 312      33.715  78.970  61.671  1.00 22.30           O      5.233
ATOM   2509  N   GLY A 313      32.344  78.362  63.359  1.00 19.92           N      5.050
ATOM   2510  CA  GLY A 313      32.971  77.068  63.561  1.00 19.99           C      4.364
ATOM   2511  C   GLY A 313      32.211  75.879  63.000  1.00 19.37           C      3.503
ATOM   2512  O   GLY A 313      32.481  74.733  63.366  1.00 17.67           O      3.098
ATOM   2513  N   TYR A 314      31.247  76.155  62.129  1.00 20.19           N      3.882
ATOM   2514  CA  TYR A 314      30.453  75.110  61.508  1.00 18.79           C      3.900
ATOM   2515  C   TYR A 314      30.386  75.280  59.993  1.00 17.02           C      4.068
ATOM   2516  O   TYR A 314      29.361  75.009  59.359  1.00 14.17           O      5.095
ATOM   2517  CB  TYR A 314      29.052  75.053  62.126  1.00 21.82           C      5.230
ATOM   2525  N   GLY A 315      31.512  75.684  59.414  1.00 16.30           N      3.495
ATOM   2526  CA  GLY A 315      31.577  75.887  57.980  1.00 20.18           C      4.351
ATOM   2527  C   GLY A 315      31.462  74.584  57.230  1.00 21.83           C      4.551
ATOM   2528  O   GLY A 315      30.560  74.419  56.404  1.00 25.83           O      4.835
ATOM   2529  N   LEU A 316      32.372  73.657  57.514  1.00 19.58           N      3.771
ATOM   2530  CA  LEU A 316      32.339  72.354  56.870  1.00 17.13           C      4.601
ATOM   2531  C   LEU A 316      30.995  71.684  57.176  1.00 16.08           C      5.262
ATOM   2532  O   LEU A 316      30.386  71.065  56.315  1.00 20.40           O      4.738
ATOM   2533  CB  LEU A 316      33.505  71.501  57.368  1.00 13.63           C      4.237
ATOM   2534  CG  LEU A 316      34.897  72.041  57.009  1.00 17.30           C      4.330
ATOM   2535  CD1 LEU A 316      35.959  71.289  57.762  1.00 13.99           C      4.427
ATOM   2537  N   THR A 317      30.483  71.944  58.368  1.00 14.19           N      4.761
ATOM   2538  CA  THR A 317      29.229  71.380  58.831  1.00 14.69           C      4.905
ATOM   2539  C   THR A 317      27.989  71.915  58.127  1.00 18.53           C      5.027
ATOM   2541  CB  THR A 317      29.071  71.631  60.351  1.00 12.84           C      4.574
ATOM   2542  OG1 THR A 317      30.157  71.017  61.049  1.00 15.23           O      4.815
ATOM   2543  CG2 THR A 317      27.762  71.089  60.875  1.00  8.35           C      4.911
ATOM   2544  N   ILE A 318      28.056  73.125  57.593  1.00 21.40           N      5.258
