# Supplementary material for: A mathematical representation of protein binding sites using structural dispersion of atoms from principal axes for classification of binding ligands
Source: PLoS One. 2021 Apr 8;16(4):e0244905. doi: 10.1371/journal.pone.0244905 (PMC8031081; doi:10.1371/journal.pone.0244905)
Supplement: S1 Data — (ZIP) [file pone.0244905.s006.zip › pdbligand5_3_906/1EW0.lig.HEM.pdb]

ATOM    224  N   VAL A 151      22.558   5.536  16.160  1.00  8.57           N      5.174
ATOM    225  CA  VAL A 151      22.751   6.440  15.050  1.00  9.95           C      4.967
ATOM    226  C   VAL A 151      21.498   7.270  14.854  1.00 10.82           C      5.204
ATOM    227  O   VAL A 151      20.388   6.769  14.997  1.00 10.42           O      4.903
ATOM    228  CB  VAL A 151      22.998   5.657  13.761  1.00  9.48           C      5.092
ATOM    229  CG1 VAL A 151      23.322   6.619  12.615  1.00 11.50           C      4.360
ATOM    230  CG2 VAL A 151      24.124   4.672  13.977  1.00 11.26           C      4.094
ATOM    231  N   VAL A 152      21.669   8.554  14.569  1.00 10.05           N      4.457
ATOM    232  CA  VAL A 152      20.522   9.403  14.290  1.00 10.91           C      4.429
ATOM    233  C   VAL A 152      20.750   9.911  12.871  1.00 10.35           C      4.520
ATOM    234  O   VAL A 152      21.884  10.242  12.489  1.00 10.67           O      5.283
ATOM    238  N   SER A 153      19.692   9.938  12.077  1.00 10.63           N      4.236
ATOM    239  CA  SER A 153      19.832  10.409  10.713  1.00 13.30           C      4.955
ATOM    242  CB  SER A 153      20.013   9.226   9.754  1.00 14.37           C      5.110
ATOM    243  OG  SER A 153      18.767   8.776   9.272  1.00 18.93           O      4.657
ATOM    366  CE2 PHE A 170      27.734  -0.344  11.517  1.00 10.20           C      4.595
ATOM    367  CZ  PHE A 170      26.845  -0.058  12.543  1.00 10.41           C      4.367
ATOM    455  O   LEU A 182      24.355   3.104   6.349  1.00 11.07           O      5.177
ATOM    456  CB  LEU A 182      21.850   5.062   6.898  1.00 10.15           C      5.086
ATOM    457  CG  LEU A 182      21.273   5.889   8.050  1.00  9.07           C      5.163
ATOM    458  CD1 LEU A 182      19.776   5.653   8.133  1.00 10.33           C      5.270
ATOM    459  CD2 LEU A 182      21.939   5.515   9.357  1.00 10.00           C      5.024
ATOM    480  CA  LEU A 185      27.055   1.166   7.603  1.00 11.37           C      4.585
ATOM    481  C   LEU A 185      26.613  -0.283   7.402  1.00 11.14           C      4.696
ATOM    482  O   LEU A 185      26.628  -1.066   8.357  1.00 11.06           O      4.221
ATOM    483  CB  LEU A 185      26.191   1.779   8.702  1.00  9.69           C      5.007
ATOM    484  CG  LEU A 185      26.481   3.215   9.135  1.00 10.86           C      4.928
ATOM    485  CD1 LEU A 185      25.439   3.626  10.162  1.00  9.85           C      4.695
ATOM    487  N   MET A 186      26.235  -0.642   6.178  1.00 10.09           N      4.969
ATOM    488  CA  MET A 186      25.764  -1.994   5.915  1.00  9.73           C      5.139
ATOM    491  CB  MET A 186      24.239  -1.997   5.826  1.00  9.89           C      5.219
ATOM    492  CG  MET A 186      23.707  -1.130   4.695  1.00 11.29           C      4.695
ATOM    493  SD  MET A 186      21.973  -0.645   4.866  1.00 11.59           S      4.586
ATOM    494  CE  MET A 186      22.099   0.573   6.175  1.00 13.00           C      4.883
ATOM    501  CD  PRO A 187      25.991  -4.864   5.643  1.00 10.27           C      5.292
ATOM    522  CB  TYR A 190      21.393  -4.130   3.674  1.00 12.26           C      4.742
ATOM    523  CG  TYR A 190      21.092  -5.453   4.336  1.00 11.89           C      4.756
ATOM    524  CD1 TYR A 190      22.115  -6.250   4.851  1.00 10.79           C      5.247
ATOM    525  CD2 TYR A 190      19.777  -5.903   4.458  1.00 11.77           C      4.414
ATOM    526  CE1 TYR A 190      21.832  -7.461   5.477  1.00 10.96           C      4.348
ATOM    527  CE2 TYR A 190      19.484  -7.110   5.079  1.00 12.27           C      5.044
ATOM    528  CZ  TYR A 190      20.512  -7.883   5.588  1.00 11.33           C      4.677
ATOM    565  CG  HIS A 194      19.192   1.679   4.184  1.00 10.00           C      4.320
ATOM    566  ND1 HIS A 194      19.043   2.935   4.752  1.00 10.21           N      4.292
ATOM    567  CD2 HIS A 194      18.772   0.713   5.140  1.00 10.73           C      3.141
ATOM    568  CE1 HIS A 194      18.507   2.759   5.977  1.00 10.13           C      3.128
ATOM    569  NE2 HIS A 194      18.316   1.501   6.231  1.00 10.06           N      2.154
ATOM    583  CA  TYR A 197      13.553   1.318   2.398  1.00 12.65           C      4.903
ATOM    584  C   TYR A 197      13.028   2.588   3.057  1.00 12.04           C      4.932
ATOM    585  O   TYR A 197      11.874   2.655   3.489  1.00 12.49           O      5.066
ATOM    586  CB  TYR A 197      14.498   0.645   3.389  1.00 12.75           C      3.735
ATOM    587  CG  TYR A 197      15.072  -0.677   2.946  1.00 14.39           C      4.246
ATOM    588  CD1 TYR A 197      14.407  -1.494   2.030  1.00 16.18           C      5.255
ATOM    589  CD2 TYR A 197      16.282  -1.120   3.464  1.00 16.55           C      5.068
ATOM    590  CE1 TYR A 197      14.949  -2.731   1.648  1.00 18.39           C      4.806
ATOM    591  CE2 TYR A 197      16.822  -2.337   3.093  1.00 18.47           C      5.257
ATOM    592  CZ  TYR A 197      16.157  -3.137   2.191  1.00 18.15           C      5.240
ATOM    593  OH  TYR A 197      16.727  -4.341   1.852  1.00 23.69           O      4.769
ATOM    594  N   LEU A 198      13.898   3.588   3.153  1.00 12.19           N      4.985
ATOM    595  CA  LEU A 198      13.525   4.857   3.761  1.00 12.12           C      5.248
ATOM    599  CG  LEU A 198      15.907   5.273   4.674  1.00 12.32           C      5.149
ATOM    601  CD2 LEU A 198      15.439   5.075   6.097  1.00 14.45           C      5.281
ATOM    617  CD  ARG A 200       8.349  -0.309   1.443  1.00 23.11           C      5.058
ATOM    622  N   TYR A 201       9.063   3.937   3.530  1.00 12.48           N      5.269
ATOM    623  CA  TYR A 201       8.495   4.277   4.831  1.00 12.63           C      4.946
ATOM    626  CB  TYR A 201       9.545   4.100   5.922  1.00 11.23           C      4.934
ATOM    627  CG  TYR A 201       9.021   4.476   7.271  1.00 12.40           C      5.176
ATOM    628  CD1 TYR A 201       9.568   5.542   7.972  1.00 13.82           C      5.292
ATOM    629  CD2 TYR A 201       7.939   3.789   7.837  1.00 14.24           C      4.552
ATOM    630  CE1 TYR A 201       9.054   5.928   9.215  1.00 16.75           C      4.832
ATOM    631  CE2 TYR A 201       7.416   4.163   9.078  1.00 15.72           C      4.433
ATOM    632  CZ  TYR A 201       7.981   5.235   9.760  1.00 16.67           C      4.723
ATOM    660  C   GLU A 206       5.627   0.854   7.744  1.00 24.58           C      5.207
ATOM    661  O   GLU A 206       6.647   0.731   7.067  1.00 23.65           O      5.086
ATOM    667  N   LYS A 207       5.590   0.594   9.042  1.00 25.68           N      5.182
ATOM    668  CA  LYS A 207       6.764   0.123   9.751  1.00 28.18           C      5.080
ATOM    669  C   LYS A 207       7.097  -1.295   9.294  1.00 30.10           C      4.210
ATOM    670  O   LYS A 207       6.296  -2.218   9.466  1.00 30.54           O      5.283
ATOM    671  CB  LYS A 207       6.504   0.143  11.264  1.00 29.48           C      5.030
ATOM    672  CG  LYS A 207       6.584   1.537  11.863  1.00 31.87           C      4.580
ATOM    676  N   ARG A 208       8.272  -1.458   8.692  1.00 30.94           N      4.667
ATOM    677  CA  ARG A 208       8.719  -2.764   8.223  1.00 33.10           C      5.205
ATOM    678  C   ARG A 208       9.815  -3.275   9.160  1.00 34.51           C      4.711
ATOM    679  O   ARG A 208      10.125  -4.468   9.192  1.00 35.00           O      4.715
ATOM    680  CB  ARG A 208       9.227  -2.661   6.779  1.00 32.65           C      4.363
ATOM    681  CG  ARG A 208       8.100  -2.432   5.770  1.00 33.20           C      4.388
ATOM    682  CD  ARG A 208       8.513  -2.782   4.343  1.00 35.72           C      4.875
ATOM    683  NE  ARG A 208       8.464  -4.219   4.087  1.00 36.43           N      4.987
ATOM    684  CZ  ARG A 208       7.341  -4.920   3.992  1.00 37.73           C      4.783
ATOM    685  NH1 ARG A 208       7.381  -6.222   3.758  1.00 39.45           N      5.167
ATOM    686  NH2 ARG A 208       6.173  -4.317   4.133  1.00 39.72           N      5.154
ATOM    687  N   ILE A 209      10.378  -2.357   9.940  1.00 35.96           N      4.869
ATOM    688  CA  ILE A 209      11.426  -2.682  10.895  1.00 37.01           C      5.070
ATOM    689  C   ILE A 209      11.218  -1.927  12.228  1.00 39.01           C      4.469
ATOM    690  O   ILE A 209      11.754  -2.337  13.257  1.00 41.07           O      4.538
ATOM    691  CB  ILE A 209      12.837  -2.398  10.272  1.00 36.30           C      4.270
ATOM    692  CG1 ILE A 209      13.889  -3.321  10.884  1.00 36.79           C      5.085
ATOM    693  CG2 ILE A 209      13.225  -0.964  10.458  1.00 35.58           C      5.226
ATOM    694  CD1 ILE A 209      15.136  -3.463  10.035  1.00 34.14           C      5.146
ATOM    695  N   ILE A 210      10.427  -0.848  12.218  1.00 40.25           N      4.745
ATOM    696  CA  ILE A 210      10.149  -0.076  13.447  1.00 41.33           C      4.915
ATOM    697  C   ILE A 210       9.114  -0.798  14.324  1.00 43.62           C      4.867
ATOM    698  O   ILE A 210       8.069  -1.248  13.838  1.00 44.08           O      4.940
ATOM    699  CB  ILE A 210       9.585   1.357  13.158  1.00 40.63           C      4.931
ATOM    700  CG1 ILE A 210      10.507   2.134  12.212  1.00 37.78           C      5.259
ATOM    701  CG2 ILE A 210       9.421   2.126  14.479  1.00 40.36           C      5.204
ATOM    702  CD1 ILE A 210      10.077   3.576  11.966  1.00 35.10           C      4.667
ATOM    730  NE  ARG A 214      14.496  -8.066   8.563  1.00 32.06           N      4.675
ATOM    731  CZ  ARG A 214      13.576  -7.183   8.184  1.00 33.74           C      5.295
ATOM    732  NH1 ARG A 214      12.641  -6.770   9.033  1.00 33.10           N      5.188
ATOM    733  NH2 ARG A 214      13.580  -6.725   6.938  1.00 32.21           N      4.586
ATOM    742  CA  VAL A 216      20.384  -8.095   9.662  1.00 10.29           C      4.959
ATOM    743  C   VAL A 216      21.893  -8.120   9.902  1.00  9.55           C      5.072
ATOM    745  CB  VAL A 216      19.930  -6.684   9.192  1.00 10.45           C      4.873
ATOM    746  CG1 VAL A 216      18.448  -6.709   8.835  1.00 11.07           C      4.503
ATOM    747  CG2 VAL A 216      20.213  -5.644  10.277  1.00 10.66           C      4.805
ATOM    748  N   SER A 217      22.656  -7.409   9.083  1.00  9.28           N      4.287
ATOM    749  CA  SER A 217      24.102  -7.347   9.275  1.00  8.84           C      4.988
ATOM    750  C   SER A 217      24.591  -5.926   9.040  1.00  9.09           C      4.338
ATOM    751  O   SER A 217      24.047  -5.204   8.199  1.00  8.95           O      4.423
ATOM    754  N   GLY A 218      25.622  -5.547   9.789  1.00  8.97           N      4.994
ATOM    755  CA  GLY A 218      26.228  -4.236   9.652  1.00  9.20           C      4.508
ATOM    836  SD  MET A 228      23.593  -4.034  12.084  1.00 13.28           S      5.255
ATOM    837  CE  MET A 228      22.004  -3.361  12.468  1.00 11.44           C      5.076
ATOM    852  CG  LEU A 230      18.053  -1.614  12.837  1.00 12.86           C      5.297
ATOM    853  CD1 LEU A 230      19.156  -0.649  13.263  1.00 10.56           C      3.903
ATOM    854  CD2 LEU A 230      17.844  -1.571  11.322  1.00 13.63           C      3.937
ATOM    864  CB  VAL A 232      14.607   2.061  13.165  1.00 18.00           C      4.243
ATOM    865  CG1 VAL A 232      13.557   1.175  12.607  1.00 23.02           C      4.769
ATOM    866  CG2 VAL A 232      14.389   3.492  12.688  1.00 20.84           C      3.718
ATOM    945  CA  PHE A 243      15.277   8.484  12.547  1.00 12.48           C      4.902
ATOM    946  C   PHE A 243      16.403   8.139  13.506  1.00 13.52           C      4.323
ATOM    947  O   PHE A 243      17.515   8.655  13.380  1.00 13.26           O      4.348
ATOM    948  CB  PHE A 243      15.439   7.629  11.290  1.00 12.84           C      4.622
ATOM    949  CG  PHE A 243      14.355   7.821  10.272  1.00 13.99           C      4.919
ATOM    950  CD1 PHE A 243      14.675   8.016   8.931  1.00 17.20           C      4.977
ATOM    951  CD2 PHE A 243      13.017   7.797  10.643  1.00 16.09           C      5.146
ATOM    952  CE1 PHE A 243      13.681   8.186   7.974  1.00 15.12           C      5.067
ATOM    953  CE2 PHE A 243      12.015   7.967   9.694  1.00 15.50           C      3.854
ATOM    954  CZ  PHE A 243      12.349   8.161   8.357  1.00 16.67           C      3.947
ATOM    955  N   THR A 244      16.115   7.277  14.475  1.00 13.41           N      4.408
ATOM    956  CA  THR A 244      17.136   6.828  15.416  1.00 13.76           C      4.492
ATOM    957  C   THR A 244      17.258   5.318  15.224  1.00 13.42           C      4.868
ATOM    958  O   THR A 244      16.263   4.628  14.996  1.00 16.17           O      4.869
ATOM    962  N   GLY A 245      18.476   4.805  15.277  1.00 11.19           N      4.910
ATOM    963  CA  GLY A 245      18.654   3.383  15.095  1.00 11.19           C      4.307
ATOM    964  C   GLY A 245      19.493   2.858  16.230  1.00 12.00           C      5.259
ATOM    965  O   GLY A 245      20.502   3.469  16.584  1.00 12.30           O      4.703
ATOM    982  CG1 ILE A 247      22.529  -0.462  14.672  1.00 12.67           C      4.934
ATOM    984  CD1 ILE A 247      23.370   0.449  13.830  1.00 15.11           C      4.903
