# Supplementary material for: A mathematical representation of protein binding sites using structural dispersion of atoms from principal axes for classification of binding ligands
Source: PLoS One. 2021 Apr 8;16(4):e0244905. doi: 10.1371/journal.pone.0244905 (PMC8031081; doi:10.1371/journal.pone.0244905)
Supplement: S1 Data — (ZIP) [file pone.0244905.s006.zip › pdbligand5_3_906/1EW2.lig.PO4.pdb]

ATOM    307  CG  ASP A  42      40.527  19.554  11.099  1.00 13.65           C      4.141
ATOM    308  OD1 ASP A  42      40.462  18.717  12.054  1.00 13.29           O      4.876
ATOM    309  OD2 ASP A  42      39.401  19.787  10.582  1.00 13.28           O      4.697
ATOM    666  O   PRO A  90      33.765  16.719  16.675  1.00 15.51           O      5.218
ATOM    670  N   ASP A  91      32.247  17.739  15.374  1.00 16.33           N      4.951
ATOM    671  CA  ASP A  91      32.852  17.320  14.104  1.00 14.96           C      4.905
ATOM    672  C   ASP A  91      33.370  18.570  13.419  1.00 16.73           C      4.614
ATOM    673  O   ASP A  91      33.157  19.687  13.910  1.00 17.12           O      4.549
ATOM    674  CB  ASP A  91      31.826  16.576  13.244  1.00 15.61           C      5.168
ATOM    675  CG  ASP A  91      31.088  17.483  12.256  1.00 17.12           C      4.327
ATOM    676  OD1 ASP A  91      31.208  17.262  11.016  1.00 15.93           O      4.169
ATOM    678  N   SER A  92      34.070  18.464  12.304  1.00 15.77           N      3.574
ATOM    679  CA  SER A  92      34.536  19.626  11.563  1.00 17.29           C      4.012
ATOM    680  C   SER A  92      33.489  20.507  10.893  1.00 15.68           C      5.272
ATOM    682  CB  SER A  92      35.315  19.133  10.341  1.00 19.08           C      3.259
ATOM    683  OG  SER A  92      36.596  18.746  10.695  1.00 23.28           O      2.616
ATOM    684  N   GLY A  93      32.446  19.911  10.359  1.00 16.57           N      4.739
ATOM   1124  CD2 HIS A 153      37.649  17.244   5.629  1.00 14.96           C      4.080
ATOM   1125  CE1 HIS A 153      37.557  15.117   4.992  1.00 14.32           C      4.834
ATOM   1126  NE2 HIS A 153      37.601  15.940   6.042  1.00 17.26           N      5.082
ATOM   1131  CB  ALA A 154      34.061  19.209   7.200  1.00 13.17           C      4.472
ATOM   1217  NE  ARG A 166      32.508  15.725   7.489  1.00 17.28           N      5.293
ATOM   1218  CZ  ARG A 166      33.592  15.883   8.225  1.00 18.58           C      3.989
ATOM   1219  NH1 ARG A 166      33.405  16.052   9.554  1.00 16.68           N      3.373
ATOM   1220  NH2 ARG A 166      34.814  15.864   7.697  1.00 15.54           N      3.690
ATOM   2410  CB  ASP A 316      42.382  16.397  11.735  1.00 14.23           C      4.696
ATOM   2411  CG  ASP A 316      41.159  15.710  12.194  1.00 15.17           C      4.875
ATOM   2412  OD1 ASP A 316      40.658  14.986  11.274  1.00 14.99           O      4.370
ATOM   2413  OD2 ASP A 316      40.700  15.750  13.382  1.00 13.93           O      4.889
ATOM   2445  CD2 HIS A 320      40.620  11.967  12.259  1.00 16.79           C      5.053
ATOM   2446  CE1 HIS A 320      39.110  11.491  13.839  1.00 14.18           C      4.972
ATOM   2447  NE2 HIS A 320      39.536  12.365  12.975  1.00 16.79           N      5.268
ATOM   2734  OD2 ASP A 357      37.780  20.803  12.932  1.00 17.68           O      5.213
ATOM   2741  ND1 HIS A 358      37.015  19.261  15.710  1.00 17.30           N      4.940
ATOM   2743  CE1 HIS A 358      37.468  18.346  14.978  1.00 13.90           C      4.665
ATOM   2744  NE2 HIS A 358      38.454  17.578  15.380  1.00 17.42           N      5.031
ATOM   3305  CG  HIS A 432      36.866  14.851  16.477  1.00 13.76           C      5.225
ATOM   3306  ND1 HIS A 432      35.863  15.505  15.779  1.00 13.99           N      4.869
ATOM   3307  CD2 HIS A 432      37.781  14.388  15.598  1.00 13.83           C      5.109
ATOM   3308  CE1 HIS A 432      36.097  15.462  14.479  1.00 15.10           C      3.575
ATOM   3309  NE2 HIS A 432      37.212  14.799  14.406  1.00 13.34           N      3.751
