# Supplementary material for: A mathematical representation of protein binding sites using structural dispersion of atoms from principal axes for classification of binding ligands
Source: PLoS One. 2021 Apr 8;16(4):e0244905. doi: 10.1371/journal.pone.0244905 (PMC8031081; doi:10.1371/journal.pone.0244905)
Supplement: S1 Data — (ZIP) [file pone.0244905.s006.zip › pdbligand5_3_906/1EW6.lig.HEM.pdb]

ATOM    192  CD2 PHE A  24      36.739  19.317  10.890  1.00 19.05           C      5.079
ATOM    193  CE1 PHE A  24      36.097  20.801  13.145  1.00 18.08           C      4.901
ATOM    194  CE2 PHE A  24      35.861  18.790  11.837  1.00 20.20           C      5.244
ATOM    195  CZ  PHE A  24      35.539  19.536  12.968  1.00 19.33           C      4.913
ATOM    251  O   GLU A  31      36.700  14.083  14.336  1.00 26.22           O      4.896
ATOM    252  CB  GLU A  31      37.236  17.078  15.052  1.00 26.08           C      4.612
ATOM    253  CG  GLU A  31      36.883  18.263  15.945  1.00 25.51           C      4.854
ATOM    254  CD  GLU A  31      35.548  18.085  16.659  1.00 29.41           C      4.309
ATOM    255  OE1 GLU A  31      35.405  18.573  17.800  1.00 29.87           O      5.276
ATOM    256  OE2 GLU A  31      34.636  17.468  16.076  1.00 29.26           O      4.359
ATOM    280  CA  TYR A  34      34.414  10.777  14.332  1.00 28.92           C      4.692
ATOM    281  C   TYR A  34      34.547  10.154  12.951  1.00 28.89           C      4.140
ATOM    282  O   TYR A  34      33.554   9.728  12.341  1.00 27.55           O      4.731
ATOM    283  CB  TYR A  34      33.607  12.067  14.213  1.00 29.97           C      5.203
ATOM    284  CG  TYR A  34      33.264  12.676  15.573  1.00 31.23           C      4.712
ATOM    286  CD2 TYR A  34      33.896  13.847  15.990  1.00 31.85           C      4.432
ATOM    288  CE2 TYR A  34      33.584  14.406  17.231  1.00 33.06           C      4.934
ATOM    291  N   PHE A  35      35.726  10.097  12.476  1.00 29.06           N      5.019
ATOM    292  CA  PHE A  35      35.931   9.576  11.199  1.00 29.08           C      5.188
ATOM    295  CB  PHE A  35      36.311  10.745  10.313  1.00 27.80           C      5.297
ATOM    296  CG  PHE A  35      35.451  12.067  10.251  1.00 24.96           C      5.118
ATOM    297  CD1 PHE A  35      35.701  13.147  11.128  1.00 23.74           C      4.849
ATOM    298  CD2 PHE A  35      34.452  12.205   9.284  1.00 24.36           C      4.879
ATOM    299  CE1 PHE A  35      34.971  14.346  11.004  1.00 23.24           C      4.486
ATOM    300  CE2 PHE A  35      33.736  13.404   9.164  1.00 22.55           C      3.849
ATOM    301  CZ  PHE A  35      33.999  14.472  10.014  1.00 22.14           C      3.613
ATOM    317  OD1 ASN A  37      37.430   7.300   6.896  1.00 40.47           O      4.979
ATOM    318  ND2 ASN A  37      36.115   5.509   6.803  1.00 39.65           N      4.922
ATOM    328  CE2 TYR A  38      37.348  11.753   6.733  1.00 24.72           C      5.214
ATOM    329  CZ  TYR A  38      37.277  10.865   5.673  1.00 25.11           C      4.832
ATOM    330  OH  TYR A  38      36.298  11.019   4.722  1.00 25.67           O      5.179
ATOM    452  CA  HIS A  55      33.003  12.407   1.135  1.00 25.00           C      5.185
ATOM    454  O   HIS A  55      32.063  14.551   1.662  1.00 23.00           O      4.830
ATOM    455  CB  HIS A  55      33.462  11.602   2.357  1.00 28.29           C      5.262
ATOM    456  CG AHIS A  55      32.957  10.192   2.378  0.60 33.32           C      5.077
ATOM    457  CG BHIS A  55      33.276  12.319   3.659  0.40 33.32           C      5.009
ATOM    458  ND1AHIS A  55      33.024   9.395   3.501  0.60 36.59           N      4.394
ATOM    459  ND1BHIS A  55      34.334  12.800   4.401  0.40 36.59           N      4.693
ATOM    460  CD2AHIS A  55      32.410   9.425   1.406  0.60 35.36           C      5.195
ATOM    461  CD2BHIS A  55      32.159  12.605   4.369  0.40 35.36           C      4.439
ATOM    462  CE1AHIS A  55      32.540   8.198   3.219  0.60 36.93           C      4.215
ATOM    463  CE1BHIS A  55      33.876  13.351   5.511  0.40 36.93           C      5.013
ATOM    464  NE2AHIS A  55      32.160   8.190   1.954  0.60 36.34           N      4.952
ATOM    465  NE2BHIS A  55      32.559  13.246   5.516  0.40 36.34           N      4.306
ATOM    483  CA  LYS A  58      29.628  15.781  -0.581  1.00 22.13           C      5.254
ATOM    484  C   LYS A  58      29.223  16.638   0.619  1.00 21.07           C      4.906
ATOM    485  O   LYS A  58      28.118  17.177   0.660  1.00 20.78           O      5.046
ATOM    486  CB  LYS A  58      29.232  14.321  -0.346  1.00 23.70           C      4.894
ATOM    487  CG  LYS A  58      29.246  13.481  -1.616  1.00 26.77           C      5.189
ATOM    488  CD  LYS A  58      28.771  12.064  -1.355  1.00 30.56           C      4.643
ATOM    489  CE  LYS A  58      28.782  11.236  -2.628  1.00 33.12           C      4.813
ATOM    490  NZ  LYS A  58      28.270   9.857  -2.382  1.00 36.12           N      4.653
ATOM    491  N   VAL A  59      30.119  16.761   1.592  1.00 19.04           N      5.042
ATOM    492  CA  VAL A  59      29.850  17.581   2.768  1.00 17.63           C      3.978
ATOM    493  C   VAL A  59      29.735  19.031   2.324  1.00 17.18           C      4.604
ATOM    494  O   VAL A  59      28.763  19.712   2.643  1.00 16.96           O      4.242
ATOM    495  CB  VAL A  59      30.990  17.480   3.817  1.00 18.24           C      4.302
ATOM    496  CG1 VAL A  59      30.797  18.533   4.905  1.00 17.55           C      4.888
ATOM    497  CG2 VAL A  59      31.011  16.089   4.432  1.00 18.23           C      4.593
ATOM    518  CA  LEU A  62      25.371  20.351   0.848  1.00 15.31           C      4.683
ATOM    519  C   LEU A  62      25.519  21.675   1.594  1.00 15.24           C      4.178
ATOM    520  O   LEU A  62      24.560  22.447   1.702  1.00 15.86           O      4.733
ATOM    521  CB  LEU A  62      25.082  19.224   1.846  1.00 14.64           C      4.723
ATOM    522  CG  LEU A  62      23.825  19.412   2.703  1.00 16.81           C      4.902
ATOM    524  CD2 LEU A  62      23.697  18.255   3.679  1.00 17.72           C      4.043
ATOM    525  N   MET A  63      26.710  21.942   2.120  1.00 15.24           N      5.057
ATOM    526  CA  MET A  63      26.922  23.205   2.828  1.00 15.44           C      5.238
ATOM    529  CB  MET A  63      28.364  23.320   3.350  1.00 15.59           C      5.072
ATOM    530  CG  MET A  63      28.595  24.574   4.200  1.00 19.93           C      4.927
ATOM    532  CE  MET A  63      30.570  23.665   5.928  1.00 22.97           C      4.840
ATOM    672  CB  LEU A  83      22.243  19.695   9.414  1.00 28.35           C      5.147
ATOM    673  CG  LEU A  83      22.447  20.429   8.087  1.00 27.90           C      5.188
ATOM    674  CD1 LEU A  83      23.117  21.765   8.352  1.00 25.95           C      5.104
ATOM    675  CD2 LEU A  83      23.291  19.576   7.143  1.00 27.78           C      4.750
ATOM    698  SD  MET A  86      23.066  15.269   6.928  1.00 34.99           S      4.642
ATOM    699  CE  MET A  86      24.306  13.997   6.820  1.00 33.94           C      4.928
ATOM    710  CA  GLN A  88      25.627  10.487  10.551  1.00 35.71           C      5.171
ATOM    711  C   GLN A  88      25.964  11.585  11.553  1.00 34.75           C      5.013
ATOM    712  O   GLN A  88      27.126  11.761  11.915  1.00 34.07           O      5.297
ATOM    713  CB  GLN A  88      26.259  10.829   9.194  1.00 37.22           C      3.741
ATOM    714  CG  GLN A  88      26.031   9.783   8.116  1.00 38.81           C      4.046
ATOM    715  CD  GLN A  88      24.829  10.096   7.248  1.00 39.63           C      4.546
ATOM    716  OE1 GLN A  88      23.768  10.473   7.746  1.00 39.86           O      5.235
ATOM    717  NE2 GLN A  88      24.988   9.932   5.941  1.00 40.65           N      4.605
ATOM    723  CG  HIS A  89      25.279  15.220  11.166  1.00 31.01           C      4.415
ATOM    724  ND1 HIS A  89      24.685  16.120  10.288  1.00 30.14           N      4.399
ATOM    725  CD2 HIS A  89      26.520  14.975  10.688  1.00 30.94           C      3.260
ATOM    726  CE1 HIS A  89      25.555  16.390   9.332  1.00 30.87           C      3.270
ATOM    727  NE2 HIS A  89      26.655  15.713   9.557  1.00 30.74           N      2.312
ATOM    744  CB  LEU A  92      27.185  15.999  16.031  1.00 34.87           C      5.263
ATOM    745  CG  LEU A  92      27.923  15.030  15.107  1.00 34.56           C      4.969
ATOM    746  CD1 LEU A  92      27.929  15.515  13.651  1.00 33.26           C      3.893
ATOM    747  CD2 LEU A  92      29.389  14.833  15.515  1.00 34.38           C      4.773
ATOM    767  CA  ASN A  96      31.440  20.364  16.662  1.00 26.12           C      4.540
ATOM    768  C   ASN A  96      31.293  21.241  15.419  1.00 25.48           C      5.067
ATOM    769  O   ASN A  96      32.231  21.393  14.634  1.00 24.52           O      4.874
ATOM    770  CB  ASN A  96      30.946  18.949  16.357  1.00 25.36           C      4.899
ATOM    771  CG  ASN A  96      31.125  18.007  17.530  1.00 28.04           C      4.686
ATOM    773  ND2 ASN A  96      32.246  17.303  17.550  1.00 26.81           N      4.532
ATOM    774  N   PHE A  97      30.112  21.827  15.254  1.00 25.03           N      5.273
ATOM    775  CA  PHE A  97      29.846  22.688  14.110  1.00 24.47           C      3.830
ATOM    776  C   PHE A  97      30.522  24.044  14.246  1.00 24.08           C      5.021
ATOM    777  O   PHE A  97      30.974  24.612  13.251  1.00 24.38           O      5.286
ATOM    778  CB  PHE A  97      28.336  22.847  13.921  1.00 23.22           C      4.457
ATOM    779  CG  PHE A  97      27.668  21.612  13.391  1.00 24.39           C      4.843
ATOM    780  CD1 PHE A  97      27.331  21.509  12.046  1.00 24.14           C      3.950
ATOM    781  CD2 PHE A  97      27.401  20.535  14.232  1.00 25.57           C      5.187
ATOM    782  CE1 PHE A  97      26.735  20.352  11.545  1.00 25.74           C      3.375
ATOM    783  CE2 PHE A  97      26.808  19.373  13.741  1.00 25.25           C      4.769
ATOM    784  CZ  PHE A  97      26.473  19.282  12.395  1.00 26.87           C      3.871
ATOM    807  CB  LEU A 100      33.136  22.832  11.070  1.00 20.41           C      4.377
ATOM    808  CG  LEU A 100      33.056  22.747   9.541  1.00 20.49           C      4.925
ATOM    810  CD2 LEU A 100      31.874  21.878   9.156  1.00 21.75           C      4.013
ATOM    819  CE1 PHE A 101      29.079  25.734   9.968  1.00 27.27           C      4.771
ATOM    821  CZ  PHE A 101      28.850  26.271   8.701  1.00 27.59           C      4.896
ATOM   1029  CG  LEU A 127      24.356  25.891  10.261  1.00 22.07           C      4.742
ATOM   1030  CD1 LEU A 127      22.895  25.602   9.937  1.00 21.02           C      5.298
ATOM   1031  CD2 LEU A 127      25.245  25.454   9.104  1.00 21.52           C      4.916
