# Supplementary material for: A mathematical representation of protein binding sites using structural dispersion of atoms from principal axes for classification of binding ligands
Source: PLoS One. 2021 Apr 8;16(4):e0244905. doi: 10.1371/journal.pone.0244905 (PMC8031081; doi:10.1371/journal.pone.0244905)
Supplement: S1 Data — (ZIP) [file pone.0244905.s006.zip › pdbligand5_3_906/1EX2.lig.PO4.pdb]

ATOM     58  C   ALA A   8       1.493 -11.460  32.591  1.00 14.20           C      4.813
ATOM     59  O   ALA A   8       1.841 -10.346  32.951  1.00 14.40           O      4.917
ATOM     61  N   SER A   9       1.224 -12.429  33.455  1.00 18.09           N      4.447
ATOM     62  CA  SER A   9       1.310 -12.197  34.885  1.00 21.99           C      4.096
ATOM     63  C   SER A   9       1.351 -13.475  35.691  1.00 25.61           C      4.588
ATOM     64  O   SER A   9       0.666 -14.440  35.362  1.00 24.75           O      4.855
ATOM     65  CB  SER A   9       0.094 -11.386  35.352  1.00 24.96           C      3.927
ATOM     66  OG  SER A   9       0.053 -11.305  36.775  1.00 24.05           O      3.251
ATOM     67  N   GLN A  10       2.135 -13.468  36.765  1.00 28.46           N      4.043
ATOM     68  CA  GLN A  10       2.210 -14.619  37.659  1.00 33.80           C      5.061
ATOM     69  C   GLN A  10       1.319 -14.421  38.895  1.00 34.86           C      5.150
ATOM     70  O   GLN A  10       1.321 -15.250  39.811  1.00 35.04           O      5.271
ATOM     71  CB  GLN A  10       3.637 -14.829  38.141  1.00 38.81           C      5.050
ATOM     72  CG  GLN A  10       4.657 -14.998  37.048  1.00 45.00           C      4.479
ATOM     75  NE2 GLN A  10       6.970 -14.509  37.530  1.00 47.87           N      5.281
ATOM     76  N   SER A  11       0.570 -13.322  38.931  1.00 31.44           N      4.437
ATOM     77  CA  SER A  11      -0.298 -13.039  40.070  1.00 28.85           C      5.097
ATOM     80  CB  SER A  11      -0.764 -11.585  40.039  1.00 28.60           C      4.564
ATOM     81  OG  SER A  11      -1.799 -11.382  40.990  1.00 31.48           O      4.579
ATOM    105  CG  ARG A  14      -3.600  -9.607  38.488  1.00 20.97           C      5.259
ATOM    106  CD  ARG A  14      -2.386  -8.899  37.904  1.00 23.16           C      5.064
ATOM    107  NE  ARG A  14      -2.338  -7.541  38.430  1.00 21.12           N      5.236
ATOM    108  CZ  ARG A  14      -1.262  -6.985  38.980  1.00 24.19           C      4.836
ATOM    109  NH1 ARG A  14      -1.336  -5.751  39.443  1.00 21.35           N      4.994
ATOM    110  NH2 ARG A  14      -0.116  -7.656  39.051  1.00 21.12           N      3.597
ATOM    415  CB  LYS A  51       2.839  -0.460  28.449  1.00 16.27           C      4.746
ATOM    416  CG  LYS A  51       1.532   0.300  28.269  1.00 29.26           C      4.527
ATOM    417  CD  LYS A  51       1.680   1.539  27.367  1.00 34.02           C      4.333
ATOM    418  CE  LYS A  51       2.753   2.494  27.871  1.00 35.68           C      4.274
ATOM    419  NZ  LYS A  51       2.802   3.774  27.097  1.00 41.25           N      3.540
ATOM    434  CG  LYS A  53       4.769  -6.337  33.522  1.00 23.79           C      5.003
ATOM    435  CD  LYS A  53       3.763  -6.495  34.660  1.00 25.53           C      4.503
ATOM    436  CE  LYS A  53       4.265  -5.839  35.933  1.00 26.74           C      4.463
ATOM    437  NZ  LYS A  53       3.269  -5.949  37.043  1.00 26.52           N      3.749
ATOM    449  CD  LYS A  55       5.205  -2.157  24.643  1.00 37.12           C      4.435
ATOM    450  CE  LYS A  55       4.233  -1.005  24.476  1.00 39.21           C      4.223
ATOM    451  NZ  LYS A  55       5.006   0.277  24.328  1.00 40.60           N      3.282
ATOM    544  N   ALA A  69      -0.572  -6.051  33.695  1.00 15.99           N      4.886
ATOM    545  CA  ALA A  69      -1.138  -5.153  34.697  1.00 13.66           C      5.214
ATOM    546  C   ALA A  69      -0.141  -4.881  35.831  1.00 15.49           C      4.636
ATOM    547  O   ALA A  69       0.813  -5.642  36.055  1.00 16.53           O      4.651
ATOM    555  OD1 ASP A  70       3.515  -3.414  38.385  1.00 31.27           O      5.015
ATOM    852  OE1 GLN A 110       1.109  -3.109  22.885  1.00 25.09           O      5.294
ATOM    853  NE2 GLN A 110       0.342  -2.167  24.778  1.00 24.17           N      4.689
ATOM   1879  CB  LYS B  51       1.926   6.377  18.864  1.00 19.20           C      4.854
ATOM   1880  CG  LYS B  51       1.020   5.400  19.604  1.00 29.05           C      5.262
ATOM   1881  CD  LYS B  51       1.707   4.049  19.929  1.00 26.72           C      4.226
ATOM   1882  CE  LYS B  51       1.782   3.153  18.695  1.00 37.18           C      5.236
ATOM   1883  NZ  LYS B  51       1.998   1.688  18.991  1.00 40.07           N      5.075
ATOM   1913  CD  LYS B  55       3.369   8.782  22.901  1.00 27.07           C      4.964
ATOM   1914  CE  LYS B  55       2.740   7.445  23.296  1.00 28.50           C      4.455
ATOM   1915  NZ  LYS B  55       3.786   6.377  23.388  1.00 35.60           N      3.362
ATOM   2317  NE2 GLN B 110      -1.095   7.406  22.533  1.00 21.97           N      5.129
ATOM   2355  OG  SER B 115      -2.336   4.585  26.202  1.00 18.13           O      5.158
