# Supplementary material for: A mathematical representation of protein binding sites using structural dispersion of atoms from principal axes for classification of binding ligands
Source: PLoS One. 2021 Apr 8;16(4):e0244905. doi: 10.1371/journal.pone.0244905 (PMC8031081; doi:10.1371/journal.pone.0244905)
Supplement: S1 Data — (ZIP) [file pone.0244905.s006.zip › pdbligand5_3_906/1EYJ.lig.AMP.pdb]

ATOM     69  CA  VAL A  17      27.601  89.681  -4.535  1.00 20.04           C      4.404
ATOM     70  C   VAL A  17      27.541  88.731  -5.735  1.00 21.33           C      4.928
ATOM     71  O   VAL A  17      27.814  89.127  -6.875  1.00 19.48           O      5.043
ATOM     72  CB  VAL A  17      28.849  89.341  -3.660  1.00 20.77           C      4.725
ATOM     73  CG1 VAL A  17      30.097  89.246  -4.516  1.00 21.63           C      4.923
ATOM     75  N   MET A  18      27.180  87.479  -5.470  1.00 21.92           N      4.930
ATOM     76  CA  MET A  18      27.084  86.472  -6.519  1.00 23.11           C      5.251
ATOM     92  N   GLU A  20      25.070  90.122  -8.362  1.00 23.85           N      5.249
ATOM     93  CA  GLU A  20      25.554  91.299  -9.060  1.00 23.45           C      4.552
ATOM     94  C   GLU A  20      26.613  90.843 -10.054  1.00 23.25           C      4.991
ATOM     95  O   GLU A  20      26.819  91.474 -11.084  1.00 23.48           O      4.847
ATOM     96  CB  GLU A  20      26.142  92.305  -8.066  1.00 22.93           C      5.101
ATOM     97  CG  GLU A  20      25.091  92.935  -7.171  1.00 23.66           C      4.510
ATOM    100  OE2 GLU A  20      24.322  94.505  -8.795  1.00 22.95           O      5.173
ATOM    101  N   GLY A  21      27.267  89.730  -9.739  1.00 23.71           N      4.520
ATOM    102  CA  GLY A  21      28.291  89.195 -10.615  1.00 24.64           C      4.868
ATOM    103  C   GLY A  21      27.689  88.555 -11.852  1.00 25.74           C      5.087
ATOM    104  O   GLY A  21      28.275  88.610 -12.935  1.00 24.92           O      5.249
ATOM    126  CA  ALA A  24      27.324  92.136 -14.757  1.00 28.28           C      5.062
ATOM    127  C   ALA A  24      28.039  91.204 -15.735  1.00 27.94           C      4.891
ATOM    128  O   ALA A  24      28.929  91.633 -16.486  1.00 27.21           O      4.345
ATOM    129  CB  ALA A  24      28.327  92.607 -13.706  1.00 27.44           C      3.972
ATOM    141  N   GLY A  26      30.174  89.106 -15.157  1.00 27.40           N      5.130
ATOM    142  CA  GLY A  26      31.584  89.058 -14.811  1.00 26.56           C      4.164
ATOM    143  C   GLY A  26      32.094  87.636 -14.935  1.00 25.59           C      4.324
ATOM    144  O   GLY A  26      31.301  86.701 -14.922  1.00 26.00           O      4.738
ATOM    145  N   THR A  27      33.407  87.463 -15.055  1.00 24.32           N      3.574
ATOM    146  CA  THR A  27      33.978  86.127 -15.188  1.00 23.00           C      4.445
ATOM    147  C   THR A  27      34.027  85.400 -13.847  1.00 22.62           C      4.834
ATOM    148  O   THR A  27      34.400  84.229 -13.780  1.00 22.10           O      5.225
ATOM    149  CB  THR A  27      35.414  86.175 -15.761  1.00 23.72           C      4.397
ATOM    150  OG1 THR A  27      36.282  86.823 -14.822  1.00 22.62           O      3.508
ATOM    151  CG2 THR A  27      35.438  86.927 -17.097  1.00 22.56           C      4.652
ATOM    152  N   GLY A  28      33.660  86.103 -12.780  1.00 22.27           N      4.383
ATOM    153  CA  GLY A  28      33.669  85.499 -11.461  1.00 20.72           C      4.050
ATOM    154  C   GLY A  28      34.875  85.882 -10.622  1.00 20.18           C      5.134
ATOM    155  O   GLY A  28      34.966  85.493  -9.455  1.00 18.16           O      4.712
ATOM    156  N   GLU A  29      35.802  86.645 -11.201  1.00 20.31           N      4.157
ATOM    157  CA  GLU A  29      36.997  87.050 -10.465  1.00 19.83           C      4.590
ATOM    158  C   GLU A  29      36.701  88.124  -9.413  1.00 19.15           C      4.772
ATOM    159  O   GLU A  29      37.131  88.006  -8.269  1.00 18.60           O      4.747
ATOM    160  CB  GLU A  29      38.089  87.539 -11.424  1.00 20.75           C      4.224
ATOM    161  CG  GLU A  29      39.451  87.717 -10.745  1.00 22.56           C      4.811
ATOM    162  CD  GLU A  29      40.574  88.014 -11.723  1.00 24.15           C      4.922
ATOM    163  OE1 GLU A  29      40.589  89.117 -12.302  1.00 26.32           O      4.242
ATOM    165  N   MET A  30      35.970  89.169  -9.788  1.00 19.16           N      3.952
ATOM    166  CA  MET A  30      35.644  90.209  -8.818  1.00 19.31           C      4.805
ATOM    167  C   MET A  30      34.797  89.620  -7.684  1.00 18.82           C      4.744
ATOM    168  O   MET A  30      34.929  90.021  -6.529  1.00 18.69           O      5.087
ATOM    169  CB  MET A  30      34.891  91.359  -9.484  1.00 19.82           C      4.382
ATOM    170  CG  MET A  30      34.336  92.362  -8.484  1.00 21.10           C      5.106
ATOM    171  SD  MET A  30      34.006  93.987  -9.175  1.00 24.71           S      5.290
ATOM    172  CE  MET A  30      34.878  95.027  -7.967  1.00 26.02           C      5.075
ATOM    173  N   THR A  31      33.927  88.672  -8.027  1.00 17.76           N      4.551
ATOM    174  CA  THR A  31      33.075  88.006  -7.046  1.00 18.26           C      4.880
ATOM    177  CB  THR A  31      32.146  86.991  -7.730  1.00 18.02           C      4.870
ATOM    178  OG1 THR A  31      31.123  87.698  -8.443  1.00 17.88           O      5.094
ATOM    179  CG2 THR A  31      31.516  86.047  -6.701  1.00 17.61           C      4.848
ATOM    202  CG  LEU A  34      33.337  92.142  -4.249  1.00 14.97           C      5.276
ATOM    203  CD1 LEU A  34      32.018  92.433  -4.952  1.00 14.77           C      4.446
ATOM    775  CG  LYS A 112      40.980  92.032 -13.192  1.00 24.38           C      4.387
ATOM    776  CD  LYS A 112      40.027  92.244 -14.368  1.00 24.51           C      5.141
ATOM    777  CE  LYS A 112      39.889  90.997 -15.224  1.00 25.16           C      4.817
ATOM    778  NZ  LYS A 112      39.258  89.889 -14.465  1.00 23.62           N      3.897
ATOM    785  CD1 TYR A 113      39.210  94.501  -9.815  1.00 19.51           C      5.231
ATOM    786  CD2 TYR A 113      39.715  92.170 -10.037  1.00 21.01           C      4.752
ATOM    787  CE1 TYR A 113      38.138  94.359 -10.693  1.00 18.54           C      4.820
ATOM    788  CE2 TYR A 113      38.644  92.016 -10.920  1.00 19.93           C      4.630
ATOM    789  CZ  TYR A 113      37.862  93.114 -11.243  1.00 20.32           C      4.586
ATOM    790  OH  TYR A 113      36.809  92.964 -12.119  1.00 20.37           O      3.575
ATOM    986  CB  ARG A 140      39.498  97.334 -13.167  1.00 31.90           C      5.010
ATOM    987  CG  ARG A 140      39.549  96.183 -14.147  1.00 34.45           C      4.778
ATOM    988  CD  ARG A 140      38.242  96.025 -14.903  1.00 35.30           C      5.091
ATOM    989  NE  ARG A 140      38.349  94.971 -15.907  1.00 37.93           N      5.167
ATOM    990  CZ  ARG A 140      37.348  94.551 -16.674  1.00 39.36           C      5.049
ATOM    991  NH1 ARG A 140      36.141  95.092 -16.561  1.00 39.93           N      5.143
ATOM    992  NH2 ARG A 140      37.557  93.587 -17.562  1.00 40.26           N      5.063
ATOM   1143  CB  VAL A 160      35.599  98.495  -9.797  1.00 17.57           C      4.757
ATOM   1144  CG1 VAL A 160      34.524  97.569 -10.327  1.00 18.18           C      4.369
ATOM   1145  CG2 VAL A 160      36.615  98.804 -10.881  1.00 18.42           C      4.612
ATOM   1260  CG  MET A 177      29.966  97.688  -5.870  1.00 15.61           C      5.220
ATOM   1261  SD  MET A 177      30.144  95.970  -6.398  1.00 17.43           S      5.056
ATOM   1262  CE  MET A 177      28.517  95.301  -5.923  1.00 14.46           C      5.016
