# Supplementary material for: A mathematical representation of protein binding sites using structural dispersion of atoms from principal axes for classification of binding ligands
Source: PLoS One. 2021 Apr 8;16(4):e0244905. doi: 10.1371/journal.pone.0244905 (PMC8031081; doi:10.1371/journal.pone.0244905)
Supplement: S1 Data — (ZIP) [file pone.0244905.s006.zip › pdbligand5_3_906/1EYV.lig.PO4.pdb]

ATOM      1  N   GLY A   9      82.739  57.934  33.225  1.00 35.54           N      5.255
ATOM      5  N   ARG A  10      80.675  58.049  34.506  1.00 29.66           N      5.267
ATOM      6  CA  ARG A  10      79.587  58.520  35.309  1.00 24.40           C      4.975
ATOM      7  C   ARG A  10      78.399  58.864  34.414  1.00 20.80           C      4.212
ATOM      8  O   ARG A  10      77.342  58.672  35.001  1.00 17.57           O      4.988
ATOM      9  CB  ARG A  10      79.878  59.639  36.311  1.00 27.11           C      3.870
ATOM     10  CG  ARG A  10      80.549  59.134  37.586  1.00 28.22           C      4.515
ATOM     11  CD  ARG A  10      80.334  60.092  38.751  1.00 29.52           C      4.460
ATOM     12  NE  ARG A  10      81.296  61.169  38.733  1.00 30.39           N      3.637
ATOM     13  CZ  ARG A  10      81.596  61.979  39.738  1.00 28.96           C      4.228
ATOM     14  NH1 ARG A  10      81.016  61.881  40.927  1.00 27.71           N      4.725
ATOM     15  NH2 ARG A  10      82.509  62.907  39.504  1.00 29.55           N      3.988
ATOM     16  N   HIS A  11      78.509  59.292  33.148  1.00 17.17           N      4.067
ATOM     17  CA  HIS A  11      77.259  59.494  32.412  1.00 16.39           C      4.964
ATOM     47  NE  ARG A  14      75.810  62.541  36.623  1.00 15.36           N      5.123
ATOM     48  CZ  ARG A  14      77.126  62.692  36.446  1.00 16.27           C      4.387
ATOM     49  NH1 ARG A  14      77.686  62.298  35.317  1.00 17.98           N      3.844
ATOM     50  NH2 ARG A  14      77.816  63.296  37.418  1.00 16.04           N      4.009
ATOM    753  CB  VAL A 106      79.143  66.591  40.295  1.00 18.14           C      4.755
ATOM    754  CG1 VAL A 106      78.642  66.821  38.862  1.00 18.00           C      4.155
ATOM    755  CG2 VAL A 106      79.529  65.144  40.495  1.00 15.80           C      4.169
ATOM    784  CG1 VAL A 110      79.132  67.732  35.187  1.00 16.12           C      5.163
ATOM    813  CG  GLU A 114      76.235  65.095  33.760  1.00 18.52           C      5.102
ATOM    814  CD  GLU A 114      76.725  64.113  32.715  1.00 22.06           C      4.565
ATOM    815  OE1 GLU A 114      76.332  62.932  32.728  1.00 20.36           O      4.636
ATOM    816  OE2 GLU A 114      77.537  64.522  31.849  1.00 26.45           O      4.570
