# Supplementary material for: A mathematical representation of protein binding sites using structural dispersion of atoms from principal axes for classification of binding ligands
Source: PLoS One. 2021 Apr 8;16(4):e0244905. doi: 10.1371/journal.pone.0244905 (PMC8031081; doi:10.1371/journal.pone.0244905)
Supplement: S1 Data — (ZIP) [file pone.0244905.s006.zip › pdbligand5_3_906/1EZV.lig.HEM.pdb]

ATOM   6303  C   TRP C  29     -24.882  60.570  -2.463  1.00 35.70           C      5.162
ATOM   6304  O   TRP C  29     -24.093  59.873  -3.100  1.00 33.96           O      5.128
ATOM   6315  N   TRP C  30     -24.497  61.598  -1.709  1.00 35.63           N      5.024
ATOM   6316  CA  TRP C  30     -23.086  61.927  -1.528  1.00 35.96           C      4.832
ATOM   6317  C   TRP C  30     -22.459  61.160  -0.360  1.00 34.41           C      4.454
ATOM   6318  O   TRP C  30     -21.270  61.313  -0.095  1.00 34.08           O      4.956
ATOM   6319  CB  TRP C  30     -22.902  63.436  -1.315  1.00 35.90           C      4.906
ATOM   6320  CG  TRP C  30     -22.708  64.232  -2.580  1.00 33.39           C      5.117
ATOM   6321  CD1 TRP C  30     -21.542  64.796  -3.021  1.00 34.72           C      4.598
ATOM   6322  CD2 TRP C  30     -23.714  64.591  -3.538  1.00 32.74           C      4.868
ATOM   6323  NE1 TRP C  30     -21.755  65.470  -4.206  1.00 34.18           N      5.014
ATOM   6324  CE2 TRP C  30     -23.078  65.366  -4.544  1.00 32.78           C      4.879
ATOM   6326  CZ2 TRP C  30     -23.773  65.888  -5.646  1.00 30.01           C      4.458
ATOM   6328  CH2 TRP C  30     -25.117  65.625  -5.729  1.00 28.77           C      4.929
ATOM   6329  N   ASN C  31     -23.216  60.236   0.234  1.00 33.33           N      5.104
ATOM   6330  CA  ASN C  31     -22.673  59.353   1.274  1.00 34.01           C      4.935
ATOM   6331  C   ASN C  31     -22.015  58.076   0.736  1.00 33.91           C      4.587
ATOM   6332  O   ASN C  31     -21.345  57.385   1.481  1.00 36.23           O      5.238
ATOM   6337  N   MET C  32     -22.148  57.797  -0.561  1.00 35.47           N      5.127
ATOM   6338  CA  MET C  32     -21.671  56.528  -1.125  1.00 34.47           C      4.461
ATOM   6339  C   MET C  32     -20.151  56.391  -1.101  1.00 33.93           C      4.175
ATOM   6340  O   MET C  32     -19.630  55.303  -0.888  1.00 34.37           O      5.250
ATOM   6341  CB  MET C  32     -22.186  56.340  -2.564  1.00 35.68           C      4.636
ATOM   6345  N   GLY C  33     -19.442  57.498  -1.309  1.00 33.30           N      5.091
ATOM   6346  CA  GLY C  33     -17.987  57.461  -1.310  1.00 32.45           C      3.754
ATOM   6347  C   GLY C  33     -17.330  56.991  -0.017  1.00 32.86           C      4.084
ATOM   6348  O   GLY C  33     -16.351  56.237  -0.050  1.00 31.12           O      3.739
ATOM   6349  N   SER C  34     -17.846  57.450   1.122  1.00 31.37           N      5.218
ATOM   6350  CA  SER C  34     -17.354  56.994   2.412  1.00 31.37           C      4.890
ATOM   6363  N   LEU C  36     -17.779  53.376   0.183  1.00 29.86           N      5.286
ATOM   6364  CA  LEU C  36     -16.775  52.685  -0.614  1.00 29.47           C      4.999
ATOM   6365  C   LEU C  36     -15.417  52.536   0.097  1.00 27.75           C      4.967
ATOM   6366  O   LEU C  36     -14.734  51.520  -0.062  1.00 24.18           O      4.390
ATOM   6367  CB  LEU C  36     -16.616  53.388  -1.964  1.00 26.48           C      4.945
ATOM   6368  CG  LEU C  36     -17.822  53.196  -2.887  1.00 26.60           C      5.235
ATOM   6369  CD1 LEU C  36     -17.660  54.059  -4.110  1.00 27.72           C      5.293
ATOM   6370  CD2 LEU C  36     -17.931  51.733  -3.299  1.00 25.11           C      5.096
ATOM   6371  N   GLY C  37     -15.033  53.546   0.875  1.00 27.55           N      5.012
ATOM   6372  CA  GLY C  37     -13.799  53.459   1.636  1.00 28.02           C      4.201
ATOM   6390  CA  LEU C  40     -12.331  48.664   0.876  1.00 32.72           C      5.196
ATOM   6392  O   LEU C  40     -10.972  47.099   2.092  1.00 31.46           O      5.186
ATOM   6394  CG  LEU C  40     -10.202  49.615  -0.236  1.00 34.55           C      5.092
ATOM   6395  CD1 LEU C  40     -10.246  48.583  -1.349  1.00 32.11           C      4.494
ATOM   6396  CD2 LEU C  40      -9.614  50.919  -0.734  1.00 36.92           C      5.208
ATOM   6413  CA  GLN C  43     -12.320  43.555   2.201  1.00 31.24           C      4.778
ATOM   6414  C   GLN C  43     -10.873  43.247   2.549  1.00 30.20           C      4.178
ATOM   6415  O   GLN C  43     -10.442  42.098   2.516  1.00 33.26           O      5.229
ATOM   6416  CB  GLN C  43     -12.411  43.987   0.724  1.00 31.09           C      4.196
ATOM   6417  CG  GLN C  43     -13.814  44.023   0.141  1.00 27.89           C      5.187
ATOM   6418  CD  GLN C  43     -14.640  42.810   0.523  1.00 29.80           C      5.056
ATOM   6419  OE1 GLN C  43     -14.419  41.699   0.026  1.00 32.23           O      5.155
ATOM   6421  N   ILE C  44     -10.113  44.281   2.872  1.00 29.42           N      4.673
ATOM   6422  CA  ILE C  44      -8.703  44.101   3.161  1.00 28.81           C      4.783
ATOM   6423  C   ILE C  44      -8.476  43.413   4.513  1.00 30.48           C      5.076
ATOM   6424  O   ILE C  44      -7.734  42.421   4.598  1.00 29.83           O      4.631
ATOM   6425  CB  ILE C  44      -7.975  45.457   3.087  1.00 28.26           C      4.446
ATOM   6426  CG1 ILE C  44      -7.843  45.866   1.613  1.00 29.42           C      4.980
ATOM   6427  CG2 ILE C  44      -6.614  45.383   3.776  1.00 26.33           C      4.563
ATOM   6428  CD1 ILE C  44      -6.983  47.112   1.365  1.00 31.78           C      4.965
ATOM   6443  N   GLY C  47      -9.745  39.762   4.372  1.00 30.21           N      5.019
ATOM   6444  CA  GLY C  47      -8.877  38.990   3.504  1.00 32.06           C      5.266
ATOM   6445  C   GLY C  47      -7.534  38.618   4.105  1.00 32.44           C      3.948
ATOM   6446  O   GLY C  47      -7.012  37.540   3.848  1.00 34.04           O      3.604
ATOM   6447  N   ILE C  48      -6.952  39.524   4.879  1.00 32.24           N      5.060
ATOM   6448  CA  ILE C  48      -5.668  39.267   5.501  1.00 29.49           C      5.048
ATOM   6451  CB  ILE C  48      -5.091  40.572   6.093  1.00 30.46           C      4.823
ATOM   6452  CG1 ILE C  48      -4.598  41.467   4.948  1.00 30.37           C      5.169
ATOM   6467  CA  MET C  50      -8.303  34.596   6.014  1.00 32.00           C      4.839
ATOM   6468  C   MET C  50      -7.037  34.044   5.362  1.00 31.19           C      4.281
ATOM   6469  O   MET C  50      -6.778  32.843   5.427  1.00 31.67           O      4.689
ATOM   6470  CB  MET C  50      -9.399  34.752   4.965  1.00 32.97           C      4.831
ATOM   6471  CG  MET C  50     -10.785  34.773   5.534  1.00 30.92           C      5.227
ATOM   6472  SD  MET C  50     -12.026  34.434   4.272  1.00 34.33           S      5.237
ATOM   6473  CE  MET C  50     -11.827  35.917   3.288  1.00 27.21           C      5.269
ATOM   6474  N   ALA C  51      -6.202  34.936   4.830  1.00 30.07           N      5.150
ATOM   6475  CA  ALA C  51      -4.956  34.542   4.164  1.00 30.67           C      4.854
ATOM   6478  CB  ALA C  51      -4.200  35.781   3.676  1.00 27.81           C      5.212
ATOM   6501  CB  TYR C  54      -6.040  30.986   2.361  1.00 32.30           C      4.163
ATOM   6502  CG  TYR C  54      -6.220  30.745   0.874  1.00 32.53           C      5.192
ATOM   6503  CD1 TYR C  54      -7.364  30.121   0.374  1.00 31.34           C      5.269
ATOM   6504  CD2 TYR C  54      -5.225  31.119  -0.032  1.00 30.87           C      4.496
ATOM   6505  CE1 TYR C  54      -7.502  29.865  -0.988  1.00 30.78           C      5.167
ATOM   6506  CE2 TYR C  54      -5.362  30.881  -1.387  1.00 30.74           C      5.133
ATOM   6507  CZ  TYR C  54      -6.491  30.252  -1.859  1.00 31.15           C      5.064
ATOM   6586  CB  VAL C  65     -12.091  27.998   1.007  1.00 33.00           C      5.087
ATOM   6587  CG1 VAL C  65     -13.277  28.917   1.265  1.00 28.74           C      4.560
ATOM   6588  CG2 VAL C  65     -11.023  28.774   0.256  1.00 33.57           C      4.529
ATOM   6615  CD1 ILE C  68      -9.752  30.477   4.684  1.00 27.02           C      5.013
ATOM   6701  CA  ARG C  79     -15.545  34.321   4.626  1.00 32.78           C      4.362
ATOM   6702  C   ARG C  79     -16.823  34.937   4.093  1.00 33.86           C      4.762
ATOM   6703  O   ARG C  79     -16.825  35.493   2.993  1.00 33.50           O      5.214
ATOM   6704  CB  ARG C  79     -15.604  32.795   4.452  1.00 33.29           C      5.090
ATOM   6705  CG  ARG C  79     -15.268  32.319   3.036  1.00 35.14           C      4.549
ATOM   6706  CD  ARG C  79     -16.389  32.570   2.008  1.00 33.48           C      5.242
ATOM   6707  NE  ARG C  79     -17.161  31.361   1.813  1.00 38.88           N      4.896
ATOM   6708  CZ  ARG C  79     -16.774  30.323   1.074  1.00 37.65           C      4.901
ATOM   6709  NH1 ARG C  79     -17.107  29.110   1.485  1.00 32.54           N      5.138
ATOM   6710  NH2 ARG C  79     -16.352  30.492  -0.184  1.00 29.53           N      3.952
ATOM   6733  C   HIS C  82     -16.418  38.756   1.136  1.00 30.52           C      5.108
ATOM   6734  O   HIS C  82     -16.433  39.639   0.270  1.00 31.13           O      5.029
ATOM   6735  CB  HIS C  82     -14.403  38.003   2.409  1.00 27.88           C      4.374
ATOM   6736  CG  HIS C  82     -13.248  38.497   1.597  1.00 30.97           C      4.176
ATOM   6737  ND1 HIS C  82     -12.496  39.601   1.928  1.00 26.71           N      4.077
ATOM   6738  CD2 HIS C  82     -12.703  38.004   0.457  1.00 26.68           C      3.070
ATOM   6739  CE1 HIS C  82     -11.537  39.730   1.001  1.00 25.55           C      2.895
ATOM   6740  NE2 HIS C  82     -11.622  38.783   0.089  1.00 26.60           N      1.970
ATOM   6741  N   ALA C  83     -17.168  37.655   1.062  1.00 30.34           N      4.586
ATOM   6742  CA  ALA C  83     -17.891  37.293  -0.163  1.00 30.99           C      5.276
ATOM   6743  C   ALA C  83     -19.090  38.197  -0.389  1.00 31.38           C      5.133
ATOM   6745  CB  ALA C  83     -18.328  35.836  -0.123  1.00 30.24           C      5.250
ATOM   6759  CA  ALA C  86     -17.552  42.108  -2.448  1.00 30.56           C      5.039
ATOM   6762  CB  ALA C  86     -16.933  40.844  -3.046  1.00 31.87           C      3.981
ATOM   6785  CG  PHE C  89     -16.332  47.015  -2.951  1.00 27.56           C      5.087
ATOM   6786  CD1 PHE C  89     -16.457  48.384  -3.116  1.00 29.97           C      5.288
ATOM   6787  CD2 PHE C  89     -15.057  46.474  -2.863  1.00 29.61           C      5.019
ATOM   6788  CE1 PHE C  89     -15.330  49.200  -3.182  1.00 25.50           C      4.795
ATOM   6789  CE2 PHE C  89     -13.927  47.285  -2.929  1.00 29.98           C      5.214
ATOM   6790  CZ  PHE C  89     -14.075  48.656  -3.089  1.00 28.68           C      4.513
ATOM   6800  CE2 PHE C  90     -17.159  43.514  -7.492  1.00 25.47           C      5.288
ATOM   6820  O   MET C  93     -20.781  52.976  -8.315  1.00 33.81           O      5.270
ATOM   6822  CG  MET C  93     -17.802  51.255  -7.883  1.00 31.01           C      4.907
ATOM   6823  SD  MET C  93     -16.392  50.213  -8.254  1.00 34.49           S      5.288
ATOM   6824  CE  MET C  93     -15.388  50.454  -6.792  1.00 29.53           C      4.726
ATOM   6849  CG  HIS C  96     -19.382  56.697  -5.973  1.00 26.66           C      4.167
ATOM   6850  ND1 HIS C  96     -19.579  57.853  -5.251  1.00 25.10           N      4.127
ATOM   6851  CD2 HIS C  96     -18.080  56.726  -6.356  1.00 27.63           C      3.017
ATOM   6852  CE1 HIS C  96     -18.407  58.510  -5.208  1.00 28.01           C      2.972
ATOM   6853  NE2 HIS C  96     -17.468  57.861  -5.869  1.00 27.78           N      1.980
ATOM   6855  CA  MET C  97     -21.297  55.961 -10.504  1.00 31.06           C      5.140
ATOM   6858  CB  MET C  97     -20.905  54.717 -11.304  1.00 30.72           C      5.214
ATOM   6859  CG  MET C  97     -19.480  54.286 -11.087  1.00 32.17           C      4.223
ATOM   6860  SD  MET C  97     -19.088  52.612 -11.682  1.00 36.22           S      4.951
ATOM   6861  CE  MET C  97     -18.642  52.979 -13.369  1.00 35.38           C      4.672
ATOM   6873  CD  LYS C  99     -23.346  61.698  -7.069  1.00 31.34           C      5.173
ATOM   6874  CE  LYS C  99     -22.417  62.032  -5.918  1.00 36.80           C      4.573
ATOM   6875  NZ  LYS C  99     -21.244  61.109  -5.865  1.00 34.46           N      4.713
ATOM   6877  CA  GLY C 100     -22.106  60.865 -10.920  1.00 32.64           C      5.025
ATOM   6904  CB  TYR C 103     -25.307  65.066  -9.906  1.00 28.93           C      5.172
ATOM   6916  N   SER C 105     -21.377  64.944 -12.494  1.00 31.80           N      4.838
ATOM   6917  CA  SER C 105     -20.160  65.011 -11.691  1.00 31.65           C      4.443
ATOM   6918  C   SER C 105     -18.922  64.753 -12.538  1.00 31.60           C      3.958
ATOM   6919  O   SER C 105     -17.843  65.225 -12.209  1.00 31.99           O      5.112
ATOM   6920  CB  SER C 105     -20.223  63.998 -10.552  1.00 31.22           C      4.445
ATOM   6921  OG  SER C 105     -21.467  64.069  -9.867  1.00 31.85           O      5.279
ATOM   6922  N   TYR C 106     -19.113  64.109 -13.687  1.00 30.36           N      4.436
ATOM   6923  CA  TYR C 106     -18.029  63.849 -14.628  1.00 29.97           C      4.802
ATOM   6961  O   ARG C 110     -13.836  64.806 -12.912  1.00 32.41           O      5.158
ATOM   6964  CD  ARG C 110     -16.280  67.815  -9.404  1.00 34.83           C      4.820
ATOM   6965  NE  ARG C 110     -17.164  68.874  -9.842  1.00 44.87           N      5.190
ATOM   6968  NH2 ARG C 110     -16.876  70.170  -7.970  1.00 42.18           N      5.281
ATOM   6985  C   LEU C 113     -12.508  61.628 -11.441  1.00 33.95           C      5.152
ATOM   6986  O   LEU C 113     -12.276  60.501 -11.011  1.00 36.17           O      4.733
ATOM   6987  CB  LEU C 113     -12.697  63.765 -10.130  1.00 32.61           C      5.036
ATOM   6988  CG  LEU C 113     -13.490  63.232  -8.941  1.00 32.43           C      5.064
ATOM   6989  CD1 LEU C 113     -12.552  62.588  -7.907  1.00 30.14           C      4.917
ATOM   6990  CD2 LEU C 113     -14.260  64.390  -8.322  1.00 31.04           C      4.737
ATOM   6991  N   TRP C 114     -13.298  61.863 -12.489  1.00 34.63           N      5.237
ATOM   6992  CA  TRP C 114     -14.075  60.830 -13.178  1.00 30.18           C      4.799
ATOM   6993  C   TRP C 114     -13.196  59.766 -13.841  1.00 31.26           C      5.211
ATOM   6994  O   TRP C 114     -13.478  58.572 -13.717  1.00 31.69           O      5.267
ATOM   6995  CB  TRP C 114     -14.983  61.491 -14.230  1.00 31.18           C      4.578
ATOM   6996  CG  TRP C 114     -15.888  60.552 -15.005  1.00 31.42           C      5.295
ATOM   6998  CD2 TRP C 114     -17.093  59.919 -14.539  1.00 29.93           C      5.211
ATOM   7000  CE2 TRP C 114     -17.597  59.142 -15.609  1.00 32.13           C      4.924
ATOM   7001  CE3 TRP C 114     -17.800  59.938 -13.329  1.00 30.22           C      4.199
ATOM   7002  CZ2 TRP C 114     -18.766  58.371 -15.502  1.00 29.86           C      4.876
ATOM   7003  CZ3 TRP C 114     -18.969  59.187 -13.220  1.00 30.26           C      4.523
ATOM   7004  CH2 TRP C 114     -19.438  58.406 -14.305  1.00 33.03           C      4.332
ATOM   7020  N   GLY C 117     -11.713  57.489 -11.377  1.00 29.60           N      5.251
ATOM   7021  CA  GLY C 117     -12.798  56.609 -10.984  1.00 29.72           C      4.719
ATOM   7022  C   GLY C 117     -12.993  55.420 -11.911  1.00 32.81           C      5.252
ATOM   7023  O   GLY C 117     -13.244  54.301 -11.449  1.00 32.97           O      4.800
ATOM   7024  N   VAL C 118     -12.854  55.643 -13.217  1.00 29.11           N      4.867
ATOM   7025  CA  VAL C 118     -13.064  54.572 -14.187  1.00 27.90           C      5.224
ATOM   7026  C   VAL C 118     -11.941  53.535 -14.076  1.00 27.69           C      5.249
ATOM   7028  CB  VAL C 118     -13.157  55.146 -15.640  1.00 28.52           C      4.546
ATOM   7030  CG2 VAL C 118     -14.475  55.889 -15.817  1.00 25.20           C      5.010
ATOM   7041  C   ILE C 120     -11.612  51.018 -10.224  1.00 29.20           C      5.229
ATOM   7043  CB  ILE C 120     -11.095  53.122  -8.870  1.00 28.35           C      4.719
ATOM   7044  CG1 ILE C 120      -9.909  53.912  -8.307  1.00 29.13           C      5.127
ATOM   7045  CG2 ILE C 120     -11.768  52.372  -7.736  1.00 25.84           C      4.276
ATOM   7046  CD1 ILE C 120     -10.302  55.141  -7.506  1.00 30.02           C      4.663
ATOM   7047  N   PHE C 121     -12.654  51.338 -10.989  1.00 29.22           N      4.361
ATOM   7048  CA  PHE C 121     -13.694  50.390 -11.379  1.00 29.56           C      4.542
ATOM   7051  CB  PHE C 121     -14.740  51.111 -12.231  1.00 29.87           C      3.985
ATOM   7052  CG  PHE C 121     -15.851  50.224 -12.730  1.00 29.99           C      4.836
ATOM   7053  CD1 PHE C 121     -16.682  49.558 -11.834  1.00 30.85           C      5.019
ATOM   7076  O   THR C 124     -12.645  44.161  -8.635  1.00 30.89           O      4.846
ATOM   7078  OG1 THR C 124     -12.445  48.610  -7.641  1.00 25.02           O      5.093
ATOM   7079  CG2 THR C 124     -13.954  46.795  -7.122  1.00 24.18           C      4.929
ATOM   7095  C   THR C 127     -10.578  41.098  -7.666  1.00 27.38           C      5.015
ATOM   7096  O   THR C 127     -10.178  40.055  -7.184  1.00 30.71           O      4.731
ATOM   7097  CB  THR C 127      -9.557  43.317  -7.062  1.00 30.66           C      4.839
ATOM   7098  OG1 THR C 127      -8.484  44.211  -7.369  1.00 29.87           O      5.256
ATOM   7099  CG2 THR C 127      -9.353  42.780  -5.654  1.00 29.49           C      5.091
ATOM   7100  N   ALA C 128     -11.863  41.322  -7.927  1.00 30.11           N      4.822
ATOM   7101  CA  ALA C 128     -12.910  40.390  -7.504  1.00 29.68           C      4.098
ATOM   7102  C   ALA C 128     -12.848  39.084  -8.290  1.00 31.93           C      4.974
ATOM   7103  O   ALA C 128     -13.074  38.004  -7.737  1.00 34.40           O      4.789
ATOM   7104  CB  ALA C 128     -14.278  41.036  -7.660  1.00 27.04           C      4.519
ATOM   7124  N   GLY C 131     -10.045  37.020  -6.801  1.00 28.82           N      5.276
ATOM   7125  CA  GLY C 131     -10.484  36.413  -5.555  1.00 31.21           C      4.678
ATOM   7126  C   GLY C 131     -11.416  35.235  -5.767  1.00 32.25           C      3.826
ATOM   7127  O   GLY C 131     -11.235  34.154  -5.190  1.00 35.87           O      3.573
ATOM   7128  N   TYR C 132     -12.352  35.409  -6.687  1.00 31.65           N      4.772
ATOM   7129  CA  TYR C 132     -13.283  34.359  -7.032  1.00 32.26           C      5.102
ATOM   7130  C   TYR C 132     -12.577  33.083  -7.481  1.00 31.75           C      4.889
ATOM   7131  O   TYR C 132     -12.982  31.992  -7.078  1.00 31.97           O      5.048
ATOM   7132  CB  TYR C 132     -14.250  34.855  -8.105  1.00 32.36           C      5.091
ATOM   7133  CG  TYR C 132     -15.524  34.072  -8.155  1.00 31.99           C      5.274
ATOM   7134  CD1 TYR C 132     -16.428  34.113  -7.100  1.00 35.85           C      4.800
ATOM   7136  CE1 TYR C 132     -17.607  33.363  -7.130  1.00 37.17           C      5.283
ATOM   7148  C   CYS C 134      -9.742  30.343  -4.510  1.00 33.95           C      5.000
ATOM   7149  O   CYS C 134      -9.112  29.510  -3.866  1.00 38.18           O      5.179
ATOM   7150  CB  CYS C 134      -8.573  32.535  -4.313  1.00 35.02           C      4.969
ATOM   7152  N   VAL C 135     -11.070  30.405  -4.524  1.00 34.98           N      4.988
ATOM   7153  CA  VAL C 135     -11.939  29.360  -3.978  1.00 35.02           C      4.683
ATOM   7156  CB  VAL C 135     -13.421  29.717  -4.206  1.00 35.14           C      5.272
ATOM   7157  CG1 VAL C 135     -14.333  28.667  -3.568  1.00 34.09           C      5.029
ATOM   7158  CG2 VAL C 135     -13.714  31.099  -3.676  1.00 32.52           C      5.270
ATOM   7514  CD2 PHE C 180      -4.421  34.381  -2.134  1.00 32.95           C      5.222
ATOM   7516  CE2 PHE C 180      -4.282  34.871  -0.841  1.00 31.34           C      4.553
ATOM   7517  CZ  PHE C 180      -3.091  34.712  -0.172  1.00 31.69           C      4.365
ATOM   7533  C   HIS C 183      -5.002  39.896  -4.257  1.00 26.61           C      5.270
ATOM   7534  O   HIS C 183      -5.724  40.783  -3.819  1.00 31.07           O      4.609
ATOM   7536  CG  HIS C 183      -7.522  38.321  -4.493  1.00 25.19           C      4.218
ATOM   7537  ND1 HIS C 183      -8.392  39.265  -4.986  1.00 27.29           N      4.081
ATOM   7538  CD2 HIS C 183      -8.054  37.910  -3.311  1.00 26.27           C      3.132
ATOM   7539  CE1 HIS C 183      -9.401  39.381  -4.117  1.00 24.30           C      2.885
ATOM   7540  NE2 HIS C 183      -9.237  38.577  -3.081  1.00 27.22           N      2.006
ATOM   7541  N   TYR C 184      -3.884  39.519  -3.660  1.00 26.44           N      5.236
ATOM   7542  CA  TYR C 184      -3.385  40.183  -2.470  1.00 28.41           C      4.778
ATOM   7543  C   TYR C 184      -2.845  41.580  -2.833  1.00 28.49           C      4.843
ATOM   7544  O   TYR C 184      -3.052  42.534  -2.080  1.00 24.65           O      5.022
ATOM   7545  CB  TYR C 184      -2.276  39.318  -1.829  1.00 28.07           C      5.237
ATOM   7546  CG  TYR C 184      -2.049  39.517  -0.336  1.00 26.76           C      4.931
ATOM   7547  CD1 TYR C 184      -1.877  38.424   0.512  1.00 24.92           C      5.183
ATOM   7548  CD2 TYR C 184      -1.945  40.791   0.213  1.00 31.15           C      5.053
ATOM   7549  CE1 TYR C 184      -1.588  38.594   1.858  1.00 29.88           C      4.297
ATOM   7550  CE2 TYR C 184      -1.679  40.976   1.567  1.00 32.39           C      4.968
ATOM   7551  CZ  TYR C 184      -1.495  39.874   2.380  1.00 29.98           C      4.373
ATOM   7552  OH  TYR C 184      -1.240  40.060   3.714  1.00 33.16           O      5.084
ATOM   7569  CA  PRO C 187      -6.274  45.989  -3.325  1.00 27.43           C      4.888
ATOM   7572  CB  PRO C 187      -6.618  45.023  -2.203  1.00 27.95           C      4.240
ATOM   7573  CG  PRO C 187      -6.868  43.720  -2.930  1.00 24.86           C      3.533
ATOM   7574  CD  PRO C 187      -5.819  43.702  -4.006  1.00 26.57           C      4.867
ATOM   7583  CE1 PHE C 188      -2.136  44.596   0.573  1.00 38.23           C      4.805
ATOM   7585  CZ  PHE C 188      -2.341  45.243   1.784  1.00 36.44           C      5.157
ATOM   7600  CG2 ILE C 190      -9.180  50.101  -5.024  1.00 26.73           C      4.638
ATOM   7601  CD1 ILE C 190      -8.960  47.304  -6.352  1.00 24.65           C      4.462
ATOM   7624  CB  VAL C 194      -8.891  55.227  -2.946  1.00 31.34           C      5.070
ATOM   7625  CG1 VAL C 194      -9.668  56.085  -1.933  1.00 26.87           C      5.243
ATOM   7626  CG2 VAL C 194      -9.794  54.150  -3.523  1.00 26.51           C      4.326
ATOM   7648  CG  HIS C 197     -11.481  59.112  -6.601  1.00 29.67           C      4.201
ATOM   7649  ND1 HIS C 197     -11.944  59.299  -7.889  1.00 27.07           N      4.117
ATOM   7650  CD2 HIS C 197     -12.590  58.909  -5.843  1.00 26.72           C      3.081
ATOM   7651  CE1 HIS C 197     -13.281  59.167  -7.869  1.00 28.42           C      2.941
ATOM   7652  NE2 HIS C 197     -13.722  58.928  -6.644  1.00 28.28           N      1.994
ATOM   7658  CG  LEU C 198     -10.206  60.458  -1.368  1.00 36.79           C      5.003
ATOM   7660  CD2 LEU C 198     -11.550  61.046  -0.997  1.00 37.78           C      4.900
ATOM   7679  CG  LEU C 201     -13.448  65.056  -3.554  1.00 34.02           C      4.983
ATOM   7680  CD1 LEU C 201     -14.654  65.382  -4.432  1.00 30.49           C      4.334
ATOM   7681  CD2 LEU C 201     -13.779  63.943  -2.578  1.00 31.97           C      4.554
ATOM   7712  C   GLY C 205     -15.705  69.312  -4.559  1.00 32.42           C      5.219
ATOM   7713  O   GLY C 205     -15.691  69.103  -5.772  1.00 32.09           O      4.832
ATOM   7714  N   SER C 206     -16.636  68.835  -3.751  1.00 31.55           N      4.677
ATOM   7715  CA  SER C 206     -17.820  68.157  -4.232  1.00 33.05           C      4.623
ATOM   7716  C   SER C 206     -18.704  69.108  -5.017  1.00 33.86           C      4.694
ATOM   7717  O   SER C 206     -18.672  70.325  -4.809  1.00 34.27           O      4.827
ATOM   7718  CB  SER C 206     -18.619  67.599  -3.052  1.00 32.37           C      4.894
ATOM   7719  OG  SER C 206     -17.848  66.659  -2.334  1.00 36.40           O      4.555
ATOM   7720  N   SER C 207     -19.474  68.529  -5.932  1.00 32.73           N      5.125
ATOM   7721  CA  SER C 207     -20.592  69.204  -6.568  1.00 33.13           C      4.348
ATOM   7722  C   SER C 207     -21.806  69.109  -5.635  1.00 34.99           C      4.867
ATOM   7723  O   SER C 207     -21.680  68.669  -4.494  1.00 35.80           O      4.928
ATOM   7724  CB  SER C 207     -20.902  68.522  -7.892  1.00 30.97           C      5.281
ATOM   7725  OG  SER C 207     -21.752  69.327  -8.669  1.00 40.80           O      5.083
ATOM   7726  N   ASN C 208     -22.974  69.521  -6.114  1.00 34.32           N      5.057
ATOM   8122  ND2 ASN C 256     -16.622  29.906  -6.519  1.00 38.15           N      5.101
ATOM   8264  CZ  TYR C 274     -18.582  39.999  -8.011  1.00 29.47           C      5.162
ATOM   8265  OH  TYR C 274     -17.658  39.167  -7.430  1.00 32.89           O      3.880
ATOM   8483  CD2 LEU C 302     -17.911  53.525 -16.778  1.00 40.40           C      5.129
