# Supplementary material for: A mathematical representation of protein binding sites using structural dispersion of atoms from principal axes for classification of binding ligands
Source: PLoS One. 2021 Apr 8;16(4):e0244905. doi: 10.1371/journal.pone.0244905 (PMC8031081; doi:10.1371/journal.pone.0244905)
Supplement: S1 Data — (ZIP) [file pone.0244905.s006.zip › pdbligand5_3_906/1F0I.lig.PO4.pdb]

ATOM    646  CB  LEU A  90      16.097  32.378   9.029  1.00  7.80           C      5.244
ATOM    647  CG  LEU A  90      15.966  31.475   7.807  1.00  7.56           C      5.101
ATOM    649  CD2 LEU A  90      14.638  30.720   7.911  1.00  8.31           C      4.249
ATOM   1217  CA  HIS A 170      17.663  29.479  12.054  1.00  7.64           C      4.592
ATOM   1218  C   HIS A 170      17.279  30.185  13.367  1.00  6.82           C      4.672
ATOM   1219  O   HIS A 170      16.150  30.632  13.499  1.00  7.19           O      3.930
ATOM   1220  CB  HIS A 170      16.707  28.311  11.777  1.00  8.22           C      4.817
ATOM   1221  CG  HIS A 170      16.730  27.785  10.367  1.00  8.48           C      4.740
ATOM   1222  ND1 HIS A 170      15.597  27.672   9.579  1.00  9.26           N      3.775
ATOM   1223  CD2 HIS A 170      17.764  27.285   9.626  1.00  9.54           C      5.018
ATOM   1224  CE1 HIS A 170      15.946  27.151   8.400  1.00  9.43           C      4.659
ATOM   1225  NE2 HIS A 170      17.245  26.909   8.409  1.00  9.39           N      4.687
ATOM   1238  CD  LYS A 172      13.585  32.778  14.269  1.00 14.84           C      4.642
ATOM   1239  CE  LYS A 172      13.025  31.928  13.214  1.00  8.52           C      4.388
ATOM   1240  NZ  LYS A 172      13.954  31.575  12.109  1.00  6.90           N      3.869
ATOM   1330  O   GLY A 185      10.066  33.018  13.572  1.00  6.79           O      5.133
ATOM   1344  CG  ASN A 187      12.295  33.849   9.949  1.00  7.49           C      5.297
ATOM   1345  OD1 ASN A 187      13.437  33.700  10.448  1.00  8.46           O      5.292
ATOM   1346  ND2 ASN A 187      11.486  32.862   9.601  1.00  8.18           N      4.410
ATOM   1365  CZ3 TRP A 189      10.674  33.417   6.020  1.00  9.58           C      5.298
ATOM   1366  CH2 TRP A 189      11.982  32.909   6.181  1.00 10.46           C      4.781
ATOM   2195  CA  HIS A 307      20.356   9.234   7.165  1.00 13.21           C      4.612
ATOM   2198  CB  HIS A 307      21.796   9.739   7.143  1.00 14.29           C      4.280
ATOM   2199  CG  HIS A 307      22.343   9.777   8.556  1.00 12.73           C      4.969
ATOM   2200  ND1 HIS A 307      22.781   8.646   9.214  1.00 14.84           N      3.701
ATOM   2201  CD2 HIS A 307      22.515  10.815   9.435  1.00 13.37           C      5.085
ATOM   2202  CE1 HIS A 307      23.199   8.986  10.437  1.00 16.07           C      4.030
ATOM   2203  NE2 HIS A 307      23.049  10.294  10.596  1.00 13.94           N      4.687
ATOM   2238  O   ALA A 312      21.153   7.413  13.656  1.00 10.65           O      4.382
ATOM   2470  OE1 GLN A 342       6.689  27.275   8.815  1.00 11.57           O      4.907
ATOM   3231  CG  HIS A 448       7.049  30.753  11.420  1.00  6.86           C      4.882
ATOM   3232  ND1 HIS A 448       8.051  31.463  12.063  1.00  6.68           N      5.165
ATOM   3233  CD2 HIS A 448       7.663  29.975  10.468  1.00  7.84           C      4.612
ATOM   3234  CE1 HIS A 448       9.232  31.104  11.527  1.00  7.04           C      3.913
ATOM   3235  NE2 HIS A 448       9.017  30.208  10.565  1.00  6.84           N      3.448
ATOM   3251  CG  LYS A 450       9.276  27.304  16.203  1.00  6.00           C      5.271
ATOM   3252  CD  LYS A 450       9.421  28.745  15.724  1.00  5.37           C      4.821
ATOM   3253  CE  LYS A 450      10.029  28.813  14.321  1.00  6.00           C      4.304
ATOM   3254  NZ  LYS A 450       9.102  28.296  13.278  1.00  6.36           N      4.047
ATOM   3348  O   SER A 463      12.790  27.191  15.628  1.00  7.13           O      4.440
ATOM   3349  CB  SER A 463      14.284  29.601  16.414  1.00  6.66           C      4.995
ATOM   3364  CB  ASN A 465      10.341  23.473  13.956  1.00  6.63           C      5.207
ATOM   3365  CG  ASN A 465      10.227  24.866  13.338  1.00  5.57           C      5.010
ATOM   3366  OD1 ASN A 465       9.183  25.478  13.454  1.00  7.27           O      5.148
ATOM   3367  ND2 ASN A 465      11.300  25.341  12.717  1.00  7.46           N      3.988
ATOM   3386  CZ  TYR A 467       9.809  23.058  10.197  1.00  7.52           C      5.045
ATOM   3387  OH  TYR A 467      10.242  24.226   9.616  1.00  8.64           O      4.817
ATOM   3421  CD1 LEU A 471      16.086  24.472  11.036  1.00  8.19           C      4.839
ATOM   3438  OD1 ASP A 473      16.057  27.292  14.819  1.00  6.61           O      4.691
