# Supplementary material for: A mathematical representation of protein binding sites using structural dispersion of atoms from principal axes for classification of binding ligands
Source: PLoS One. 2021 Apr 8;16(4):e0244905. doi: 10.1371/journal.pone.0244905 (PMC8031081; doi:10.1371/journal.pone.0244905)
Supplement: S1 Data — (ZIP) [file pone.0244905.s006.zip › pdbligand5_3_906/1F0X.lig.FAD.pdb]

ATOM    239  CB  PHE A  39      33.533  29.066  49.626  1.00 15.97           C      4.605
ATOM    240  CG  PHE A  39      32.465  30.099  49.665  1.00 18.14           C      5.273
ATOM    241  CD1 PHE A  39      32.790  31.435  49.643  1.00 23.48           C      4.156
ATOM    242  CD2 PHE A  39      31.150  29.744  49.795  1.00 20.11           C      4.793
ATOM    243  CE1 PHE A  39      31.803  32.418  49.743  1.00 24.50           C      4.151
ATOM    244  CE2 PHE A  39      30.141  30.735  49.894  1.00 24.91           C      4.848
ATOM    245  CZ  PHE A  39      30.488  32.078  49.864  1.00 23.85           C      5.088
ATOM    495  C   LEU A  73      47.931  27.282  44.802  1.00 16.14           C      5.055
ATOM    498  CG  LEU A  73      46.195  25.652  46.818  1.00 24.27           C      5.113
ATOM    499  CD1 LEU A  73      45.535  25.236  45.505  1.00 23.72           C      4.853
ATOM    501  N   MET A  74      47.566  27.272  43.519  1.00 14.38           N      5.274
ATOM    502  CA  MET A  74      47.084  28.464  42.838  1.00 11.77           C      4.959
ATOM    503  C   MET A  74      45.676  28.772  43.382  1.00 16.41           C      4.071
ATOM    504  O   MET A  74      44.839  27.879  43.456  1.00 15.20           O      5.212
ATOM    505  CB  MET A  74      47.020  28.182  41.328  1.00 13.07           C      4.732
ATOM    506  CG  MET A  74      48.436  27.921  40.736  1.00 15.43           C      4.735
ATOM    507  SD  MET A  74      49.649  29.211  40.851  1.00 11.84           S      5.088
ATOM    508  CE  MET A  74      48.951  30.416  40.094  1.00 19.31           C      4.802
ATOM    509  N   GLN A  75      45.420  30.030  43.763  1.00 11.31           N      4.847
ATOM    510  CA  GLN A  75      44.101  30.394  44.266  1.00 11.92           C      5.197
ATOM    511  C   GLN A  75      43.687  31.772  43.761  1.00 13.60           C      5.143
ATOM    512  O   GLN A  75      44.499  32.703  43.782  1.00 16.76           O      5.103
ATOM    513  CB  GLN A  75      44.153  30.405  45.813  1.00 10.60           C      4.593
ATOM    514  CG  GLN A  75      42.757  30.669  46.475  1.00 11.85           C      5.095
ATOM    515  CD  GLN A  75      42.970  30.878  47.992  1.00 13.34           C      5.265
ATOM    518  N   ALA A  76      42.433  31.893  43.314  1.00 12.81           N      4.089
ATOM    519  CA  ALA A  76      41.867  33.162  42.868  1.00 13.52           C      4.575
ATOM    520  C   ALA A  76      40.655  33.550  43.710  1.00 17.75           C      4.359
ATOM    521  O   ALA A  76      39.521  33.402  43.264  1.00 15.81           O      3.909
ATOM    522  CB  ALA A  76      41.349  33.035  41.361  1.00 12.30           C      4.520
ATOM    523  N   ALA A  77      40.671  34.004  44.901  1.00 17.77           N      5.077
ATOM    524  CA  ALA A  77      39.124  34.296  45.236  1.00 20.51           C      5.231
ATOM    525  C   ALA A  77      38.462  33.204  45.961  1.00 12.73           C      4.707
ATOM    526  O   ALA A  77      37.501  33.458  46.610  1.00 14.52           O      5.204
ATOM    527  CB  ALA A  77      38.185  34.547  44.058  1.00 19.82           C      5.201
ATOM    528  N   ASN A  78      38.841  31.972  45.652  1.00 14.93           N      3.546
ATOM    529  CA  ASN A  78      38.445  30.927  46.583  1.00 14.73           C      3.809
ATOM    530  C   ASN A  78      36.951  30.729  46.834  1.00 15.02           C      4.475
ATOM    531  O   ASN A  78      36.531  30.689  47.980  1.00 12.35           O      4.725
ATOM    532  CB  ASN A  78      39.165  31.302  47.918  1.00 15.62           C      5.131
ATOM    533  CG  ASN A  78      39.174  30.203  48.950  1.00 16.24           C      5.267
ATOM    535  ND2 ASN A  78      38.941  29.001  48.543  1.00 11.31           N      4.646
ATOM    536  N   THR A  79      36.168  30.607  45.757  1.00 10.19           N      4.107
ATOM    537  CA  THR A  79      34.751  30.323  45.843  1.00 11.52           C      5.210
ATOM    538  C   THR A  79      34.469  28.870  45.455  1.00 12.63           C      5.242
ATOM    539  O   THR A  79      33.335  28.436  45.418  1.00 14.38           O      5.077
ATOM    540  CB  THR A  79      33.904  31.305  45.037  1.00 16.71           C      5.060
ATOM    541  OG1 THR A  79      34.241  31.252  43.669  1.00 14.08           O      5.200
ATOM    542  CG2 THR A  79      34.172  32.745  45.551  1.00 17.85           C      4.825
ATOM    543  N   GLY A  80      35.538  28.126  45.167  1.00 13.78           N      4.353
ATOM    544  CA  GLY A  80      35.389  26.711  44.855  1.00 11.92           C      4.979
ATOM    545  C   GLY A  80      34.572  26.080  46.008  1.00 16.11           C      4.977
ATOM    546  O   GLY A  80      34.825  26.361  47.196  1.00 12.24           O      5.274
ATOM    547  N   LEU A  81      33.638  25.206  45.639  1.00 14.58           N      4.593
ATOM    551  CB  LEU A  81      31.294  24.644  45.962  1.00 12.44           C      4.930
ATOM    552  CG  LEU A  81      30.623  26.032  46.073  1.00 18.77           C      5.237
ATOM    553  CD1 LEU A  81      29.246  26.011  45.307  1.00 19.93           C      5.155
ATOM    554  CD2 LEU A  81      30.462  26.406  47.572  1.00 20.39           C      5.287
ATOM    572  CA  GLY A  84      39.711  22.143  45.826  1.00 16.85           C      5.101
ATOM    573  C   GLY A  84      40.475  23.435  45.585  1.00 14.18           C      4.297
ATOM    574  O   GLY A  84      41.288  23.515  44.655  1.00 14.84           O      4.718
ATOM    575  N   SER A  85      40.219  24.466  46.376  1.00 14.75           N      4.652
ATOM    576  CA  SER A  85      40.951  25.692  46.177  1.00 13.23           C      5.239
ATOM    579  CB  SER A  85      40.023  26.875  45.851  1.00 15.84           C      3.917
ATOM    580  OG  SER A  85      39.041  26.564  44.870  1.00 17.57           O      3.441
ATOM    702  CB  THR A 101      45.918  34.764  40.757  1.00 14.22           C      4.725
ATOM    703  OG1 THR A 101      44.549  34.384  40.984  1.00 16.59           O      4.568
ATOM    704  CG2 THR A 101      46.687  33.490  40.720  1.00 16.60           C      4.771
ATOM    850  CA  PRO A 120      44.722  35.486  36.756  1.00 14.87           C      4.481
ATOM    851  C   PRO A 120      43.707  36.086  37.715  1.00 16.25           C      5.298
ATOM    852  O   PRO A 120      42.885  35.349  38.217  1.00 14.90           O      5.094
ATOM    853  CB  PRO A 120      46.064  35.106  37.411  1.00 11.97           C      5.195
ATOM    854  CG  PRO A 120      47.030  35.098  36.189  1.00 16.61           C      4.299
ATOM   1013  O   VAL A 141      26.615  31.641  34.969  1.00 26.91           O      5.074
ATOM   1017  N   ILE A 142      27.966  32.735  36.397  1.00 25.02           N      5.137
ATOM   1018  CA  ILE A 142      27.800  31.717  37.441  1.00 25.69           C      4.546
ATOM   1019  C   ILE A 142      27.257  32.378  38.746  1.00 26.09           C      5.205
ATOM   1020  O   ILE A 142      27.298  33.602  38.904  1.00 26.78           O      5.183
ATOM   1021  CB  ILE A 142      29.135  30.919  37.737  1.00 25.25           C      4.533
ATOM   1022  CG1 ILE A 142      30.288  31.860  38.082  1.00 25.40           C      5.067
ATOM   1023  CG2 ILE A 142      29.569  30.065  36.482  1.00 26.37           C      4.580
ATOM   1024  CD1 ILE A 142      31.503  31.031  38.576  1.00 24.54           C      4.273
ATOM   1025  N   GLY A 143      26.741  31.584  39.663  1.00 27.29           N      4.764
ATOM   1026  CA  GLY A 143      26.197  32.170  40.887  1.00 28.47           C      4.641
ATOM   1027  C   GLY A 143      27.206  33.004  41.693  1.00 28.49           C      4.854
ATOM   1028  O   GLY A 143      26.840  33.923  42.433  1.00 26.72           O      4.933
ATOM   1029  N   SER A 144      28.491  32.695  41.530  1.00 23.22           N      5.172
ATOM   1030  CA  SER A 144      29.524  33.383  42.286  1.00 22.33           C      4.682
ATOM   1033  CB  SER A 144      30.646  32.392  42.564  1.00 20.65           C      4.995
ATOM   1034  OG  SER A 144      30.975  31.782  41.336  1.00 18.82           O      4.898
ATOM   1052  CG1 ILE A 147      30.466  35.148  45.396  1.00 34.07           C      5.294
ATOM   1054  CD1 ILE A 147      30.602  34.000  46.422  1.00 29.11           C      4.584
ATOM   1057  C   GLY A 148      34.765  36.728  42.053  1.00 14.49           C      5.290
ATOM   1058  O   GLY A 148      35.968  36.758  41.943  1.00 13.52           O      4.672
ATOM   1059  N   ALA A 149      34.023  35.719  41.623  1.00 13.65           N      5.038
ATOM   1060  CA  ALA A 149      34.632  34.591  40.974  1.00 13.45           C      5.084
ATOM   1061  C   ALA A 149      35.479  35.149  39.805  1.00 13.49           C      4.676
ATOM   1062  O   ALA A 149      35.075  36.096  39.095  1.00 11.49           O      4.981
ATOM   1063  CB  ALA A 149      33.550  33.653  40.417  1.00  8.95           C      5.205
ATOM   1064  N   SER A 150      36.596  34.497  39.571  1.00 11.28           N      3.976
ATOM   1065  CA  SER A 150      37.528  34.902  38.531  1.00 15.11           C      4.838
ATOM   1066  C   SER A 150      37.263  34.174  37.205  1.00 15.72           C      4.972
ATOM   1067  O   SER A 150      36.726  33.049  37.198  1.00 10.91           O      4.914
ATOM   1068  CB  SER A 150      38.974  34.638  38.973  1.00  9.71           C      4.953
ATOM   1069  OG  SER A 150      39.300  33.252  39.020  1.00 10.30           O      5.168
ATOM   1079  C   ILE A 152      40.174  30.754  35.971  1.00 13.59           C      5.075
ATOM   1080  O   ILE A 152      40.347  29.599  35.632  1.00 10.55           O      5.196
ATOM   1081  CB  ILE A 152      41.956  32.365  35.167  1.00 11.76           C      5.064
ATOM   1083  CG2 ILE A 152      42.948  31.174  35.380  1.00 12.60           C      5.079
ATOM   1084  CD1 ILE A 152      43.766  33.678  33.717  1.00 10.86           C      5.048
ATOM   1085  N   GLY A 153      39.662  31.088  37.144  1.00  9.90           N      4.631
ATOM   1086  CA  GLY A 153      39.262  30.033  38.074  1.00 11.78           C      5.062
ATOM   1087  C   GLY A 153      38.131  29.176  37.455  1.00 11.69           C      4.690
ATOM   1088  O   GLY A 153      38.093  27.956  37.680  1.00 12.56           O      5.060
ATOM   1089  N   GLY A 154      37.208  29.803  36.694  1.00 12.03           N      4.901
ATOM   1090  CA  GLY A 154      36.145  29.045  36.030  1.00  8.24           C      5.074
ATOM   1091  C   GLY A 154      36.703  28.146  34.880  1.00 10.66           C      5.189
ATOM   1102  CA  CYS A 156      40.378  25.756  35.563  1.00 13.29           C      4.541
ATOM   1103  C   CYS A 156      39.457  24.651  36.130  1.00 13.56           C      4.675
ATOM   1104  O   CYS A 156      39.875  23.504  36.293  1.00 13.90           O      5.056
ATOM   1105  CB  CYS A 156      41.190  26.345  36.705  1.00 11.16           C      5.207
ATOM   1106  SG  CYS A 156      42.604  27.253  36.086  1.00 17.10           S      4.100
ATOM   1107  N   ASN A 157      38.222  25.015  36.400  1.00 14.54           N      4.931
ATOM   1111  CB  ASN A 157      36.417  24.874  38.095  1.00 13.97           C      5.211
ATOM   1112  CG  ASN A 157      37.028  24.675  39.554  1.00 16.55           C      5.273
ATOM   1113  OD1 ASN A 157      36.615  25.362  40.571  1.00 14.46           O      5.097
ATOM   1114  ND2 ASN A 157      37.941  23.769  39.661  1.00  8.13           N      5.160
ATOM   1118  O   ASN A 158      32.874  23.641  34.140  1.00 14.95           O      5.184
ATOM   1123  N   SER A 159      33.852  25.536  34.763  1.00 13.36           N      4.747
ATOM   1124  CA  SER A 159      32.642  26.008  35.390  1.00 13.01           C      5.189
ATOM   1125  C   SER A 159      31.449  26.034  34.427  1.00 15.31           C      4.697
ATOM   1126  O   SER A 159      31.614  26.084  33.224  1.00 17.22           O      4.848
ATOM   1127  CB  SER A 159      32.884  27.408  35.953  1.00 16.47           C      4.703
ATOM   1128  OG  SER A 159      32.997  28.346  34.859  1.00 20.86           O      5.256
ATOM   1129  N   GLY A 160      30.237  25.991  34.960  1.00 13.82           N      5.085
ATOM   1130  CA  GLY A 160      29.070  26.002  34.084  1.00 15.55           C      4.789
ATOM   1131  C   GLY A 160      28.019  26.978  34.570  1.00 24.46           C      4.532
ATOM   1132  O   GLY A 160      27.081  26.632  35.274  1.00 22.40           O      4.403
ATOM   1133  N   GLY A 161      28.074  28.236  34.255  1.00 26.09           N      4.997
ATOM   1134  CA  GLY A 161      26.931  28.944  34.882  1.00 30.55           C      5.236
ATOM   1135  C   GLY A 161      25.450  28.610  34.535  1.00 29.44           C      5.100
ATOM   1136  O   GLY A 161      24.976  27.451  34.457  1.00 26.92           O      4.873
ATOM   1137  N   SER A 162      24.708  29.678  34.286  1.00 24.62           N      5.171
ATOM   1899  SG  CYS A 256      44.692  24.487  35.340  1.00 20.01           S      5.200
ATOM   1900  N   ALA A 257      42.361  22.478  37.073  1.00 14.22           N      5.279
ATOM   1901  CA  ALA A 257      42.166  22.428  38.539  1.00 14.19           C      5.181
ATOM   1902  C   ALA A 257      43.425  22.788  39.344  1.00 14.08           C      5.170
ATOM   1903  O   ALA A 257      43.702  22.233  40.412  1.00 16.61           O      5.210
ATOM   1904  CB  ALA A 257      41.649  20.995  38.949  1.00 13.87           C      4.267
ATOM   1905  N   GLY A 258      44.202  23.749  38.857  1.00 12.91           N      5.284
ATOM   1906  CA  GLY A 258      45.373  24.116  39.617  1.00 12.73           C      4.955
ATOM   1907  C   GLY A 258      46.602  23.255  39.313  1.00 16.54           C      4.894
ATOM   1908  O   GLY A 258      47.649  23.476  39.941  1.00 16.42           O      5.148
ATOM   1909  N   LYS A 259      46.505  22.315  38.366  1.00 14.87           N      5.041
ATOM   1918  N   LEU A 260      48.339  23.328  36.649  1.00 14.40           N      5.017
ATOM   1919  CA  LEU A 260      49.244  24.169  35.856  1.00 14.68           C      5.097
ATOM   1920  C   LEU A 260      49.103  25.528  36.499  1.00 15.68           C      4.536
ATOM   1921  O   LEU A 260      48.176  25.742  37.295  1.00 16.23           O      5.023
ATOM   1926  N   ALA A 261      49.989  26.461  36.166  1.00 17.18           N      4.644
ATOM   1927  CA  ALA A 261      49.842  27.828  36.658  1.00 14.69           C      4.976
ATOM   1928  C   ALA A 261      49.347  28.575  35.396  1.00 16.01           C      4.792
ATOM   1929  O   ALA A 261      50.119  28.751  34.466  1.00 16.67           O      4.866
ATOM   1930  CB  ALA A 261      51.202  28.373  37.103  1.00 16.99           C      4.957
ATOM   1931  N   VAL A 262      48.072  28.987  35.358  1.00 14.35           N      5.084
ATOM   1932  CA  VAL A 262      47.520  29.689  34.195  1.00 13.06           C      4.255
ATOM   1933  C   VAL A 262      47.764  31.199  34.298  1.00 15.86           C      4.451
ATOM   1934  O   VAL A 262      47.250  31.850  35.203  1.00 14.23           O      5.171
ATOM   1935  CB  VAL A 262      46.000  29.389  34.053  1.00 16.96           C      5.046
ATOM   1936  CG1 VAL A 262      45.477  30.047  32.725  1.00 11.36           C      5.226
ATOM   1937  CG2 VAL A 262      45.759  27.820  34.034  1.00 14.71           C      5.273
ATOM   1938  N   PHE A 263      48.558  31.746  33.368  1.00 11.40           N      5.085
ATOM   2890  NH2 ARG A 434      21.759  27.182  40.076  1.00 27.90           N      5.182
ATOM   2902  N   ALA A 436      22.688  32.254  45.564  1.00 33.44           N      4.801
ATOM   2903  CA  ALA A 436      22.423  32.424  47.015  1.00 36.06           C      5.192
ATOM   2913  CA  ALA A 438      24.131  27.574  48.014  1.00 34.04           C      5.270
ATOM   2916  CB  ALA A 438      25.370  27.596  47.097  1.00 34.66           C      4.763
ATOM   2917  N   GLY A 439      24.620  29.423  49.461  1.00 40.36           N      4.789
ATOM   3335  ND1 HIS A 489      22.671  26.760  36.472  1.00 20.30           N      4.970
ATOM   3336  CD2 HIS A 489      23.835  24.936  36.789  1.00 22.80           C      4.988
ATOM   3337  CE1 HIS A 489      23.538  27.008  37.445  1.00 18.18           C      5.064
ATOM   3338  NE2 HIS A 489      24.253  25.920  37.650  1.00 23.07           N      4.539
ATOM   3403  NE2 HIS A 496      24.633  24.107  40.510  1.00 18.25           N      5.212
ATOM   3655  CA  GLU A 528      30.299  21.842  37.356  1.00 15.54           C      5.224
ATOM   3656  C   GLU A 528      31.305  22.180  38.448  1.00 16.14           C      5.253
ATOM   3657  O   GLU A 528      32.338  22.762  38.156  1.00 11.82           O      5.111
ATOM   3658  CB  GLU A 528      29.186  23.004  37.234  1.00 17.92           C      5.063
ATOM   3659  CG  GLU A 528      28.227  23.516  38.556  1.00 23.24           C      4.416
ATOM   3660  CD  GLU A 528      27.058  24.541  38.221  1.00 17.67           C      4.529
ATOM   3661  OE1 GLU A 528      26.106  25.210  39.072  1.00 23.47           O      4.747
ATOM   3662  OE2 GLU A 528      27.106  24.595  36.927  1.00 19.01           O      5.097
ATOM   3663  N   HIS A 529      30.994  21.869  39.714  1.00 11.29           N      5.220
ATOM   3664  CA  HIS A 529      31.902  22.270  40.809  1.00 16.47           C      5.182
ATOM   3668  CG  HIS A 529      29.948  22.986  42.272  1.00 18.17           C      4.792
ATOM   3670  CD2 HIS A 529      29.589  24.108  41.591  1.00 17.56           C      3.547
ATOM   3671  CE1 HIS A 529      27.995  23.682  43.046  1.00 18.80           C      5.230
ATOM   3672  NE2 HIS A 529      28.377  24.523  42.095  1.00 14.65           N      3.941
ATOM   3884  CB  ASN A 555      46.247  21.757  43.348  1.00 17.37           C      4.905
ATOM   3885  CG  ASN A 555      44.962  21.951  44.131  1.00 19.65           C      4.901
ATOM   3886  OD1 ASN A 555      44.942  21.842  45.376  1.00 16.56           O      5.180
ATOM   3887  ND2 ASN A 555      43.879  22.272  43.421  1.00 14.91           N      4.491
