# Supplementary material for: A mathematical representation of protein binding sites using structural dispersion of atoms from principal axes for classification of binding ligands
Source: PLoS One. 2021 Apr 8;16(4):e0244905. doi: 10.1371/journal.pone.0244905 (PMC8031081; doi:10.1371/journal.pone.0244905)
Supplement: S1 Data — (ZIP) [file pone.0244905.s006.zip › pdbligand5_3_906/1F0Y.lig.NAD.pdb]

ATOM     74  CA  ILE A  21       0.815  -3.995  -2.682  1.00 17.95           C      5.229
ATOM     75  C   ILE A  21       1.443  -4.871  -3.757  1.00 17.91           C      4.885
ATOM     76  O   ILE A  21       0.970  -4.917  -4.894  1.00 17.10           O      5.181
ATOM     77  CB  ILE A  21      -0.677  -4.332  -2.537  1.00 18.44           C      5.017
ATOM     79  CG2 ILE A  21      -0.843  -5.773  -2.080  1.00 15.76           C      4.890
ATOM     81  N   GLY A  22       2.514  -5.561  -3.377  1.00 15.24           N      5.095
ATOM     82  CA  GLY A  22       3.238  -6.410  -4.302  1.00 17.65           C      5.044
ATOM     83  C   GLY A  22       4.614  -5.797  -4.485  1.00 18.04           C      4.450
ATOM     85  N   GLY A  23       5.659  -6.551  -4.155  1.00 17.79           N      5.190
ATOM     86  CA  GLY A  23       7.013  -6.034  -4.281  1.00 17.20           C      5.100
ATOM     87  C   GLY A  23       7.836  -6.718  -5.356  1.00 17.97           C      4.933
ATOM     88  O   GLY A  23       9.059  -6.830  -5.239  1.00 18.85           O      4.497
ATOM     89  N   GLY A  24       7.161  -7.175  -6.406  1.00 18.04           N      4.883
ATOM     90  CA  GLY A  24       7.848  -7.837  -7.499  1.00 16.49           C      3.993
ATOM     91  C   GLY A  24       8.443  -6.834  -8.471  1.00 16.75           C      4.581
ATOM     92  O   GLY A  24       8.718  -5.685  -8.105  1.00 15.50           O      4.959
ATOM     93  N   LEU A  25       8.632  -7.261  -9.717  1.00 15.72           N      4.148
ATOM     94  CA  LEU A  25       9.209  -6.402 -10.749  1.00 15.40           C      5.241
ATOM     95  C   LEU A  25       8.602  -5.002 -10.824  1.00 13.38           C      5.217
ATOM     96  O   LEU A  25       9.327  -4.007 -10.876  1.00 13.54           O      5.032
ATOM     97  CB  LEU A  25       9.082  -7.064 -12.127  1.00 17.00           C      5.111
ATOM     98  CG  LEU A  25       9.751  -8.421 -12.353  1.00 19.14           C      4.992
ATOM     99  CD1 LEU A  25       9.521  -8.847 -13.803  1.00 19.12           C      4.484
ATOM    100  CD2 LEU A  25      11.238  -8.333 -12.050  1.00 20.62           C      4.717
ATOM    101  N   MET A  26       7.276  -4.924 -10.837  1.00 13.77           N      5.126
ATOM    102  CA  MET A  26       6.597  -3.638 -10.940  1.00 13.63           C      4.920
ATOM    103  C   MET A  26       6.396  -2.911  -9.618  1.00 14.30           C      4.534
ATOM    105  CB  MET A  26       5.247  -3.819 -11.634  1.00 15.23           C      4.386
ATOM    106  CG  MET A  26       5.385  -4.422 -13.020  1.00 13.14           C      4.062
ATOM    107  SD  MET A  26       6.518  -3.462 -14.058  1.00 13.66           S      5.072
ATOM    108  CE  MET A  26       5.653  -1.893 -14.196  1.00 10.60           C      5.151
ATOM    109  N   GLY A  27       5.969  -3.642  -8.595  1.00 14.80           N      4.159
ATOM    218  C   VAL A  44       3.691  -5.917   0.349  1.00 19.97           C      4.763
ATOM    219  O   VAL A  44       3.503  -5.876  -0.871  1.00 18.52           O      4.363
ATOM    221  CG1 VAL A  44       1.465  -5.711   2.108  1.00 18.77           C      4.929
ATOM    223  N   ASP A  45       4.024  -7.034   0.990  1.00 20.43           N      4.665
ATOM    224  CA  ASP A  45       4.101  -8.303   0.280  1.00 21.40           C      5.179
ATOM    225  C   ASP A  45       3.771  -9.436   1.256  1.00 21.96           C      5.093
ATOM    226  O   ASP A  45       3.406  -9.179   2.411  1.00 21.01           O      4.753
ATOM    227  CB  ASP A  45       5.468  -8.502  -0.385  1.00 21.49           C      5.141
ATOM    228  CG  ASP A  45       5.377  -9.370  -1.644  1.00 21.35           C      4.915
ATOM    229  OD1 ASP A  45       4.977 -10.548  -1.539  1.00 21.09           O      4.987
ATOM    230  OD2 ASP A  45       5.690  -8.865  -2.745  1.00 21.81           O      4.036
ATOM    231  N   GLN A  46       3.907 -10.680   0.807  1.00 22.21           N      4.787
ATOM    232  CA  GLN A  46       3.533 -11.832   1.626  1.00 23.68           C      5.065
ATOM    235  CB  GLN A  46       3.221 -13.016   0.707  1.00 24.04           C      4.701
ATOM    236  CG  GLN A  46       2.182 -12.684  -0.352  1.00 27.70           C      5.042
ATOM    237  CD  GLN A  46       1.748 -13.894  -1.153  1.00 30.98           C      4.962
ATOM    238  OE1 GLN A  46       1.087 -14.790  -0.631  1.00 33.03           O      5.262
ATOM    239  NE2 GLN A  46       2.128 -13.933  -2.426  1.00 31.14           N      3.905
ATOM    268  CB  ILE A  50       8.843 -11.704  -0.505  1.00 21.64           C      5.224
ATOM    269  CG1 ILE A  50       8.662 -13.214  -0.693  1.00 21.32           C      5.054
ATOM    270  CG2 ILE A  50       8.481 -10.966  -1.785  1.00 22.49           C      5.199
ATOM    271  CD1 ILE A  50       7.253 -13.638  -1.053  1.00 18.47           C      5.283
ATOM    688  OE2 GLU A 106      -2.399  -6.101  -8.658  1.00 14.45           O      4.827
ATOM    690  CA  ALA A 107       0.802  -4.825  -8.274  1.00 15.71           C      4.088
ATOM    691  C   ALA A 107       1.100  -6.283  -7.927  1.00 16.04           C      4.732
ATOM    692  O   ALA A 107       2.262  -6.673  -7.813  1.00 16.71           O      4.397
ATOM    693  CB  ALA A 107       2.104  -4.029  -8.351  1.00 14.31           C      5.178
ATOM    694  N   ILE A 108       0.047  -7.083  -7.759  1.00 17.14           N      4.980
ATOM    695  CA  ILE A 108       0.206  -8.498  -7.442  1.00 18.11           C      4.210
ATOM    696  C   ILE A 108      -0.072  -9.352  -8.681  1.00 19.25           C      4.349
ATOM    697  O   ILE A 108      -0.311  -8.818  -9.769  1.00 19.33           O      4.988
ATOM    698  CB  ILE A 108      -0.740  -8.933  -6.292  1.00 18.11           C      5.224
ATOM    699  CG1 ILE A 108      -2.201  -8.797  -6.719  1.00 17.98           C      5.179
ATOM    700  CG2 ILE A 108      -0.492  -8.059  -5.067  1.00 17.68           C      5.281
ATOM    701  CD1 ILE A 108      -3.185  -9.264  -5.663  1.00 20.01           C      5.019
ATOM    702  N   VAL A 109      -0.045 -10.672  -8.509  1.00 18.58           N      4.329
ATOM    703  CA  VAL A 109      -0.265 -11.607  -9.610  1.00 17.58           C      5.067
ATOM    704  C   VAL A 109      -1.411 -11.219 -10.546  1.00 17.89           C      5.131
ATOM    705  O   VAL A 109      -2.476 -10.771 -10.107  1.00 17.55           O      4.769
ATOM    706  CB  VAL A 109      -0.507 -13.053  -9.082  1.00 17.49           C      4.756
ATOM    707  CG1 VAL A 109      -1.750 -13.102  -8.207  1.00 16.63           C      4.579
ATOM    709  N   GLU A 110      -1.170 -11.382 -11.846  1.00 18.38           N      4.994
ATOM    710  CA  GLU A 110      -2.169 -11.068 -12.861  1.00 19.05           C      4.025
ATOM    711  C   GLU A 110      -3.246 -12.157 -12.855  1.00 19.81           C      4.971
ATOM    713  CB  GLU A 110      -1.518 -10.990 -14.254  1.00 20.22           C      3.899
ATOM    714  CG  GLU A 110      -2.494 -10.605 -15.376  1.00 21.49           C      4.760
ATOM    715  CD  GLU A 110      -2.830  -9.118 -15.407  1.00 23.60           C      4.408
ATOM    716  OE1 GLU A 110      -2.917  -8.481 -14.334  1.00 22.45           O      5.011
ATOM    717  OE2 GLU A 110      -3.038  -8.587 -16.518  1.00 22.77           O      5.221
ATOM    748  CG1 VAL A 114      -4.754 -12.748  -5.802  1.00 20.88           C      4.903
ATOM    756  CD  LYS A 115      -5.429  -7.798 -10.585  1.00 16.45           C      4.900
ATOM    757  CE  LYS A 115      -4.154  -8.148 -11.345  1.00 14.85           C      4.795
ATOM    758  NZ  LYS A 115      -2.936  -7.974 -10.517  1.00 17.46           N      4.403
ATOM    782  CD1 LEU A 118      -4.974  -7.519  -1.229  1.00 23.46           C      5.108
ATOM    918  CA  ASN A 135      -1.461  -1.862 -12.247  1.00 15.72           C      5.027
ATOM    919  C   ASN A 135      -1.631  -3.045 -13.212  1.00 14.62           C      4.992
ATOM    920  O   ASN A 135      -0.681  -3.461 -13.862  1.00 14.46           O      4.438
ATOM    921  CB  ASN A 135      -0.093  -1.933 -11.550  1.00 15.29           C      5.180
ATOM    922  CG  ASN A 135       1.079  -1.899 -12.522  1.00 16.05           C      5.105
ATOM    923  OD1 ASN A 135       1.227  -0.962 -13.309  1.00 15.71           O      4.982
ATOM    924  ND2 ASN A 135       1.928  -2.917 -12.454  1.00 14.74           N      4.430
ATOM    925  N   THR A 136      -2.847  -3.582 -13.296  1.00 15.70           N      4.945
ATOM    926  CA  THR A 136      -3.116  -4.730 -14.159  1.00 16.22           C      4.952
ATOM    927  C   THR A 136      -2.724  -4.496 -15.621  1.00 16.07           C      5.286
ATOM    928  O   THR A 136      -2.895  -3.400 -16.157  1.00 17.53           O      5.113
ATOM    929  CB  THR A 136      -4.608  -5.148 -14.099  1.00 16.08           C      4.744
ATOM    930  OG1 THR A 136      -4.812  -6.304 -14.921  1.00 17.34           O      4.746
ATOM    932  N   SER A 137      -2.196  -5.541 -16.250  1.00 15.19           N      5.092
ATOM    933  CA  SER A 137      -1.759  -5.487 -17.646  1.00 15.08           C      4.992
ATOM    934  C   SER A 137      -2.893  -5.679 -18.657  1.00 15.42           C      5.170
ATOM    936  CB  SER A 137      -0.730  -6.593 -17.928  1.00 13.66           C      4.332
ATOM    937  OG  SER A 137       0.451  -6.477 -17.155  1.00 12.15           O      4.562
ATOM    938  N   SER A 138      -3.810  -6.587 -18.340  1.00 16.20           N      5.219
ATOM   1094  CG  HIS A 158      -0.597  -0.467 -17.287  1.00 11.20           C      4.996
ATOM   1096  CD2 HIS A 158       0.162  -1.476 -16.802  1.00 12.00           C      5.080
ATOM   1097  CE1 HIS A 158      -0.063  -1.796 -18.961  1.00 11.70           C      4.729
ATOM   1098  NE2 HIS A 158       0.481  -2.290 -17.863  1.00 11.20           N      4.867
ATOM   1099  N   PHE A 159       1.830   1.123 -15.026  1.00 12.32           N      4.975
ATOM   1100  CA  PHE A 159       3.219   1.524 -15.256  1.00 13.02           C      5.212
ATOM   1101  C   PHE A 159       3.930   0.601 -16.230  1.00 11.81           C      4.888
ATOM   1102  O   PHE A 159       3.429  -0.471 -16.557  1.00 11.01           O      3.905
ATOM   1110  N   PHE A 160       5.108   1.013 -16.685  1.00 11.93           N      5.195
ATOM   1111  CA  PHE A 160       5.859   0.194 -17.618  1.00 13.23           C      4.938
ATOM   1112  C   PHE A 160       7.240  -0.198 -17.129  1.00 13.89           C      5.126
ATOM   1121  N   ASN A 161       7.588  -1.442 -17.437  1.00 15.26           N      4.714
ATOM   1122  CA  ASN A 161       8.827  -2.085 -17.019  1.00 15.32           C      4.599
ATOM   1125  CB  ASN A 161       8.551  -3.594 -16.987  1.00 14.76           C      4.761
ATOM   1126  CG  ASN A 161       9.723  -4.408 -16.494  1.00 18.23           C      4.572
ATOM   1127  OD1 ASN A 161      10.680  -3.878 -15.937  1.00 20.62           O      4.916
ATOM   1128  ND2 ASN A 161       9.635  -5.721 -16.673  1.00 18.02           N      5.257
ATOM   1839  N   VAL A 253       9.856  -9.248 -19.137  1.00 14.74           N      5.122
ATOM   1840  CA  VAL A 253       8.522  -9.008 -18.590  1.00 15.68           C      4.442
ATOM   1841  C   VAL A 253       8.089 -10.110 -17.617  1.00 17.58           C      4.553
ATOM   1842  O   VAL A 253       7.479  -9.832 -16.579  1.00 17.22           O      4.454
ATOM   1843  CB  VAL A 253       7.474  -8.904 -19.734  1.00 15.72           C      4.564
ATOM   1844  CG1 VAL A 253       6.057  -8.998 -19.175  1.00 14.68           C      4.806
ATOM   1845  CG2 VAL A 253       7.650  -7.574 -20.470  1.00 14.64           C      4.735
ATOM   1846  N   GLY A 254       8.415 -11.354 -17.959  1.00 16.74           N      4.985
ATOM   1865  OD2 ASP A 256       4.913 -14.960 -12.906  1.00 23.95           O      4.389
ATOM   1870  CB  THR A 257       3.350 -11.567 -16.144  1.00 15.49           C      5.200
ATOM   1871  OG1 THR A 257       3.705 -11.518 -14.752  1.00 19.66           O      5.140
ATOM   1872  CG2 THR A 257       2.435 -10.392 -16.470  1.00 13.59           C      5.300
ATOM   1905  CG1 ILE A 261      -0.889 -10.439 -19.228  1.00 11.90           C      4.816
ATOM   1907  CD1 ILE A 261       0.164  -9.440 -19.703  1.00  7.83           C      4.774
ATOM   2158  CG  LYS A 293      10.223 -12.622 -12.823  1.00 22.90           C      4.796
ATOM   2159  CD  LYS A 293       8.845 -13.266 -12.693  1.00 20.24           C      5.038
ATOM   2160  CE  LYS A 293       7.770 -12.255 -12.413  1.00 20.94           C      3.703
ATOM   2161  NZ  LYS A 293       6.458 -12.919 -12.288  1.00 17.63           N      3.575
