# Supplementary material for: A mathematical representation of protein binding sites using structural dispersion of atoms from principal axes for classification of binding ligands
Source: PLoS One. 2021 Apr 8;16(4):e0244905. doi: 10.1371/journal.pone.0244905 (PMC8031081; doi:10.1371/journal.pone.0244905)
Supplement: S1 Data — (ZIP) [file pone.0244905.s006.zip › pdbligand5_3_906/1F1G.lig.PO4.pdb]

ATOM    267  CB  SER A  38       4.620  60.918  18.211  1.00 13.60           C      4.478
ATOM    268  OG  SER A  38       3.221  61.058  18.181  1.00 13.32           O      4.616
ATOM    279  O   ASN A  40      10.093  60.681  22.086  1.00 17.42           O      5.026
ATOM    285  CA  ALA A  41       8.228  58.667  21.918  1.00 13.53           C      4.843
ATOM    288  CB  ALA A  41       6.917  59.138  21.283  1.00 14.47           C      4.712
ATOM    292  O   GLU A  42       4.566  56.168  23.652  1.00 12.91           O      4.819
ATOM    305  NE  ARG A  43       2.914  58.121  20.412  1.00 12.15           N      4.802
ATOM    306  CZ  ARG A  43       3.150  58.993  21.396  1.00 10.79           C      4.242
ATOM    307  NH1 ARG A  43       3.376  58.636  22.662  1.00 13.15           N      3.845
ATOM    308  NH2 ARG A  43       3.192  60.285  21.088  1.00 12.11           N      3.645
ATOM    887  CA  GLY A 122      -0.196  57.538  23.344  1.00 12.41           C      5.274
ATOM    890  N   GLN A 123       1.329  56.846  25.055  1.00 12.05           N      4.689
ATOM    891  CA  GLN A 123       2.168  55.996  25.872  1.00 11.39           C      5.257
ATOM    894  CB  GLN A 123       3.145  56.803  26.716  1.00 11.07           C      4.617
ATOM    897  OE1 GLN A 123       5.624  57.907  27.261  1.00 21.45           O      5.008
