# Supplementary material for: A mathematical representation of protein binding sites using structural dispersion of atoms from principal axes for classification of binding ligands
Source: PLoS One. 2021 Apr 8;16(4):e0244905. doi: 10.1371/journal.pone.0244905 (PMC8031081; doi:10.1371/journal.pone.0244905)
Supplement: S1 Data — (ZIP) [file pone.0244905.s006.zip › pdbligand5_3_906/1F2F.lig.PO4.pdb]

ATOM     97  N   ARG A 155       0.072  -1.754   8.662  1.00 18.32           N      4.918
ATOM     98  CA  ARG A 155       1.091  -2.084   7.673  1.00 18.07           C      4.965
ATOM    101  CB  ARG A 155       1.106  -3.596   7.414  1.00 19.27           C      4.593
ATOM    102  CG  ARG A 155       2.148  -4.088   6.410  1.00 21.78           C      4.823
ATOM    103  CD  ARG A 155       2.113  -5.599   6.315  1.00 23.85           C      4.383
ATOM    104  NE  ARG A 155       3.022  -6.124   5.298  1.00 27.05           N      5.263
ATOM    105  CZ  ARG A 155       4.043  -6.951   5.534  1.00 28.24           C      5.175
ATOM    106  NH1 ARG A 155       4.321  -7.363   6.767  1.00 29.05           N      4.153
ATOM    107  NH2 ARG A 155       4.788  -7.379   4.522  1.00 28.51           N      5.221
ATOM    280  NE  ARG A 175       4.498  -1.137  10.108  1.00 13.10           N      4.841
ATOM    281  CZ  ARG A 175       4.074  -2.399  10.074  1.00 13.70           C      4.270
ATOM    282  NH1 ARG A 175       3.206  -2.844  10.972  1.00 15.04           N      3.662
ATOM    283  NH2 ARG A 175       4.555  -3.230   9.171  1.00 14.57           N      3.904
ATOM    286  C   GLU A 176       3.308  -2.813  15.568  1.00 21.49           C      5.051
ATOM    287  O   GLU A 176       2.818  -2.451  14.497  1.00 22.36           O      4.317
ATOM    293  N   SER A 177       3.565  -4.086  15.855  1.00 22.96           N      4.898
ATOM    294  CA  SER A 177       3.194  -5.164  14.939  1.00 24.74           C      4.593
ATOM    295  C   SER A 177       1.701  -5.453  15.033  1.00 26.47           C      4.741
ATOM    296  O   SER A 177       1.109  -5.352  16.110  1.00 26.81           O      4.972
ATOM    297  CB  SER A 177       3.975  -6.444  15.259  1.00 24.27           C      4.843
ATOM    298  OG  SER A 177       3.569  -7.511  14.414  1.00 23.93           O      4.069
ATOM    299  N   GLU A 178       1.102  -5.782  13.891  1.00 29.15           N      3.837
ATOM    300  CA  GLU A 178      -0.316  -6.128  13.818  1.00 31.86           C      4.568
ATOM    301  C   GLU A 178      -0.481  -7.629  14.054  1.00 33.38           C      4.978
ATOM    303  CB  GLU A 178      -0.889  -5.803  12.437  1.00 32.40           C      4.246
ATOM    304  CG  GLU A 178      -1.106  -4.337  12.142  1.00 33.02           C      4.771
ATOM    305  CD  GLU A 178      -1.944  -4.135  10.893  1.00 33.46           C      4.399
ATOM    306  OE1 GLU A 178      -1.391  -4.220   9.777  1.00 33.61           O      4.864
ATOM    308  N   THR A 179       0.498  -8.396  13.572  1.00 34.55           N      4.294
ATOM    309  CA  THR A 179       0.503  -9.854  13.661  1.00 35.40           C      5.169
ATOM    312  CB  THR A 179       1.248 -10.485  12.452  1.00 35.77           C      4.731
ATOM    313  OG1 THR A 179       2.553  -9.903  12.324  1.00 36.64           O      3.883
ATOM    314  CG2 THR A 179       0.466 -10.253  11.162  1.00 36.47           C      4.521
ATOM    315  N   THR A 180       2.038  -9.829  15.568  1.00 35.00           N      4.993
ATOM    356  CB  CYS A 185       6.986  -3.571  12.108  1.00 15.09           C      5.279
ATOM    357  SG  CYS A 185       5.865  -4.909  12.423  1.00 18.93           S      3.873
ATOM    481  CB  HIS A 201       7.700  -5.043   6.967  1.00 11.71           C      4.739
ATOM    482  CG  HIS A 201       6.804  -4.092   6.234  1.00 11.23           C      4.803
ATOM    483  ND1 HIS A 201       6.404  -2.889   6.770  1.00 12.50           N      4.860
ATOM    505  CD  LYS A 203       7.323  -9.344  14.049  1.00 23.86           C      4.907
ATOM    506  CE  LYS A 203       6.758 -10.459  13.178  1.00 25.95           C      4.728
ATOM    507  NZ  LYS A 203       5.353 -10.152  12.815  1.00 29.50           N      4.999
