# Supplementary material for: A mathematical representation of protein binding sites using structural dispersion of atoms from principal axes for classification of binding ligands
Source: PLoS One. 2021 Apr 8;16(4):e0244905. doi: 10.1371/journal.pone.0244905 (PMC8031081; doi:10.1371/journal.pone.0244905)
Supplement: S1 Data — (ZIP) [file pone.0244905.s006.zip › pdbligand5_3_906/1F3P.lig.FAD.pdb]

ATOM     58  C   LEU A  13      53.376  11.495   6.377  1.00 18.54           C      5.116
ATOM     59  O   LEU A  13      53.738  12.353   7.176  1.00 22.20           O      4.970
ATOM     60  CB  LEU A  13      51.444  12.680   5.256  1.00 15.32           C      5.261
ATOM     64  N   GLY A  14      54.213  10.606   5.855  1.00 17.50           N      4.410
ATOM     65  CA  GLY A  14      55.610  10.584   6.242  1.00 14.63           C      4.781
ATOM     66  C   GLY A  14      55.811   9.333   7.076  1.00 14.09           C      5.160
ATOM     67  O   GLY A  14      54.929   8.961   7.854  1.00 13.64           O      5.182
ATOM     68  N   ALA A  15      56.950   8.668   6.917  1.00 15.55           N      4.867
ATOM     69  CA  ALA A  15      57.214   7.449   7.670  1.00 13.81           C      4.943
ATOM     70  C   ALA A  15      58.552   7.463   8.392  1.00 15.84           C      5.146
ATOM     73  N   GLY A  16      58.872   8.596   9.000  1.00 16.41           N      5.166
ATOM     74  CA  GLY A  16      60.116   8.676   9.737  1.00 21.35           C      4.541
ATOM     75  C   GLY A  16      59.886   8.349  11.206  1.00 22.07           C      4.814
ATOM     76  O   GLY A  16      58.855   7.774  11.573  1.00 24.36           O      4.356
ATOM     77  N   LEU A  17      60.843   8.730  12.047  1.00 17.50           N      5.176
ATOM     78  CA  LEU A  17      60.774   8.494  13.489  1.00 18.16           C      4.629
ATOM     79  C   LEU A  17      59.515   9.059  14.178  1.00 19.28           C      4.795
ATOM     80  O   LEU A  17      58.958   8.437  15.095  1.00 22.24           O      4.934
ATOM     81  CB  LEU A  17      62.034   9.073  14.143  1.00 19.70           C      4.671
ATOM     82  CG  LEU A  17      62.094   9.180  15.666  1.00 19.31           C      5.131
ATOM     84  CD2 LEU A  17      63.171  10.168  16.018  1.00 24.49           C      5.238
ATOM     85  N   ALA A  18      59.072  10.237  13.750  1.00 14.76           N      4.036
ATOM     86  CA  ALA A  18      57.893  10.866  14.328  1.00 12.65           C      4.810
ATOM     87  C   ALA A  18      56.659  10.054  13.999  1.00 17.41           C      4.244
ATOM     89  CB  ALA A  18      57.732  12.267  13.789  1.00 11.19           C      4.357
ATOM     90  N   SER A  19      56.572   9.624  12.747  1.00 19.09           N      4.064
ATOM    234  CA  VAL A  38      52.371   7.066   3.495  1.00 17.11           C      5.148
ATOM    235  C   VAL A  38      53.796   7.602   3.511  1.00 19.92           C      5.172
ATOM    236  O   VAL A  38      54.025   8.746   3.918  1.00 23.61           O      4.443
ATOM    237  CB  VAL A  38      51.490   8.116   2.779  1.00 16.54           C      5.279
ATOM    238  CG1 VAL A  38      51.799   8.122   1.303  1.00 12.07           C      4.799
ATOM    240  N   GLY A  39      54.744   6.776   3.063  1.00 17.90           N      4.478
ATOM    241  CA  GLY A  39      56.144   7.168   3.027  1.00 13.86           C      4.213
ATOM    242  C   GLY A  39      56.627   7.250   1.593  1.00 17.86           C      4.037
ATOM    243  O   GLY A  39      56.554   6.263   0.851  1.00 16.02           O      4.998
ATOM    244  N   ASP A  40      57.114   8.422   1.188  1.00 21.13           N      4.709
ATOM    245  CA  ASP A  40      57.596   8.611  -0.181  1.00 18.94           C      4.799
ATOM    246  C   ASP A  40      58.861   7.798  -0.438  1.00 18.99           C      5.018
ATOM    248  CB  ASP A  40      57.848  10.095  -0.471  1.00 11.06           C      4.745
ATOM    249  CG  ASP A  40      58.949  10.680   0.383  1.00 14.40           C      5.259
ATOM    250  OD1 ASP A  40      59.273  10.101   1.437  1.00 21.69           O      4.996
ATOM    251  OD2 ASP A  40      59.499  11.731   0.009  1.00 25.59           O      4.092
ATOM    252  N   GLU A  41      59.682   7.633   0.598  1.00 18.00           N      5.139
ATOM    256  CB  GLU A  41      61.820   7.113   1.715  1.00 21.08           C      4.404
ATOM    257  CG  GLU A  41      62.749   8.309   1.613  1.00 19.50           C      5.129
ATOM    258  CD  GLU A  41      63.601   8.490   2.868  1.00 31.06           C      4.697
ATOM    259  OE1 GLU A  41      63.435   9.511   3.574  1.00 29.56           O      5.097
ATOM    260  OE2 GLU A  41      64.442   7.609   3.146  1.00 31.66           O      4.500
ATOM    312  OD2 ASP A  47      65.817   7.475  14.177  1.00 14.38           O      5.269
ATOM    313  N   ARG A  48      67.923   8.010  11.334  1.00 26.72           N      4.619
ATOM    314  CA  ARG A  48      68.962   8.781  10.669  1.00 22.56           C      5.192
ATOM    315  C   ARG A  48      70.264   9.023  11.441  1.00 26.58           C      4.876
ATOM    316  O   ARG A  48      71.338   9.113  10.836  1.00 26.25           O      4.982
ATOM    317  CB  ARG A  48      68.367  10.117  10.220  1.00 20.15           C      4.819
ATOM    318  CG  ARG A  48      67.002   9.969   9.540  1.00 18.38           C      4.690
ATOM    319  CD  ARG A  48      66.654  11.174   8.677  1.00 15.98           C      5.068
ATOM    320  NE  ARG A  48      65.293  11.104   8.159  1.00 14.33           N      3.921
ATOM    321  CZ  ARG A  48      64.965  10.651   6.954  1.00 13.76           C      4.304
ATOM    322  NH1 ARG A  48      65.897  10.216   6.117  1.00 16.58           N      4.943
ATOM    323  NH2 ARG A  48      63.696  10.626   6.586  1.00 20.16           N      3.747
ATOM    324  N   PRO A  49      70.197   9.121  12.783  1.00 25.99           N      4.810
ATOM    325  CA  PRO A  49      71.436   9.357  13.530  1.00 24.79           C      4.839
ATOM    326  C   PRO A  49      72.663   8.553  13.068  1.00 26.14           C      4.416
ATOM    327  O   PRO A  49      73.765   9.101  12.950  1.00 29.57           O      4.329
ATOM    328  CB  PRO A  49      71.034   9.064  14.973  1.00 23.93           C      5.224
ATOM    329  CG  PRO A  49      69.600   9.449  15.021  1.00 22.50           C      4.875
ATOM    330  CD  PRO A  49      69.033   9.033  13.683  1.00 26.36           C      4.832
ATOM    331  N   PRO A  50      72.496   7.245  12.816  1.00 20.24           N      5.298
ATOM    338  N   LEU A  51      73.398   7.399  10.149  1.00 22.79           N      4.885
ATOM    339  CA  LEU A  51      73.859   7.724   8.803  1.00 22.65           C      4.672
ATOM    340  C   LEU A  51      75.182   8.493   8.753  1.00 23.43           C      4.613
ATOM    342  CB  LEU A  51      72.781   8.512   8.057  1.00 21.56           C      4.914
ATOM    343  CG  LEU A  51      71.408   7.853   7.941  1.00 19.07           C      4.628
ATOM    344  CD1 LEU A  51      70.520   8.690   7.012  1.00 17.05           C      4.597
ATOM    346  N   SER A  52      75.427   9.331   9.751  1.00 28.48           N      5.072
ATOM    347  CA  SER A  52      76.651  10.118   9.796  1.00 33.36           C      4.703
ATOM    350  CB  SER A  52      76.348  11.543  10.258  1.00 34.15           C      4.704
ATOM    351  OG  SER A  52      75.565  11.541  11.442  1.00 25.51           O      4.872
ATOM    572  C   VAL A  80      54.452   7.965  -1.846  1.00 15.93           C      5.012
ATOM    573  O   VAL A  80      54.662   8.149  -0.651  1.00 20.77           O      4.271
ATOM    577  N   THR A  81      54.202   8.950  -2.702  1.00 16.88           N      4.869
ATOM    578  CA  THR A  81      54.172  10.351  -2.311  1.00 19.41           C      4.697
ATOM    579  C   THR A  81      52.742  10.918  -2.206  1.00 21.77           C      4.751
ATOM    580  O   THR A  81      51.968  10.812  -3.157  1.00 26.08           O      5.044
ATOM    581  CB  THR A  81      54.950  11.206  -3.335  1.00 19.95           C      5.021
ATOM    582  OG1 THR A  81      56.360  11.074  -3.117  1.00 25.19           O      5.078
ATOM    583  CG2 THR A  81      54.570  12.651  -3.205  1.00 17.10           C      4.476
ATOM    584  N   ALA A  82      52.401  11.511  -1.055  1.00 22.88           N      5.277
ATOM    585  CA  ALA A  82      51.086  12.134  -0.856  1.00 20.41           C      4.567
ATOM    586  C   ALA A  82      51.194  13.461  -1.592  1.00 21.57           C      4.697
ATOM    587  O   ALA A  82      51.936  14.345  -1.166  1.00 25.71           O      3.968
ATOM    588  CB  ALA A  82      50.830  12.385   0.609  1.00 22.39           C      4.300
ATOM    589  N   GLN A  83      50.461  13.603  -2.691  1.00 17.68           N      5.189
ATOM    780  C   ALA A 108      55.807  13.915   8.866  1.00 16.96           C      4.483
ATOM    781  O   ALA A 108      56.583  12.957   8.847  1.00 13.97           O      5.290
ATOM    782  CB  ALA A 108      54.754  12.837  10.834  1.00  9.77           C      5.105
ATOM    783  N   THR A 109      55.779  14.861   7.932  1.00 16.40           N      4.667
ATOM    784  CA  THR A 109      56.637  14.842   6.764  1.00 11.44           C      3.940
ATOM    785  C   THR A 109      58.042  15.405   6.962  1.00 15.89           C      5.065
ATOM    786  O   THR A 109      58.774  15.608   5.992  1.00 15.23           O      5.160
ATOM    787  CB  THR A 109      55.962  15.591   5.644  1.00  9.11           C      5.174
ATOM    788  OG1 THR A 109      55.478  16.832   6.154  1.00 13.14           O      4.724
ATOM    789  CG2 THR A 109      54.784  14.796   5.110  1.00 11.65           C      4.580
ATOM    790  N   GLY A 110      58.416  15.647   8.217  1.00 21.42           N      4.544
ATOM    791  CA  GLY A 110      59.748  16.156   8.531  1.00 17.34           C      3.996
ATOM    792  C   GLY A 110      60.230  17.338   7.713  1.00 17.90           C      4.995
ATOM    793  O   GLY A 110      59.439  18.179   7.288  1.00 24.32           O      5.268
ATOM    794  N   ALA A 111      61.540  17.408   7.502  1.00 16.67           N      4.859
ATOM    795  CA  ALA A 111      62.137  18.493   6.734  1.00 18.79           C      4.845
ATOM    796  C   ALA A 111      63.178  17.950   5.767  1.00 23.21           C      4.781
ATOM    797  O   ALA A 111      63.485  16.760   5.787  1.00 28.14           O      3.873
ATOM    923  C   LEU A 129      71.882  14.099   4.895  1.00 25.80           C      4.952
ATOM    924  O   LEU A 129      71.827  14.583   6.025  1.00 32.84           O      4.980
ATOM    925  CB  LEU A 129      74.348  13.979   5.065  1.00 21.27           C      5.100
ATOM    926  CG  LEU A 129      74.841  12.548   5.320  1.00 21.34           C      4.770
ATOM    927  CD1 LEU A 129      75.500  12.473   6.695  1.00 16.65           C      4.121
ATOM    928  CD2 LEU A 129      73.689  11.563   5.216  1.00 13.84           C      4.415
ATOM    929  N   ARG A 130      70.844  13.531   4.298  1.00 24.24           N      4.785
ATOM    930  CA  ARG A 130      69.565  13.429   4.983  1.00 24.46           C      3.944
ATOM    931  C   ARG A 130      69.027  12.006   4.937  1.00 23.76           C      4.227
ATOM    932  O   ARG A 130      68.511  11.506   5.932  1.00 18.78           O      5.263
ATOM    933  CB  ARG A 130      68.548  14.394   4.360  1.00 21.81           C      4.826
ATOM    934  CG  ARG A 130      67.192  14.421   5.055  1.00 20.18           C      4.724
ATOM    935  CD  ARG A 130      67.223  15.327   6.282  1.00 27.53           C      4.133
ATOM    936  NE  ARG A 130      66.003  15.250   7.085  1.00 20.29           N      5.181
ATOM    937  CZ  ARG A 130      65.905  15.698   8.336  1.00 26.32           C      5.014
ATOM    938  NH1 ARG A 130      66.957  16.257   8.928  1.00 16.71           N      4.739
ATOM    939  NH2 ARG A 130      64.754  15.590   8.995  1.00 26.89           N      4.011
ATOM   1132  CG1 ILE A 156      73.765  15.993   9.384  1.00 29.43           C      4.677
ATOM   1134  CD1 ILE A 156      72.738  16.117   8.291  1.00 33.32           C      5.183
ATOM   1153  CD  GLU A 159      76.318  14.102  14.760  1.00 30.79           C      5.244
ATOM   1154  OE1 GLU A 159      75.803  13.148  14.130  1.00 34.65           O      4.954
ATOM   1155  OE2 GLU A 159      75.681  14.825  15.561  1.00 27.41           O      4.635
ATOM   1739  O   ASN A 240      56.107  19.222   4.759  1.00 18.10           O      5.260
ATOM   1740  CB  ASN A 240      58.555  18.324   4.009  1.00 10.50           C      4.397
ATOM   1741  CG  ASN A 240      59.980  17.970   3.576  1.00  8.04           C      4.450
ATOM   1742  OD1 ASN A 240      60.539  16.968   4.007  1.00 17.20           O      4.776
ATOM   1762  CG  LEU A 243      50.749  17.755   0.639  1.00 18.66           C      4.934
ATOM   1763  CD1 LEU A 243      51.847  18.007  -0.386  1.00 19.66           C      4.514
ATOM   1764  CD2 LEU A 243      50.793  16.322   1.138  1.00  9.26           C      5.117
ATOM   1961  C   LEU A 271      55.688  16.295  13.816  1.00 24.35           C      5.055
ATOM   1962  O   LEU A 271      55.761  16.135  12.593  1.00 26.78           O      4.613
ATOM   1967  N   GLY A 272      56.751  16.326  14.623  1.00 25.42           N      4.612
ATOM   1968  CA  GLY A 272      58.100  16.142  14.108  1.00 23.75           C      5.239
ATOM   1969  C   GLY A 272      58.825  17.401  13.649  1.00 23.48           C      4.950
ATOM   1970  O   GLY A 272      58.514  18.515  14.075  1.00 23.39           O      4.807
ATOM   1971  N   ASP A 273      59.802  17.202  12.768  1.00 24.47           N      4.603
ATOM   1972  CA  ASP A 273      60.633  18.277  12.214  1.00 26.35           C      5.009
ATOM   1973  C   ASP A 273      59.822  19.314  11.432  1.00 25.19           C      4.867
ATOM   1975  CB  ASP A 273      61.690  17.687  11.251  1.00 25.06           C      5.065
ATOM   1976  CG  ASP A 273      62.926  17.150  11.964  1.00 20.30           C      5.184
ATOM   1977  OD1 ASP A 273      62.876  16.971  13.197  1.00 17.98           O      3.870
ATOM   1978  OD2 ASP A 273      63.949  16.899  11.284  1.00 16.57           O      5.118
ATOM   1979  N   VAL A 274      58.710  18.863  10.865  1.00 21.36           N      4.700
ATOM   2108  CA  GLU A 289      64.419  19.436  15.120  1.00 33.56           C      4.662
ATOM   2109  C   GLU A 289      65.275  18.330  15.719  1.00 31.31           C      5.093
ATOM   2110  O   GLU A 289      66.293  17.944  15.140  1.00 28.74           O      4.758
ATOM   2111  CB  GLU A 289      65.143  20.038  13.904  1.00 32.72           C      5.183
ATOM   2116  N   THR A 290      64.845  17.786  16.853  1.00 28.21           N      5.213
ATOM   2117  CA  THR A 290      65.616  16.734  17.498  1.00 22.14           C      4.399
ATOM   2118  C   THR A 290      64.969  15.364  17.581  1.00 19.31           C      4.358
ATOM   2119  O   THR A 290      63.750  15.229  17.650  1.00 19.93           O      5.156
ATOM   2120  CB  THR A 290      65.990  17.128  18.916  1.00 24.47           C      4.988
ATOM   2121  OG1 THR A 290      64.794  17.228  19.705  1.00 21.19           O      5.049
ATOM   2122  CG2 THR A 290      66.750  18.446  18.911  1.00  3.84           C      4.521
ATOM   2123  N   TRP A 291      65.820  14.348  17.582  1.00 13.51           N      3.393
ATOM   2124  CA  TRP A 291      65.391  12.971  17.687  1.00 14.17           C      3.992
ATOM   2125  C   TRP A 291      64.407  12.843  18.869  1.00 14.73           C      4.698
ATOM   2127  CB  TRP A 291      66.634  12.089  17.902  1.00 20.39           C      3.493
ATOM   2128  CG  TRP A 291      66.382  10.611  17.919  1.00 30.04           C      4.656
ATOM   2129  CD1 TRP A 291      66.461   9.758  16.861  1.00 33.71           C      5.052
ATOM   2137  N   SER A 292      64.779  13.396  20.020  1.00 19.14           N      4.465
ATOM   2152  CA  ALA A 294      60.349  13.528  16.989  1.00 22.52           C      5.044
ATOM   2155  CB  ALA A 294      61.357  12.973  15.985  1.00 18.19           C      4.941
ATOM   2329  O   TRP A 318      67.172  16.860  22.614  1.00 31.60           O      5.138
ATOM   2341  CA  TYR A 319      69.795  16.195  22.176  1.00 24.41           C      5.212
ATOM   2342  C   TYR A 319      71.269  15.886  22.431  1.00 26.57           C      4.962
ATOM   2344  CB  TYR A 319      69.624  16.919  20.843  1.00 19.24           C      4.453
ATOM   2345  CG  TYR A 319      70.576  18.082  20.680  1.00 24.26           C      5.297
ATOM   2346  CD1 TYR A 319      71.818  17.910  20.065  1.00 16.39           C      5.246
ATOM   2352  N   TRP A 320      71.788  14.880  21.739  1.00 26.30           N      4.980
ATOM   2353  CA  TRP A 320      73.180  14.482  21.879  1.00 21.98           C      4.942
ATOM   2354  C   TRP A 320      73.853  14.651  20.517  1.00 26.68           C      4.357
ATOM   2355  O   TRP A 320      73.188  14.946  19.517  1.00 27.06           O      4.397
ATOM   2356  CB  TRP A 320      73.254  13.014  22.310  1.00 16.30           C      5.281
ATOM   2357  CG  TRP A 320      72.968  12.044  21.180  1.00 22.78           C      4.392
ATOM   2358  CD1 TRP A 320      73.891  11.355  20.442  1.00 20.01           C      4.708
ATOM   2359  CD2 TRP A 320      71.681  11.711  20.621  1.00 19.74           C      4.556
ATOM   2360  NE1 TRP A 320      73.263  10.621  19.459  1.00 27.29           N      4.227
ATOM   2361  CE2 TRP A 320      71.910  10.819  19.545  1.00 20.54           C      4.597
ATOM   2362  CE3 TRP A 320      70.359  12.081  20.924  1.00 17.37           C      4.116
ATOM   2363  CZ2 TRP A 320      70.866  10.288  18.766  1.00 20.96           C      5.001
ATOM   2364  CZ3 TRP A 320      69.315  11.551  20.147  1.00 18.73           C      4.714
ATOM   2365  CH2 TRP A 320      69.580  10.664  19.080  1.00 15.78           C      4.539
ATOM   2366  N   SER A 321      75.170  14.476  20.479  1.00 25.57           N      4.740
ATOM   2367  CA  SER A 321      75.921  14.557  19.224  1.00 25.97           C      5.286
ATOM   2370  CB  SER A 321      76.202  16.002  18.821  1.00 24.29           C      5.268
ATOM   2372  N   ASP A 322      77.419  12.779  18.582  1.00 28.34           N      5.044
