# Supplementary material for: A mathematical representation of protein binding sites using structural dispersion of atoms from principal axes for classification of binding ligands
Source: PLoS One. 2021 Apr 8;16(4):e0244905. doi: 10.1371/journal.pone.0244905 (PMC8031081; doi:10.1371/journal.pone.0244905)
Supplement: S1 Data — (ZIP) [file pone.0244905.s006.zip › pdbligand5_3_906/1F4T.lig.HEM.pdb]

ATOM    301  CD2 LEU A  33      57.088   9.926  19.903  1.00 33.29           C      4.988
ATOM    366  OG  SER A  41      59.671   8.514  13.312  1.00 31.78           O      5.121
ATOM    592  CA  MET A  68      62.956  14.631   8.167  1.00 30.31           C      5.270
ATOM    593  C   MET A  68      61.951  14.008   9.146  1.00 30.23           C      5.249
ATOM    594  O   MET A  68      62.267  13.033   9.834  1.00 30.33           O      4.498
ATOM    595  CB  MET A  68      63.843  15.630   8.922  1.00 31.18           C      4.555
ATOM    596  CG  MET A  68      63.065  16.769   9.576  1.00 31.11           C      5.272
ATOM    597  SD  MET A  68      64.123  17.986  10.432  1.00 32.58           S      5.233
ATOM    598  CE  MET A  68      64.280  19.238   9.177  1.00 32.43           C      4.416
ATOM    599  N   LEU A  69      60.749  14.571   9.217  1.00 29.55           N      4.634
ATOM    600  CA  LEU A  69      59.726  14.049  10.130  1.00 29.52           C      4.488
ATOM    601  C   LEU A  69      59.461  12.561   9.886  1.00 29.44           C      4.377
ATOM    602  O   LEU A  69      59.225  11.796  10.829  1.00 30.09           O      5.024
ATOM    603  CB  LEU A  69      58.427  14.839   9.974  1.00 29.73           C      5.251
ATOM    604  CG  LEU A  69      57.265  14.432  10.883  1.00 29.97           C      5.220
ATOM    605  CD1 LEU A  69      57.602  14.694  12.346  1.00 30.14           C      4.200
ATOM    655  CG  HIS A  76      66.442  12.076  11.859  1.00 37.02           C      4.987
ATOM    656  ND1 HIS A  76      65.272  12.789  11.706  1.00 36.26           N      4.546
ATOM    657  CD2 HIS A  76      66.984  12.488  13.029  1.00 35.43           C      4.770
ATOM    658  CE1 HIS A  76      65.116  13.599  12.737  1.00 36.13           C      5.068
ATOM    659  NE2 HIS A  76      66.142  13.436  13.554  1.00 36.43           N      4.524
ATOM    689  CB  ARG A  80      67.770  17.086  11.580  1.00 38.22           C      4.762
ATOM    690  CG  ARG A  80      67.616  17.994  12.788  1.00 38.25           C      4.612
ATOM    691  CD  ARG A  80      66.589  17.468  13.760  1.00 38.40           C      4.871
ATOM    692  NE  ARG A  80      66.452  18.368  14.901  1.00 38.28           N      5.018
ATOM    693  CZ  ARG A  80      65.436  18.352  15.755  1.00 38.35           C      4.410
ATOM    694  NH1 ARG A  80      64.449  17.477  15.603  1.00 38.04           N      4.829
ATOM    695  NH2 ARG A  80      65.408  19.215  16.764  1.00 37.46           N      5.211
ATOM    745  CE1 PHE A  87      62.557  26.322  13.803  1.00 42.25           C      4.934
ATOM    746  CE2 PHE A  87      62.765  28.603  13.065  1.00 42.64           C      4.877
ATOM    747  CZ  PHE A  87      62.239  27.330  12.895  1.00 42.27           C      5.158
ATOM   1088  CB  ILE A 130      57.383  30.937   9.711  1.00 30.64           C      5.171
ATOM   1089  CG1 ILE A 130      58.294  29.883   9.090  1.00 31.44           C      4.527
ATOM   1091  CD1 ILE A 130      59.505  29.552   9.940  1.00 28.26           C      5.188
ATOM   1686  C   LEU A 205      58.342  22.879   7.309  1.00 27.69           C      5.200
ATOM   1687  O   LEU A 205      57.650  23.191   8.276  1.00 26.58           O      5.037
ATOM   1688  CB  LEU A 205      58.893  20.509   6.689  1.00 26.97           C      4.896
ATOM   1689  CG  LEU A 205      58.706  19.765   8.018  1.00 26.18           C      4.665
ATOM   1690  CD1 LEU A 205      57.410  18.940   7.978  1.00 27.75           C      5.262
ATOM   1691  CD2 LEU A 205      59.879  18.840   8.263  1.00 27.77           C      4.444
ATOM   1693  CA  LEU A 206      59.899  24.679   7.782  1.00 28.59           C      4.905
ATOM   1694  C   LEU A 206      58.963  25.880   7.690  1.00 28.92           C      4.889
ATOM   1695  O   LEU A 206      58.646  26.515   8.694  1.00 29.19           O      4.064
ATOM   1699  CD2 LEU A 206      62.502  23.609   8.947  1.00 29.36           C      4.431
ATOM   1718  C   ALA A 209      53.941  23.371  10.524  1.00 30.19           C      5.175
ATOM   1721  N   GLY A 210      54.673  24.405  10.924  1.00 28.57           N      5.141
ATOM   1722  CA  GLY A 210      54.530  24.885  12.283  1.00 27.76           C      4.256
ATOM   1723  C   GLY A 210      53.469  25.939  12.538  1.00 27.22           C      4.765
ATOM   1724  O   GLY A 210      53.225  26.288  13.691  1.00 27.98           O      4.245
ATOM   1743  CA  THR A 213      50.227  24.068  15.745  1.00 25.48           C      5.208
ATOM   1744  C   THR A 213      50.514  25.249  16.670  1.00 24.65           C      5.269
ATOM   1745  O   THR A 213      49.984  25.316  17.771  1.00 24.99           O      4.791
ATOM   1746  CB  THR A 213      51.408  23.066  15.831  1.00 25.98           C      4.372
ATOM   1747  OG1 THR A 213      52.553  23.600  15.153  1.00 27.58           O      3.328
ATOM   1748  CG2 THR A 213      51.021  21.730  15.221  1.00 27.46           C      5.239
ATOM   1749  N   THR A 214      51.355  26.182  16.236  1.00 25.35           N      4.841
ATOM   1750  CA  THR A 214      51.651  27.334  17.085  1.00 24.07           C      5.295
ATOM   1751  C   THR A 214      50.384  28.155  17.306  1.00 23.54           C      5.180
ATOM   1752  O   THR A 214      50.145  28.656  18.401  1.00 23.82           O      5.282
ATOM   1753  CB  THR A 214      52.756  28.220  16.478  1.00 24.86           C      5.151
ATOM   1754  OG1 THR A 214      53.947  27.443  16.336  1.00 25.08           O      3.872
ATOM   1771  N   LEU A 217      48.463  26.472  19.947  1.00 25.18           N      5.142
ATOM   1772  CA  LEU A 217      49.035  26.682  21.277  1.00 25.19           C      4.944
ATOM   1775  CB  LEU A 217      50.569  26.687  21.244  1.00 24.75           C      4.818
ATOM   1776  CG  LEU A 217      51.206  27.143  22.572  1.00 26.52           C      4.319
ATOM   1777  CD1 LEU A 217      50.791  26.218  23.703  1.00 26.22           C      4.934
ATOM   1778  CD2 LEU A 217      52.732  27.156  22.446  1.00 27.73           C      5.118
ATOM   2045  CD2 LEU A 248      53.019  23.348  23.693  1.00 23.56           C      4.452
ATOM   2082  N   PRO A 253      48.623  20.807  21.163  1.00 22.92           N      4.776
ATOM   2083  CA  PRO A 253      48.249  21.098  19.778  1.00 24.16           C      4.908
ATOM   2084  C   PRO A 253      48.249  19.813  18.965  1.00 23.64           C      5.186
ATOM   2086  CB  PRO A 253      49.330  22.076  19.329  1.00 22.44           C      4.721
ATOM   2087  CG  PRO A 253      49.567  22.866  20.613  1.00 23.72           C      5.011
ATOM   2088  CD  PRO A 253      49.660  21.746  21.634  1.00 23.04           C      3.999
ATOM   2089  N   VAL A 254      49.193  18.932  19.276  1.00 24.27           N      4.645
ATOM   2093  CB  VAL A 254      50.687  17.407  18.019  1.00 24.68           C      4.678
ATOM   2094  CG1 VAL A 254      50.689  16.122  17.183  1.00 24.77           C      4.730
ATOM   2095  CG2 VAL A 254      51.094  18.598  17.147  1.00 25.09           C      3.970
ATOM   2116  CA  THR A 257      51.910  10.743  16.589  1.00 27.83           C      5.090
ATOM   2119  CB  THR A 257      53.331  11.313  16.785  1.00 27.37           C      4.485
ATOM   2120  OG1 THR A 257      54.017  11.284  15.527  1.00 27.52           O      4.012
ATOM   2121  CG2 THR A 257      54.100  10.518  17.809  1.00 26.19           C      4.877
ATOM   2122  N   VAL A 258      52.693   8.905  15.201  1.00 29.09           N      5.059
ATOM   2125  O   VAL A 258      55.085   7.594  14.272  1.00 28.18           O      4.875
ATOM   2136  NE  ARG A 259      58.562   7.592  16.332  1.00 29.32           N      5.010
ATOM   2137  CZ  ARG A 259      58.141   8.854  16.280  1.00 29.31           C      4.231
ATOM   2138  NH1 ARG A 259      57.018   9.166  15.650  1.00 27.76           N      5.226
ATOM   2139  NH2 ARG A 259      58.874   9.815  16.830  1.00 28.54           N      5.161
ATOM   2334  CD1 ILE A 282      53.079  13.866  20.840  1.00 27.32           C      3.966
ATOM   2542  O   LEU A 308      54.978  15.286  23.188  1.00 27.51           O      4.694
ATOM   2548  CA  SER A 309      53.785  17.786  23.399  1.00 26.67           C      5.156
ATOM   2549  C   SER A 309      54.663  18.188  22.210  1.00 27.45           C      4.471
ATOM   2550  O   SER A 309      54.151  18.531  21.144  1.00 26.14           O      3.426
ATOM   2551  CB  SER A 309      53.088  19.015  23.979  1.00 26.18           C      4.829
ATOM   2553  N   PHE A 310      55.978  18.152  22.396  1.00 27.31           N      4.780
ATOM   2554  CA  PHE A 310      56.909  18.463  21.322  1.00 27.27           C      4.072
ATOM   2555  C   PHE A 310      57.586  17.166  20.933  1.00 27.86           C      4.643
ATOM   2556  O   PHE A 310      58.496  17.155  20.112  1.00 27.44           O      5.113
ATOM   2557  CB  PHE A 310      57.977  19.462  21.770  1.00 26.01           C      4.928
ATOM   2558  CG  PHE A 310      57.482  20.867  21.859  1.00 24.22           C      4.913
ATOM   2559  CD1 PHE A 310      56.948  21.497  20.741  1.00 23.38           C      4.036
ATOM   2561  CE1 PHE A 310      56.471  22.802  20.814  1.00 22.52           C      4.689
ATOM   2563  CZ  PHE A 310      56.529  23.489  22.025  1.00 22.31           C      4.704
ATOM   2564  N   GLY A 311      57.127  16.067  21.524  1.00 28.55           N      4.765
ATOM   2565  CA  GLY A 311      57.720  14.778  21.227  1.00 28.32           C      4.890
ATOM   2580  C   ILE A 314      64.814  13.400  17.028  1.00 30.15           C      5.178
ATOM   2581  O   ILE A 314      65.294  14.292  16.326  1.00 31.71           O      4.551
ATOM   2586  N   HIS A 315      63.501  13.189  17.112  1.00 29.31           N      4.899
ATOM   2587  CA  HIS A 315      62.549  14.007  16.350  1.00 28.56           C      5.174
ATOM   2588  C   HIS A 315      61.947  15.167  17.141  1.00 28.92           C      4.869
ATOM   2589  O   HIS A 315      61.067  15.870  16.636  1.00 29.21           O      3.636
ATOM   2590  CB  HIS A 315      61.405  13.143  15.804  1.00 27.86           C      4.512
ATOM   2591  CG  HIS A 315      61.821  12.195  14.724  1.00 26.88           C      4.955
ATOM   2592  ND1 HIS A 315      62.065  12.603  13.430  1.00 26.58           N      5.228
ATOM   2593  CD2 HIS A 315      62.076  10.865  14.755  1.00 26.95           C      4.836
ATOM   2594  CE1 HIS A 315      62.454  11.564  12.710  1.00 26.57           C      4.443
ATOM   2595  NE2 HIS A 315      62.470  10.498  13.490  1.00 24.81           N      4.749
ATOM   2596  N   LEU A 316      62.411  15.359  18.374  1.00 28.99           N      5.134
ATOM   2597  CA  LEU A 316      61.931  16.442  19.232  1.00 29.52           C      5.176
ATOM   2598  C   LEU A 316      61.779  17.712  18.397  1.00 28.99           C      4.739
ATOM   2599  O   LEU A 316      62.736  18.183  17.786  1.00 30.09           O      5.116
ATOM   2604  N   CYS A 317      60.571  18.266  18.385  1.00 29.12           N      3.995
ATOM   2605  CA  CYS A 317      60.248  19.457  17.596  1.00 29.13           C      3.541
ATOM   2606  C   CYS A 317      61.351  20.479  17.369  1.00 29.62           C      4.590
ATOM   2608  CB  CYS A 317      59.058  20.194  18.195  1.00 28.12           C      4.005
ATOM   2609  SG  CYS A 317      58.694  21.720  17.305  1.00 28.54           S      4.529
ATOM   2610  N   LEU A 318      61.740  20.634  16.109  1.00 29.11           N      4.479
ATOM   2611  CA  LEU A 318      62.772  21.589  15.745  1.00 29.33           C      4.829
ATOM   2612  C   LEU A 318      62.319  22.997  16.089  1.00 29.18           C      4.700
ATOM   2614  CB  LEU A 318      63.064  21.512  14.245  1.00 28.92           C      4.482
ATOM   2615  CG  LEU A 318      64.071  22.539  13.719  1.00 28.64           C      5.113
ATOM   2617  CD2 LEU A 318      64.147  22.475  12.205  1.00 28.72           C      5.023
ATOM   2618  N   GLY A 319      61.019  23.245  15.970  1.00 28.00           N      3.789
ATOM   2619  CA  GLY A 319      60.491  24.567  16.250  1.00 28.07           C      4.867
ATOM   2620  C   GLY A 319      60.080  24.898  17.674  1.00 27.41           C      4.725
ATOM   2621  O   GLY A 319      59.591  25.998  17.925  1.00 27.77           O      4.717
ATOM   2622  N   ALA A 320      60.278  23.968  18.601  1.00 27.26           N      5.166
ATOM   2636  C   LEU A 322      58.738  29.461  18.825  1.00 27.24           C      5.233
ATOM   2638  CB  LEU A 322      60.293  29.296  16.896  1.00 26.81           C      4.794
ATOM   2639  CG  LEU A 322      59.505  30.340  16.099  1.00 27.19           C      4.765
ATOM   2641  CD2 LEU A 322      59.596  30.045  14.622  1.00 27.63           C      4.431
ATOM   2642  N   ALA A 323      58.126  28.279  18.867  1.00 26.99           N      4.506
ATOM   2643  CA  ALA A 323      56.721  28.183  19.236  1.00 26.49           C      5.252
ATOM   2646  CB  ALA A 323      56.267  26.743  19.177  1.00 25.75           C      4.053
