# Supplementary material for: A mathematical representation of protein binding sites using structural dispersion of atoms from principal axes for classification of binding ligands
Source: PLoS One. 2021 Apr 8;16(4):e0244905. doi: 10.1371/journal.pone.0244905 (PMC8031081; doi:10.1371/journal.pone.0244905)
Supplement: S1 Data — (ZIP) [file pone.0244905.s006.zip › pdbligand5_3_906/1F5V.lig.FMN.pdb]

ATOM     75  C   HIS A  11     -11.124 -11.648   1.906  1.00  5.95           C      4.742
ATOM     76  O   HIS A  11     -10.771 -12.102   2.995  1.00  6.23           O      4.957
ATOM     78  CG  HIS A  11      -9.416  -9.695   1.141  1.00  4.06           C      5.277
ATOM     79  ND1 HIS A  11      -9.243  -9.693  -0.227  1.00  4.00           N      4.846
ATOM     80  CD2 HIS A  11      -8.292 -10.245   1.661  1.00  4.14           C      4.088
ATOM     81  CE1 HIS A  11      -8.069 -10.224  -0.521  1.00  4.00           C      4.844
ATOM     82  NE2 HIS A  11      -7.472 -10.568   0.606  1.00  4.28           N      4.834
ATOM     83  N   ARG A  12     -10.940 -12.279   0.750  1.00  7.21           N      5.250
ATOM     84  CA  ARG A  12     -10.233 -13.550   0.620  1.00  6.28           C      4.450
ATOM     85  C   ARG A  12      -9.492 -13.408  -0.704  1.00  5.62           C      4.525
ATOM     86  O   ARG A  12     -10.035 -12.846  -1.658  1.00  4.00           O      4.903
ATOM     87  CB  ARG A  12     -11.177 -14.752   0.492  1.00  8.45           C      4.476
ATOM     88  CG  ARG A  12     -11.825 -15.244   1.775  1.00 12.97           C      5.041
ATOM     94  N   SER A  13      -8.259 -13.896  -0.770  1.00  5.31           N      4.998
ATOM     95  CA  SER A  13      -7.516 -13.835  -2.023  1.00  4.75           C      4.545
ATOM     96  C   SER A  13      -8.143 -14.892  -2.924  1.00  5.18           C      4.607
ATOM     97  O   SER A  13      -8.357 -16.034  -2.504  1.00  5.45           O      4.456
ATOM     98  CB  SER A  13      -6.031 -14.145  -1.804  1.00  5.79           C      4.469
ATOM     99  OG  SER A  13      -5.335 -13.053  -1.217  1.00  4.90           O      5.221
ATOM    113  CG  ARG A  15      -5.154 -17.529  -5.512  1.00  5.89           C      4.564
ATOM    114  CD  ARG A  15      -4.104 -18.331  -4.746  1.00  6.68           C      5.139
ATOM    115  NE  ARG A  15      -3.411 -17.513  -3.750  1.00  4.72           N      3.840
ATOM    116  CZ  ARG A  15      -3.873 -17.242  -2.531  1.00  4.00           C      3.965
ATOM    117  NH1 ARG A  15      -5.045 -17.726  -2.134  1.00  4.18           N      5.243
ATOM    118  NH2 ARG A  15      -3.153 -16.493  -1.702  1.00  4.00           N      3.194
ATOM    512  CG  GLN A  67       2.020 -17.934  -8.823  1.00  4.84           C      4.949
ATOM    513  CD  GLN A  67       1.936 -16.816  -7.803  1.00  4.23           C      4.582
ATOM    514  OE1 GLN A  67       0.864 -16.525  -7.273  1.00  6.08           O      4.864
ATOM    515  NE2 GLN A  67       3.071 -16.192  -7.513  1.00  6.18           N      4.928
ATOM    533  CE1 HIS A  69      -1.760 -16.811  -8.346  1.00  6.59           C      4.731
ATOM    534  NE2 HIS A  69      -1.890 -18.126  -8.363  1.00  8.54           N      5.248
ATOM    958  CB  VAL A 127      -4.876 -13.055  -5.566  1.00  4.00           C      5.151
ATOM    960  CG2 VAL A 127      -3.707 -13.513  -4.689  1.00  4.00           C      3.630
ATOM    961  N   TYR A 128      -3.008 -10.321  -4.958  1.00  4.00           N      5.152
ATOM    962  CA  TYR A 128      -1.764  -9.649  -5.284  1.00  4.00           C      4.831
ATOM    963  C   TYR A 128      -0.760 -10.711  -5.682  1.00  4.38           C      4.904
ATOM    964  O   TYR A 128      -0.871 -11.861  -5.264  1.00  4.00           O      3.723
ATOM    965  CB  TYR A 128      -1.242  -8.879  -4.077  1.00  4.00           C      4.936
ATOM    966  CG  TYR A 128      -2.100  -7.697  -3.705  1.00  4.00           C      4.916
ATOM    967  CD1 TYR A 128      -2.668  -7.594  -2.435  1.00  4.00           C      5.269
ATOM    969  CE1 TYR A 128      -3.434  -6.488  -2.080  1.00  4.00           C      4.836
ATOM    973  N   ILE A 129       0.223 -10.319  -6.486  1.00  4.00           N      4.472
ATOM    974  CA  ILE A 129       1.249 -11.246  -6.937  1.00  4.00           C      4.662
ATOM    975  C   ILE A 129       2.649 -10.696  -6.675  1.00  4.00           C      4.189
ATOM    976  O   ILE A 129       3.235 -10.012  -7.517  1.00  4.00           O      4.541
ATOM    977  CB  ILE A 129       1.090 -11.558  -8.451  1.00  4.00           C      5.290
ATOM    978  CG1 ILE A 129      -0.293 -12.157  -8.723  1.00  4.00           C      5.197
ATOM    979  CG2 ILE A 129       2.178 -12.526  -8.912  1.00  4.50           C      5.194
ATOM    980  CD1 ILE A 129      -0.542 -13.502  -8.042  1.00  4.00           C      5.203
ATOM    981  N   GLY A 130       3.175 -10.992  -5.492  1.00  4.00           N      5.014
ATOM    982  CA  GLY A 130       4.507 -10.548  -5.139  1.00  4.00           C      4.739
ATOM    983  C   GLY A 130       5.543 -11.392  -5.858  1.00  4.70           C      5.047
ATOM    984  O   GLY A 130       6.702 -10.997  -5.967  1.00  4.00           O      5.191
ATOM    985  N   GLY A 131       5.115 -12.556  -6.348  1.00  4.00           N      4.295
ATOM    986  CA  GLY A 131       6.007 -13.457  -7.061  1.00  5.35           C      5.140
ATOM    987  C   GLY A 131       6.667 -12.782  -8.253  1.00  7.36           C      5.196
ATOM   1006  NH1 ARG A 133       6.783  -7.604  -3.662  1.00  4.00           N      5.193
ATOM   1162  CB  PHE A 153       2.981  -6.843  -5.973  1.00  4.00           C      4.783
ATOM   1163  CG  PHE A 153       2.251  -5.589  -5.564  1.00  4.00           C      5.272
ATOM   1164  CD1 PHE A 153       0.983  -5.311  -6.055  1.00  4.00           C      5.225
ATOM   1165  CD2 PHE A 153       2.868  -4.654  -4.741  1.00  4.00           C      4.452
ATOM   1167  CE2 PHE A 153       2.235  -3.453  -4.417  1.00  4.00           C      5.064
ATOM   1264  N   LYS A 167      -9.013 -16.376   6.402  1.00  7.60           N      4.865
ATOM   1265  CA  LYS A 167      -7.826 -16.819   7.127  1.00  7.56           C      5.284
ATOM   1267  O   LYS A 167      -7.442 -14.703   8.200  1.00  6.65           O      5.025
ATOM   1268  CB  LYS A 167      -6.580 -16.720   6.233  1.00  9.78           C      4.970
ATOM   1269  CG  LYS A 167      -5.355 -17.415   6.814  1.00 11.55           C      5.238
ATOM   1270  CD  LYS A 167      -4.081 -17.159   6.005  1.00 14.08           C      4.926
ATOM   1271  CE  LYS A 167      -4.064 -17.873   4.666  1.00 16.44           C      4.691
ATOM   1272  NZ  LYS A 167      -2.738 -17.703   3.991  1.00 13.07           N      4.937
ATOM   1287  NE  ARG A 169      -5.155 -11.118   7.124  1.00  6.80           N      4.734
ATOM   1288  CZ  ARG A 169      -5.789 -11.711   6.116  1.00  5.93           C      3.931
ATOM   1289  NH1 ARG A 169      -6.408 -12.870   6.288  1.00  4.95           N      3.994
ATOM   1290  NH2 ARG A 169      -5.811 -11.126   4.927  1.00  4.00           N      4.712
ATOM   2170  O   ALA B  36      -7.797  -8.390   4.723  1.00  4.00           O      4.990
ATOM   2179  N   SER B  38      -4.638  -7.924   2.911  1.00  4.00           N      5.162
ATOM   2180  CA  SER B  38      -3.814  -9.017   2.393  1.00  4.00           C      5.114
ATOM   2181  C   SER B  38      -2.443  -8.917   3.057  1.00  4.00           C      4.618
ATOM   2182  O   SER B  38      -2.028  -7.835   3.470  1.00  4.00           O      4.930
ATOM   2183  CB  SER B  38      -3.647  -8.888   0.873  1.00  4.00           C      4.234
ATOM   2184  OG  SER B  38      -4.883  -9.040   0.195  1.00  4.00           O      5.244
ATOM   2185  N   SER B  39      -1.734 -10.039   3.136  1.00  4.00           N      4.372
ATOM   2186  CA  SER B  39      -0.416 -10.066   3.770  1.00  4.00           C      4.558
ATOM   2187  C   SER B  39       0.556 -10.939   2.981  1.00  4.00           C      5.052
ATOM   2188  O   SER B  39       0.289 -12.115   2.745  1.00  4.00           O      4.460
ATOM   2189  CB  SER B  39      -0.539 -10.606   5.198  1.00  4.00           C      4.752
ATOM   2191  N   SER B  40       1.687 -10.359   2.588  1.00  4.00           N      5.286
ATOM   2192  CA  SER B  40       2.700 -11.076   1.812  1.00  4.00           C      4.675
ATOM   2193  C   SER B  40       3.233 -12.286   2.559  1.00  4.00           C      5.222
ATOM   2195  CB  SER B  40       3.877 -10.156   1.498  1.00  4.00           C      5.022
ATOM   2196  OG  SER B  40       3.479  -9.076   0.676  1.00  4.00           O      4.535
ATOM   2197  N   SER B  41       3.105 -13.463   1.947  1.00  4.00           N      5.163
ATOM   2198  CA  SER B  41       3.582 -14.708   2.549  1.00  4.04           C      5.115
ATOM   2203  N   PHE B  42       1.864 -14.214   4.164  1.00  4.00           N      5.088
ATOM   2204  CA  PHE B  42       1.183 -14.206   5.452  1.00  4.00           C      4.651
ATOM   2207  CB  PHE B  42       0.446 -15.530   5.686  1.00  4.33           C      4.533
ATOM   2208  CG  PHE B  42      -0.722 -15.410   6.629  1.00  4.00           C      4.622
ATOM   2209  CD1 PHE B  42      -1.700 -14.447   6.417  1.00  4.00           C      3.915
ATOM   2211  CE1 PHE B  42      -2.791 -14.331   7.274  1.00  4.00           C      4.683
ATOM   2213  CZ  PHE B  42      -2.909 -15.187   8.355  1.00  4.00           C      5.183
ATOM   2707  CB  VAL B 106       4.160  -3.669  -0.219  1.00  4.00           C      4.598
ATOM   2708  CG1 VAL B 106       2.840  -4.167  -0.790  1.00  4.00           C      5.039
ATOM   2711  CA  ASP B 107       1.860  -4.537   3.342  1.00  4.00           C      5.145
ATOM   2714  CB  ASP B 107       2.383  -5.743   4.121  1.00  4.00           C      5.161
ATOM   2715  CG  ASP B 107       2.538  -6.981   3.258  1.00  4.00           C      4.789
ATOM   2716  OD1 ASP B 107       2.601  -6.857   2.013  1.00  4.71           O      4.317
ATOM   2717  OD2 ASP B 107       2.611  -8.089   3.832  1.00  4.00           O      5.178
ATOM   2736  SD  MET B 110      -1.259  -4.563  -0.399  1.00  4.00           S      5.247
ATOM   2737  CE  MET B 110      -0.685  -4.311  -2.109  1.00  4.00           C      5.096
