# Supplementary material for: A mathematical representation of protein binding sites using structural dispersion of atoms from principal axes for classification of binding ligands
Source: PLoS One. 2021 Apr 8;16(4):e0244905. doi: 10.1371/journal.pone.0244905 (PMC8031081; doi:10.1371/journal.pone.0244905)
Supplement: S1 Data — (ZIP) [file pone.0244905.s006.zip › pdbligand5_3_906/1F8R.lig.FAD.pdb]

ATOM    273  CA  VAL A  39       5.804  59.223  91.007  1.00 17.28           C      4.896
ATOM    274  C   VAL A  39       7.225  58.843  90.600  1.00 17.02           C      5.067
ATOM    275  O   VAL A  39       8.020  58.392  91.429  1.00 16.97           O      4.788
ATOM    276  CB  VAL A  39       5.867  60.138  92.245  1.00 17.43           C      5.069
ATOM    277  CG1 VAL A  39       6.585  61.448  91.896  1.00 16.98           C      4.616
ATOM    279  N   GLY A  40       7.536  59.031  89.320  1.00 17.46           N      4.539
ATOM    280  CA  GLY A  40       8.860  58.708  88.819  1.00 16.68           C      5.076
ATOM    281  C   GLY A  40       8.874  57.431  88.000  1.00 17.39           C      4.308
ATOM    282  O   GLY A  40       8.421  56.380  88.463  1.00 18.16           O      5.140
ATOM    283  N   ALA A  41       9.393  57.520  86.780  1.00 16.05           N      4.163
ATOM    284  CA  ALA A  41       9.470  56.367  85.898  1.00 16.08           C      5.047
ATOM    285  C   ALA A  41      10.889  55.812  85.769  1.00 16.84           C      5.174
ATOM    286  O   ALA A  41      11.373  55.565  84.662  1.00 16.70           O      4.235
ATOM    287  CB  ALA A  41       8.919  56.717  84.520  1.00 15.36           C      5.005
ATOM    288  N   GLY A  42      11.560  55.647  86.905  1.00 17.38           N      5.287
ATOM    289  CA  GLY A  42      12.889  55.058  86.900  1.00 16.09           C      4.436
ATOM    290  C   GLY A  42      12.605  53.569  87.030  1.00 16.90           C      4.771
ATOM    291  O   GLY A  42      11.439  53.174  86.956  1.00 16.78           O      4.269
ATOM    292  N   MET A  43      13.621  52.736  87.232  1.00 16.23           N      4.537
ATOM    293  CA  MET A  43      13.367  51.301  87.351  1.00 17.79           C      4.726
ATOM    294  C   MET A  43      12.449  50.924  88.517  1.00 17.89           C      5.097
ATOM    295  O   MET A  43      11.672  49.976  88.407  1.00 19.55           O      5.109
ATOM    296  CB  MET A  43      14.682  50.517  87.460  1.00 18.74           C      5.085
ATOM    297  CG  MET A  43      15.480  50.455  86.163  1.00 18.72           C      5.232
ATOM    300  N   ALA A  44      12.527  51.655  89.626  1.00 16.64           N      4.445
ATOM    301  CA  ALA A  44      11.676  51.351  90.775  1.00 17.14           C      4.945
ATOM    302  C   ALA A  44      10.213  51.645  90.453  1.00 17.61           C      4.620
ATOM    304  CB  ALA A  44      12.115  52.165  92.004  1.00 16.54           C      5.018
ATOM    305  N   GLY A  45       9.959  52.824  89.893  1.00 17.14           N      4.351
ATOM    419  CA  LEU A  62       3.946  60.698  86.482  1.00 16.04           C      5.102
ATOM    420  C   LEU A  62       5.473  60.818  86.487  1.00 15.97           C      5.132
ATOM    421  O   LEU A  62       6.116  60.635  87.521  1.00 16.77           O      4.406
ATOM    422  CB  LEU A  62       3.326  61.644  87.526  1.00 14.86           C      4.893
ATOM    426  N   GLU A  63       6.042  61.115  85.323  1.00 15.77           N      4.354
ATOM    427  CA  GLU A  63       7.491  61.247  85.162  1.00 16.63           C      5.295
ATOM    428  C   GLU A  63       7.861  62.682  84.797  1.00 16.14           C      5.100
ATOM    429  O   GLU A  63       7.341  63.237  83.832  1.00 15.79           O      4.967
ATOM    430  CB  GLU A  63       7.976  60.268  84.083  1.00 15.21           C      4.931
ATOM    431  CG  GLU A  63       9.381  60.504  83.533  1.00 14.96           C      4.581
ATOM    432  CD  GLU A  63      10.457  60.551  84.606  1.00 15.28           C      4.892
ATOM    433  OE1 GLU A  63      10.348  59.818  85.615  1.00 16.50           O      3.964
ATOM    434  OE2 GLU A  63      11.427  61.314  84.424  1.00 16.53           O      4.967
ATOM    435  N   ALA A  64       8.768  63.268  85.575  1.00 16.46           N      5.257
ATOM    436  CA  ALA A  64       9.202  64.649  85.372  1.00 16.05           C      4.836
ATOM    437  C   ALA A  64       9.889  64.927  84.040  1.00 16.77           C      4.978
ATOM    439  CB  ALA A  64      10.117  65.075  86.518  1.00 15.09           C      5.050
ATOM    440  N   SER A  65      10.771  64.027  83.614  1.00 16.91           N      4.196
ATOM    441  CA  SER A  65      11.504  64.210  82.363  1.00 18.15           C      4.923
ATOM    444  CB  SER A  65      12.824  63.435  82.403  1.00 18.74           C      4.315
ATOM    445  OG  SER A  65      12.588  62.039  82.290  1.00 18.69           O      4.749
ATOM    458  O   ARG A  67      11.785  59.380  81.262  1.00 18.56           O      4.975
ATOM    473  N   GLY A  69      13.245  55.654  82.531  1.00 16.79           N      5.051
ATOM    475  C   GLY A  69      15.326  55.733  83.967  1.00 15.39           C      4.365
ATOM    476  O   GLY A  69      16.132  55.075  84.626  1.00 16.81           O      5.092
ATOM    477  N   GLY A  70      15.107  57.026  84.182  1.00 14.74           N      5.264
ATOM    478  CA  GLY A  70      15.823  57.721  85.240  1.00 14.10           C      4.197
ATOM    479  C   GLY A  70      17.325  57.650  85.028  1.00 13.97           C      4.566
ATOM    480  O   GLY A  70      17.828  58.075  83.989  1.00 12.66           O      4.796
ATOM    481  N   ARG A  71      18.048  57.106  86.002  1.00 13.78           N      3.906
ATOM    482  CA  ARG A  71      19.495  56.996  85.876  1.00 14.64           C      4.893
ATOM    483  C   ARG A  71      19.938  55.916  84.879  1.00 15.66           C      4.801
ATOM    484  O   ARG A  71      21.104  55.870  84.492  1.00 15.56           O      5.192
ATOM    485  CB  ARG A  71      20.132  56.796  87.254  1.00 13.54           C      4.588
ATOM    486  CG  ARG A  71      20.173  58.103  88.058  1.00 13.21           C      4.467
ATOM    487  CD  ARG A  71      20.651  57.905  89.490  1.00 13.85           C      4.693
ATOM    488  NE  ARG A  71      19.581  57.456  90.381  1.00 12.56           N      3.703
ATOM    489  CZ  ARG A  71      19.791  56.992  91.607  1.00 13.46           C      4.358
ATOM    490  NH1 ARG A  71      21.029  56.919  92.079  1.00 13.02           N      4.989
ATOM    491  NH2 ARG A  71      18.773  56.592  92.359  1.00 14.13           N      4.062
ATOM    492  N   VAL A  72      19.019  55.043  84.469  1.00 15.59           N      4.640
ATOM    493  CA  VAL A  72      19.358  54.039  83.456  1.00 16.48           C      5.024
ATOM    496  CB  VAL A  72      18.393  52.829  83.461  1.00 17.20           C      4.717
ATOM    498  CG2 VAL A  72      18.471  52.096  84.792  1.00 16.25           C      5.034
ATOM    613  O   LEU A  86      26.496  57.258  82.949  1.00 15.61           O      5.230
ATOM    619  CA  GLY A  87      24.877  55.315  84.028  1.00 15.73           C      4.764
ATOM    620  C   GLY A  87      25.253  53.851  84.140  1.00 16.07           C      4.957
ATOM    621  O   GLY A  87      26.419  53.506  83.967  1.00 17.67           O      4.955
ATOM    622  N   PRO A  88      24.289  52.964  84.434  1.00 15.60           N      5.259
ATOM    623  CA  PRO A  88      24.547  51.525  84.555  1.00 15.31           C      4.451
ATOM    624  C   PRO A  88      25.265  50.995  83.318  1.00 15.24           C      4.684
ATOM    625  O   PRO A  88      25.004  51.457  82.207  1.00 15.40           O      4.849
ATOM    626  CB  PRO A  88      23.148  50.933  84.679  1.00 15.50           C      3.870
ATOM    627  CG  PRO A  88      22.393  52.013  85.400  1.00 17.85           C      3.851
ATOM    628  CD  PRO A  88      22.875  53.275  84.723  1.00 16.14           C      5.140
ATOM    629  N   MET A  89      26.155  50.023  83.503  1.00 15.36           N      5.269
ATOM    630  CA  MET A  89      26.880  49.451  82.371  1.00 16.83           C      4.769
ATOM    631  C   MET A  89      27.068  47.935  82.462  1.00 17.43           C      5.186
ATOM    632  O   MET A  89      27.464  47.308  81.487  1.00 16.81           O      5.066
ATOM    633  CB  MET A  89      28.257  50.105  82.231  1.00 17.12           C      4.414
ATOM    634  CG  MET A  89      29.230  49.761  83.356  1.00 18.13           C      5.136
ATOM    637  N   ARG A  90      26.786  47.350  83.622  1.00 17.71           N      4.124
ATOM    638  CA  ARG A  90      26.968  45.909  83.801  1.00 19.01           C      4.605
ATOM    639  C   ARG A  90      26.013  45.296  84.816  1.00 18.68           C      5.005
ATOM    640  O   ARG A  90      25.565  45.962  85.750  1.00 17.62           O      5.078
ATOM    641  CB  ARG A  90      28.408  45.611  84.232  1.00 18.80           C      5.292
ATOM    642  CG  ARG A  90      28.850  46.373  85.471  1.00 20.68           C      4.855
ATOM    643  CD  ARG A  90      30.340  46.196  85.737  1.00 20.87           C      4.802
ATOM    644  NE  ARG A  90      30.818  47.161  86.718  1.00 21.85           N      4.747
ATOM    648  N   LEU A  91      25.725  44.010  84.633  1.00 18.01           N      4.963
ATOM    649  CA  LEU A  91      24.820  43.278  85.508  1.00 18.31           C      5.254
ATOM    653  CG  LEU A  91      22.737  44.117  84.160  1.00 19.27           C      5.041
ATOM    655  CD2 LEU A  91      22.210  45.021  85.268  1.00 17.99           C      4.366
ATOM    683  ND1 HIS A  95      22.714  42.859  90.377  1.00 20.07           N      5.210
ATOM   2014  C   ALA A 259       5.517  65.671  85.940  1.00 17.83           C      4.677
ATOM   2015  O   ALA A 259       5.704  64.592  86.503  1.00 18.44           O      5.072
ATOM   2017  N   GLN A 260       5.951  66.825  86.435  1.00 17.59           N      4.649
ATOM   2018  CA  GLN A 260       6.685  66.866  87.690  1.00 17.05           C      5.223
ATOM   2019  C   GLN A 260       5.764  67.098  88.875  1.00 16.57           C      4.384
ATOM   2020  O   GLN A 260       5.168  68.169  89.011  1.00 16.19           O      5.118
ATOM   2021  CB  GLN A 260       7.755  67.963  87.655  1.00 18.44           C      4.622
ATOM   2022  CG  GLN A 260       8.674  67.946  88.869  1.00 19.62           C      5.210
ATOM   2023  CD  GLN A 260       9.925  68.784  88.676  1.00 23.21           C      5.211
ATOM   2025  NE2 GLN A 260      10.569  69.148  89.775  1.00 23.93           N      5.025
ATOM   2026  N   VAL A 261       5.656  66.091  89.733  1.00 16.36           N      5.061
ATOM   2027  CA  VAL A 261       4.817  66.184  90.918  1.00 15.87           C      4.450
ATOM   2028  C   VAL A 261       5.376  67.229  91.875  1.00 16.42           C      4.699
ATOM   2029  O   VAL A 261       6.572  67.241  92.178  1.00 16.16           O      4.015
ATOM   2030  CB  VAL A 261       4.725  64.820  91.636  1.00 16.29           C      4.349
ATOM   2031  CG1 VAL A 261       4.046  64.981  92.993  1.00 13.67           C      5.060
ATOM   2032  CG2 VAL A 261       3.954  63.838  90.761  1.00 14.06           C      4.987
ATOM   2033  N   ILE A 262       4.507  68.120  92.339  1.00 16.28           N      5.176
ATOM   2272  C   CYS A 293      10.984  57.403  92.808  1.00 14.95           C      4.424
ATOM   2273  O   CYS A 293      11.669  57.025  91.857  1.00 16.15           O      5.051
ATOM   2274  CB  CYS A 293       9.481  55.456  92.358  1.00 15.29           C      5.296
ATOM   2276  N   THR A 294      11.135  58.592  93.372  1.00 14.16           N      4.648
ATOM   2277  CA  THR A 294      12.150  59.538  92.926  1.00 13.23           C      5.220
ATOM   2278  C   THR A 294      13.363  59.328  93.828  1.00 14.48           C      4.337
ATOM   2279  O   THR A 294      13.319  58.489  94.730  1.00 14.06           O      5.145
ATOM   2280  CB  THR A 294      11.656  60.981  93.117  1.00 13.07           C      4.861
ATOM   2281  OG1 THR A 294      11.555  61.262  94.518  1.00 13.92           O      4.965
ATOM   2282  CG2 THR A 294      10.281  61.165  92.487  1.00 13.20           C      5.158
ATOM   2283  N   THR A 295      14.447  60.071  93.600  1.00 13.67           N      4.961
ATOM   2284  CA  THR A 295      15.604  59.932  94.484  1.00 14.10           C      5.258
ATOM   2287  CB  THR A 295      16.862  60.655  93.937  1.00 14.91           C      4.959
ATOM   2289  CG2 THR A 295      17.365  59.969  92.675  1.00 12.20           C      4.670
ATOM   2308  CA  ALA A 298      13.804  64.958  94.944  1.00 14.58           C      5.076
ATOM   2310  O   ALA A 298      11.637  65.774  95.554  1.00 16.26           O      5.095
ATOM   2311  CB  ALA A 298      13.611  64.108  93.691  1.00 13.87           C      4.224
ATOM   2343  CG1 ILE A 302       7.690  65.979  95.334  1.00 15.32           C      5.258
ATOM   2345  CD1 ILE A 302       7.646  64.479  95.083  1.00 16.67           C      4.802
ATOM   2519  CA  GLY A 324      29.738  59.551  89.485  1.00 12.37           C      4.553
ATOM   2520  C   GLY A 324      29.803  60.293  88.168  1.00 13.79           C      4.796
ATOM   2521  O   GLY A 324      28.797  60.841  87.718  1.00 14.18           O      4.829
ATOM   2535  CD  LYS A 326      29.898  55.958  83.026  1.00 13.59           C      5.178
ATOM   2536  CE  LYS A 326      29.926  54.808  84.031  1.00 15.25           C      4.854
ATOM   2537  NZ  LYS A 326      29.106  53.627  83.594  1.00 16.67           N      4.604
ATOM   2901  CD1 TYR A 372      32.451  56.191  86.404  1.00 16.04           C      5.260
ATOM   2903  CE1 TYR A 372      31.433  55.908  87.313  1.00 15.96           C      5.193
ATOM   2904  CE2 TYR A 372      31.927  53.563  87.125  1.00 15.69           C      5.263
ATOM   2905  CZ  TYR A 372      31.179  54.590  87.666  1.00 17.24           C      4.564
ATOM   2906  OH  TYR A 372      30.177  54.302  88.556  1.00 17.23           O      4.921
ATOM   3281  CB  TRP A 420      25.404  61.123  88.060  1.00 12.47           C      5.259
ATOM   3282  CG  TRP A 420      25.173  60.231  86.866  1.00 12.44           C      5.293
ATOM   3283  CD1 TRP A 420      26.085  59.430  86.241  1.00 13.09           C      4.551
ATOM   3284  CD2 TRP A 420      23.947  60.091  86.137  1.00 12.62           C      5.280
ATOM   3285  NE1 TRP A 420      25.501  58.797  85.163  1.00 13.38           N      4.543
ATOM   3286  CE2 TRP A 420      24.191  59.186  85.079  1.00 12.74           C      5.282
ATOM   3287  CE3 TRP A 420      22.666  60.645  86.276  1.00 13.32           C      4.675
ATOM   3288  CZ2 TRP A 420      23.195  58.820  84.162  1.00 13.29           C      4.795
ATOM   3323  CA  TYR A 425      16.215  65.217  88.669  1.00 15.87           C      5.183
ATOM   3324  C   TYR A 425      16.763  64.281  89.744  1.00 15.79           C      5.221
ATOM   3325  O   TYR A 425      16.151  64.126  90.805  1.00 15.41           O      5.279
ATOM   3326  CB  TYR A 425      15.423  64.397  87.641  1.00 16.60           C      5.120
ATOM   3327  CG  TYR A 425      14.663  65.255  86.655  1.00 18.73           C      4.458
ATOM   3328  CD1 TYR A 425      13.691  66.159  87.092  1.00 19.75           C      5.037
ATOM   3329  CD2 TYR A 425      14.942  65.196  85.292  1.00 20.01           C      4.984
ATOM   3330  CE1 TYR A 425      13.024  66.989  86.192  1.00 22.59           C      5.067
ATOM   3331  CE2 TYR A 425      14.280  66.020  84.382  1.00 21.64           C      4.741
ATOM   3332  CZ  TYR A 425      13.324  66.913  84.842  1.00 22.49           C      5.242
ATOM   3335  CA  ALA A 426      18.516  62.738  90.432  1.00 14.74           C      5.049
ATOM   3338  CB  ALA A 426      19.608  61.916  89.755  1.00 14.48           C      4.789
ATOM   3352  CA  GLY A 429      24.919  60.029  91.716  1.00 15.28           C      4.654
ATOM   3353  C   GLY A 429      24.345  58.706  92.180  1.00 16.53           C      5.158
ATOM   3354  O   GLY A 429      23.304  58.259  91.690  1.00 14.89           O      4.758
ATOM   3355  N   ILE A 430      25.036  58.073  93.123  1.00 15.85           N      4.961
ATOM   3359  CB  ILE A 430      25.643  55.681  93.333  1.00 17.49           C      5.141
ATOM   3360  CG1 ILE A 430      25.772  55.510  91.817  1.00 21.58           C      4.797
ATOM   3362  CD1 ILE A 430      26.857  54.516  91.398  1.00 22.47           C      4.912
ATOM   3571  N   GLY A 456      12.765  52.922  95.434  1.00 15.36           N      4.526
ATOM   3572  CA  GLY A 456      13.912  53.556  94.819  1.00 15.69           C      4.425
ATOM   3573  C   GLY A 456      15.193  53.030  95.436  1.00 16.22           C      4.890
ATOM   3574  O   GLY A 456      15.176  52.445  96.519  1.00 17.74           O      4.764
ATOM   3575  N   GLU A 457      16.306  53.238  94.741  1.00 16.94           N      4.652
ATOM   3576  CA  GLU A 457      17.613  52.780  95.201  1.00 15.64           C      4.835
ATOM   3577  C   GLU A 457      17.898  53.066  96.675  1.00 16.34           C      5.237
ATOM   3579  CB  GLU A 457      18.703  53.414  94.339  1.00 15.97           C      4.558
ATOM   3580  CG  GLU A 457      20.125  53.128  94.795  1.00 15.16           C      4.727
ATOM   3581  CD  GLU A 457      21.143  53.876  93.955  1.00 16.57           C      4.820
ATOM   3582  OE1 GLU A 457      21.394  55.067  94.253  1.00 15.55           O      4.929
ATOM   3583  OE2 GLU A 457      21.669  53.287  92.987  1.00 14.65           O      5.111
ATOM   3632  N   GLY A 464      23.272  51.057  94.247  1.00 15.62           N      4.682
ATOM   3633  CA  GLY A 464      24.026  51.025  93.007  1.00 15.56           C      4.982
ATOM   3634  C   GLY A 464      23.726  49.856  92.089  1.00 16.54           C      3.828
ATOM   3635  O   GLY A 464      24.535  49.533  91.214  1.00 16.93           O      3.221
ATOM   3636  N   TRP A 465      22.575  49.214  92.269  1.00 16.28           N      4.013
ATOM   3637  CA  TRP A 465      22.218  48.084  91.416  1.00 17.77           C      3.574
ATOM   3638  C   TRP A 465      20.746  48.063  91.014  1.00 16.90           C      3.920
ATOM   3639  O   TRP A 465      19.849  48.179  91.852  1.00 18.13           O      5.034
ATOM   3640  CB  TRP A 465      22.579  46.756  92.095  1.00 17.53           C      4.768
ATOM   3641  CG  TRP A 465      24.036  46.631  92.393  1.00 19.82           C      5.129
ATOM   3643  CD2 TRP A 465      25.089  46.406  91.447  1.00 19.59           C      4.888
ATOM   3646  CE3 TRP A 465      25.123  46.187  90.063  1.00 19.29           C      4.327
ATOM   3648  CZ3 TRP A 465      26.354  46.003  89.443  1.00 19.64           C      4.964
ATOM   3649  CH2 TRP A 465      27.547  46.021  90.185  1.00 22.31           C      4.815
ATOM   3650  N   ILE A 466      20.515  47.907  89.719  1.00 16.22           N      3.423
ATOM   3651  CA  ILE A 466      19.165  47.857  89.175  1.00 16.58           C      4.422
ATOM   3652  C   ILE A 466      18.363  46.727  89.818  1.00 16.72           C      4.843
ATOM   3654  CB  ILE A 466      19.213  47.637  87.653  1.00 15.32           C      4.437
ATOM   3655  CG1 ILE A 466      19.859  48.857  86.982  1.00 15.22           C      3.614
ATOM   3656  CG2 ILE A 466      17.804  47.388  87.104  1.00 16.01           C      5.028
ATOM   3657  CD1 ILE A 466      20.169  48.662  85.509  1.00 14.49           C      4.190
ATOM   3658  N   ASP A 467      19.000  45.572  89.994  1.00 16.79           N      4.687
ATOM   3673  CA  THR A 469      16.234  48.845  92.984  1.00 16.68           C      5.282
ATOM   3676  CB  THR A 469      16.792  49.862  91.969  1.00 16.45           C      4.826
ATOM   3677  OG1 THR A 469      17.972  50.468  92.515  1.00 16.93           O      5.038
ATOM   3678  CG2 THR A 469      15.766  50.935  91.659  1.00 14.99           C      5.025
