# Supplementary material for: A mathematical representation of protein binding sites using structural dispersion of atoms from principal axes for classification of binding ligands
Source: PLoS One. 2021 Apr 8;16(4):e0244905. doi: 10.1371/journal.pone.0244905 (PMC8031081; doi:10.1371/journal.pone.0244905)
Supplement: S1 Data — (ZIP) [file pone.0244905.s006.zip › pdbligand5_3_906/1FB8.lig.PO4.pdb]

ATOM    121  CG  LYS A 173       4.264  12.482  12.545  1.00 38.56           C      5.272
ATOM    122  CD  LYS A 173       3.250  12.805  11.454  1.00 38.85           C      4.394
ATOM    123  CE  LYS A 173       1.858  12.956  12.039  1.00 33.51           C      4.593
ATOM    124  NZ  LYS A 173       1.335  11.638  12.514  1.00 35.18           N      3.569
ATOM    127  C   GLN A 174       3.077  11.754  16.262  1.00 34.96           C      4.706
ATOM    128  O   GLN A 174       2.848  12.843  15.714  1.00 32.39           O      4.050
ATOM    134  N   GLY A 175       2.124  10.916  16.666  1.00 34.03           N      4.600
ATOM    135  CA  GLY A 175       0.717  11.204  16.438  1.00 38.31           C      4.725
ATOM    136  C   GLY A 175       0.145  12.462  17.059  1.00 43.09           C      4.809
ATOM    137  O   GLY A 175       0.659  12.969  18.061  1.00 44.82           O      4.659
ATOM    138  N   GLY A 176      -0.933  12.955  16.449  1.00 44.16           N      4.983
ATOM    139  CA  GLY A 176      -1.605  14.151  16.927  1.00 45.96           C      4.293
ATOM    140  C   GLY A 176      -2.604  13.866  18.037  1.00 47.59           C      4.981
ATOM    142  N   LEU A 177      -3.459  12.867  17.836  1.00 51.10           N      5.144
ATOM    187  CB  LYS A 182       2.850   6.502  12.053  1.00 32.60           C      4.482
ATOM    188  CG  LYS A 182       1.700   5.950  12.884  1.00 33.56           C      5.227
ATOM    189  CD  LYS A 182       0.359   6.482  12.398  1.00 42.32           C      3.961
ATOM    190  CE  LYS A 182      -0.808   5.994  13.278  1.00 48.51           C      4.476
ATOM    191  NZ  LYS A 182      -2.151   6.458  12.783  1.00 48.09           N      3.901
ATOM    204  CG  ARG A 184       3.389   9.242   8.235  1.00 29.16           C      4.027
ATOM    205  CD  ARG A 184       2.621   8.005   7.891  1.00 40.17           C      5.256
ATOM    206  NE  ARG A 184       1.402   7.839   8.674  1.00 41.32           N      4.009
ATOM    207  CZ  ARG A 184       0.675   6.725   8.653  1.00 43.75           C      4.286
ATOM    208  NH1 ARG A 184       1.063   5.701   7.903  1.00 44.69           N      4.975
ATOM    209  NH2 ARG A 184      -0.452   6.641   9.344  1.00 43.41           N      3.618
ATOM    311  CD1 TYR A 195       1.696  12.794   7.072  1.00 36.40           C      4.876
ATOM    313  CE1 TYR A 195       0.821  13.076   8.133  1.00 33.32           C      4.808
ATOM    314  CE2 TYR A 195       1.990  15.134   8.517  1.00 31.31           C      4.713
ATOM    315  CZ  TYR A 195       0.986  14.246   8.851  1.00 31.84           C      4.856
ATOM    316  OH  TYR A 195       0.192  14.536   9.943  1.00 34.02           O      5.074
ATOM    395  CB  ILE A 205      -1.880  12.189   5.809  1.00 33.88           C      4.518
ATOM    396  CG1 ILE A 205      -1.715  10.733   5.365  1.00 32.49           C      4.741
ATOM    397  CG2 ILE A 205      -2.700  12.314   7.080  1.00 26.74           C      4.830
ATOM    398  CD1 ILE A 205      -0.864   9.902   6.309  1.00 32.30           C      4.650
ATOM    406  NE  ARG A 206      -1.141  17.429   9.969  1.00 44.16           N      5.018
ATOM    407  CZ  ARG A 206      -2.323  17.717  10.511  1.00 46.75           C      4.986
ATOM    408  NH1 ARG A 206      -2.988  18.792  10.103  1.00 44.25           N      5.223
ATOM    409  NH2 ARG A 206      -2.841  16.937  11.456  1.00 35.97           N      4.012
ATOM    646  NE  ARG A 235       0.740  17.520  15.641  1.00 42.41           N      5.167
ATOM    647  CZ  ARG A 235       0.225  16.442  15.052  1.00 39.17           C      4.401
ATOM    648  NH1 ARG A 235      -0.899  16.532  14.353  1.00 39.53           N      3.736
ATOM    649  NH2 ARG A 235       0.839  15.272  15.156  1.00 35.26           N      4.083
