# Supplementary material for: A mathematical representation of protein binding sites using structural dispersion of atoms from principal axes for classification of binding ligands
Source: PLoS One. 2021 Apr 8;16(4):e0244905. doi: 10.1371/journal.pone.0244905 (PMC8031081; doi:10.1371/journal.pone.0244905)
Supplement: S1 Data — (ZIP) [file pone.0244905.s006.zip › pdbligand5_3_906/1FBT.lig.PO4.pdb]

ATOM     56  CB  ARG A   7      29.050  12.221  39.309  1.00 24.30           C      4.452
ATOM     57  CG  ARG A   7      27.592  12.028  39.138  1.00 24.07           C      4.410
ATOM     58  CD  ARG A   7      27.319  12.099  37.635  1.00 28.78           C      4.557
ATOM     59  NE  ARG A   7      25.988  11.664  37.263  1.00 26.96           N      5.052
ATOM     60  CZ  ARG A   7      25.200  12.245  36.352  1.00 18.89           C      4.710
ATOM     61  NH1 ARG A   7      25.565  13.328  35.682  1.00 14.79           N      3.681
ATOM     62  NH2 ARG A   7      24.041  11.677  36.086  1.00 14.79           N      4.909
ATOM     68  CG  HIS A   8      29.839  16.611  38.581  1.00 23.17           C      4.920
ATOM     69  ND1 HIS A   8      28.628  17.234  38.363  1.00 19.12           N      5.291
ATOM     70  CD2 HIS A   8      29.956  15.674  37.610  1.00 19.15           C      4.145
ATOM     71  CE1 HIS A   8      28.025  16.678  37.329  1.00 19.07           C      4.164
ATOM     72  NE2 HIS A   8      28.809  15.729  36.855  1.00 14.08           N      3.247
ATOM     91  OG  SER A  11      26.850  20.191  34.986  1.00 23.91           O      4.918
ATOM    114  CG  ASN A  14      24.738  18.079  35.389  1.00 22.05           C      4.103
ATOM    115  OD1 ASN A  14      25.442  17.942  36.387  1.00 22.39           O      4.048
ATOM    116  ND2 ASN A  14      24.981  17.444  34.254  1.00 19.14           N      4.766
ATOM    445  CD  ARG A  57      30.913  18.761  35.584  1.00 23.33           C      5.225
ATOM    446  NE  ARG A  57      31.606  18.156  34.439  1.00 30.78           N      4.848
ATOM    447  CZ  ARG A  57      30.999  17.529  33.437  1.00 32.79           C      3.979
ATOM    448  NH1 ARG A  57      29.667  17.432  33.435  1.00 39.10           N      3.264
ATOM    449  NH2 ARG A  57      31.716  16.966  32.462  1.00 18.45           N      4.290
ATOM    604  CB  GLU A  77      32.841  13.660  31.551  1.00 14.46           C      4.893
ATOM    605  CG  GLU A  77      31.546  13.060  30.954  1.00 14.21           C      4.366
ATOM    606  CD  GLU A  77      31.072  11.768  31.621  1.00 10.92           C      4.253
ATOM    607  OE1 GLU A  77      31.841  10.791  31.702  1.00 14.55           O      4.472
ATOM    608  OE2 GLU A  77      29.896  11.715  32.027  1.00 10.01           O      3.504
ATOM   1151  C   CYS A 141      32.545  12.235  38.109  1.00 17.90           C      5.201
ATOM   1152  O   CYS A 141      31.847  13.227  38.432  1.00 10.74           O      4.750
ATOM   1155  N   HIS A 142      32.290  11.474  37.040  1.00 21.47           N      4.701
ATOM   1156  CA  HIS A 142      31.249  11.794  36.069  1.00 18.35           C      4.277
ATOM   1157  C   HIS A 142      30.380  10.584  35.787  1.00 18.21           C      4.588
ATOM   1158  O   HIS A 142      30.779   9.466  36.120  1.00 19.40           O      4.700
ATOM   1159  CB  HIS A 142      31.948  12.277  34.798  1.00 16.80           C      4.041
ATOM   1160  CG  HIS A 142      32.869  13.436  35.033  1.00 14.20           C      4.501
ATOM   1161  ND1 HIS A 142      32.411  14.718  35.266  1.00 15.52           N      4.047
ATOM   1162  CD2 HIS A 142      34.218  13.498  35.135  1.00 15.88           C      4.730
ATOM   1163  CE1 HIS A 142      33.436  15.518  35.506  1.00 13.62           C      5.206
ATOM   1164  NE2 HIS A 142      34.543  14.804  35.433  1.00 12.43           N      4.873
ATOM   1165  N   GLN A 143      29.229  10.790  35.132  1.00 17.22           N      3.842
ATOM   1166  CA  GLN A 143      28.307   9.679  34.821  1.00 15.98           C      4.798
ATOM   1167  C   GLN A 143      28.898   8.541  34.006  1.00 10.33           C      5.028
ATOM   1169  CB  GLN A 143      27.030  10.157  34.131  1.00 18.96           C      4.515
ATOM   1170  CG  GLN A 143      26.051   9.007  33.919  1.00 24.01           C      5.196
ATOM   1172  OE1 GLN A 143      24.519  10.255  32.580  1.00 22.79           O      5.144
ATOM   1174  N   ALA A 144      29.440   8.840  32.839  1.00 12.65           N      5.195
ATOM   2248  OE2 GLU B  89      23.246  13.559  33.804  1.00 21.99           O      4.692
