# Supplementary material for: A mathematical representation of protein binding sites using structural dispersion of atoms from principal axes for classification of binding ligands
Source: PLoS One. 2021 Apr 8;16(4):e0244905. doi: 10.1371/journal.pone.0244905 (PMC8031081; doi:10.1371/journal.pone.0244905)
Supplement: S1 Data — (ZIP) [file pone.0244905.s006.zip › pdbligand5_3_906/1FCD.lig.FAD.pdb]

ATOM     52  CA  VAL A   8       9.255  16.223   7.528  1.00 14.58           C      4.846
ATOM     53  C   VAL A   8       9.765  14.853   7.877  1.00 10.99           C      5.254
ATOM     54  O   VAL A   8      10.800  14.715   8.510  1.00 13.31           O      4.968
ATOM     55  CB  VAL A   8      10.409  17.140   6.967  1.00 18.20           C      4.597
ATOM     56  CG1 VAL A   8      10.829  16.624   5.595  1.00 15.02           C      4.397
ATOM     58  N   GLY A   9       9.097  13.806   7.523  1.00  8.32           N      4.711
ATOM     59  CA  GLY A   9       9.675  12.508   7.734  1.00  8.21           C      5.093
ATOM     60  C   GLY A   9       8.878  11.858   8.789  1.00  7.80           C      5.279
ATOM     62  N   GLY A  10       8.445  10.653   8.544  1.00  7.07           N      5.052
ATOM     63  CA  GLY A  10       7.544  10.103   9.513  1.00  7.04           C      5.104
ATOM     64  C   GLY A  10       7.926   8.692   9.699  1.00 10.28           C      5.150
ATOM     65  O   GLY A  10       7.193   7.791   9.305  1.00  8.27           O      4.545
ATOM     66  N   GLY A  11       9.145   8.583  10.192  1.00 11.54           N      5.249
ATOM     67  CA  GLY A  11       9.725   7.308  10.531  1.00 16.59           C      4.407
ATOM     68  C   GLY A  11      10.143   7.449  12.017  1.00 19.78           C      4.613
ATOM     69  O   GLY A  11      10.373   8.563  12.513  1.00 19.93           O      5.032
ATOM     70  N   THR A  12      10.222   6.336  12.711  1.00 17.48           N      4.891
ATOM     71  CA  THR A  12      10.574   6.295  14.156  1.00 18.75           C      4.460
ATOM     72  C   THR A  12      10.694   7.706  14.787  1.00 19.51           C      5.220
ATOM     73  O   THR A  12       9.851   8.122  15.595  1.00 26.79           O      5.132
ATOM     74  CB  THR A  12      11.908   5.576  14.371  1.00 19.18           C      3.964
ATOM     75  OG1 THR A  12      11.831   4.250  13.867  1.00 12.33           O      3.870
ATOM     76  CG2 THR A  12      12.301   5.477  15.848  1.00 19.51           C      5.279
ATOM     77  N   GLY A  13      11.752   8.410  14.409  1.00 20.75           N      4.786
ATOM     78  CA  GLY A  13      12.083   9.751  14.954  1.00 22.78           C      4.778
ATOM     79  C   GLY A  13      10.983  10.792  14.678  1.00 27.28           C      4.516
ATOM     81  N   GLY A  14      10.628  10.894  13.412  1.00 28.52           N      4.418
ATOM    219  CA  ILE A  33       4.963  14.909   5.315  1.00 28.12           C      4.963
ATOM    220  C   ILE A  33       5.747  13.618   5.124  1.00 28.27           C      5.141
ATOM    221  O   ILE A  33       6.842  13.489   5.672  1.00 28.34           O      4.544
ATOM    222  CB  ILE A  33       5.794  16.135   4.899  1.00 26.68           C      5.044
ATOM    224  CG2 ILE A  33       6.027  16.096   3.409  1.00 28.51           C      4.460
ATOM    226  N   GLU A  34       5.286  12.594   4.440  1.00 30.07           N      4.531
ATOM    227  CA  GLU A  34       6.106  11.425   4.257  1.00 33.55           C      4.301
ATOM    228  C   GLU A  34       5.736  10.847   2.911  1.00 38.01           C      4.960
ATOM    230  CB  GLU A  34       5.840  10.393   5.330  1.00 33.38           C      4.774
ATOM    231  CG  GLU A  34       7.161   9.722   5.733  1.00 39.01           C      5.071
ATOM    232  CD  GLU A  34       7.463   8.349   5.156  1.00 38.88           C      5.027
ATOM    233  OE1 GLU A  34       6.670   7.414   5.262  1.00 40.48           O      5.226
ATOM    234  OE2 GLU A  34       8.536   8.209   4.603  1.00 40.50           O      4.416
ATOM    235  N   PRO A  35       6.604  10.843   1.891  1.00 37.48           N      4.619
ATOM    239  CB  PRO A  35       7.907   9.829   0.251  1.00 37.49           C      5.053
ATOM    240  CG  PRO A  35       8.727  10.169   1.456  1.00 35.23           C      4.791
ATOM    241  CD  PRO A  35       7.946  11.386   1.916  1.00 35.51           C      4.854
ATOM    247  CG  ASN A  36       7.320   5.484   1.715  1.00 41.15           C      5.266
ATOM    248  OD1 ASN A  36       7.886   6.416   2.286  1.00 43.20           O      4.863
ATOM    271  CD1 TYR A  39       8.940   4.041   8.781  1.00 24.79           C      5.128
ATOM    273  CE1 TYR A  39      10.164   4.280   9.352  1.00 27.66           C      4.474
ATOM    274  CE2 TYR A  39       9.809   2.482  10.939  1.00 26.26           C      4.891
ATOM    275  CZ  TYR A  39      10.599   3.509  10.420  1.00 27.11           C      4.662
ATOM    276  OH  TYR A  39      11.834   3.819  10.936  1.00 26.10           O      3.771
ATOM    291  C   THR A  41      12.614  -1.211  10.070  1.00 27.01           C      5.102
ATOM    292  O   THR A  41      13.313  -0.345  10.607  1.00 30.13           O      5.282
ATOM    297  CA  CYS A  42      14.721  -2.329   9.504  1.00 24.03           C      5.208
ATOM    298  C   CYS A  42      15.172  -2.684  10.925  1.00 22.82           C      5.156
ATOM    299  O   CYS A  42      15.946  -3.644  10.979  1.00 20.96           O      5.024
ATOM    300  CB  CYS A  42      15.574  -1.108   9.052  1.00 21.41           C      4.960
ATOM    301  SG  CYS A  42      16.998  -1.812   8.137  1.00 19.11           S      4.960
ATOM    302  N   TYR A  43      14.721  -2.156  12.088  1.00 21.67           N      5.239
ATOM    303  CA  TYR A  43      15.196  -2.739  13.345  1.00 18.47           C      4.767
ATOM    304  C   TYR A  43      14.846  -4.187  13.628  1.00 19.67           C      4.556
ATOM    305  O   TYR A  43      15.411  -4.738  14.580  1.00 25.00           O      4.934
ATOM    306  CB  TYR A  43      14.780  -2.037  14.619  1.00 15.10           C      4.012
ATOM    307  CG  TYR A  43      13.731  -0.972  14.641  1.00 16.71           C      4.279
ATOM    308  CD1 TYR A  43      14.024   0.282  14.130  1.00 11.16           C      3.876
ATOM    310  CE1 TYR A  43      13.068   1.273  14.227  1.00 15.96           C      4.751
ATOM    312  CZ  TYR A  43      11.841   0.995  14.817  1.00 13.17           C      5.223
ATOM    326  CB  SER A  45      14.661  -6.049   8.365  1.00 18.11           C      5.167
ATOM    327  OG  SER A  45      15.664  -5.184   8.859  1.00 21.02           O      4.999
ATOM    333  CG  ASN A  46      19.418  -8.042  10.106  1.00 10.44           C      4.479
ATOM    334  OD1 ASN A  46      20.355  -7.744  10.813  1.00 16.94           O      5.158
ATOM    335  ND2 ASN A  46      19.285  -7.240   9.085  1.00  7.40           N      5.141
ATOM    461  OH  TYR A  62       5.960   6.050   7.584  1.00 29.06           O      4.959
ATOM    555  C   ASP A  75       5.866  13.901  -0.034  1.00 31.73           C      5.204
ATOM    556  O   ASP A  75       6.108  13.986   1.172  1.00 27.13           O      4.630
ATOM    562  CA  SER A  76       8.216  14.224  -0.605  1.00 23.11           C      4.512
ATOM    563  C   SER A  76       8.500  15.682  -0.432  1.00 21.68           C      4.385
ATOM    564  O   SER A  76       8.098  16.436  -1.306  1.00 21.72           O      5.085
ATOM    565  CB  SER A  76       9.138  13.751  -1.639  1.00 22.43           C      4.814
ATOM    566  OG  SER A  76       9.159  12.315  -1.671  1.00 23.02           O      5.215
ATOM    567  N   ALA A  77       9.141  16.159   0.630  1.00 22.90           N      4.740
ATOM    568  CA  ALA A  77       9.566  17.560   0.738  1.00 24.80           C      4.115
ATOM    569  C   ALA A  77      10.586  17.819  -0.352  1.00 25.13           C      4.577
ATOM    570  O   ALA A  77      11.380  16.943  -0.677  1.00 26.05           O      4.114
ATOM    571  CB  ALA A  77      10.284  17.880   2.046  1.00 24.08           C      5.063
ATOM    572  N   THR A  78      10.569  19.016  -0.875  1.00 25.08           N      4.920
ATOM    757  CA  ALA A 103      13.807  13.691  10.433  1.00 12.03           C      5.218
ATOM    758  C   ALA A 103      13.905  12.780   9.211  1.00 16.03           C      4.206
ATOM    759  O   ALA A 103      13.081  11.858   9.084  1.00 19.35           O      4.365
ATOM    760  CB  ALA A 103      12.867  13.099  11.446  1.00 11.00           C      5.185
ATOM    761  N   PRO A 104      14.908  12.938   8.286  1.00 17.01           N      4.523
ATOM    762  CA  PRO A 104      14.962  12.295   6.984  1.00 13.33           C      4.133
ATOM    763  C   PRO A 104      15.614  10.943   6.938  1.00 12.50           C      4.773
ATOM    764  O   PRO A 104      15.388  10.172   6.016  1.00  8.14           O      5.233
ATOM    765  CB  PRO A 104      15.660  13.297   6.148  1.00 15.98           C      4.523
ATOM    766  CG  PRO A 104      15.743  14.554   6.973  1.00 14.08           C      5.250
ATOM    768  N   GLY A 105      16.435  10.595   7.929  1.00 14.48           N      4.963
ATOM    769  CA  GLY A 105      17.146   9.312   7.913  1.00 17.43           C      4.487
ATOM    770  C   GLY A 105      18.593   9.461   7.382  1.00 21.13           C      5.041
ATOM    942  C   ALA A 127      19.145  -2.782   4.360  1.00 10.09           C      5.101
ATOM    943  O   ALA A 127      19.301  -3.291   5.465  1.00  9.14           O      5.033
ATOM    945  N   TRP A 128      19.435  -1.499   4.201  1.00  6.48           N      4.685
ATOM    946  CA  TRP A 128      19.707  -0.612   5.329  1.00  7.20           C      5.095
ATOM    947  C   TRP A 128      18.596   0.416   5.333  1.00  9.70           C      5.013
ATOM    948  O   TRP A 128      18.633   1.454   5.978  1.00 13.90           O      4.880
ATOM    949  CB  TRP A 128      21.063   0.141   5.218  1.00  6.49           C      4.509
ATOM    950  CG  TRP A 128      21.901   0.032   6.493  1.00  3.89           C      4.904
ATOM    951  CD1 TRP A 128      22.369   1.128   7.199  1.00  2.05           C      5.147
ATOM    952  CD2 TRP A 128      22.195  -1.155   7.090  1.00  2.00           C      4.838
ATOM    953  NE1 TRP A 128      22.949   0.604   8.264  1.00  5.02           N      4.882
ATOM    954  CE2 TRP A 128      22.862  -0.731   8.230  1.00  2.00           C      4.815
ATOM    955  CE3 TRP A 128      21.965  -2.501   6.832  1.00  2.43           C      4.676
ATOM    956  CZ2 TRP A 128      23.309  -1.669   9.137  1.00  3.74           C      5.174
ATOM    957  CZ3 TRP A 128      22.404  -3.458   7.734  1.00  2.00           C      5.298
ATOM    958  CH2 TRP A 128      23.074  -3.040   8.881  1.00  4.56           C      4.983
ATOM    959  N   LYS A 129      17.665   0.241   4.437  1.00  7.93           N      4.437
ATOM    960  CA  LYS A 129      16.377   0.849   4.572  1.00  7.68           C      4.856
ATOM    961  C   LYS A 129      15.547  -0.389   4.295  1.00  8.79           C      5.236
ATOM   1183  CA  ARG A 160      23.113   3.272  11.416  1.00 21.22           C      5.288
ATOM   1184  C   ARG A 160      23.077   1.844  11.954  1.00 22.90           C      4.855
ATOM   1185  O   ARG A 160      23.170   0.875  11.184  1.00 20.67           O      4.970
ATOM   1186  CB  ARG A 160      21.911   3.577  10.512  1.00 18.40           C      4.970
ATOM   1187  CG  ARG A 160      20.723   2.658  10.668  1.00 15.60           C      4.345
ATOM   1188  CD  ARG A 160      19.697   2.733   9.580  1.00 13.77           C      4.055
ATOM   1189  NE  ARG A 160      19.158   4.077   9.475  1.00 11.13           N      4.889
ATOM   1190  CZ  ARG A 160      18.052   4.313   8.753  1.00 12.02           C      4.758
ATOM   1191  NH1 ARG A 160      17.401   3.326   8.104  1.00  3.58           N      4.977
ATOM   1192  NH2 ARG A 160      17.637   5.587   8.661  1.00  8.08           N      3.916
ATOM   1193  N   CYS A 161      22.812   1.832  13.275  1.00 22.33           N      5.040
ATOM   1194  CA  CYS A 161      22.892   0.731  14.249  1.00 24.00           C      5.262
ATOM   1196  O   CYS A 161      23.907  -1.231  13.230  1.00 23.40           O      5.220
ATOM   1197  CB  CYS A 161      21.607  -0.148  14.391  1.00 22.97           C      4.366
ATOM   1198  SG  CYS A 161      21.358  -1.144  15.935  1.00 28.87           S      4.236
ATOM   1214  CA  GLY A 164      23.470  -4.316  12.327  1.00 15.29           C      4.731
ATOM   1243  OE1 GLU A 167      19.861  -7.214  14.104  1.00 17.36           O      5.050
ATOM   1253  CZ  ARG A 168      20.700  -6.403   6.031  1.00 23.48           C      4.636
ATOM   1254  NH1 ARG A 168      21.599  -5.514   5.627  1.00 21.31           N      4.888
ATOM   1255  NH2 ARG A 168      19.438  -6.029   6.147  1.00 24.44           N      4.047
ATOM   1974  CA  ILE A 261      16.481  17.166   2.315  1.00 11.28           C      4.983
ATOM   1977  CB  ILE A 261      15.007  16.619   2.642  1.00 14.86           C      4.431
ATOM   1978  CG1 ILE A 261      13.933  17.662   2.276  1.00 14.92           C      5.164
ATOM   1979  CG2 ILE A 261      14.844  16.257   4.086  1.00 17.77           C      5.097
ATOM   1980  CD1 ILE A 261      14.045  19.096   2.794  1.00 13.43           C      4.730
ATOM   2208  C   ILE A 292      16.989  13.011  14.454  1.00 24.18           C      4.689
ATOM   2209  O   ILE A 292      16.729  12.689  13.277  1.00 27.48           O      5.095
ATOM   2214  N   GLY A 293      17.727  12.472  15.431  1.00 27.13           N      5.111
ATOM   2215  CA  GLY A 293      18.593  11.240  15.575  1.00 22.19           C      4.919
ATOM   2216  C   GLY A 293      18.750  10.206  14.441  1.00 20.04           C      4.924
ATOM   2217  O   GLY A 293      18.090   9.159  14.463  1.00 23.54           O      4.751
ATOM   2218  N   ASP A 294      19.695  10.552  13.622  1.00 18.37           N      4.187
ATOM   2219  CA  ASP A 294      20.240   9.818  12.472  1.00 13.53           C      5.230
ATOM   2220  C   ASP A 294      20.916  10.916  11.688  1.00 12.18           C      5.040
ATOM   2222  CB  ASP A 294      19.161   9.053  11.669  1.00  6.08           C      4.861
ATOM   2223  CG  ASP A 294      19.253   7.513  11.824  1.00  8.92           C      4.597
ATOM   2224  OD1 ASP A 294      19.731   6.995  12.904  1.00 13.21           O      5.106
ATOM   2225  OD2 ASP A 294      18.842   6.725  10.883  1.00 10.63           O      5.040
ATOM   2226  N   ALA A 295      20.063  11.824  11.281  1.00  8.55           N      4.706
ATOM   2281  CA  LYS A 303      22.392   6.238  15.294  1.00 20.68           C      5.101
ATOM   2282  C   LYS A 303      21.513   4.995  15.254  1.00 22.75           C      4.903
ATOM   2283  O   LYS A 303      21.787   4.039  14.514  1.00 21.75           O      5.265
ATOM   2289  N   SER A 304      20.480   5.047  16.069  1.00 23.26           N      5.295
ATOM   2290  CA  SER A 304      19.547   3.933  16.217  1.00 22.60           C      3.872
ATOM   2291  C   SER A 304      18.110   4.422  16.319  1.00 19.13           C      3.849
ATOM   2292  O   SER A 304      17.850   5.629  16.455  1.00 14.69           O      5.029
ATOM   2293  CB  SER A 304      19.867   3.161  17.497  1.00 24.71           C      3.848
ATOM   2294  OG  SER A 304      19.812   4.034  18.617  1.00 27.33           O      4.989
ATOM   2295  N   GLY A 305      17.236   3.441  16.248  1.00 20.44           N      2.842
ATOM   2296  CA  GLY A 305      15.797   3.651  16.347  1.00 21.34           C      3.510
ATOM   2297  C   GLY A 305      15.468   4.190  17.733  1.00 22.73           C      4.550
ATOM   2298  O   GLY A 305      14.723   5.167  17.880  1.00 23.93           O      4.868
ATOM   2299  N   TYR A 306      16.046   3.543  18.727  1.00 22.35           N      4.413
ATOM   2300  CA  TYR A 306      15.816   3.928  20.118  1.00 20.09           C      5.110
ATOM   2301  C   TYR A 306      16.219   5.382  20.345  1.00 19.04           C      5.134
ATOM   2303  CB  TYR A 306      16.594   3.049  21.089  1.00 24.40           C      5.049
ATOM   2304  CG  TYR A 306      15.853   2.941  22.417  1.00 29.14           C      5.074
ATOM   2306  CD2 TYR A 306      15.284   1.725  22.803  1.00 26.65           C      5.269
ATOM   2311  N   SER A 307      17.435   5.695  19.954  1.00 15.50           N      5.170
ATOM   2318  CA  ALA A 308      15.581   8.478  17.493  1.00 15.51           C      5.161
ATOM   2321  CB  ALA A 308      15.143   7.723  16.235  1.00 17.23           C      5.243
ATOM   2510  OD1 ASN A 335      20.151   2.812  21.143  1.00 27.29           O      4.777
ATOM   2514  C   THR A 336      19.396  -0.478  22.307  1.00 25.07           C      5.119
ATOM   2515  O   THR A 336      18.305  -0.267  21.751  1.00 23.17           O      4.862
ATOM   2520  CA  CYS A 337      20.276  -1.739  20.333  1.00 29.18           C      4.817
ATOM   2521  C   CYS A 337      20.286  -3.250  20.657  1.00 26.87           C      4.900
ATOM   2523  CB  CYS A 337      21.525  -1.331  19.348  1.00 26.67           C      4.995
ATOM   2524  SG  CYS A 337      21.549  -0.250  17.801  1.00 30.83           S      4.609
ATOM   2525  N   TYR A 338      19.319  -4.086  20.265  1.00 24.10           N      4.615
ATOM   2526  CA  TYR A 338      19.315  -5.524  20.555  1.00 24.93           C      4.777
ATOM   2527  C   TYR A 338      19.731  -6.368  19.342  1.00 25.19           C      4.529
ATOM   2528  O   TYR A 338      19.379  -6.027  18.202  1.00 27.22           O      4.663
ATOM   2529  CB  TYR A 338      17.923  -6.036  20.956  1.00 26.47           C      5.190
ATOM   2930  CE2 TRP A 391      13.918  -1.127  20.676  1.00 18.68           C      5.230
ATOM   2931  CE3 TRP A 391      13.576  -3.317  19.741  1.00 24.90           C      5.185
ATOM   2932  CZ2 TRP A 391      14.308  -0.591  19.445  1.00 19.33           C      5.074
ATOM   2933  CZ3 TRP A 391      13.977  -2.768  18.503  1.00 24.12           C      4.768
ATOM   2934  CH2 TRP A 391      14.324  -1.468  18.364  1.00 20.14           C      4.664
