# Supplementary material for: A mathematical representation of protein binding sites using structural dispersion of atoms from principal axes for classification of binding ligands
Source: PLoS One. 2021 Apr 8;16(4):e0244905. doi: 10.1371/journal.pone.0244905 (PMC8031081; doi:10.1371/journal.pone.0244905)
Supplement: S1 Data — (ZIP) [file pone.0244905.s006.zip › pdbligand5_3_906/1FDS.lig.EST.pdb]

ATOM   1058  CA  SER A 142      45.791   4.448  33.222  1.00 13.81           C      4.842
ATOM   1061  CB  SER A 142      46.149   3.249  34.129  1.00 16.30           C      5.209
ATOM   1062  OG  SER A 142      46.347   3.622  35.487  1.00 17.58           O      4.438
ATOM   1063  N   VAL A 143      46.361   6.403  34.498  1.00 14.38           N      4.934
ATOM   1064  CA  VAL A 143      47.267   7.472  34.908  1.00 16.32           C      5.275
ATOM   1065  C   VAL A 143      48.546   6.770  35.476  1.00 14.81           C      5.279
ATOM   1067  CB  VAL A 143      46.616   8.395  35.958  1.00 19.65           C      4.536
ATOM   1068  CG1 VAL A 143      46.224   7.611  37.116  1.00 21.34           C      4.703
ATOM   1069  CG2 VAL A 143      47.598   9.492  36.400  1.00 22.80           C      5.106
ATOM   1070  N   GLY A 144      48.426   5.502  35.884  1.00 13.07           N      5.164
ATOM   1071  CA  GLY A 144      49.552   4.711  36.367  1.00 12.85           C      4.435
ATOM   1093  CE  MET A 147      49.964  10.273  39.681  1.00 22.74           C      4.497
ATOM   1103  CG  LEU A 149      50.664   5.457  40.825  1.00 18.11           C      5.291
ATOM   1104  CD1 LEU A 149      49.338   4.834  40.379  1.00 17.88           C      4.928
ATOM   1105  CD2 LEU A 149      50.491   6.824  41.466  1.00 19.62           C      4.473
ATOM   1131  ND2 ASN A 152      48.831   0.101  42.011  1.00 18.74           N      5.225
ATOM   1154  CD2 TYR A 155      48.647  -0.174  37.802  1.00 16.09           C      4.759
ATOM   1156  CE2 TYR A 155      47.553   0.422  37.188  1.00 18.37           C      5.174
ATOM   1157  CZ  TYR A 155      46.674  -0.354  36.459  1.00 19.41           C      5.033
ATOM   1158  OH  TYR A 155      45.576   0.236  35.885  1.00 22.60           O      4.639
ATOM   1375  C   CYS A 185      42.318   6.657  34.548  1.00 18.03           C      5.076
ATOM   1376  O   CYS A 185      43.466   6.253  34.825  1.00 19.66           O      4.355
ATOM   1379  N   GLY A 186      41.567   7.363  35.394  1.00 18.26           N      4.977
ATOM   1380  CA  GLY A 186      41.997   7.567  36.757  1.00 18.54           C      4.691
ATOM   1381  C   GLY A 186      41.184   6.490  37.481  1.00 18.92           C      4.796
ATOM   1382  O   GLY A 186      40.742   5.535  36.840  1.00 18.59           O      4.348
ATOM   1383  N   PRO A 187      40.980   6.577  38.804  1.00 18.75           N      4.873
ATOM   1384  CA  PRO A 187      40.189   5.548  39.489  1.00 19.09           C      5.251
ATOM   1387  CB  PRO A 187      40.264   5.985  40.955  1.00 19.23           C      5.213
ATOM   1388  CG  PRO A 187      40.588   7.413  40.895  1.00 19.60           C      4.665
ATOM   1389  CD  PRO A 187      41.556   7.526  39.770  1.00 19.38           C      5.284
ATOM   1610  CE1 TYR A 218      49.300   3.779  46.560  1.00 20.87           C      5.098
ATOM   1612  CZ  TYR A 218      48.571   2.632  46.274  1.00 21.16           C      4.558
ATOM   1613  OH  TYR A 218      47.882   2.524  45.083  1.00 25.44           O      4.892
ATOM   1632  CG  HIS A 221      47.369   8.413  49.491  1.00 24.88           C      5.284
ATOM   1633  ND1 HIS A 221      47.204   9.778  49.572  1.00 25.72           N      5.172
ATOM   1634  CD2 HIS A 221      47.644   8.140  48.194  1.00 25.78           C      4.534
ATOM   1635  CE1 HIS A 221      47.380  10.310  48.376  1.00 24.75           C      4.799
ATOM   1636  NE2 HIS A 221      47.650   9.339  47.522  1.00 26.50           N      5.076
ATOM   1637  N   SER A 222      45.205   5.699  49.226  1.00 22.77           N      5.087
ATOM   1638  CA  SER A 222      44.482   5.353  48.012  1.00 23.79           C      5.194
ATOM   1639  C   SER A 222      42.993   5.260  48.259  1.00 23.76           C      4.989
ATOM   1640  O   SER A 222      42.203   5.642  47.396  1.00 22.42           O      4.856
ATOM   1641  CB  SER A 222      45.042   4.089  47.364  1.00 24.40           C      5.261
ATOM   1642  OG  SER A 222      44.920   2.984  48.219  1.00 28.93           O      4.912
ATOM   1665  CB  VAL A 225      43.119   8.844  45.867  1.00 26.00           C      5.269
ATOM   1666  CG1 VAL A 225      43.038   9.066  44.338  1.00 25.51           C      4.261
ATOM   1667  CG2 VAL A 225      44.248   9.661  46.468  1.00 24.64           C      4.936
ATOM   1676  CD1APHE A 226      41.166   4.290  44.444  0.50 27.00           C      4.869
ATOM   1680  CE1APHE A 226      41.716   3.578  43.390  0.50 28.04           C      4.672
ATOM   1682  CE2APHE A 226      39.494   3.068  42.591  0.50 27.54           C      5.256
ATOM   1684  CZ APHE A 226      40.878   2.963  42.456  0.50 27.89           C      4.533
ATOM   1956  CG  PHE A 259      45.447  12.189  38.402  1.00 33.51           C      5.032
ATOM   1957  CD1 PHE A 259      45.722  12.021  39.756  1.00 33.50           C      4.065
ATOM   1959  CE1 PHE A 259      44.845  11.282  40.586  1.00 33.37           C      3.348
ATOM   1960  CE2 PHE A 259      43.407  10.878  38.687  1.00 32.73           C      4.849
ATOM   1961  CZ  PHE A 259      43.684  10.712  40.044  1.00 33.33           C      3.846
ATOM   1984  CD2 LEU A 262      50.168  13.482  41.455  1.00 43.00           C      5.188
ATOM   2115  SD  MET A 279      52.135  10.545  44.026  1.00 31.93           S      4.861
ATOM   2116  CE  MET A 279      51.306   9.107  44.395  1.00 32.36           C      4.602
ATOM   2143  CG  GLU A 282      49.864  13.220  46.990  1.00 38.10           C      4.419
ATOM   2153  CG2 VAL A 283      51.433   8.650  47.560  1.00 30.87           C      4.595
