# Supplementary material for: A mathematical representation of protein binding sites using structural dispersion of atoms from principal axes for classification of binding ligands
Source: PLoS One. 2021 Apr 8;16(4):e0244905. doi: 10.1371/journal.pone.0244905 (PMC8031081; doi:10.1371/journal.pone.0244905)
Supplement: S1 Data — (ZIP) [file pone.0244905.s006.zip › pdbligand5_3_906/1FIK.lig.PO4.pdb]

ATOM    654  NE  ARG A  88      39.260 -11.115   9.414  1.00 47.37           N      4.965
ATOM    655  CZ  ARG A  88      38.186 -10.411   9.801  1.00 48.47           C      4.912
ATOM    657  NH2 ARG A  88      37.494  -9.726   8.891  1.00 46.15           N      4.400
ATOM    730  CG  ASN A  99      40.842  -8.234   7.113  1.00 17.85           C      4.725
ATOM    731  OD1 ASN A  99      40.877  -9.155   7.929  1.00 17.81           O      4.794
ATOM    732  ND2 ASN A  99      40.119  -8.228   5.999  1.00 18.12           N      3.879
ATOM    868  C   VAL A 118      38.916  -6.284   2.343  1.00 10.55           C      3.979
ATOM    869  O   VAL A 118      39.075  -6.676   3.509  1.00 10.74           O      4.834
ATOM    873  N   HIS A 119      39.387  -7.014   1.334  1.00 11.66           N      5.226
ATOM    874  CA  HIS A 119      40.179  -8.212   1.632  1.00 12.46           C      4.163
ATOM    875  C   HIS A 119      41.461  -7.884   2.427  1.00 10.03           C      4.508
ATOM    876  O   HIS A 119      42.056  -6.839   2.212  1.00  8.70           O      4.591
ATOM    877  CB  HIS A 119      40.680  -8.805   0.324  1.00 16.45           C      4.797
ATOM    878  CG  HIS A 119      39.620  -9.436  -0.502  1.00 24.83           C      5.003
ATOM    880  CD2 HIS A 119      39.101 -10.679  -0.497  1.00 26.62           C      4.622
ATOM    882  NE2 HIS A 119      38.160 -10.711  -1.517  1.00 31.05           N      5.295
ATOM    883  N   GLY A 120      41.913  -8.779   3.279  1.00  9.48           N      3.852
ATOM    884  CA  GLY A 120      43.126  -8.614   4.100  1.00  9.43           C      4.799
ATOM    885  C   GLY A 120      44.338  -8.467   3.180  1.00  8.09           C      5.074
ATOM    887  N   GLY A 121      44.437  -9.388   2.249  1.00  8.73           N      5.019
