# Supplementary material for: A mathematical representation of protein binding sites using structural dispersion of atoms from principal axes for classification of binding ligands
Source: PLoS One. 2021 Apr 8;16(4):e0244905. doi: 10.1371/journal.pone.0244905 (PMC8031081; doi:10.1371/journal.pone.0244905)
Supplement: S1 Data — (ZIP) [file pone.0244905.s006.zip › pdbligand5_3_906/1FK8.lig.NAD.pdb]

ATOM     52  N   GLY A   8      -9.434  11.860 -32.372  1.00 11.00           N      5.209
ATOM     53  CA  GLY A   8     -10.785  11.614 -31.898  1.00 12.55           C      5.112
ATOM     54  C   GLY A   8     -11.235  12.709 -30.944  1.00 13.45           C      4.302
ATOM     55  O   GLY A   8     -12.036  12.474 -30.045  1.00 14.64           O      4.595
ATOM     56  N   CYS A   9     -10.727  13.917 -31.165  1.00 13.93           N      4.317
ATOM     57  CA  CYS A   9     -11.018  15.078 -30.325  1.00 13.45           C      4.954
ATOM     58  C   CYS A   9     -12.406  15.703 -30.425  1.00 14.75           C      4.534
ATOM     62  N   ALA A  10     -13.160  15.369 -31.471  1.00 14.71           N      5.070
ATOM     63  CA  ALA A  10     -14.477  15.968 -31.688  1.00 16.32           C      3.908
ATOM     64  C   ALA A  10     -15.577  15.630 -30.689  1.00 17.00           C      5.226
ATOM     65  O   ALA A  10     -16.406  16.482 -30.362  1.00 16.88           O      5.124
ATOM     66  CB  ALA A  10     -14.963  15.646 -33.104  1.00 14.80           C      4.939
ATOM     67  N   THR A  11     -15.598  14.396 -30.206  1.00 17.32           N      5.064
ATOM     68  CA  THR A  11     -16.636  13.989 -29.271  1.00 18.92           C      4.945
ATOM     69  C   THR A  11     -16.123  13.039 -28.199  1.00 18.51           C      4.273
ATOM     70  O   THR A  11     -14.934  12.708 -28.150  1.00 17.54           O      4.398
ATOM     71  CB  THR A  11     -17.791  13.296 -30.023  1.00 21.23           C      4.341
ATOM     72  OG1 THR A  11     -17.274  12.172 -30.743  1.00 22.18           O      3.361
ATOM     73  CG2 THR A  11     -18.442  14.256 -31.019  1.00 23.46           C      5.021
ATOM     74  N   GLY A  12     -17.039  12.614 -27.336  1.00 17.23           N      4.161
ATOM     75  CA  GLY A  12     -16.707  11.687 -26.272  1.00 16.22           C      4.172
ATOM     76  C   GLY A  12     -15.488  11.991 -25.422  1.00 13.69           C      5.242
ATOM     77  O   GLY A  12     -15.252  13.127 -25.019  1.00 12.91           O      5.178
ATOM     78  N   ILE A  13     -14.714  10.951 -25.146  1.00 13.97           N      5.264
ATOM     79  CA  ILE A  13     -13.531  11.078 -24.310  1.00 13.65           C      3.981
ATOM     80  C   ILE A  13     -12.509  12.061 -24.876  1.00 13.27           C      4.997
ATOM     82  CB  ILE A  13     -12.885   9.701 -24.097  1.00 13.42           C      5.090
ATOM     83  CG1 ILE A  13     -13.932   8.737 -23.527  1.00 13.75           C      4.542
ATOM     85  CD1 ILE A  13     -13.489   7.281 -23.472  1.00 15.90           C      4.609
ATOM     86  N   GLY A  14     -12.291  12.007 -26.186  1.00 12.31           N      4.837
ATOM    206  O   ILE A  31      -8.978  13.745 -34.366  1.00 12.60           O      5.066
ATOM    211  N   ASP A  32      -9.514  14.764 -36.301  1.00 13.39           N      5.254
ATOM    212  CA  ASP A  32     -10.829  14.151 -36.364  1.00 15.24           C      4.561
ATOM    213  C   ASP A  32     -11.474  14.473 -37.706  1.00 16.43           C      4.760
ATOM    215  CB  ASP A  32     -11.699  14.664 -35.218  1.00 15.42           C      4.857
ATOM    216  CG  ASP A  32     -12.647  13.613 -34.702  1.00 16.39           C      5.098
ATOM    217  OD1 ASP A  32     -12.783  13.500 -33.469  1.00 14.05           O      4.384
ATOM    218  OD2 ASP A  32     -13.257  12.901 -35.528  1.00 16.08           O      4.982
ATOM    219  N   ILE A  33     -12.647  13.898 -37.955  1.00 17.30           N      4.705
ATOM    223  CB  ILE A  33     -14.427  13.037 -39.442  1.00 22.44           C      4.913
ATOM    224  CG1 ILE A  33     -15.399  13.003 -38.260  1.00 25.74           C      5.043
ATOM    225  CG2 ILE A  33     -13.760  11.682 -39.632  1.00 23.15           C      5.028
ATOM    226  CD1 ILE A  33     -16.472  11.938 -38.375  1.00 26.94           C      4.908
ATOM    277  C   ALA A  40      -9.700  12.261 -40.873  1.00 18.89           C      4.345
ATOM    278  O   ALA A  40     -10.286  12.212 -39.793  1.00 19.08           O      4.810
ATOM    280  N   ASP A  41      -9.770  11.304 -41.788  1.00 20.75           N      5.290
ATOM    281  CA  ASP A  41     -10.499  10.067 -41.570  1.00 21.88           C      4.121
ATOM    282  C   ASP A  41      -9.374   9.034 -41.545  1.00 20.72           C      4.306
ATOM    283  O   ASP A  41      -8.717   8.796 -42.550  1.00 22.09           O      5.244
ATOM    284  CB  ASP A  41     -11.469   9.815 -42.723  1.00 25.00           C      4.734
ATOM    285  CG  ASP A  41     -12.234   8.523 -42.567  1.00 27.65           C      4.198
ATOM    286  OD1 ASP A  41     -13.383   8.454 -43.052  1.00 29.71           O      4.836
ATOM    287  OD2 ASP A  41     -11.685   7.573 -41.972  1.00 27.29           O      4.929
ATOM    288  N   LEU A  42      -9.144   8.439 -40.381  1.00 19.83           N      4.910
ATOM    289  CA  LEU A  42      -8.057   7.481 -40.201  1.00 18.34           C      4.480
ATOM    290  C   LEU A  42      -8.355   6.061 -40.657  1.00 18.55           C      4.801
ATOM    292  CB  LEU A  42      -7.643   7.473 -38.725  1.00 17.72           C      4.527
ATOM    293  CG  LEU A  42      -7.333   8.857 -38.135  1.00 18.31           C      4.881
ATOM    294  CD1 LEU A  42      -7.177   8.747 -36.628  1.00 18.09           C      4.334
ATOM    295  CD2 LEU A  42      -6.073   9.430 -38.773  1.00 15.97           C      5.019
ATOM    296  N   SER A  43      -9.456   5.882 -41.377  1.00 18.54           N      4.521
ATOM    297  CA  SER A  43      -9.835   4.556 -41.847  1.00 19.77           C      4.432
ATOM    300  CB  SER A  43     -11.315   4.535 -42.241  1.00 20.08           C      5.228
ATOM    301  OG  SER A  43     -11.555   5.388 -43.344  1.00 21.63           O      4.468
ATOM    480  CA  CYS A  69      -8.939   8.632 -28.710  1.00 13.36           C      4.920
ATOM    481  C   CYS A  69      -9.839   8.179 -29.847  1.00 13.05           C      5.205
ATOM    482  O   CYS A  69     -10.957   7.732 -29.608  1.00 14.10           O      4.890
ATOM    483  CB  CYS A  69      -9.615   9.809 -27.999  1.00 12.61           C      4.749
ATOM    485  N   ALA A  70      -9.372   8.315 -31.081  1.00 13.29           N      4.995
ATOM    486  CA  ALA A  70     -10.173   7.913 -32.230  1.00 13.09           C      4.930
ATOM    487  C   ALA A  70     -10.529   6.433 -32.102  1.00 13.29           C      5.028
ATOM    488  O   ALA A  70      -9.687   5.609 -31.739  1.00 13.43           O      5.185
ATOM    489  CB  ALA A  70      -9.397   8.165 -33.515  1.00 11.40           C      5.226
ATOM    490  N   GLY A  71     -11.782   6.097 -32.386  1.00 13.11           N      4.274
ATOM    491  CA  GLY A  71     -12.206   4.711 -32.293  1.00 14.60           C      4.968
ATOM    492  C   GLY A  71     -13.622   4.489 -32.795  1.00 15.21           C      4.739
ATOM    493  O   GLY A  71     -14.438   5.410 -32.801  1.00 14.33           O      5.253
ATOM    494  N   LEU A  72     -13.903   3.262 -33.224  1.00 14.85           N      5.100
ATOM    495  CA  LEU A  72     -15.222   2.878 -33.720  1.00 16.55           C      5.237
ATOM    496  C   LEU A  72     -15.663   1.638 -32.948  1.00 17.30           C      4.807
ATOM    497  O   LEU A  72     -14.857   0.747 -32.682  1.00 17.38           O      4.500
ATOM    498  CB  LEU A  72     -15.159   2.574 -35.222  1.00 16.40           C      5.268
ATOM    499  CG  LEU A  72     -14.829   3.762 -36.138  1.00 16.70           C      4.210
ATOM    500  CD1 LEU A  72     -14.627   3.278 -37.572  1.00 15.59           C      5.004
ATOM    501  CD2 LEU A  72     -15.952   4.786 -36.070  1.00 15.04           C      4.871
ATOM    589  CB  VAL A  85     -10.577   3.943 -36.939  1.00 13.63           C      4.844
ATOM    590  CG1 VAL A  85     -10.442   5.110 -35.968  1.00 13.20           C      4.946
ATOM    591  CG2 VAL A  85     -11.106   4.440 -38.291  1.00 13.74           C      4.343
ATOM    597  CG  ASN A  86     -11.209   0.707 -33.044  1.00 12.31           C      5.025
ATOM    598  OD1 ASN A  86     -11.582   1.825 -33.392  1.00 12.35           O      5.202
ATOM    599  ND2 ASN A  86     -11.997  -0.141 -32.392  1.00 12.68           N      4.624
ATOM    789  CA  ILE A 112      -7.449   4.604 -25.454  1.00 10.00           C      5.067
ATOM    790  C   ILE A 112      -7.761   3.264 -26.080  1.00 10.71           C      4.562
ATOM    791  O   ILE A 112      -8.063   3.171 -27.269  1.00 12.01           O      5.217
ATOM    792  CB  ILE A 112      -8.646   5.532 -25.695  1.00 10.60           C      4.252
ATOM    793  CG1 ILE A 112      -8.411   6.871 -24.993  1.00  9.07           C      4.872
ATOM    794  CG2 ILE A 112      -9.921   4.875 -25.138  1.00 10.18           C      4.837
ATOM    795  CD1 ILE A 112      -9.617   7.796 -25.015  1.00 10.45           C      4.695
ATOM    798  C   SER A 113      -9.406   0.601 -25.271  1.00 11.75           C      4.997
ATOM    799  O   SER A 113     -10.314   1.375 -25.571  1.00 10.38           O      4.573
ATOM    802  N   SER A 114      -9.599  -0.488 -24.530  1.00 12.72           N      5.146
ATOM    803  CA  SER A 114     -10.925  -0.871 -24.052  1.00 13.54           C      5.288
ATOM    804  C   SER A 114     -10.836  -2.113 -23.179  1.00 13.30           C      5.006
ATOM    806  CB  SER A 114     -11.846  -1.173 -25.240  1.00 14.27           C      5.220
ATOM    807  OG  SER A 114     -13.035  -1.816 -24.805  1.00 15.59           O      5.034
ATOM    808  N   VAL A 115     -11.756  -2.257 -22.227  1.00 14.07           N      4.803
ATOM   1098  CD1 TYR A 155     -14.679  -1.648 -30.477  1.00 17.05           C      4.699
ATOM   1100  CE1 TYR A 155     -14.459  -0.619 -29.569  1.00 19.51           C      4.718
ATOM   1101  CE2 TYR A 155     -14.649  -2.188 -27.753  1.00 17.94           C      5.042
ATOM   1102  CZ  TYR A 155     -14.443  -0.896 -28.210  1.00 18.89           C      4.765
ATOM   1103  OH  TYR A 155     -14.216   0.124 -27.320  1.00 17.70           O      5.235
ATOM   1125  CD  LYS A 159      -9.860  -0.736 -28.697  1.00 11.10           C      4.756
ATOM   1126  CE  LYS A 159     -10.827   0.400 -28.967  1.00  8.86           C      4.800
ATOM   1127  NZ  LYS A 159     -10.119   1.721 -29.012  1.00 12.83           N      5.059
ATOM   1311  N   PRO A 185     -11.383   1.826 -20.995  1.00 11.24           N      4.471
ATOM   1312  CA  PRO A 185     -12.714   2.249 -20.560  1.00 12.98           C      4.721
ATOM   1313  C   PRO A 185     -13.745   1.129 -20.551  1.00 15.97           C      5.208
ATOM   1314  O   PRO A 185     -13.647   0.161 -21.310  1.00 15.30           O      5.074
ATOM   1315  CB  PRO A 185     -13.094   3.324 -21.581  1.00 12.89           C      4.983
ATOM   1316  CG  PRO A 185     -11.794   3.773 -22.145  1.00  9.45           C      4.443
ATOM   1317  CD  PRO A 185     -11.006   2.509 -22.241  1.00  8.96           C      5.123
ATOM   1318  N   GLY A 186     -14.725   1.286 -19.671  1.00 18.23           N      4.539
ATOM   1319  CA  GLY A 186     -15.836   0.363 -19.581  1.00 23.05           C      4.654
ATOM   1320  C   GLY A 186     -16.993   1.190 -20.131  1.00 26.12           C      4.944
ATOM   1321  O   GLY A 186     -16.765   2.097 -20.939  1.00 23.98           O      5.082
ATOM   1322  N   ALA A 187     -18.216   0.920 -19.684  1.00 29.41           N      4.906
ATOM   1323  CA  ALA A 187     -19.392   1.655 -20.162  1.00 32.10           C      4.899
ATOM   1324  C   ALA A 187     -19.300   3.170 -19.946  1.00 33.56           C      4.872
ATOM   1327  N   THR A 188     -19.367   3.931 -21.037  1.00 35.58           N      4.987
ATOM   1328  CA  THR A 188     -19.296   5.389 -20.965  1.00 39.01           C      4.553
ATOM   1329  C   THR A 188     -20.592   6.054 -21.441  1.00 41.93           C      5.149
ATOM   1330  O   THR A 188     -21.239   5.581 -22.377  1.00 41.12           O      4.781
ATOM   1331  CB  THR A 188     -18.126   5.940 -21.814  1.00 39.12           C      4.926
ATOM   1332  OG1 THR A 188     -16.892   5.352 -21.376  1.00 39.84           O      4.919
ATOM   1333  CG2 THR A 188     -18.032   7.454 -21.670  1.00 37.19           C      5.128
ATOM   1343  N   THR A 190     -21.748   8.022 -23.497  1.00 54.28           N      5.237
ATOM   1347  CB  THR A 190     -20.281   8.281 -25.493  1.00 57.93           C      5.247
ATOM   1348  OG1 THR A 190     -19.166   8.774 -24.738  1.00 57.73           O      5.246
ATOM   1349  CG2 THR A 190     -20.229   8.865 -26.904  1.00 57.93           C      4.158
