# Supplementary material for: A mathematical representation of protein binding sites using structural dispersion of atoms from principal axes for classification of binding ligands
Source: PLoS One. 2021 Apr 8;16(4):e0244905. doi: 10.1371/journal.pone.0244905 (PMC8031081; doi:10.1371/journal.pone.0244905)
Supplement: S1 Data — (ZIP) [file pone.0244905.s006.zip › pdbligand5_3_906/1FLA.lig.FMN.pdb]

ATOM     47  C   TRP A   6      27.033  25.726  10.803  1.00  5.22           C      5.189
ATOM     48  O   TRP A   6      26.493  25.176  11.767  1.00  7.08           O      5.288
ATOM     55  CE3 TRP A   6      29.632  23.369  10.887  1.00 11.67           C      4.651
ATOM     57  CZ3 TRP A   6      29.895  22.097  10.329  1.00 11.08           C      4.040
ATOM     58  CH2 TRP A   6      30.616  21.972   9.128  1.00  9.53           C      4.743
ATOM     59  N   SER A   7      26.923  25.273   9.561  1.00  5.94           N      5.199
ATOM     60  CA  SER A   7      26.215  24.032   9.264  1.00  7.37           C      4.272
ATOM     61  C   SER A   7      26.907  23.306   8.114  1.00  8.01           C      4.367
ATOM     62  O   SER A   7      27.134  23.897   7.056  1.00  9.92           O      4.935
ATOM     63  CB  SER A   7      24.754  24.313   8.921  1.00  7.58           C      4.440
ATOM     64  OG  SER A   7      24.020  23.105   8.722  1.00  8.18           O      4.899
ATOM     65  N   GLY A   8      27.198  22.018   8.308  1.00  7.97           N      5.056
ATOM     66  CA  GLY A   8      27.867  21.234   7.282  1.00  8.26           C      4.377
ATOM     67  C   GLY A   8      26.960  20.556   6.281  1.00  9.10           C      4.539
ATOM     68  O   GLY A   8      27.328  20.416   5.117  1.00 10.26           O      5.143
ATOM     69  N   THR A   9      25.799  20.088   6.733  1.00 10.54           N      4.971
ATOM     70  CA  THR A   9      24.848  19.422   5.842  1.00 12.14           C      4.517
ATOM     71  C   THR A   9      23.485  20.130   5.813  1.00 13.11           C      4.717
ATOM     72  O   THR A   9      22.601  19.752   5.041  1.00 14.76           O      4.297
ATOM     73  CB  THR A   9      24.659  17.921   6.188  1.00 12.30           C      4.667
ATOM     74  OG1 THR A   9      23.867  17.790   7.367  1.00 12.34           O      5.229
ATOM     75  CG2 THR A   9      25.995  17.257   6.440  1.00 13.09           C      5.187
ATOM     76  N   GLY A  10      23.314  21.139   6.664  1.00 12.20           N      4.114
ATOM     77  CA  GLY A  10      22.073  21.887   6.666  1.00  9.80           C      4.955
ATOM     78  C   GLY A  10      21.148  21.639   7.831  1.00  9.43           C      4.765
ATOM     79  O   GLY A  10      20.085  22.247   7.897  1.00 10.32           O      5.164
ATOM     80  N   ASN A  11      21.546  20.798   8.774  1.00  8.47           N      4.368
ATOM     81  CA  ASN A  11      20.687  20.506   9.920  1.00  9.52           C      5.174
ATOM     82  C   ASN A  11      20.608  21.688  10.897  1.00 10.71           C      4.764
ATOM     83  O   ASN A  11      19.510  22.097  11.306  1.00 10.44           O      4.842
ATOM     84  CB  ASN A  11      21.144  19.220  10.623  1.00  8.78           C      4.624
ATOM     85  CG  ASN A  11      20.929  17.985   9.771  1.00  8.25           C      4.809
ATOM     86  OD1 ASN A  11      21.559  16.952   9.981  1.00 12.80           O      4.912
ATOM     87  ND2 ASN A  11      20.044  18.085   8.802  1.00  6.08           N      4.962
ATOM     88  N   THR A  12      21.762  22.265  11.227  1.00  9.57           N      4.251
ATOM     89  CA  THR A  12      21.828  23.433  12.113  1.00  8.02           C      5.195
ATOM     90  C   THR A  12      21.274  24.678  11.394  1.00  7.77           C      4.523
ATOM     92  CB  THR A  12      23.275  23.679  12.576  1.00  5.93           C      4.928
ATOM     93  OG1 THR A  12      23.736  22.521  13.283  1.00  7.16           O      5.213
ATOM     94  CG2 THR A  12      23.341  24.860  13.530  1.00  4.40           C      4.556
ATOM     95  N   GLU A  13      21.429  24.715  10.073  1.00  8.88           N      4.467
ATOM    403  N   SER A  54      26.911  22.568  14.795  1.00  6.45           N      5.260
ATOM    404  CA  SER A  54      26.758  21.138  15.016  1.00  7.05           C      4.538
ATOM    405  C   SER A  54      28.011  20.549  15.675  1.00  9.88           C      4.266
ATOM    406  O   SER A  54      29.076  21.180  15.683  1.00  9.53           O      5.192
ATOM    407  CB  SER A  54      26.534  20.445  13.681  1.00  5.77           C      4.647
ATOM    408  OG  SER A  54      27.534  20.832  12.756  1.00  9.67           O      5.048
ATOM    409  N   ALA A  55      27.861  19.361  16.262  1.00  8.35           N      5.255
ATOM    410  CA  ALA A  55      28.976  18.662  16.896  1.00  8.20           C      4.762
ATOM    411  C   ALA A  55      29.902  18.190  15.769  1.00  8.84           C      4.597
ATOM    412  O   ALA A  55      29.444  17.590  14.779  1.00  8.28           O      4.072
ATOM    413  CB  ALA A  55      28.464  17.483  17.695  1.00  7.17           C      3.778
ATOM    414  N   MET A  56      31.190  18.508  15.898  1.00  9.62           N      4.737
ATOM    415  CA  MET A  56      32.181  18.140  14.888  1.00 10.56           C      5.081
ATOM    416  C   MET A  56      33.373  17.359  15.443  1.00 10.20           C      4.820
ATOM    417  O   MET A  56      33.638  17.355  16.643  1.00  9.02           O      4.652
ATOM    418  CB  MET A  56      32.672  19.386  14.134  1.00 12.28           C      5.165
ATOM    420  SD  MET A  56      31.632  18.640  11.651  1.00 26.85           S      4.628
ATOM    421  CE  MET A  56      33.356  18.457  11.323  1.00 16.86           C      5.110
ATOM    422  N   ASP A  57      34.065  16.678  14.540  1.00 12.58           N      5.300
ATOM    423  CA  ASP A  57      35.224  15.859  14.873  1.00 16.32           C      5.159
ATOM    424  C   ASP A  57      34.925  14.980  16.071  1.00 15.29           C      4.774
ATOM    425  O   ASP A  57      34.077  14.096  15.998  1.00 16.18           O      5.272
ATOM    426  CB  ASP A  57      36.448  16.749  15.076  1.00 20.29           C      5.155
ATOM    428  OD1 ASP A  57      36.551  16.988  12.699  1.00 29.84           O      4.912
ATOM    430  N   ASP A  58      35.622  15.190  17.168  1.00 17.20           N      4.336
ATOM    431  CA  ASP A  58      35.326  14.410  18.344  1.00 17.81           C      5.009
ATOM    432  C   ASP A  58      34.763  15.328  19.426  1.00 13.89           C      4.962
ATOM    433  O   ASP A  58      35.483  15.818  20.290  1.00 13.58           O      4.929
ATOM    434  CB  ASP A  58      36.561  13.667  18.832  1.00 23.52           C      5.130
ATOM    435  CG  ASP A  58      36.240  12.698  19.939  1.00 30.58           C      5.291
ATOM    436  OD1 ASP A  58      35.078  12.218  20.004  1.00 31.04           O      4.488
ATOM    438  N   GLU A  59      33.461  15.569  19.330  1.00 12.76           N      4.740
ATOM    439  CA  GLU A  59      32.708  16.407  20.256  1.00 11.00           C      4.843
ATOM    440  C   GLU A  59      33.277  17.801  20.483  1.00 10.02           C      4.857
ATOM    442  CB  GLU A  59      32.488  15.695  21.596  1.00 11.98           C      5.150
ATOM    443  CG  GLU A  59      31.648  14.403  21.523  1.00 12.52           C      4.261
ATOM    444  CD  GLU A  59      30.153  14.616  21.289  1.00 12.86           C      4.497
ATOM    445  OE1 GLU A  59      29.641  15.745  21.380  1.00 12.23           O      4.683
ATOM    446  OE2 GLU A  59      29.470  13.618  21.024  1.00 14.09           O      5.194
ATOM    447  N   VAL A  60      33.554  18.514  19.392  1.00 10.04           N      5.120
ATOM    660  N   SER A  87      22.791  20.948  16.049  1.00  8.61           N      5.289
ATOM    661  CA  SER A  87      22.420  19.579  15.728  1.00  8.51           C      4.609
ATOM    662  C   SER A  87      23.615  18.668  16.042  1.00  9.72           C      5.197
ATOM    663  O   SER A  87      24.776  19.110  16.059  1.00 10.06           O      4.860
ATOM    664  CB  SER A  87      22.066  19.476  14.240  1.00  8.12           C      5.276
ATOM    665  OG  SER A  87      21.601  18.174  13.927  1.00  9.42           O      4.702
ATOM    666  N   TYR A  88      23.336  17.400  16.299  1.00  8.59           N      4.990
ATOM    667  CA  TYR A  88      24.386  16.439  16.593  1.00 10.14           C      4.174
ATOM    668  C   TYR A  88      23.953  15.085  16.015  1.00 12.03           C      3.987
ATOM    669  O   TYR A  88      22.805  14.931  15.559  1.00 10.88           O      5.111
ATOM    670  CB  TYR A  88      24.686  16.379  18.099  1.00  8.95           C      4.342
ATOM    671  CG  TYR A  88      23.542  15.873  18.936  1.00 12.02           C      5.056
ATOM    673  CD2 TYR A  88      23.520  14.557  19.398  1.00 11.26           C      4.871
ATOM    675  CE2 TYR A  88      22.462  14.091  20.178  1.00 13.79           C      4.961
ATOM    678  N   GLY A  89      24.863  14.116  16.017  1.00 12.18           N      2.956
ATOM    679  CA  GLY A  89      24.543  12.843  15.416  1.00 13.89           C      3.581
ATOM    680  C   GLY A  89      24.497  11.623  16.293  1.00 16.99           C      4.150
ATOM    681  O   GLY A  89      23.474  10.946  16.328  1.00 20.43           O      4.738
ATOM    682  N   TRP A  90      25.579  11.331  17.003  1.00 16.29           N      3.673
ATOM    683  CA  TRP A  90      25.621  10.118  17.821  1.00 16.25           C      4.860
ATOM    684  C   TRP A  90      25.902  10.265  19.315  1.00 17.21           C      4.511
ATOM    685  O   TRP A  90      25.657   9.334  20.085  1.00 18.35           O      4.865
ATOM    686  CB  TRP A  90      26.600   9.119  17.196  1.00 13.81           C      5.246
ATOM    687  CG  TRP A  90      27.953   9.706  16.894  1.00 13.70           C      4.471
ATOM    688  CD1 TRP A  90      28.969   9.905  17.781  1.00 12.87           C      4.662
ATOM    689  CD2 TRP A  90      28.421  10.211  15.630  1.00 11.67           C      3.974
ATOM    690  NE1 TRP A  90      30.033  10.503  17.150  1.00 11.90           N      4.354
ATOM    691  CE2 TRP A  90      29.725  10.701  15.831  1.00 10.88           C      3.916
ATOM    692  CE3 TRP A  90      27.861  10.292  14.345  1.00 12.14           C      4.211
ATOM    693  CZ2 TRP A  90      30.485  11.273  14.799  1.00 11.80           C      4.113
ATOM    694  CZ3 TRP A  90      28.618  10.859  13.321  1.00 11.15           C      4.366
ATOM    695  CH2 TRP A  90      29.917  11.342  13.557  1.00  8.74           C      4.319
ATOM    696  N   GLY A  91      26.418  11.420  19.726  1.00 16.47           N      4.706
ATOM    697  CA  GLY A  91      26.730  11.632  21.124  1.00 14.09           C      4.445
ATOM    698  C   GLY A  91      25.499  12.028  21.902  1.00 16.03           C      4.331
ATOM    699  O   GLY A  91      24.371  11.798  21.459  1.00 17.35           O      4.578
ATOM    700  N   ASP A  92      25.708  12.601  23.076  1.00 15.10           N      5.190
ATOM    920  N   ASN A 119      20.220  15.086  14.420  1.00 14.19           N      5.149
ATOM    921  CA  ASN A 119      20.032  15.047  12.969  1.00 15.65           C      5.030
ATOM    922  C   ASN A 119      19.107  16.199  12.536  1.00 16.04           C      4.239
ATOM    923  O   ASN A 119      19.116  17.256  13.168  1.00 14.67           O      4.316
ATOM    924  CB  ASN A 119      19.505  13.665  12.542  1.00 17.73           C      4.884
ATOM    925  CG  ASN A 119      20.306  12.514  13.165  1.00 21.40           C      5.242
ATOM    926  OD1 ASN A 119      21.502  12.330  12.874  1.00 22.51           O      5.136
ATOM    928  N   GLU A 120      18.325  16.031  11.473  1.00 17.96           N      5.094
