# Supplementary material for: A mathematical representation of protein binding sites using structural dispersion of atoms from principal axes for classification of binding ligands
Source: PLoS One. 2021 Apr 8;16(4):e0244905. doi: 10.1371/journal.pone.0244905 (PMC8031081; doi:10.1371/journal.pone.0244905)
Supplement: S1 Data — (ZIP) [file pone.0244905.s006.zip › pdbligand5_3_906/1FMW.lig.ATP.pdb]

ATOM    933  CG1 ILE A 115      42.613  47.556  14.772  1.00 12.36           C      5.074
ATOM    935  CD1 ILE A 115      42.382  49.048  14.987  1.00 13.29           C      4.566
ATOM    947  OH  TYR A 116      39.727  50.624  12.124  1.00 12.16           O      4.551
ATOM   1024  CA  ASN A 127      40.903  50.093  20.483  1.00 15.83           C      4.863
ATOM   1027  CB  ASN A 127      40.531  51.067  21.608  1.00  8.18           C      5.276
ATOM   1028  CG  ASN A 127      41.134  52.408  21.331  1.00 22.98           C      5.090
ATOM   1029  OD1 ASN A 127      42.151  52.563  20.637  1.00 22.71           O      5.177
ATOM   1030  ND2 ASN A 127      40.483  53.395  21.849  1.00 13.41           N      4.033
ATOM   1031  N   PRO A 128      43.258  50.091  19.927  1.00 22.24           N      5.040
ATOM   1035  CB  PRO A 128      45.372  50.101  18.800  1.00 18.65           C      4.891
ATOM   1036  CG  PRO A 128      44.428  51.058  18.074  1.00 18.89           C      5.069
ATOM   1037  CD  PRO A 128      43.054  50.626  18.544  1.00 13.29           C      4.845
ATOM   1038  N   PHE A 129      44.864  51.791  21.297  1.00 16.94           N      5.005
ATOM   1039  CA  PHE A 129      45.431  52.650  22.281  1.00 15.59           C      4.951
ATOM   1040  C   PHE A 129      46.862  53.027  21.967  1.00 62.06           C      5.141
ATOM   1043  CG  PHE A 129      43.958  52.644  24.320  1.00 12.69           C      5.217
ATOM   1044  CD1 PHE A 129      43.499  53.937  24.075  1.00 16.80           C      4.964
ATOM   1046  CE1 PHE A 129      42.280  54.353  24.613  1.00 27.46           C      4.838
ATOM   1048  CZ  PHE A 129      41.530  53.455  25.376  1.00 19.40           C      4.854
ATOM   1049  N   LYS A 130      47.174  53.083  20.692  1.00 27.18           N      4.580
ATOM   1050  CA  LYS A 130      48.458  53.458  20.161  1.00 22.40           C      4.991
ATOM   1051  C   LYS A 130      48.292  53.515  18.695  1.00 38.70           C      4.881
ATOM   1052  O   LYS A 130      47.414  52.874  18.174  1.00 28.31           O      5.051
ATOM   1058  N   ARG A 131      49.116  54.258  18.011  1.00 45.04           N      4.612
ATOM   1059  CA  ARG A 131      48.955  54.333  16.583  1.00 37.06           C      4.942
ATOM   1060  C   ARG A 131      49.443  53.108  15.761  1.00 41.08           C      5.268
ATOM   1062  CB  ARG A 131      49.253  55.743  16.047  1.00 37.62           C      4.960
ATOM   1069  N   ILE A 132      48.653  52.805  14.736  1.00 22.49           N      4.924
ATOM   1099  CD2 TYR A 135      44.309  54.269  10.917  1.00 21.84           C      5.213
ATOM   1100  CE1 TYR A 135      42.039  52.757  10.411  1.00 14.18           C      4.983
ATOM   1101  CE2 TYR A 135      43.769  53.466  11.924  1.00 22.17           C      4.516
ATOM   1102  CZ  TYR A 135      42.624  52.702  11.680  1.00 12.55           C      4.696
ATOM   1103  OH  TYR A 135      42.116  51.903  12.679  1.00 15.34           O      5.207
ATOM   1459  O   GLY A 179      30.039  53.144  22.683  1.00 17.81           O      5.004
ATOM   1462  C   GLU A 180      32.246  53.709  24.733  1.00 13.85           C      5.147
ATOM   1463  O   GLU A 180      32.908  53.784  23.732  1.00 18.34           O      4.787
ATOM   1469  N   SER A 181      32.221  54.645  25.671  1.00 10.96           N      4.702
ATOM   1470  CA  SER A 181      32.987  55.863  25.556  1.00 21.10           C      3.557
ATOM   1471  C   SER A 181      34.458  55.519  25.451  1.00 47.24           C      3.958
ATOM   1472  O   SER A 181      34.989  54.712  26.216  1.00 23.40           O      5.178
ATOM   1473  CB  SER A 181      32.742  56.777  26.740  1.00 14.05           C      3.964
ATOM   1474  OG  SER A 181      33.461  58.016  26.635  1.00 18.91           O      3.468
ATOM   1475  N   GLY A 182      35.146  56.116  24.510  1.00 30.24           N      3.363
ATOM   1476  CA  GLY A 182      36.550  55.763  24.431  1.00 18.27           C      4.514
ATOM   1477  C   GLY A 182      36.862  54.513  23.625  1.00 16.09           C      4.100
ATOM   1478  O   GLY A 182      38.026  54.234  23.347  1.00 33.59           O      4.845
ATOM   1479  N   ALA A 183      35.851  53.752  23.223  1.00 20.11           N      3.972
ATOM   1480  CA  ALA A 183      36.054  52.541  22.437  1.00  7.03           C      4.780
ATOM   1481  C   ALA A 183      36.599  52.799  21.042  1.00 11.28           C      4.570
ATOM   1482  O   ALA A 183      37.169  51.878  20.423  1.00 22.74           O      4.851
ATOM   1483  CB  ALA A 183      34.778  51.669  22.353  1.00 13.81           C      4.206
ATOM   1484  N   GLY A 184      36.437  54.018  20.514  1.00 21.01           N      3.481
ATOM   1485  CA  GLY A 184      36.964  54.308  19.170  1.00  4.39           C      4.030
ATOM   1486  C   GLY A 184      35.989  54.523  18.056  1.00 19.74           C      4.156
ATOM   1487  O   GLY A 184      36.359  54.347  16.889  1.00 22.35           O      5.282
ATOM   1488  N   LYS A 185      34.764  54.923  18.403  1.00 34.50           N      3.415
ATOM   1489  CA  LYS A 185      33.705  55.174  17.425  1.00 14.44           C      4.235
ATOM   1490  C   LYS A 185      33.989  56.315  16.471  1.00 12.97           C      4.779
ATOM   1491  O   LYS A 185      33.893  56.193  15.233  1.00 20.20           O      5.229
ATOM   1492  CB  LYS A 185      32.353  55.483  18.076  1.00  9.76           C      4.106
ATOM   1493  CG  LYS A 185      31.858  54.343  18.970  1.00  7.90           C      4.385
ATOM   1494  CD  LYS A 185      30.579  54.675  19.720  1.00 15.51           C      4.916
ATOM   1495  CE  LYS A 185      30.743  55.830  20.678  1.00 21.76           C      4.449
ATOM   1496  NZ  LYS A 185      31.230  55.366  21.983  1.00 10.92           N      3.929
ATOM   1497  N   THR A 186      34.322  57.444  17.061  1.00 14.96           N      4.150
ATOM   1498  CA  THR A 186      34.587  58.607  16.248  1.00  8.15           C      5.198
ATOM   1499  C   THR A 186      35.786  58.376  15.326  1.00 37.25           C      5.127
ATOM   1500  O   THR A 186      35.865  58.798  14.153  1.00 20.59           O      4.954
ATOM   1501  CB  THR A 186      34.594  59.904  17.093  1.00 12.49           C      5.046
ATOM   1502  OG1 THR A 186      33.587  59.856  18.085  1.00 61.76           O      4.361
ATOM   1503  CG2 THR A 186      34.354  61.106  16.206  1.00 26.58           C      5.094
ATOM   1504  N   GLU A 187      36.732  57.668  15.876  1.00 19.78           N      5.007
ATOM   1505  CA  GLU A 187      37.900  57.386  15.090  1.00 36.13           C      5.104
ATOM   1506  C   GLU A 187      37.509  56.613  13.843  1.00 16.69           C      4.889
ATOM   1508  CB  GLU A 187      38.992  56.638  15.890  1.00 17.39           C      4.669
ATOM   1509  CG  GLU A 187      39.942  57.586  16.646  1.00 94.90           C      4.367
ATOM   1510  CD  GLU A 187      40.734  58.449  15.714  1.00 99.55           C      4.752
ATOM   1511  OE1 GLU A 187      40.638  59.656  15.705  1.00 57.04           O      5.121
ATOM   1512  OE2 GLU A 187      41.528  57.768  14.917  1.00 55.08           O      4.718
ATOM   1513  N   ASN A 188      36.679  55.614  14.019  1.00 25.41           N      4.976
ATOM   1520  ND2 ASN A 188      37.139  52.454  15.000  1.00 15.46           N      4.832
ATOM   1809  CB  ASN A 233      37.371  59.297  25.974  1.00  8.80           C      5.058
ATOM   1810  CG  ASN A 233      37.639  59.641  24.527  1.00 32.16           C      4.759
ATOM   1811  OD1 ASN A 233      38.677  60.236  24.157  1.00 27.39           O      5.251
ATOM   1812  ND2 ASN A 233      36.707  59.235  23.678  1.00 15.48           N      3.606
ATOM   1823  C   ASN A 235      36.881  63.226  23.261  1.00 42.84           C      5.209
ATOM   1824  O   ASN A 235      36.537  62.816  22.172  1.00 23.36           O      4.617
ATOM   1825  CB  ASN A 235      39.111  63.855  22.229  1.00 10.73           C      5.002
ATOM   1828  ND2 ASN A 235      38.570  63.899  19.876  1.00 21.22           N      5.048
ATOM   1829  N   SER A 236      36.090  63.094  24.308  1.00 22.58           N      4.869
ATOM   1830  CA  SER A 236      34.773  62.443  24.185  1.00 27.24           C      4.324
ATOM   1831  C   SER A 236      33.696  63.229  23.477  1.00 17.94           C      4.728
ATOM   1832  O   SER A 236      33.557  64.423  23.711  1.00 21.86           O      4.846
ATOM   1833  CB  SER A 236      34.224  62.211  25.571  1.00 29.77           C      4.485
ATOM   1834  OG  SER A 236      33.307  61.164  25.540  1.00 25.67           O      3.511
ATOM   1835  N   SER A 237      32.913  62.556  22.643  1.00 19.62           N      4.073
ATOM   1836  CA  SER A 237      31.810  63.236  21.952  1.00 29.33           C      5.063
ATOM   1837  C   SER A 237      30.635  63.167  22.918  1.00 11.78           C      4.201
ATOM   1838  O   SER A 237      30.184  62.074  23.238  1.00 17.81           O      4.651
ATOM   1839  CB  SER A 237      31.352  62.449  20.753  1.00 29.26           C      4.981
ATOM   1840  OG  SER A 237      31.958  62.981  19.607  1.00 41.91           O      4.400
ATOM   1851  NH2 ARG A 238      30.449  61.246  27.280  1.00 29.19           N      4.704
ATOM   3508  OD1 ASP A 454      30.271  57.551  17.304  1.00 25.32           O      4.843
ATOM   5031  CB  CYS A 655      33.915  50.867  18.780  1.00  3.84           C      5.188
