# Supplementary material for: A mathematical representation of protein binding sites using structural dispersion of atoms from principal axes for classification of binding ligands
Source: PLoS One. 2021 Apr 8;16(4):e0244905. doi: 10.1371/journal.pone.0244905 (PMC8031081; doi:10.1371/journal.pone.0244905)
Supplement: S1 Data — (ZIP) [file pone.0244905.s006.zip › pdbligand5_3_906/1FOH.lig.FAD.pdb]

ATOM    100  CA  VAL A  13      63.155  42.772  26.127  1.00 30.92           C      5.069
ATOM    101  C   VAL A  13      62.676  42.316  27.504  1.00 34.04           C      5.089
ATOM    102  O   VAL A  13      63.562  41.956  28.298  1.00 32.02           O      5.017
ATOM    103  CB  VAL A  13      64.114  41.713  25.546  1.00 32.09           C      5.096
ATOM    104  CG1 VAL A  13      63.363  40.448  25.206  1.00 26.42           C      4.768
ATOM    106  N   GLY A  14      61.344  42.344  27.749  1.00 33.02           N      4.399
ATOM    107  CA  GLY A  14      60.939  41.893  29.108  1.00 32.91           C      4.845
ATOM    108  C   GLY A  14      60.270  43.069  29.840  1.00 33.06           C      5.199
ATOM    109  O   GLY A  14      60.898  44.120  30.066  1.00 31.15           O      5.282
ATOM    110  N   ALA A  15      58.987  42.888  30.173  1.00 31.00           N      5.085
ATOM    111  CA  ALA A  15      58.268  43.964  30.855  1.00 33.53           C      4.866
ATOM    112  C   ALA A  15      57.896  43.535  32.268  1.00 31.52           C      5.117
ATOM    113  O   ALA A  15      56.771  43.751  32.689  1.00 31.93           O      5.238
ATOM    115  N   GLY A  16      58.858  42.951  32.967  1.00 32.46           N      5.273
ATOM    116  CA  GLY A  16      58.606  42.618  34.386  1.00 31.57           C      4.556
ATOM    117  C   GLY A  16      59.112  43.853  35.140  1.00 30.09           C      4.941
ATOM    118  O   GLY A  16      59.431  44.871  34.511  1.00 29.96           O      4.415
ATOM    119  N   PRO A  17      59.299  43.752  36.443  1.00 29.67           N      4.585
ATOM    120  CA  PRO A  17      59.842  44.847  37.231  1.00 29.21           C      5.295
ATOM    121  C   PRO A  17      61.122  45.435  36.673  1.00 29.45           C      5.293
ATOM    122  O   PRO A  17      61.286  46.665  36.614  1.00 29.72           O      5.047
ATOM    123  CB  PRO A  17      60.035  44.212  38.608  1.00 31.62           C      4.734
ATOM    124  CG  PRO A  17      59.063  43.069  38.664  1.00 30.17           C      4.423
ATOM    125  CD  PRO A  17      58.985  42.546  37.261  1.00 28.98           C      4.542
ATOM    126  N   ALA A  18      62.095  44.614  36.253  1.00 31.02           N      4.933
ATOM    127  CA  ALA A  18      63.348  45.166  35.700  1.00 28.32           C      4.858
ATOM    128  C   ALA A  18      63.090  46.020  34.467  1.00 29.70           C      4.779
ATOM    130  CB  ALA A  18      64.286  44.019  35.337  1.00 29.82           C      5.149
ATOM    131  N   GLY A  19      62.447  45.407  33.467  1.00 29.24           N      4.618
ATOM    310  C   ILE A  41      58.198  43.148  25.550  1.00 31.72           C      4.765
ATOM    311  O   ILE A  41      59.041  43.112  26.464  1.00 31.34           O      4.562
ATOM    313  CG1 ILE A  41      60.138  42.806  23.512  1.00 27.03           C      5.219
ATOM    315  CD1 ILE A  41      60.781  42.046  22.377  1.00 30.99           C      4.926
ATOM    316  N   ASP A  42      57.344  42.160  25.283  1.00 32.01           N      4.367
ATOM    317  CA  ASP A  42      57.163  41.082  26.251  1.00 34.95           C      5.237
ATOM    318  C   ASP A  42      56.455  39.927  25.562  1.00 35.40           C      5.120
ATOM    319  O   ASP A  42      55.521  40.182  24.810  1.00 36.14           O      4.837
ATOM    320  CB  ASP A  42      56.342  41.556  27.450  1.00 32.38           C      4.866
ATOM    321  CG  ASP A  42      56.406  40.662  28.666  1.00 38.81           C      4.576
ATOM    322  OD1 ASP A  42      55.754  39.579  28.659  1.00 33.44           O      4.870
ATOM    323  OD2 ASP A  42      57.071  41.026  29.667  1.00 35.86           O      5.152
ATOM    324  N   LYS A  43      56.803  38.696  25.892  1.00 36.00           N      4.934
ATOM    325  CA  LYS A  43      56.156  37.555  25.254  1.00 36.26           C      4.833
ATOM    326  C   LYS A  43      54.792  37.175  25.811  1.00 37.66           C      4.725
ATOM    328  CB  LYS A  43      57.103  36.355  25.379  1.00 37.06           C      4.783
ATOM    329  CG  LYS A  43      57.523  36.187  26.834  1.00 37.89           C      4.057
ATOM    330  CD  LYS A  43      57.524  34.732  27.200  1.00 39.34           C      4.520
ATOM    331  CE  LYS A  43      58.777  34.015  26.744  1.00 40.94           C      5.117
ATOM    332  NZ  LYS A  43      58.945  32.823  27.619  1.00 43.24           N      4.921
ATOM    333  N   ARG A  44      54.438  37.663  26.988  1.00 36.57           N      5.117
ATOM    334  CA  ARG A  44      53.132  37.327  27.569  1.00 37.41           C      4.504
ATOM    337  CB  ARG A  44      53.244  37.135  29.075  1.00 34.11           C      5.120
ATOM    338  CG  ARG A  44      52.201  36.264  29.752  1.00 36.76           C      4.860
ATOM    339  CD  ARG A  44      51.994  36.679  31.220  1.00 36.56           C      5.112
ATOM    340  NE  ARG A  44      53.314  36.608  31.882  1.00 39.87           N      5.197
ATOM    341  CZ  ARG A  44      53.886  37.672  32.450  1.00 43.98           C      4.399
ATOM    342  NH1 ARG A  44      53.244  38.840  32.467  1.00 37.28           N      4.985
ATOM    343  NH2 ARG A  44      55.081  37.557  33.021  1.00 38.67           N      4.885
ATOM    397  N   GLN A  52      53.703  36.196  42.469  1.00 38.93           N      5.075
ATOM    398  CA  GLN A  52      55.071  36.386  42.006  1.00 39.13           C      5.201
ATOM    399  C   GLN A  52      55.808  37.265  43.014  1.00 37.11           C      4.333
ATOM    400  O   GLN A  52      55.527  37.099  44.198  1.00 35.98           O      4.475
ATOM    401  CB  GLN A  52      55.183  36.966  40.592  1.00 40.79           C      4.983
ATOM    402  CG  GLN A  52      54.765  35.962  39.529  1.00 45.33           C      4.910
ATOM    403  CD  GLN A  52      55.237  36.197  38.122  1.00 45.68           C      4.917
ATOM    404  OE1 GLN A  52      54.718  35.535  37.226  1.00 45.44           O      4.923
ATOM    405  NE2 GLN A  52      56.210  37.053  37.873  1.00 42.73           N      5.200
ATOM    406  N   ALA A  53      56.681  38.163  42.584  1.00 34.84           N      4.022
ATOM    407  CA  ALA A  53      57.371  39.045  43.520  1.00 37.08           C      3.856
ATOM    408  C   ALA A  53      56.425  39.880  44.381  1.00 37.45           C      5.106
ATOM    410  CB  ALA A  53      58.229  39.957  42.661  1.00 31.02           C      4.339
ATOM    411  N   ASP A  54      56.725  40.078  45.660  1.00 36.36           N      4.956
ATOM    417  OD1 ASP A  54      56.597  38.933  48.510  1.00 37.84           O      5.262
ATOM    912  CG  GLN A 117      55.411  41.536  39.697  1.00 30.00           C      4.854
ATOM    913  CD  GLN A 117      56.108  40.391  39.027  1.00 33.84           C      4.551
ATOM    914  OE1 GLN A 117      56.698  39.563  39.723  1.00 32.04           O      4.382
ATOM    915  NE2 GLN A 117      56.099  40.322  37.711  1.00 32.63           N      5.240
ATOM   1104  NH2 ARG A 140      53.512  41.492  29.904  1.00 29.79           N      4.491
ATOM   1114  C   LEU A 142      57.446  39.082  21.438  1.00 35.77           C      5.045
ATOM   1115  O   LEU A 142      57.730  39.146  22.636  1.00 34.56           O      5.235
ATOM   1120  N   ILE A 143      58.155  38.386  20.535  1.00 35.30           N      5.196
ATOM   1121  CA  ILE A 143      59.309  37.605  21.012  1.00 37.66           C      5.108
ATOM   1122  C   ILE A 143      60.484  37.642  20.054  1.00 38.66           C      4.900
ATOM   1124  CB  ILE A 143      58.869  36.153  21.297  1.00 39.31           C      5.023
ATOM   1125  CG1 ILE A 143      59.941  35.380  22.058  1.00 38.95           C      5.211
ATOM   1127  CD1 ILE A 143      59.523  33.971  22.461  1.00 35.94           C      4.608
ATOM   1128  N   PRO A 144      61.675  37.917  20.568  1.00 40.94           N      5.210
ATOM   1131  O   PRO A 144      63.036  35.524  19.958  1.00 38.92           O      5.212
ATOM   1133  CG  PRO A 144      63.386  38.655  21.983  1.00 39.57           C      4.603
ATOM   1134  CD  PRO A 144      61.970  38.213  21.985  1.00 39.22           C      3.980
ATOM   1770  CA  CYS A 224      65.088  41.907  31.296  1.00 33.58           C      5.150
ATOM   1771  C   CYS A 224      64.041  40.806  31.229  1.00 35.07           C      5.222
ATOM   1772  O   CYS A 224      62.943  40.860  31.766  1.00 35.45           O      4.959
ATOM   1773  CB  CYS A 224      64.411  43.237  31.619  1.00 30.15           C      5.292
ATOM   1775  N   ASP A 225      64.385  39.786  30.456  1.00 35.05           N      4.660
ATOM   1776  CA  ASP A 225      63.517  38.658  30.177  1.00 33.44           C      4.025
ATOM   1777  C   ASP A 225      63.603  37.554  31.204  1.00 34.13           C      4.977
ATOM   1778  O   ASP A 225      63.077  36.478  30.909  1.00 32.31           O      4.984
ATOM   1779  CB  ASP A 225      63.774  38.118  28.779  1.00 35.80           C      5.258
ATOM   1780  CG  ASP A 225      65.222  38.040  28.323  1.00 36.57           C      5.294
ATOM   1782  OD2 ASP A 225      65.475  37.286  27.357  1.00 37.36           O      5.200
ATOM   1783  N   GLY A 226      64.033  37.836  32.425  1.00 33.48           N      4.723
ATOM   1784  CA  GLY A 226      63.842  36.869  33.502  1.00 33.40           C      4.248
ATOM   1785  C   GLY A 226      64.872  35.796  33.663  1.00 35.17           C      4.643
ATOM   1787  N   GLY A 227      64.683  34.947  34.656  1.00 37.16           N      4.574
ATOM   1807  N   TRP A 230      66.371  34.809  27.327  1.00 39.00           N      5.289
ATOM   1808  CA  TRP A 230      66.740  34.402  25.966  1.00 37.67           C      4.975
ATOM   1811  CB  TRP A 230      65.625  34.515  24.962  1.00 34.30           C      4.925
ATOM   1812  CG  TRP A 230      66.009  34.398  23.513  1.00 38.75           C      4.480
ATOM   1813  CD1 TRP A 230      65.834  33.273  22.731  1.00 33.99           C      5.126
ATOM   1814  CD2 TRP A 230      66.614  35.390  22.661  1.00 31.78           C      5.168
ATOM   1984  CB  VAL A 250      54.670  30.233  46.949  1.00 41.54           C      4.429
ATOM   1985  CG1 VAL A 250      54.266  31.574  47.556  1.00 40.07           C      4.178
ATOM   1986  CG2 VAL A 250      56.180  30.194  46.883  1.00 41.07           C      4.906
ATOM   2264  CD  ARG A 287      54.651  35.082  49.153  1.00 33.26           C      4.904
ATOM   2265  NE  ARG A 287      53.857  35.339  47.945  1.00 35.08           N      5.257
ATOM   2266  CZ  ARG A 287      54.406  35.884  46.855  1.00 34.07           C      4.529
ATOM   2267  NH1 ARG A 287      55.703  36.225  46.819  1.00 32.59           N      5.086
ATOM   2268  NH2 ARG A 287      53.634  36.112  45.789  1.00 30.48           N      5.201
ATOM   2287  CD2 TYR A 289      58.304  31.669  49.431  1.00 36.02           C      5.073
ATOM   2288  CE1 TYR A 289      57.455  34.062  50.453  1.00 33.22           C      4.965
ATOM   2289  CE2 TYR A 289      58.341  32.798  48.641  1.00 35.51           C      4.872
ATOM   2290  CZ  TYR A 289      57.935  34.001  49.170  1.00 36.40           C      4.722
ATOM   2291  OH  TYR A 289      57.988  35.140  48.391  1.00 35.05           O      4.949
ATOM   2541  CE2 TRP A 332      52.288  33.111  41.975  1.00 36.85           C      5.269
ATOM   2543  CZ2 TRP A 332      53.672  32.928  42.067  1.00 32.67           C      4.991
ATOM   2544  CZ3 TRP A 332      53.473  33.235  44.443  1.00 36.68           C      4.717
ATOM   2545  CH2 TRP A 332      54.243  32.997  43.306  1.00 33.66           C      4.334
ATOM   2561  CB  THR A 334      54.943  29.100  42.174  1.00 44.85           C      4.781
ATOM   2562  OG1 THR A 334      55.227  30.194  43.055  1.00 48.88           O      4.516
ATOM   2563  CG2 THR A 334      54.611  29.564  40.784  1.00 41.53           C      4.288
ATOM   2576  CD2 TYR A 336      59.593  28.648  45.128  1.00 43.44           C      5.274
ATOM   2578  CE2 TYR A 336      59.455  29.037  46.441  1.00 44.19           C      4.964
ATOM   2737  C   ALA A 355      68.567  42.031  34.845  1.00 35.38           C      4.832
ATOM   2738  O   ALA A 355      67.820  41.344  34.143  1.00 36.22           O      4.261
ATOM   2740  N   GLY A 356      68.495  42.062  36.166  1.00 34.00           N      4.586
ATOM   2741  CA  GLY A 356      67.407  41.340  36.846  1.00 33.26           C      5.263
ATOM   2742  C   GLY A 356      67.595  39.866  37.007  1.00 31.92           C      5.222
ATOM   2743  O   GLY A 356      68.732  39.416  37.132  1.00 33.02           O      4.809
ATOM   2744  N   ASP A 357      66.511  39.070  36.962  1.00 32.68           N      4.964
ATOM   2745  CA  ASP A 357      66.681  37.622  37.093  1.00 33.13           C      4.878
ATOM   2746  C   ASP A 357      67.558  37.040  36.001  1.00 36.31           C      4.900
ATOM   2748  CB  ASP A 357      65.356  36.882  37.074  1.00 35.67           C      4.978
ATOM   2749  CG  ASP A 357      64.615  36.796  38.383  1.00 39.23           C      5.002
ATOM   2750  OD1 ASP A 357      65.032  37.419  39.377  1.00 35.85           O      4.788
ATOM   2751  OD2 ASP A 357      63.597  36.087  38.361  1.00 39.79           O      4.895
ATOM   2752  N   ALA A 358      67.665  37.708  34.843  1.00 34.28           N      4.716
ATOM   2797  CA  PRO A 364      62.825  34.136  47.763  1.00 37.33           C      5.226
ATOM   2798  C   PRO A 364      62.774  34.321  49.262  1.00 38.41           C      4.996
ATOM   2799  O   PRO A 364      61.964  35.115  49.756  1.00 38.36           O      5.118
ATOM   2800  CB  PRO A 364      61.442  33.814  47.173  1.00 35.15           C      4.284
ATOM   2801  CG  PRO A 364      61.382  32.322  47.317  1.00 36.04           C      4.615
ATOM   2817  N   GLY A 367      63.037  37.867  49.873  1.00 34.51           N      4.948
ATOM   2818  CA  GLY A 367      62.372  38.594  48.778  1.00 32.26           C      5.079
ATOM   2819  C   GLY A 367      63.232  39.681  48.161  1.00 34.83           C      4.661
ATOM   2820  O   GLY A 367      62.927  40.875  48.225  1.00 36.16           O      5.298
ATOM   2821  N   GLN A 368      64.334  39.274  47.539  1.00 33.95           N      5.045
ATOM   2830  N   GLY A 369      64.509  39.424  44.741  1.00 32.16           N      5.172
ATOM   2831  CA  GLY A 369      64.440  39.439  43.294  1.00 34.37           C      4.965
ATOM   2832  C   GLY A 369      64.011  40.731  42.643  1.00 33.22           C      5.009
ATOM   2833  O   GLY A 369      64.775  41.457  41.998  1.00 33.55           O      4.865
ATOM   2834  N   MET A 370      62.745  41.079  42.781  1.00 30.94           N      4.547
ATOM   2835  CA  MET A 370      62.189  42.303  42.201  1.00 31.74           C      5.156
ATOM   2836  C   MET A 370      62.990  43.504  42.677  1.00 32.28           C      4.976
ATOM   2837  O   MET A 370      63.308  44.386  41.881  1.00 33.83           O      4.884
ATOM   2838  CB  MET A 370      60.696  42.455  42.500  1.00 28.30           C      5.118
ATOM   2839  CG  MET A 370      60.105  43.857  42.460  1.00 27.45           C      4.932
ATOM   2858  CA  SER A 373      66.249  43.672  39.433  1.00 29.69           C      5.083
ATOM   2861  CB  SER A 373      65.179  42.656  39.008  1.00 28.31           C      4.974
ATOM   2862  OG  SER A 373      65.610  41.374  39.453  1.00 27.85           O      5.084
