# Supplementary material for: A mathematical representation of protein binding sites using structural dispersion of atoms from principal axes for classification of binding ligands
Source: PLoS One. 2021 Apr 8;16(4):e0244905. doi: 10.1371/journal.pone.0244905 (PMC8031081; doi:10.1371/journal.pone.0244905)
Supplement: S1 Data — (ZIP) [file pone.0244905.s006.zip › pdbligand5_3_906/1FPP.lig.PO4.pdb]

ATOM    596  OD2 ASP B  91     -47.747  83.744  23.225  1.00 31.32           O      4.724
ATOM    618  CB  GLU B  94     -42.495  86.286  19.580  1.00 13.03           C      5.239
ATOM    619  CG  GLU B  94     -43.182  85.008  20.034  1.00 15.58           C      4.705
ATOM    620  CD  GLU B  94     -44.612  84.927  19.533  1.00 14.84           C      4.271
ATOM    621  OE1 GLU B  94     -45.123  85.948  19.018  1.00 20.24           O      3.391
ATOM    622  OE2 GLU B  94     -45.224  83.843  19.614  1.00 15.29           O      4.316
ATOM   3179  CD2 LEU A  58     -49.692  89.703  12.743  1.00 22.24           C      5.283
ATOM   3455  N   SER A  93     -45.979  81.163  19.753  1.00 16.70           N      4.749
ATOM   3456  CA  SER A  93     -47.414  80.907  19.698  1.00 17.31           C      4.762
ATOM   3457  C   SER A  93     -47.676  80.053  18.458  1.00 18.27           C      5.291
ATOM   3459  CB  SER A  93     -48.151  82.240  19.526  1.00  5.12           C      4.401
ATOM   3460  OG  SER A  93     -48.099  82.618  18.151  1.00  9.49           O      3.785
ATOM   3471  CA  LYS A  95     -49.623  81.809  14.832  1.00 21.60           C      5.151
ATOM   3472  C   LYS A  95     -48.170  82.053  14.417  1.00 21.77           C      4.803
ATOM   3474  CB  LYS A  95     -50.239  83.144  15.210  1.00 13.33           C      4.733
ATOM   3475  CG  LYS A  95     -51.231  83.820  14.301  1.00 11.99           C      4.210
ATOM   3476  CD  LYS A  95     -51.818  85.045  14.994  1.00 17.96           C      4.837
ATOM   3477  CE  LYS A  95     -52.223  86.124  14.005  1.00 19.23           C      4.147
ATOM   3478  NZ  LYS A  95     -52.460  87.423  14.703  1.00 22.97           N      3.975
ATOM   3479  N   PHE A  96     -47.376  82.479  15.396  1.00 21.22           N      4.850
ATOM   3480  CA  PHE A  96     -45.984  82.831  15.155  1.00 20.51           C      5.187
ATOM   3483  CB  PHE A  96     -45.295  83.215  16.470  1.00  2.23           C      4.698
ATOM   3484  CG  PHE A  96     -44.017  83.977  16.244  1.00  9.14           C      5.295
ATOM   3485  CD1 PHE A  96     -42.832  83.307  15.995  1.00  5.28           C      5.273
ATOM   3486  CD2 PHE A  96     -44.007  85.360  16.267  1.00  6.16           C      4.824
ATOM   3488  CE2 PHE A  96     -42.837  86.065  16.062  1.00  5.87           C      4.912
ATOM   3748  O   LEU A 126     -43.408  89.523  15.752  1.00 15.81           O      5.295
ATOM   3750  CG  LEU A 126     -46.305  87.157  13.229  1.00  6.83           C      5.096
ATOM   3751  CD1 LEU A 126     -46.236  85.733  12.705  1.00  8.52           C      5.290
ATOM   3752  CD2 LEU A 126     -47.113  87.212  14.519  1.00  5.51           C      3.865
