# Supplementary material for: A mathematical representation of protein binding sites using structural dispersion of atoms from principal axes for classification of binding ligands
Source: PLoS One. 2021 Apr 8;16(4):e0244905. doi: 10.1371/journal.pone.0244905 (PMC8031081; doi:10.1371/journal.pone.0244905)
Supplement: S1 Data — (ZIP) [file pone.0244905.s006.zip › pdbligand5_3_906/1FSW.lig.PO4.pdb]

ATOM   1431  CG  HIS A 186      26.874 -17.732  13.183  1.00 26.88           C      4.854
ATOM   1432  ND1 HIS A 186      27.814 -18.612  13.661  1.00 28.84           N      4.949
ATOM   1433  CD2 HIS A 186      26.033 -18.462  12.407  1.00 27.25           C      4.660
ATOM   1434  CE1 HIS A 186      27.572 -19.822  13.197  1.00 30.15           C      4.156
ATOM   1435  NE2 HIS A 186      26.492 -19.764  12.430  1.00 29.61           N      3.508
ATOM   1505  CD  GLU A 195      24.177 -17.718   8.143  1.00 32.85           C      4.893
ATOM   1506  OE1 GLU A 195      23.719 -17.871   9.305  1.00 32.02           O      4.430
ATOM   1507  OE2 GLU A 195      24.759 -18.647   7.495  1.00 33.23           O      4.467
