# Supplementary material for: A mathematical representation of protein binding sites using structural dispersion of atoms from principal axes for classification of binding ligands
Source: PLoS One. 2021 Apr 8;16(4):e0244905. doi: 10.1371/journal.pone.0244905 (PMC8031081; doi:10.1371/journal.pone.0244905)
Supplement: S1 Data — (ZIP) [file pone.0244905.s006.zip › pdbligand5_3_906/1FT9.lig.HEM.pdb]

ATOM    324  CB  VAL A  44     101.864  37.023   5.114  1.00 58.73           C      5.279
ATOM    325  CG1 VAL A  44     100.471  37.365   4.647  1.00 58.26           C      4.650
ATOM    326  CG2 VAL A  44     101.843  36.562   6.572  1.00 58.27           C      4.555
ATOM    556  CA  MET A  73      95.428  35.715   2.231  1.00 48.31           C      5.296
ATOM    557  C   MET A  73      95.695  34.449   3.032  1.00 46.46           C      5.121
ATOM    558  O   MET A  73      94.761  33.821   3.529  1.00 44.38           O      4.918
ATOM    559  CB  MET A  73      95.457  36.930   3.178  1.00 52.18           C      4.934
ATOM    563  N   PHE A  74      96.967  34.077   3.139  1.00 45.95           N      4.810
ATOM    564  CA  PHE A  74      97.383  32.906   3.904  1.00 47.08           C      5.023
ATOM    565  C   PHE A  74      98.875  33.043   4.213  1.00 51.53           C      4.871
ATOM    566  O   PHE A  74      99.581  33.872   3.614  1.00 54.32           O      5.058
ATOM    567  CB  PHE A  74      97.138  31.620   3.119  1.00 41.81           C      5.214
ATOM    568  CG  PHE A  74      96.925  30.404   3.986  1.00 37.73           C      4.482
ATOM    569  CD1 PHE A  74      95.868  30.359   4.902  1.00 37.27           C      4.781
ATOM    570  CD2 PHE A  74      97.743  29.282   3.850  1.00 36.74           C      4.950
ATOM    571  CE1 PHE A  74      95.624  29.206   5.671  1.00 37.02           C      4.678
ATOM    572  CE2 PHE A  74      97.514  28.118   4.608  1.00 35.34           C      4.712
ATOM    573  CZ  PHE A  74      96.449  28.081   5.520  1.00 40.12           C      5.249
ATOM    574  N   CYS A  75      99.348  32.222   5.143  1.00 50.55           N      5.271
ATOM    575  CA  CYS A  75     100.740  32.255   5.554  1.00 53.78           C      5.120
ATOM    578  CB  CYS A  75     100.826  32.343   7.070  1.00 49.46           C      5.290
ATOM    579  SG  CYS A  75     100.375  30.765   7.815  1.00 49.71           S      4.863
ATOM    590  C   HIS A  77     102.306  27.768   9.316  1.00 61.30           C      5.101
ATOM    591  O   HIS A  77     102.378  27.453  10.501  1.00 62.44           O      5.236
ATOM    593  CG  HIS A  77     103.300  30.486  10.083  1.00 54.55           C      4.311
ATOM    594  ND1 HIS A  77     103.500  31.777   9.641  1.00 52.78           N      4.275
ATOM    595  CD2 HIS A  77     102.220  30.533  10.902  1.00 50.13           C      3.164
ATOM    596  CE1 HIS A  77     102.586  32.570  10.171  1.00 48.30           C      3.162
ATOM    597  NE2 HIS A  77     101.796  31.841  10.939  1.00 51.84           N      2.189
ATOM    598  N   SER A  78     101.219  27.556   8.587  1.00 61.90           N      4.723
ATOM    599  CA  SER A  78     100.027  26.965   9.184  1.00 64.23           C      4.147
ATOM    600  C   SER A  78     100.118  25.472   9.494  1.00 66.62           C      4.654
ATOM    601  O   SER A  78      99.239  24.925  10.162  1.00 68.80           O      5.237
ATOM    602  CB  SER A  78      98.820  27.202   8.274  1.00 63.47           C      4.115
ATOM    603  OG  SER A  78      98.895  26.410   7.098  1.00 62.73           O      5.058
ATOM    604  N   GLY A  79     101.167  24.808   9.019  1.00 68.26           N      5.279
ATOM    605  CA  GLY A  79     101.275  23.377   9.245  1.00 68.52           C      5.210
ATOM    729  CA  ILE A  95     105.492  38.450   8.645  1.00 66.53           C      5.097
ATOM    730  C   ILE A  95     105.550  39.887   9.158  1.00 70.22           C      5.184
ATOM    731  O   ILE A  95     104.521  40.560   9.272  1.00 71.33           O      5.260
ATOM    732  CB  ILE A  95     105.728  37.530   9.844  1.00 67.58           C      4.792
ATOM    733  CG1 ILE A  95     105.333  36.098   9.488  1.00 70.34           C      5.121
ATOM    734  CG2 ILE A  95     104.941  38.036  11.039  1.00 66.91           C      4.683
ATOM    735  CD1 ILE A  95     105.410  35.142  10.658  1.00 73.56           C      4.180
ATOM    745  NH1 ARG A  96     106.305  39.840  14.204  1.00 95.68           N      5.150
ATOM    746  NH2 ARG A  96     107.519  37.899  14.398  1.00 95.81           N      5.018
ATOM    758  CB  PHE A  98     102.275  40.871   6.740  1.00 61.54           C      4.917
ATOM    759  CG  PHE A  98     100.845  40.657   6.352  1.00 62.57           C      4.626
ATOM    761  CD2 PHE A  98      99.934  40.140   7.263  1.00 62.93           C      5.069
ATOM    763  CE2 PHE A  98      98.604  39.976   6.913  1.00 65.33           C      4.031
ATOM    765  N   GLU A  99     102.622  42.596   9.269  1.00 62.88           N      5.255
ATOM    766  CA  GLU A  99     102.110  43.093  10.533  1.00 64.16           C      4.813
ATOM    769  CB  GLU A  99     102.943  42.533  11.684  1.00 67.69           C      4.873
ATOM    770  CG  GLU A  99     102.468  42.962  13.057  1.00 73.85           C      5.248
ATOM    771  CD  GLU A  99     102.871  41.982  14.131  1.00 77.30           C      4.662
ATOM    772  OE1 GLU A  99     104.058  41.583  14.149  1.00 80.64           O      4.704
ATOM    773  OE2 GLU A  99     102.002  41.615  14.955  1.00 79.58           O      4.662
ATOM    798  CD1 LEU A 102      97.820  41.873   9.531  1.00 54.35           C      4.856
ATOM    871  CG  LEU A 112      94.817  37.356  10.093  1.00 42.62           C      5.172
ATOM    872  CD1 LEU A 112      95.423  36.039   9.589  1.00 42.11           C      4.052
ATOM    873  CD2 LEU A 112      95.879  38.242  10.741  1.00 45.47           C      4.980
ATOM    893  CG2 ILE A 115      93.064  33.569   6.592  1.00 41.80           C      5.163
ATOM    900  CG  LEU A 116      93.192  33.079  11.054  1.00 39.45           C      5.258
ATOM    902  CD2 LEU A 116      93.964  31.783  11.304  1.00 31.21           C      4.499
ATOM   1637  N   PRO B   2      98.887  33.229  13.788  1.00 52.30           N      2.116
ATOM   1638  CA  PRO B   2      98.748  34.574  14.355  1.00 53.60           C      3.227
ATOM   1639  C   PRO B   2      99.620  34.697  15.595  1.00 55.22           C      3.949
ATOM   1640  O   PRO B   2      99.992  33.690  16.205  1.00 52.32           O      4.045
ATOM   1641  CB  PRO B   2      97.264  34.653  14.722  1.00 55.77           C      4.369
ATOM   1642  CG  PRO B   2      96.616  33.560  13.908  1.00 53.18           C      4.102
ATOM   1643  CD  PRO B   2      97.636  32.475  13.944  1.00 54.77           C      3.094
ATOM   1644  N   PRO B   3      99.954  35.933  15.995  1.00 57.89           N      4.981
ATOM   1645  CA  PRO B   3     100.789  36.094  17.191  1.00 56.14           C      4.141
ATOM   1646  C   PRO B   3      99.930  35.894  18.433  1.00 57.19           C      5.270
ATOM   1647  O   PRO B   3      98.707  35.774  18.350  1.00 56.83           O      5.193
ATOM   1648  CB  PRO B   3     101.286  37.538  17.096  1.00 54.67           C      4.512
ATOM   1649  CG  PRO B   3     100.922  37.998  15.687  1.00 57.86           C      3.964
ATOM   1650  CD  PRO B   3      99.668  37.235  15.370  1.00 58.14           C      3.956
ATOM   1651  N   ARG B   4     100.569  35.849  19.590  1.00 60.00           N      4.592
ATOM   1652  CA  ARG B   4      99.824  35.707  20.827  1.00 60.09           C      5.093
ATOM   1655  CB  ARG B   4     100.744  35.260  21.967  1.00 66.35           C      5.157
ATOM   1656  CG  ARG B   4     101.507  33.965  21.689  1.00 74.52           C      4.431
ATOM   1657  CD  ARG B   4     102.684  34.190  20.734  1.00 80.85           C      5.119
ATOM   1658  NE  ARG B   4     103.443  32.959  20.504  1.00 87.55           N      4.984
ATOM   1659  CZ  ARG B   4     104.575  32.893  19.807  1.00 89.95           C      4.792
ATOM   1660  NH1 ARG B   4     105.089  33.992  19.265  1.00 90.75           N      4.461
ATOM   1661  NH2 ARG B   4     105.195  31.729  19.649  1.00 89.36           N      5.109
ATOM   2494  CE3 TRP B 110      97.238  40.421  15.120  1.00 38.40           C      4.842
ATOM   2495  CZ2 TRP B 110      97.561  42.501  13.204  1.00 39.67           C      5.108
ATOM   2496  CZ3 TRP B 110      97.920  40.210  13.917  1.00 40.08           C      5.003
ATOM   2497  CH2 TRP B 110      98.072  41.249  12.976  1.00 39.19           C      5.255
ATOM   2542  O   GLY B 117      94.912  28.515  16.234  1.00 45.13           O      5.298
ATOM   2563  CB  LEU B 120      93.059  27.387  13.489  1.00 41.77           C      5.126
ATOM   2564  CG  LEU B 120      93.799  26.778  12.297  1.00 40.41           C      4.328
ATOM   2566  CD2 LEU B 120      94.316  27.860  11.363  1.00 37.96           C      4.469
ATOM   2567  N   THR B 121      94.443  25.797  15.627  1.00 48.08           N      5.026
ATOM   2568  CA  THR B 121      95.523  24.942  16.084  1.00 48.30           C      4.990
ATOM   2571  CB  THR B 121      96.504  25.712  17.003  1.00 46.98           C      5.020
ATOM   2572  OG1 THR B 121      97.237  26.670  16.230  1.00 49.87           O      5.179
ATOM   2573  CG2 THR B 121      97.489  24.757  17.661  1.00 47.78           C      4.829
ATOM   2592  SD  MET B 124      96.404  22.869  11.015  1.00 72.15           S      4.970
ATOM   2593  CE  MET B 124      95.952  24.583  11.136  1.00 72.39           C      5.233
