# Supplementary material for: A mathematical representation of protein binding sites using structural dispersion of atoms from principal axes for classification of binding ligands
Source: PLoS One. 2021 Apr 8;16(4):e0244905. doi: 10.1371/journal.pone.0244905 (PMC8031081; doi:10.1371/journal.pone.0244905)
Supplement: S1 Data — (ZIP) [file pone.0244905.s006.zip › pdbligand5_3_906/1FVI.lig.AMP.pdb]

ATOM     40  O   LEU A   7      33.723   3.239  56.218  1.00 22.07           O      4.413
ATOM     46  CA  LEU A   8      34.189   3.971  53.608  1.00 20.36           C      4.852
ATOM     47  C   LEU A   8      33.175   4.777  52.793  1.00 22.96           C      5.191
ATOM     52  CD2 LEU A   8      36.884   3.838  54.970  1.00 23.69           C      4.358
ATOM     53  N   ALA A   9      33.437   6.069  52.666  1.00 26.12           N      4.688
ATOM     57  CB  ALA A   9      32.280   8.226  52.865  1.00 17.60           C      4.850
ATOM    174  CA  THR A  25      26.388  12.999  61.415  1.00 20.39           C      4.737
ATOM    175  C   THR A  25      27.575  13.896  61.070  1.00 22.42           C      4.485
ATOM    176  O   THR A  25      27.768  14.252  59.902  1.00 17.07           O      4.896
ATOM    177  CB  THR A  25      26.885  11.591  61.894  1.00 26.54           C      4.822
ATOM    178  OG1 THR A  25      27.508  10.893  60.810  1.00 21.17           O      5.072
ATOM    179  CG2 THR A  25      25.727  10.758  62.491  1.00 19.24           C      4.741
ATOM    180  N   PRO A  26      28.333  14.345  62.088  1.00 21.21           N      4.485
ATOM    181  CA  PRO A  26      29.486  15.211  61.836  1.00 19.31           C      4.916
ATOM    182  C   PRO A  26      30.724  14.476  61.361  1.00 21.12           C      4.494
ATOM    183  O   PRO A  26      31.024  13.372  61.823  1.00 24.66           O      4.679
ATOM    185  CG  PRO A  26      29.335  14.788  64.136  1.00 26.80           C      5.253
ATOM    186  CD  PRO A  26      28.055  14.257  63.532  1.00 22.07           C      4.953
ATOM    187  N   LYS A  27      31.414  15.075  60.396  1.00 18.20           N      4.663
ATOM    188  CA  LYS A  27      32.645  14.496  59.880  1.00 19.68           C      4.319
ATOM    189  C   LYS A  27      33.733  14.740  60.947  1.00 31.15           C      4.235
ATOM    190  O   LYS A  27      34.146  15.875  61.199  1.00 23.68           O      5.096
ATOM    191  CB  LYS A  27      33.020  15.147  58.543  1.00 21.93           C      5.084
ATOM    192  CG  LYS A  27      34.129  14.459  57.734  1.00 14.83           C      4.383
ATOM    193  CD  LYS A  27      34.285  15.171  56.396  1.00 26.23           C      3.930
ATOM    194  CE  LYS A  27      35.177  14.428  55.393  1.00 24.94           C      2.622
ATOM    195  NZ  LYS A  27      36.610  14.280  55.810  1.00 23.99           N      1.473
ATOM    196  N   ILE A  28      34.140  13.666  61.617  1.00 24.79           N      5.278
ATOM    197  CA  ILE A  28      35.157  13.744  62.659  1.00 25.30           C      3.952
ATOM    198  C   ILE A  28      36.592  13.537  62.135  1.00 26.83           C      4.909
ATOM    199  O   ILE A  28      36.873  12.640  61.310  1.00 24.48           O      4.277
ATOM    200  CB  ILE A  28      34.866  12.699  63.792  1.00 23.16           C      4.056
ATOM    201  CG1 ILE A  28      33.483  12.937  64.381  1.00 20.81           C      4.778
ATOM    202  CG2 ILE A  28      35.933  12.751  64.889  1.00 19.39           C      5.234
ATOM    203  CD1 ILE A  28      32.847  11.687  64.895  1.00 24.77           C      4.974
ATOM    227  CD  ARG A  32      36.334   4.637  61.282  1.00 16.64           C      5.095
ATOM    228  NE  ARG A  32      35.219   3.816  60.803  1.00 25.20           N      5.236
ATOM    229  CZ  ARG A  32      34.802   3.778  59.540  1.00 25.45           C      4.511
ATOM    230  NH1 ARG A  32      35.413   4.519  58.625  1.00 27.65           N      5.223
ATOM    231  NH2 ARG A  32      33.779   3.000  59.189  1.00 15.76           N      5.103
ATOM    309  CZ  ARG A  42      41.002   4.872  55.591  1.00 31.44           C      5.023
ATOM    310  NH1 ARG A  42      40.326   5.826  56.209  1.00 29.03           N      5.183
ATOM    504  CG  GLU A  67      35.673   8.782  63.701  1.00 22.15           C      5.143
ATOM    505  CD  GLU A  67      36.884   8.764  62.810  1.00 25.51           C      4.213
ATOM    506  OE1 GLU A  67      36.747   8.327  61.663  1.00 25.59           O      4.590
ATOM    507  OE2 GLU A  67      37.965   9.210  63.225  1.00 28.37           O      4.712
ATOM    717  CB  PHE A  98      29.168   6.949  64.073  1.00 16.37           C      4.760
ATOM    718  CG  PHE A  98      30.466   6.554  63.423  1.00 21.06           C      4.912
ATOM    719  CD1 PHE A  98      30.558   5.383  62.645  1.00 23.68           C      4.718
ATOM    720  CD2 PHE A  98      31.566   7.405  63.487  1.00 15.13           C      4.680
ATOM    721  CE1 PHE A  98      31.721   5.074  61.934  1.00 16.98           C      5.097
ATOM    722  CE2 PHE A  98      32.744   7.114  62.779  1.00 19.29           C      5.261
ATOM    723  CZ  PHE A  98      32.826   5.947  61.997  1.00 20.13           C      5.225
ATOM   1049  CG  LEU A 137      28.930  10.604  66.198  1.00 43.41           C      4.953
ATOM   1050  CD1 LEU A 137      29.436  10.654  64.760  1.00 26.03           C      4.563
ATOM   1265  CB  MET A 164      29.339  11.478  57.730  1.00 14.13           C      5.122
ATOM   1266  CG  MET A 164      30.810  11.786  58.007  1.00 11.68           C      4.539
ATOM   1267  SD  MET A 164      31.869  11.809  56.554  1.00 21.01           S      5.263
ATOM   1268  CE  MET A 164      31.861  10.059  56.068  1.00 22.87           C      4.644
ATOM   1284  NE  ARG A 166      26.893   5.906  58.431  1.00 18.93           N      4.807
ATOM   1285  CZ  ARG A 166      27.441   4.839  59.019  1.00 20.87           C      4.965
ATOM   1287  NH2 ARG A 166      28.291   4.999  60.023  1.00 18.32           N      4.231
ATOM   1428  CG  LEU A 184      29.571   6.310  55.390  1.00 31.28           C      5.228
ATOM   1429  CD1 LEU A 184      31.085   6.379  55.364  1.00 14.71           C      5.126
ATOM   1430  CD2 LEU A 184      28.905   7.640  55.879  1.00 14.43           C      4.544
ATOM   1443  CB  LYS A 186      32.691  12.549  53.112  1.00 30.30           C      5.153
ATOM   1444  CG  LYS A 186      33.563  12.033  52.013  1.00 24.52           C      5.263
ATOM   1445  CD  LYS A 186      34.902  11.605  52.597  1.00 25.29           C      4.087
ATOM   1446  CE  LYS A 186      35.948  11.397  51.530  1.00 29.72           C      4.450
ATOM   1447  NZ  LYS A 186      37.297  11.170  52.119  1.00 19.06           N      3.773
ATOM   1462  CD  LYS A 188      35.631  17.870  53.639  1.00 32.77           C      5.211
ATOM   1464  NZ  LYS A 188      38.050  18.446  53.689  1.00 35.16           N      5.161
