# Supplementary material for: A mathematical representation of protein binding sites using structural dispersion of atoms from principal axes for classification of binding ligands
Source: PLoS One. 2021 Apr 8;16(4):e0244905. doi: 10.1371/journal.pone.0244905 (PMC8031081; doi:10.1371/journal.pone.0244905)
Supplement: S2 Data — (ZIP) [file pone.0244905.s007.zip]

Archive with 965 entries (965 files):
- pdbligand5_3_965/117E.lig.PO4.pdb
- pdbligand5_3_965/12AS.lig.AMP.pdb
- pdbligand5_3_965/1914.lig.PO4.pdb
- pdbligand5_3_965/19HC.lig.HEM.pdb
- pdbligand5_3_965/1A0I.lig.ATP.pdb
- pdbligand5_3_965/1A2Y.lig.PO4.pdb
- pdbligand5_3_965/1A40.lig.PO4.pdb
- pdbligand5_3_965/1A47.lig.GLC.pdb
- pdbligand5_3_965/1A49.lig.ATP.pdb
- pdbligand5_3_965/1A65.lig.NAG.pdb
- pdbligand5_3_965/1A6Q.lig.PO4.pdb
- pdbligand5_3_965/1A7V.lig.HEM.pdb
- pdbligand5_3_965/1A8P.lig.FAD.pdb
- pdbligand5_3_965/1A9X.lig.PO4.pdb
- pdbligand5_3_965/1A9Y.lig.NAD.pdb
- pdbligand5_3_965/1AD3.lig.NAD.pdb
- pdbligand5_3_965/1AER.lig.AMP.pdb
- pdbligand5_3_965/1AF6.lig.GLC.pdb
- pdbligand5_3_965/1AG1.lig.PO4.pdb
- pdbligand5_3_965/1AG9.lig.FMN.pdb
- pdbligand5_3_965/1AJ9.lig.HEM.pdb
- pdbligand5_3_965/1AKA.lig.PO4.pdb
- pdbligand5_3_965/1AKD.lig.HEM.pdb
- pdbligand5_3_965/1ALH.lig.PO4.pdb
- pdbligand5_3_965/1AMU.lig.AMP.pdb
- pdbligand5_3_965/1AN5.lig.PO4.pdb
- pdbligand5_3_965/1ANF.lig.GLC.pdb
- pdbligand5_3_965/1ANK.lig.AMP.pdb
- pdbligand5_3_965/1AOP.lig.PO4.pdb
- pdbligand5_3_965/1AQA.lig.HEM.pdb
- pdbligand5_3_965/1AQE.lig.HEM.pdb
- pdbligand5_3_965/1AQZ.lig.PO4.pdb
- pdbligand5_3_965/1ARZ.lig.NAI.pdb
- pdbligand5_3_965/1AS2.lig.PO4.pdb
- pdbligand5_3_965/1ASH.lig.HEM.pdb
- pdbligand5_3_965/1ASS.lig.PO4.pdb
- pdbligand5_3_965/1ATJ.lig.HEM.pdb
- pdbligand5_3_965/1ATN.lig.ATP.pdb
- pdbligand5_3_965/1ATR.lig.PO4.pdb
- pdbligand5_3_965/1AVQ.lig.PO4.pdb
- pdbligand5_3_965/1AYL.lig.ATP.pdb
- pdbligand5_3_965/1B0B.lig.HEM.pdb
- pdbligand5_3_965/1B0U.lig.ATP.pdb
- pdbligand5_3_965/1B12.lig.PO4.pdb
- pdbligand5_3_965/1B14.lig.NAD.pdb
- pdbligand5_3_965/1B1Y.lig.GLC.pdb
- pdbligand5_3_965/1B2Y.lig.GLC.pdb
- pdbligand5_3_965/1B37.lig.FAD.pdb
- pdbligand5_3_965/1B3R.lig.NAD.pdb
- pdbligand5_3_965/1B49.lig.PO4.pdb
- pdbligand5_3_965/1B4S.lig.PO4.pdb
- pdbligand5_3_965/1B5T.lig.FAD.pdb
- pdbligand5_3_965/1B76.lig.ATP.pdb
- pdbligand5_3_965/1B7V.lig.HEM.pdb
- pdbligand5_3_965/1B8A.lig.ATP.pdb
- pdbligand5_3_965/1B8O.lig.PO4.pdb
- pdbligand5_3_965/1B8U.lig.NAD.pdb
- pdbligand5_3_965/1BAG.lig.GLC.pdb
- pdbligand5_3_965/1BBH.lig.HEM.pdb
- pdbligand5_3_965/1BCF.lig.HEM.pdb
- pdbligand5_3_965/1BCP.lig.ATP.pdb
- pdbligand5_3_965/1BD3.lig.PO4.pdb
- pdbligand5_3_965/1BDB.lig.NAD.pdb
- pdbligand5_3_965/1BDG.lig.GLC.pdb
- pdbligand5_3_965/1BF3.lig.FAD.pdb
- pdbligand5_3_965/1BFF.lig.PO4.pdb
- pdbligand5_3_965/1BG9.lig.BGC.pdb
- pdbligand5_3_965/1BIH.lig.PO4.pdb
- pdbligand5_3_965/1BIN.lig.HEM.pdb
- pdbligand5_3_965/1BJW.lig.PO4.pdb
- pdbligand5_3_965/1BPD.lig.PO4.pdb
- pdbligand5_3_965/1BPI.lig.PO4.pdb
- pdbligand5_3_965/1BRL.lig.PO4.pdb
- pdbligand5_3_965/1BRR.lig.GLC.pdb
- pdbligand5_3_965/1BRW.lig.PO4.pdb
- pdbligand5_3_965/1BSJ.lig.PO4.pdb
- pdbligand5_3_965/1BVB.lig.HEM.pdb
- pdbligand5_3_965/1BVR.lig.NAD.pdb
- pdbligand5_3_965/1BW9.lig.NAD.pdb
- pdbligand5_3_965/1BWK.lig.FMN.pdb
- pdbligand5_3_965/1BXI.lig.PO4.pdb
- pdbligand5_3_965/1BXK.lig.NAD.pdb
- pdbligand5_3_965/1BZQ.lig.PO4.pdb
- pdbligand5_3_965/1C0A.lig.AMP.pdb
- pdbligand5_3_965/1C0I.lig.FAD.pdb
- pdbligand5_3_965/1C1L.lig.BGC.pdb
- pdbligand5_3_965/1C1S.lig.PO4.pdb
- pdbligand5_3_965/1C52.lig.HEM.pdb
- pdbligand5_3_965/1C53.lig.HEM.pdb
- pdbligand5_3_965/1C6O.lig.HEM.pdb
- pdbligand5_3_965/1C8X.lig.PO4.pdb
- pdbligand5_3_965/1C8Z.lig.PO4.pdb
- pdbligand5_3_965/1C9K.lig.PO4.pdb
- pdbligand5_3_965/1CBF.lig.PO4.pdb
- pdbligand5_3_965/1CBQ.lig.PO4.pdb
- pdbligand5_3_965/1CC5.lig.HEM.pdb
- pdbligand5_3_965/1CCH.lig.HEM.pdb
- pdbligand5_3_965/1CDD.lig.PO4.pdb
- pdbligand5_3_965/1CDT.lig.PO4.pdb
- pdbligand5_3_965/1CEL.lig.GLC.pdb
- pdbligand5_3_965/1CEN.lig.BGC.pdb
- pdbligand5_3_965/1CF3.lig.FAD.pdb
- pdbligand5_3_965/1CFM.lig.HEM.pdb
- pdbligand5_3_965/1CGN.lig.HEM.pdb
- pdbligand5_3_965/1CJA.lig.AMP.pdb
- pdbligand5_3_965/1CL6.lig.HEM.pdb
- pdbligand5_3_965/1CLE.lig.PO4.pdb
- pdbligand5_3_965/1CMB.lig.PO4.pdb
- pdbligand5_3_965/1CPQ.lig.HEM.pdb
- pdbligand5_3_965/1CPT.lig.HEM.pdb
- pdbligand5_3_965/1CQ1.lig.BGC.pdb
- pdbligand5_3_965/1CQJ.lig.PO4.pdb
- pdbligand5_3_965/1CQX.lig.FAD.pdb
- pdbligand5_3_965/1CRK.lig.PO4.pdb
- pdbligand5_3_965/1CRX.lig.PO4.pdb
- pdbligand5_3_965/1CT9.lig.AMP.pdb
- pdbligand5_3_965/1CU1.lig.PO4.pdb
- pdbligand5_3_965/1CWU.lig.NAD.pdb
- pdbligand5_3_965/1CY1.lig.PO4.pdb
- pdbligand5_3_965/1D0C.lig.HEM.pdb
- pdbligand5_3_965/1D0I.lig.PO4.pdb
- pdbligand5_3_965/1D0S.lig.PO4.pdb
- pdbligand5_3_965/1D1Q.lig.PO4.pdb
- pdbligand5_3_965/1D3G.lig.FMN.pdb
- pdbligand5_3_965/1D4C.lig.FAD.pdb
- pdbligand5_3_965/1D7C.lig.HEM.pdb
- pdbligand5_3_965/1D9V.lig.PO4.pdb
- pdbligand5_3_965/1DAK.lig.PO4.pdb
- pdbligand5_3_965/1DEL.lig.AMP.pdb
- pdbligand5_3_965/1DGR.lig.PO4.pdb
- pdbligand5_3_965/1DGS.lig.AMP.pdb
- pdbligand5_3_965/1DHR.lig.NAD.pdb
- pdbligand5_3_965/1DI0.lig.PO4.pdb
- pdbligand5_3_965/1DK0.lig.HEM.pdb
- pdbligand5_3_965/1DK4.lig.PO4.pdb
- pdbligand5_3_965/1DKS.lig.PO4.pdb
- pdbligand5_3_965/1DLI.lig.NAD.pdb
- pdbligand5_3_965/1DM1.lig.HEM.pdb
- pdbligand5_3_965/1DNL.lig.FMN.pdb
- pdbligand5_3_965/1DO8.lig.NAD.pdb
- pdbligand5_3_965/1DOR.lig.FMN.pdb
- pdbligand5_3_965/1DPG.lig.PO4.pdb
- pdbligand5_3_965/1DS7.lig.FMN.pdb
- pdbligand5_3_965/1DSE.lig.HEM.pdb
- pdbligand5_3_965/1DV2.lig.ATP.pdb
- pdbligand5_3_965/1DVE.lig.HEM.pdb
- pdbligand5_3_965/1DW0.lig.HEM.pdb
- pdbligand5_3_965/1DXE.lig.PO4.pdb
- pdbligand5_3_965/1DY3.lig.ATP.pdb
- pdbligand5_3_965/1E04.lig.PO4.pdb
- pdbligand5_3_965/1E1Q.lig.PO4.pdb
- pdbligand5_3_965/1E24.lig.ATP.pdb
- pdbligand5_3_965/1E2Q.lig.ATP.pdb
- pdbligand5_3_965/1E3J.lig.PO4.pdb
- pdbligand5_3_965/1E3R.lig.AND.pdb
- pdbligand5_3_965/1E3Z.lig.GLC.pdb
- pdbligand5_3_965/1E4G.lig.ATP.pdb
- pdbligand5_3_965/1E55.lig.GLC.pdb
- pdbligand5_3_965/1E5D.lig.FMN.pdb
- pdbligand5_3_965/1E6C.lig.PO4.pdb
- pdbligand5_3_965/1E8G.lig.FAD.pdb
- pdbligand5_3_965/1E8X.lig.ATP.pdb
- pdbligand5_3_965/1E9G.lig.PO4.pdb
- pdbligand5_3_965/1E9X.lig.HEM.pdb
- pdbligand5_3_965/1EA0.lig.FMN.pdb
- pdbligand5_3_965/1EBF.lig.NAD.pdb
- pdbligand5_3_965/1ECA.lig.HEM.pdb
- pdbligand5_3_965/1ECE.lig.BGC.pdb
- pdbligand5_3_965/1ECJ.lig.AMP.pdb
- pdbligand5_3_965/1ECY.lig.GLC.pdb
- pdbligand5_3_965/1EE9.lig.NAD.pdb
- pdbligand5_3_965/1EFP.lig.FAD.pdb
- pdbligand5_3_965/1EGY.lig.HEM.pdb
- pdbligand5_3_965/1EJ2.lig.NAD.pdb
- pdbligand5_3_965/1EJD.lig.PO4.pdb
- pdbligand5_3_965/1EJE.lig.FMN.pdb
- pdbligand5_3_965/1EL7.lig.FAD.pdb
- pdbligand5_3_965/1ELJ.lig.GLC.pdb
- pdbligand5_3_965/1EP1.lig.FAD.pdb
- pdbligand5_3_965/1EQG.lig.HEM.pdb
- pdbligand5_3_965/1ESQ.lig.ATP.pdb
- pdbligand5_3_965/1ETP.lig.HEM.pdb
- pdbligand5_3_965/1EU1.lig.GLC.pdb
- pdbligand5_3_965/1EU3.lig.PO4.pdb
- pdbligand5_3_965/1EUC.lig.PO4.pdb
- pdbligand5_3_965/1EVI.lig.FAD.pdb
- pdbligand5_3_965/1EW0.lig.HEM.pdb
- pdbligand5_3_965/1EW2.lig.PO4.pdb
- pdbligand5_3_965/1EW6.lig.HEM.pdb
- pdbligand5_3_965/1EX2.lig.PO4.pdb
- pdbligand5_3_965/1EYJ.lig.AMP.pdb
- pdbligand5_3_965/1EYV.lig.PO4.pdb
- pdbligand5_3_965/1EZV.lig.HEM.pdb
- pdbligand5_3_965/1F0I.lig.PO4.pdb
- pdbligand5_3_965/1F0X.lig.FAD.pdb
- pdbligand5_3_965/1F0Y.lig.NAD.pdb
- pdbligand5_3_965/1F1G.lig.PO4.pdb
- pdbligand5_3_965/1F2F.lig.PO4.pdb
- pdbligand5_3_965/1F3P.lig.FAD.pdb
- pdbligand5_3_965/1F4T.lig.HEM.pdb
- pdbligand5_3_965/1F5V.lig.FMN.pdb
- pdbligand5_3_965/1F8R.lig.FAD.pdb
- pdbligand5_3_965/1F9D.lig.GLC.pdb
- pdbligand5_3_965/1FB8.lig.PO4.pdb
- pdbligand5_3_965/1FBT.lig.PO4.pdb
- pdbligand5_3_965/1FCD.lig.FAD.pdb
- pdbligand5_3_965/1FDS.lig.EST.pdb
- pdbligand5_3_965/1FFT.lig.HEM.pdb
- pdbligand5_3_965/1FGJ.lig.HEM.pdb
- pdbligand5_3_965/1FIK.lig.PO4.pdb
- pdbligand5_3_965/1FK8.lig.NAD.pdb
- pdbligand5_3_965/1FLA.lig.FMN.pdb
- pdbligand5_3_965/1FMW.lig.ATP.pdb
- pdbligand5_3_965/1FOH.lig.FAD.pdb
- pdbligand5_3_965/1FPP.lig.PO4.pdb
- pdbligand5_3_965/1FS7.lig.HEM.pdb
- pdbligand5_3_965/1FSW.lig.PO4.pdb
- pdbligand5_3_965/1FT9.lig.HEM.pdb
- pdbligand5_3_965/1FVI.lig.AMP.pdb
- pdbligand5_3_965/1FWN.lig.PO4.pdb
- pdbligand5_3_965/1FXX.lig.PO4.pdb
- pdbligand5_3_965/1FYD.lig.AMP.pdb
- pdbligand5_3_965/1G19.lig.PO4.pdb
- pdbligand5_3_965/1G21.lig.ATP.pdb
- pdbligand5_3_965/1G28.lig.FMN.pdb
- pdbligand5_3_965/1G31.lig.PO4.pdb
- pdbligand5_3_965/1G5T.lig.ATP.pdb
- pdbligand5_3_965/1G63.lig.FMN.pdb
- pdbligand5_3_965/1GA2.lig.BGC.pdb
- pdbligand5_3_965/1GEG.lig.GLC.pdb
- pdbligand5_3_965/1GIQ.lig.NAI.pdb
- pdbligand5_3_965/1GK0.lig.PO4.pdb
- pdbligand5_3_965/1GLF.lig.PO4.pdb
- pdbligand5_3_965/1GN8.lig.ATP.pdb
- pdbligand5_3_965/1GO7.lig.PO4.pdb
- pdbligand5_3_965/1GOS.lig.FAD.pdb
- pdbligand5_3_965/1GPM.lig.PO4.pdb
- pdbligand5_3_965/1GPW.lig.PO4.pdb
- pdbligand5_3_965/1GR0.lig.NAD.pdb
- pdbligand5_3_965/1GS4.lig.PO4.pdb
- pdbligand5_3_965/1GT8.lig.FAD.pdb
- pdbligand5_3_965/1GTS.lig.AMP.pdb
- pdbligand5_3_965/1GV4.lig.FAD.pdb
- pdbligand5_3_965/1GWE.lig.HEM.pdb
- pdbligand5_3_965/1GWM.lig.GLC.pdb
- pdbligand5_3_965/1GWW.lig.GLC.pdb
- pdbligand5_3_965/1GYP.lig.PO4.pdb
- pdbligand5_3_965/1GZF.lig.NAD.pdb
- pdbligand5_3_965/1H2E.lig.PO4.pdb
- pdbligand5_3_965/1H2H.lig.NAD.pdb
- pdbligand5_3_965/1H3E.lig.ATP.pdb
- pdbligand5_3_965/1H53.lig.PO4.pdb
- pdbligand5_3_965/1H54.lig.PO4.pdb
- pdbligand5_3_965/1H69.lig.FAD.pdb
- pdbligand5_3_965/1H6L.lig.PO4.pdb
- pdbligand5_3_965/1H7B.lig.PO4.pdb
- pdbligand5_3_965/1H9J.lig.PO4.pdb
- pdbligand5_3_965/1HBG.lig.HEM.pdb
- pdbligand5_3_965/1HBI.lig.HEM.pdb
- pdbligand5_3_965/1HDI.lig.AMP.pdb
- pdbligand5_3_965/1HE4.lig.FMN.pdb
- pdbligand5_3_965/1HEX.lig.NAD.pdb
- pdbligand5_3_965/1HGY.lig.GLC.pdb
- pdbligand5_3_965/1HI1.lig.ATP.pdb
- pdbligand5_3_965/1HKQ.lig.PO4.pdb
- pdbligand5_3_965/1HLB.lig.HEM.pdb
- pdbligand5_3_965/1HN9.lig.PO4.pdb
- pdbligand5_3_965/1HO4.lig.PO4.pdb
- pdbligand5_3_965/1HO5.lig.PO4.pdb
- pdbligand5_3_965/1HQ0.lig.PO4.pdb
- pdbligand5_3_965/1HQ3.lig.PO4.pdb
- pdbligand5_3_965/1HRU.lig.PO4.pdb
- pdbligand5_3_965/1HSK.lig.FAD.pdb
- pdbligand5_3_965/1HSZ.lig.NAD.pdb
- pdbligand5_3_965/1HTO.lig.AMP.pdb
- pdbligand5_3_965/1HWY.lig.NAD.pdb
- pdbligand5_3_965/1I0R.lig.FMN.pdb
- pdbligand5_3_965/1I19.lig.FAD.pdb
- pdbligand5_3_965/1I77.lig.HEM.pdb
- pdbligand5_3_965/1I7L.lig.ATP.pdb
- pdbligand5_3_965/1I82.lig.BGC.pdb
- pdbligand5_3_965/1I8T.lig.FAD.pdb
- pdbligand5_3_965/1IA1.lig.PO4.pdb
- pdbligand5_3_965/1IB0.lig.NAD.pdb
- pdbligand5_3_965/1IDR.lig.HEM.pdb
- pdbligand5_3_965/1IE7.lig.PO4.pdb
- pdbligand5_3_965/1IEQ.lig.BGC.pdb
- pdbligand5_3_965/1IGS.lig.PO4.pdb
- pdbligand5_3_965/1II0.lig.ATP.pdb
- pdbligand5_3_965/1II7.lig.PO4.pdb
- pdbligand5_3_965/1IMD.lig.PO4.pdb
- pdbligand5_3_965/1IQC.lig.HEM.pdb
- pdbligand5_3_965/1IQR.lig.FAD.pdb
- pdbligand5_3_965/1IS2.lig.FAD.pdb
- pdbligand5_3_965/1ITC.lig.GLC.pdb
- pdbligand5_3_965/1ITH.lig.HEM.pdb
- pdbligand5_3_965/1IUG.lig.PO4.pdb
- pdbligand5_3_965/1IW0.lig.HEM.pdb
- pdbligand5_3_965/1IZO.lig.HEM.pdb
- pdbligand5_3_965/1J09.lig.ATP.pdb
[truncated: 665 more entries]
