# Supplementary material for: A mathematical representation of protein binding sites using structural dispersion of atoms from principal axes for classification of binding ligands
Source: PLoS One. 2021 Apr 8;16(4):e0244905. doi: 10.1371/journal.pone.0244905 (PMC8031081; doi:10.1371/journal.pone.0244905)
Supplement: S2 Data — (ZIP) [file pone.0244905.s007.zip › pdbligand5_3_965/19HC.lig.HEM.pdb]

ATOM     51  CA  SER A   8      -4.496 -17.370   5.645  1.00 16.44           C      5.204
ATOM     52  C   SER A   8      -3.561 -18.560   5.858  1.00 19.54           C      4.830
ATOM     53  O   SER A   8      -3.872 -19.647   5.343  1.00 16.94           O      4.327
ATOM     54  CB  SER A   8      -4.190 -16.771   4.258  1.00 17.38           C      4.839
ATOM     55  OG  SER A   8      -2.854 -16.311   4.192  1.00 15.47           O      4.762
ATOM     58  C   GLY A   9      -0.386 -19.248   5.348  1.00 14.77           C      4.977
ATOM     59  O   GLY A   9       0.556 -20.029   5.229  1.00 14.69           O      4.819
ATOM     60  N   ALA A  10      -0.608 -18.293   4.426  1.00 15.94           N      4.910
ATOM     61  CA  ALA A  10       0.422 -17.915   3.449  1.00 13.58           C      4.720
ATOM     64  CB  ALA A  10      -0.142 -16.891   2.430  1.00 14.63           C      4.768
ATOM     65  N   PRO A  11       2.716 -17.126   3.612  1.00 16.32           N      5.125
ATOM     70  CG  PRO A  11       4.411 -17.123   2.014  1.00 24.44           C      4.983
ATOM     71  CD  PRO A  11       3.056 -17.687   2.297  1.00 19.10           C      4.932
ATOM     87  CB  ILE A  14       6.646 -14.954  -0.253  1.00 21.69           C      5.145
ATOM     88  CG1 ILE A  14       7.342 -16.148  -0.935  1.00 23.75           C      5.139
ATOM     89  CG2 ILE A  14       5.617 -14.349  -1.179  1.00 19.13           C      4.854
ATOM     90  CD1 ILE A  14       7.727 -17.245   0.033  0.00 23.75           C      4.560
ATOM     93  C   VAL A  15      10.092 -14.470  -3.296  1.00 12.92           C      5.138
ATOM     94  O   VAL A  15      10.072 -15.689  -3.097  1.00 18.35           O      4.635
ATOM     98  N   MET A  16       9.798 -13.887  -4.442  1.00 11.79           N      5.189
ATOM     99  CA  MET A  16       9.373 -14.508  -5.676  1.00 14.26           C      5.029
ATOM    100  C   MET A  16      10.545 -14.460  -6.653  1.00 18.50           C      5.093
ATOM    101  O   MET A  16      10.999 -13.333  -6.881  1.00 12.66           O      4.870
ATOM    102  CB  MET A  16       8.193 -13.741  -6.336  1.00 13.02           C      4.733
ATOM    103  CG  MET A  16       6.987 -13.727  -5.395  1.00 12.33           C      4.450
ATOM    104  SD  MET A  16       5.567 -12.822  -6.032  1.00 14.40           S      5.022
ATOM    105  CE  MET A  16       5.136 -13.792  -7.465  1.00 14.63           C      5.052
ATOM    106  N   PHE A  17      10.953 -15.615  -7.155  1.00 14.02           N      4.204
ATOM    107  CA  PHE A  17      12.132 -15.684  -8.004  1.00 15.05           C      4.437
ATOM    108  C   PHE A  17      11.773 -16.029  -9.446  1.00 12.04           C      5.167
ATOM    109  O   PHE A  17      10.680 -16.534  -9.713  1.00 12.91           O      4.788
ATOM    117  N   PRO A  18      12.726 -15.818 -10.343  1.00 14.54           N      5.131
ATOM    118  CA  PRO A  18      12.494 -16.156 -11.764  1.00 16.23           C      4.247
ATOM    119  C   PRO A  18      12.684 -17.648 -12.026  1.00 16.55           C      4.621
ATOM    121  CB  PRO A  18      13.547 -15.305 -12.474  1.00 17.18           C      4.969
ATOM    122  CG  PRO A  18      14.662 -15.205 -11.473  1.00 15.41           C      4.692
ATOM    123  CD  PRO A  18      13.957 -15.026 -10.148  1.00 13.02           C      5.270
ATOM    124  N   VAL A  19      11.643 -18.377 -11.678  1.00 15.74           N      4.993
ATOM    191  O   ALA A  28      18.373 -13.876 -15.632  1.00 17.17           O      4.864
ATOM    193  N   ALA A  29      18.752 -11.865 -14.714  1.00 13.63           N      5.263
ATOM    194  CA  ALA A  29      17.369 -11.785 -14.250  1.00 14.67           C      4.212
ATOM    195  C   ALA A  29      17.095 -10.415 -13.633  1.00 17.77           C      4.517
ATOM    196  O   ALA A  29      18.051  -9.755 -13.241  1.00 17.16           O      4.734
ATOM    197  CB  ALA A  29      17.229 -12.815 -13.121  1.00 14.86           C      4.358
ATOM    198  N   MET A  30      15.822 -10.054 -13.478  1.00 14.17           N      5.043
ATOM    199  CA  MET A  30      15.535  -8.868 -12.669  1.00 12.13           C      4.782
ATOM    200  C   MET A  30      15.852  -9.219 -11.211  1.00 14.59           C      4.300
ATOM    201  O   MET A  30      15.976 -10.397 -10.896  1.00 13.20           O      5.238
ATOM    202  CB  MET A  30      14.037  -8.538 -12.727  1.00  9.75           C      4.856
ATOM    203  CG  MET A  30      13.561  -8.272 -14.152  1.00 15.35           C      5.135
ATOM    204  SD  MET A  30      14.141  -6.663 -14.750  1.00 16.40           S      3.786
ATOM    205  CE  MET A  30      13.124  -5.599 -13.729  1.00 11.89           C      5.046
ATOM    208  C   LYS A  31      14.629  -9.212  -8.596  1.00 14.30           C      4.358
ATOM    209  O   LYS A  31      13.589  -8.899  -9.167  1.00 16.05           O      4.942
ATOM    215  N   PRO A  32      14.690 -10.189  -7.709  1.00 12.18           N      4.349
ATOM    216  CA  PRO A  32      13.490 -10.859  -7.202  1.00 11.08           C      5.294
ATOM    217  C   PRO A  32      12.560  -9.842  -6.568  1.00 14.34           C      5.158
ATOM    218  O   PRO A  32      12.943  -8.757  -6.117  1.00 17.72           O      5.189
ATOM    219  CB  PRO A  32      14.031 -11.832  -6.144  1.00 13.40           C      4.754
ATOM    222  N   VAL A  33      11.318 -10.280  -6.481  1.00 12.87           N      4.607
ATOM    223  CA  VAL A  33      10.222  -9.470  -5.967  1.00 11.62           C      5.129
ATOM    226  CB  VAL A  33       8.986  -9.627  -6.896  1.00 12.90           C      4.953
ATOM    227  CG1 VAL A  33       7.776  -8.935  -6.260  1.00 11.17           C      5.121
ATOM    228  CG2 VAL A  33       9.303  -8.967  -8.236  1.00 13.07           C      5.227
ATOM    237  CA  PHE A  35       5.494  -9.691  -2.169  1.00 11.95           C      5.221
ATOM    240  CB  PHE A  35       4.809 -10.752  -3.022  1.00 11.71           C      5.044
ATOM    241  CG  PHE A  35       3.297 -10.672  -3.041  1.00 10.10           C      4.660
ATOM    242  CD1 PHE A  35       2.667  -9.631  -3.737  1.00 11.60           C      5.157
ATOM    243  CD2 PHE A  35       2.523 -11.615  -2.405  1.00 10.97           C      4.706
ATOM    244  CE1 PHE A  35       1.291  -9.619  -3.828  1.00 13.82           C      4.763
ATOM    245  CE2 PHE A  35       1.146 -11.630  -2.519  1.00 13.60           C      3.606
ATOM    246  CZ  PHE A  35       0.509 -10.579  -3.187  1.00 15.56           C      3.681
ATOM    247  N   ASN A  36       4.217  -8.667  -0.424  1.00  9.92           N      5.294
ATOM    248  CA  ASN A  36       3.698  -8.575   0.957  1.00 11.93           C      4.396
ATOM    249  C   ASN A  36       2.285  -9.135   0.953  1.00 12.66           C      4.875
ATOM    250  O   ASN A  36       1.283  -8.481   0.655  1.00 12.99           O      4.417
ATOM    251  CB  ASN A  36       3.779  -7.138   1.459  1.00 11.96           C      4.174
ATOM    252  CG  ASN A  36       3.491  -7.053   2.957  1.00 14.50           C      4.958
ATOM    253  OD1 ASN A  36       2.693  -7.847   3.491  1.00 13.41           O      5.265
ATOM    254  ND2 ASN A  36       4.229  -6.149   3.587  1.00 12.68           N      4.923
ATOM    260  CG  HIS A  37       0.100 -13.518   0.821  1.00  9.61           C      4.144
ATOM    261  ND1 HIS A  37      -1.124 -13.663   1.439  1.00 12.40           N      4.099
ATOM    262  CD2 HIS A  37       0.044 -14.246  -0.328  1.00 12.29           C      3.013
ATOM    263  CE1 HIS A  37      -1.871 -14.465   0.698  1.00 10.60           C      2.969
ATOM    264  NE2 HIS A  37      -1.195 -14.837  -0.374  1.00  9.92           N      1.997
ATOM    274  CA  ILE A  39      -1.086  -6.456   3.129  1.00 13.01           C      5.235
ATOM    275  C   ILE A  39      -2.130  -6.769   2.081  1.00 15.24           C      5.079
ATOM    276  O   ILE A  39      -3.275  -6.331   2.142  1.00 16.56           O      4.663
ATOM    277  CB  ILE A  39      -0.038  -5.475   2.565  1.00 16.96           C      5.212
ATOM    278  CG1 ILE A  39       0.698  -4.724   3.677  1.00 16.70           C      5.273
ATOM    279  CG2 ILE A  39      -0.623  -4.520   1.543  1.00 22.82           C      4.820
ATOM    280  CD1 ILE A  39       1.778  -3.781   3.180  1.00 16.25           C      4.145
ATOM    282  CA  HIS A  40      -2.697  -7.887   0.062  1.00 12.38           C      5.021
ATOM    283  C   HIS A  40      -3.908  -8.685   0.524  1.00 12.76           C      5.269
ATOM    284  O   HIS A  40      -5.028  -8.398   0.098  1.00 14.44           O      5.233
ATOM    285  CB  HIS A  40      -2.033  -8.586  -1.115  1.00  6.87           C      5.073
ATOM    286  CG  HIS A  40      -1.170  -7.697  -1.957  1.00 10.21           C      5.133
ATOM    287  ND1 HIS A  40       0.112  -7.304  -1.669  1.00 10.94           N      5.261
ATOM    288  CD2 HIS A  40      -1.520  -7.107  -3.140  1.00 13.20           C      4.911
ATOM    289  CE1 HIS A  40       0.527  -6.500  -2.658  1.00 10.14           C      2.992
ATOM    290  NE2 HIS A  40      -0.441  -6.362  -3.557  1.00 10.34           N      4.808
ATOM    291  N   GLU A  41      -3.708  -9.714   1.357  1.00 11.86           N      5.222
ATOM    292  CA  GLU A  41      -4.908 -10.480   1.711  1.00 15.02           C      4.867
ATOM    295  CB  GLU A  41      -4.544 -11.858   2.281  1.00 16.20           C      4.290
ATOM    296  CG  GLU A  41      -3.937 -11.799   3.672  1.00 16.53           C      5.228
ATOM    297  CD  GLU A  41      -3.655 -13.195   4.201  1.00 18.28           C      4.726
ATOM    298  OE1 GLU A  41      -2.765 -13.895   3.670  1.00 19.61           O      5.291
ATOM    299  OE2 GLU A  41      -4.408 -13.641   5.098  1.00 18.84           O      4.521
ATOM    313  CB  LYS A  43      -6.367  -4.731   0.586  1.00 18.39           C      5.154
ATOM    314  CG  LYS A  43      -7.073  -3.547  -0.061  1.00 26.93           C      4.857
ATOM    315  CD  LYS A  43      -7.804  -2.724   0.988  1.00 28.38           C      5.040
ATOM    316  CE  LYS A  43      -7.191  -1.342   1.147  1.00 34.35           C      5.141
ATOM    317  NZ  LYS A  43      -7.974  -0.538   2.138  1.00 42.09           N      4.788
ATOM    319  CA  ILE A  44      -8.452  -8.215  -1.349  1.00 17.07           C      4.683
ATOM    320  C   ILE A  44      -9.078  -9.452  -0.704  1.00 23.65           C      4.508
ATOM    321  O   ILE A  44      -8.383 -10.384  -0.308  1.00 23.78           O      5.202
ATOM    322  CB  ILE A  44      -7.488  -8.593  -2.473  1.00 15.54           C      5.078
ATOM    323  CG1 ILE A  44      -6.691  -7.415  -3.064  1.00 20.66           C      4.539
ATOM    324  CG2 ILE A  44      -8.142  -9.391  -3.581  1.00 18.86           C      4.961
ATOM    325  CD1 ILE A  44      -7.589  -6.350  -3.647  1.00 26.32           C      4.352
ATOM    333  C   ASP A  46      -9.954 -13.908  -2.645  1.00 17.37           C      5.283
ATOM    334  O   ASP A  46      -9.276 -13.329  -3.493  1.00 18.57           O      5.076
ATOM    339  N   CYS A  47      -9.603 -15.076  -2.085  1.00 16.53           N      4.823
ATOM    340  CA  CYS A  47      -8.300 -15.642  -2.425  1.00 14.02           C      3.817
ATOM    341  C   CYS A  47      -8.175 -15.932  -3.913  1.00 15.06           C      4.538
ATOM    342  O   CYS A  47      -7.073 -15.864  -4.458  1.00 14.41           O      4.214
ATOM    343  CB  CYS A  47      -8.080 -16.987  -1.721  1.00 17.12           C      4.109
ATOM    344  SG  CYS A  47      -8.305 -16.908   0.056  1.00 19.18           S      4.362
ATOM    358  CB  THR A  49      -9.296 -11.974  -6.629  1.00 17.76           C      4.966
ATOM    360  CG2 THR A  49      -8.941 -10.827  -7.585  1.00 18.41           C      5.199
ATOM    361  N   CYS A  50      -6.843 -13.791  -7.040  1.00 13.76           N      4.914
ATOM    362  CA  CYS A  50      -5.469 -13.928  -7.520  1.00 14.80           C      5.272
ATOM    363  C   CYS A  50      -5.135 -15.364  -7.871  1.00 17.50           C      5.029
ATOM    364  O   CYS A  50      -4.580 -15.647  -8.933  1.00 16.08           O      5.099
ATOM    365  CB  CYS A  50      -4.512 -13.471  -6.390  1.00 15.06           C      3.826
ATOM    366  SG  CYS A  50      -4.746 -11.713  -6.036  1.00 13.66           S      4.279
ATOM    367  N   HIS A  51      -5.413 -16.257  -6.917  1.00 14.93           N      5.202
ATOM    368  CA  HIS A  51      -5.097 -17.667  -7.176  1.00 14.86           C      4.999
ATOM    371  CB  HIS A  51      -5.029 -18.415  -5.838  1.00 14.91           C      5.009
ATOM    372  CG  HIS A  51      -3.940 -17.916  -4.934  1.00 12.55           C      4.166
ATOM    373  ND1 HIS A  51      -2.628 -18.283  -5.141  1.00 12.92           N      4.082
ATOM    374  CD2 HIS A  51      -3.942 -17.121  -3.828  1.00 12.27           C      3.052
ATOM    375  CE1 HIS A  51      -1.852 -17.687  -4.235  1.00 12.81           C      2.936
ATOM    376  NE2 HIS A  51      -2.627 -16.984  -3.439  1.00  9.78           N      2.010
ATOM    377  N   HIS A  52      -6.260 -17.846  -9.299  1.00 14.66           N      5.170
ATOM    382  CG  HIS A  52      -6.157 -17.719 -12.343  1.00 12.75           C      4.197
ATOM    383  ND1 HIS A  52      -6.410 -18.707 -13.276  1.00 14.74           N      4.128
ATOM    384  CD2 HIS A  52      -4.843 -17.441 -12.450  1.00 11.20           C      3.076
ATOM    385  CE1 HIS A  52      -5.273 -19.029 -13.874  1.00 16.56           C      2.988
ATOM    386  NE2 HIS A  52      -4.310 -18.241 -13.426  1.00 14.08           N      2.038
ATOM    391  CB  THR A  53      -6.063 -22.549 -10.925  1.00 18.79           C      5.282
ATOM    392  OG1 THR A  53      -5.056 -22.623  -9.887  1.00 18.59           O      5.033
ATOM    393  CG2 THR A  53      -5.363 -22.058 -12.178  1.00 14.22           C      5.127
ATOM    401  O   ASP A  55      -3.690 -21.754  -5.664  1.00 20.81           O      5.125
ATOM    402  CB  ASP A  55      -4.137 -24.351  -6.987  1.00 30.63           C      4.998
ATOM    403  CG  ASP A  55      -4.884 -25.268  -7.938  1.00 36.95           C      4.619
ATOM    405  OD2 ASP A  55      -4.911 -25.013  -9.159  1.00 35.28           O      5.281
ATOM    407  CA  PRO A  56      -3.157 -22.062  -3.033  1.00 23.10           C      4.633
ATOM    408  C   PRO A  56      -1.672 -22.371  -3.174  1.00 23.53           C      5.056
ATOM    409  O   PRO A  56      -0.978 -22.795  -2.232  1.00 21.03           O      5.078
ATOM    410  CB  PRO A  56      -3.630 -22.398  -1.610  1.00 26.27           C      4.227
ATOM    411  CG  PRO A  56      -4.000 -23.855  -1.700  1.00 26.76           C      5.053
ATOM    413  N   VAL A  57      -1.110 -22.171  -4.362  1.00 18.51           N      5.145
ATOM    414  CA  VAL A  57       0.267 -22.496  -4.704  1.00 22.16           C      5.158
ATOM    415  C   VAL A  57       0.922 -21.303  -5.419  1.00 20.18           C      5.205
ATOM    416  O   VAL A  57       0.170 -20.443  -5.894  1.00 20.78           O      5.003
ATOM    417  CB  VAL A  57       0.343 -23.676  -5.696  1.00 22.13           C      5.096
ATOM    418  CG1 VAL A  57      -0.167 -24.949  -5.038  1.00 27.06           C      4.771
ATOM    419  CG2 VAL A  57      -0.501 -23.349  -6.930  1.00 20.75           C      4.878
ATOM    420  N   SER A  58       2.230 -21.322  -5.494  1.00 22.01           N      5.012
ATOM    421  CA ASER A  58       3.012 -20.305  -6.187  0.66 23.78           C      4.393
ATOM    422  CA BSER A  58       2.983 -20.279  -6.180  0.34 23.50           C      5.282
ATOM    423  C   SER A  58       2.601 -20.240  -7.654  1.00 22.85           C      4.366
ATOM    424  O   SER A  58       2.480 -21.276  -8.319  1.00 18.39           O      5.071
ATOM    425  CB ASER A  58       4.509 -20.579  -6.086  0.66 23.03           C      4.820
ATOM    426  CB BSER A  58       4.483 -20.504  -5.986  0.34 23.68           C      4.724
ATOM    427  OG ASER A  58       4.902 -21.710  -6.830  0.66 27.53           O      4.980
ATOM    428  OG BSER A  58       4.809 -20.355  -4.606  0.34 27.53           O      4.767
ATOM    429  N   CYS A  59       2.388 -19.010  -8.141  1.00 20.54           N      5.292
ATOM    430  CA  CYS A  59       2.080 -18.840  -9.566  1.00 15.83           C      5.211
ATOM    431  C   CYS A  59       3.136 -19.521 -10.423  1.00 16.85           C      5.287
ATOM    432  O   CYS A  59       2.799 -20.058 -11.493  1.00 17.88           O      4.259
ATOM    433  CB  CYS A  59       2.111 -17.351  -9.961  1.00 16.49           C      5.243
ATOM    434  SG  CYS A  59       1.248 -16.276  -8.799  1.00 14.35           S      4.607
ATOM    435  N   SER A  60       4.412 -19.496 -10.032  1.00 16.36           N      4.509
ATOM    439  CB  SER A  60       6.883 -19.711 -10.423  1.00 14.22           C      5.007
ATOM    440  OG  SER A  60       6.991 -19.999  -9.041  1.00 19.43           O      5.184
ATOM    445  CB  THR A  61       3.508 -24.334  -9.270  1.00 22.39           C      5.093
ATOM    446  OG1 THR A  61       2.214 -23.706  -9.231  1.00 28.38           O      4.879
ATOM    448  N   CYS A  62       3.113 -23.001 -12.307  1.00 16.89           N      5.058
ATOM    449  CA  CYS A  62       2.519 -23.109 -13.631  1.00 20.28           C      5.007
ATOM    450  C   CYS A  62       3.057 -22.106 -14.639  1.00 19.21           C      5.174
ATOM    452  CB  CYS A  62       0.983 -22.951 -13.544  1.00 20.28           C      5.267
ATOM    453  SG  CYS A  62       0.223 -24.176 -12.452  1.00 20.54           S      4.373
ATOM    459  CG  HIS A  63       1.692 -18.588 -14.896  1.00 13.66           C      4.159
ATOM    460  ND1 HIS A  63       1.116 -18.725 -16.130  1.00 12.05           N      4.081
ATOM    461  CD2 HIS A  63       0.672 -18.430 -14.026  1.00 14.23           C      3.044
ATOM    462  CE1 HIS A  63      -0.207 -18.691 -16.021  1.00 12.28           C      2.951
ATOM    463  NE2 HIS A  63      -0.500 -18.498 -14.740  1.00 14.38           N      2.002
ATOM    476  CG1 VAL A  65      11.976 -16.918 -18.163  1.00 21.61           C      5.145
ATOM    477  CG2 VAL A  65      11.710 -17.223 -15.680  1.00 16.37           C      4.933
ATOM    506  CA  GLU A  70       0.345 -26.433 -16.610  1.00 26.23           C      5.201
ATOM    507  C   GLU A  70      -0.195 -25.004 -16.608  1.00 26.52           C      4.496
ATOM    508  O   GLU A  70      -1.302 -24.705 -16.147  1.00 22.80           O      3.587
ATOM    509  CB  GLU A  70       1.028 -26.766 -15.276  1.00 25.40           C      4.807
ATOM    514  N   GLY A  71       0.581 -24.078 -17.163  1.00 25.56           N      4.630
ATOM    515  CA  GLY A  71       0.099 -22.697 -17.198  1.00 19.92           C      3.746
ATOM    516  C   GLY A  71      -0.349 -22.301 -18.587  1.00 22.92           C      4.471
ATOM    517  O   GLY A  71      -0.424 -21.117 -18.917  1.00 22.56           O      5.177
ATOM    518  N   ASP A  72      -0.684 -23.322 -19.390  1.00 23.25           N      5.280
ATOM    519  CA  ASP A  72      -0.980 -23.115 -20.797  1.00 24.04           C      4.981
ATOM    522  CB  ASP A  72      -2.372 -22.512 -20.981  1.00 24.71           C      4.368
ATOM    523  CG  ASP A  72      -3.431 -23.588 -20.779  1.00 30.52           C      4.490
ATOM    524  OD1 ASP A  72      -3.090 -24.650 -20.212  1.00 37.28           O      4.755
ATOM    525  OD2 ASP A  72      -4.607 -23.331 -21.114  1.00 42.71           O      4.771
ATOM    543  CB AILE A  74       0.355 -18.144 -19.440  0.53 18.77           C      4.781
ATOM    544  CB BILE A  74       0.311 -18.029 -19.688  0.47 19.41           C      4.858
ATOM    545  CG1AILE A  74      -0.958 -18.305 -20.215  0.53 19.35           C      4.256
ATOM    546  CG1BILE A  74      -0.890 -18.361 -20.583  0.47 19.01           C      4.583
ATOM    547  CG2AILE A  74       0.439 -16.761 -18.823  0.53 19.30           C      4.640
ATOM    548  CG2BILE A  74       0.294 -16.569 -19.280  0.47 17.81           C      4.740
ATOM    549  CD1AILE A  74      -1.123 -17.254 -21.300  0.53 15.74           C      4.979
ATOM    550  CD1BILE A  74      -2.216 -18.491 -19.869  0.47 10.71           C      3.293
ATOM    560  C   LEU A  76       5.872 -14.220 -16.065  1.00 14.13           C      5.250
ATOM    561  O   LEU A  76       5.113 -13.493 -15.403  1.00 13.90           O      5.169
ATOM    562  CB  LEU A  76       7.362 -15.962 -15.070  1.00 12.47           C      4.925
ATOM    563  CG  LEU A  76       7.575 -15.263 -13.711  1.00 10.71           C      4.537
ATOM    564  CD1 LEU A  76       6.518 -15.719 -12.710  1.00 16.45           C      5.018
ATOM    565  CD2 LEU A  76       8.986 -15.574 -13.231  1.00 18.52           C      4.562
ATOM    566  N   ASP A  77       6.594 -13.775 -17.094  1.00 15.64           N      5.209
ATOM    567  CA  ASP A  77       6.495 -12.374 -17.553  1.00 17.93           C      5.236
ATOM    570  CB  ASP A  77       7.363 -12.164 -18.798  1.00 18.60           C      4.911
ATOM    572  OD1 ASP A  77       7.013  -9.834 -18.825  1.00 21.66           O      5.212
ATOM    576  C   ARG A  78       2.062 -12.473 -17.658  1.00 13.28           C      5.079
ATOM    577  O   ARG A  78       1.233 -11.593 -17.449  1.00 13.52           O      5.082
ATOM    579  CG  ARG A  78       0.992 -13.286 -20.333  1.00 14.57           C      4.304
ATOM    580  CD  ARG A  78       0.812 -12.058 -21.216  1.00 16.99           C      4.925
ATOM    581  NE  ARG A  78      -0.609 -11.819 -21.451  1.00 15.61           N      4.201
ATOM    582  CZ  ARG A  78      -1.116 -10.670 -21.870  1.00 13.81           C      4.992
ATOM    583  NH1 ARG A  78      -0.375  -9.598 -22.079  1.00 18.02           N      4.635
ATOM    584  NH2 ARG A  78      -2.438 -10.654 -22.024  1.00 14.78           N      4.760
ATOM    585  N   ALA A  79       2.233 -13.495 -16.828  1.00 13.71           N      5.057
ATOM    586  CA  ALA A  79       1.315 -13.640 -15.691  1.00 14.33           C      4.051
ATOM    587  C   ALA A  79       1.480 -12.481 -14.715  1.00 15.69           C      4.323
ATOM    588  O   ALA A  79       0.498 -12.140 -14.042  1.00 11.71           O      3.721
ATOM    589  CB  ALA A  79       1.635 -14.944 -14.983  1.00 11.89           C      3.754
ATOM    591  CA  MET A  80       2.906 -10.901 -13.583  1.00 12.45           C      5.106
ATOM    592  C   MET A  80       2.614  -9.505 -14.089  1.00 15.50           C      5.260
ATOM    593  O   MET A  80       2.278  -8.575 -13.329  1.00 10.30           O      4.860
ATOM    594  CB  MET A  80       4.376 -10.959 -13.094  1.00 10.49           C      4.707
ATOM    595  CG  MET A  80       4.670 -12.335 -12.465  1.00 12.33           C      4.664
ATOM    596  SD  MET A  80       3.670 -12.632 -10.991  1.00 19.96           S      4.593
ATOM    597  CE  MET A  80       2.801 -14.118 -11.463  1.00 32.10           C      5.134
ATOM    603  CG  HIS A  81       5.263  -7.914 -15.949  1.00 12.76           C      4.192
ATOM    604  ND1 HIS A  81       6.024  -9.023 -16.281  1.00 16.59           N      4.104
ATOM    605  CD2 HIS A  81       5.931  -7.305 -14.955  1.00  9.99           C      3.081
ATOM    606  CE1 HIS A  81       7.094  -9.049 -15.507  1.00 16.89           C      2.956
ATOM    607  NE2 HIS A  81       7.074  -8.029 -14.670  1.00 13.49           N      2.011
ATOM    612  CB  ALA A  82      -1.009  -9.816 -18.554  1.00 13.16           C      4.505
ATOM    623  O   ASP A  84      -4.982  -8.989 -22.277  1.00 28.75           O      5.053
ATOM    629  CA  ILE A  85      -6.376  -9.672 -20.021  1.00 17.86           C      5.095
ATOM    630  C   ILE A  85      -7.819  -9.858 -20.474  1.00 19.05           C      5.132
ATOM    632  CB  ILE A  85      -6.220  -9.985 -18.518  1.00 17.09           C      5.231
ATOM    633  CG1 ILE A  85      -4.760  -9.834 -18.077  1.00 18.54           C      4.443
ATOM    634  CG2 ILE A  85      -6.637 -11.441 -18.303  1.00 21.46           C      5.272
ATOM    635  CD1 ILE A  85      -4.548  -9.767 -16.580  1.00 23.11           C      5.143
ATOM    636  N   ALA A  86      -8.042 -10.811 -21.386  1.00 20.82           N      4.595
ATOM    650  CB  ARG A  88     -12.525 -16.269 -18.593  1.00 31.64           C      4.770
ATOM    651  CG  ARG A  88     -11.123 -16.729 -18.947  1.00 29.91           C      4.451
ATOM    652  CD  ARG A  88     -10.249 -15.594 -19.471  1.00 27.39           C      4.603
ATOM    653  NE  ARG A  88      -8.884 -16.093 -19.635  1.00 29.49           N      4.602
ATOM    654  CZ  ARG A  88      -7.790 -15.406 -19.920  1.00 28.16           C      4.324
ATOM    655  NH1 ARG A  88      -7.818 -14.104 -20.089  1.00 23.13           N      4.402
ATOM    656  NH2 ARG A  88      -6.626 -16.053 -20.033  1.00 28.60           N      4.367
ATOM    678  O   ASN A  92     -11.047 -16.812 -15.589  1.00 31.26           O      4.747
ATOM    691  CA  PRO A  94      -6.993 -14.018 -14.047  1.00 13.36           C      5.293
ATOM    692  C   PRO A  94      -6.691 -12.519 -13.987  1.00 13.19           C      5.163
ATOM    693  O   PRO A  94      -7.069 -11.688 -14.820  1.00 18.97           O      4.716
ATOM    694  CB  PRO A  94      -5.887 -14.703 -14.840  1.00 14.12           C      5.118
ATOM    695  CG  PRO A  94      -6.597 -15.863 -15.497  1.00 16.81           C      5.107
ATOM    696  CD  PRO A  94      -7.922 -15.268 -15.909  1.00 18.87           C      4.907
ATOM    697  N   THR A  95      -5.896 -12.214 -12.964  1.00 11.49           N      4.970
ATOM    698  CA  THR A  95      -5.323 -10.885 -12.793  1.00 12.91           C      4.494
ATOM    699  C   THR A  95      -3.794 -11.008 -12.776  1.00 13.70           C      4.517
ATOM    700  O   THR A  95      -3.265 -12.052 -12.399  1.00 10.98           O      3.471
ATOM    701  CB  THR A  95      -5.731 -10.193 -11.473  1.00 14.50           C      4.244
ATOM    702  OG1 THR A  95      -5.286 -10.996 -10.351  1.00 21.87           O      4.954
ATOM    703  CG2 THR A  95      -7.249 -10.092 -11.391  1.00 17.49           C      5.205
ATOM    704  N   SER A  96      -3.128  -9.928 -13.186  1.00 11.19           N      5.251
ATOM    705  CA  SER A  96      -1.689  -9.827 -12.967  1.00 11.13           C      5.207
ATOM    706  C   SER A  96      -1.436  -8.766 -11.888  1.00  9.97           C      4.925
ATOM    707  O   SER A  96      -2.357  -8.053 -11.483  1.00 10.49           O      4.723
ATOM    708  CB  SER A  96      -0.963  -9.445 -14.262  1.00  8.52           C      4.136
ATOM    709  OG  SER A  96      -1.227  -8.062 -14.563  1.00 11.04           O      5.205
ATOM    710  N   CYS A  97      -0.178  -8.677 -11.442  1.00  8.27           N      4.422
ATOM    711  CA  CYS A  97       0.156  -7.601 -10.496  1.00  8.94           C      3.508
ATOM    712  C   CYS A  97      -0.182  -6.256 -11.161  1.00 13.83           C      4.442
ATOM    713  O   CYS A  97      -0.799  -5.375 -10.555  1.00 11.43           O      4.342
ATOM    714  CB  CYS A  97       1.635  -7.575 -10.128  1.00  5.40           C      3.798
ATOM    715  SG  CYS A  97       2.421  -9.157  -9.711  1.00 12.39           S      4.172
ATOM    716  N   VAL A  98       0.291  -6.110 -12.397  1.00  9.87           N      4.416
ATOM    717  CA  VAL A  98       0.155  -4.795 -13.047  1.00 11.58           C      4.738
ATOM    720  CB  VAL A  98       1.000  -4.782 -14.350  1.00 12.97           C      5.228
ATOM    722  CG2 VAL A  98       2.495  -4.934 -14.039  1.00 10.19           C      5.071
ATOM    729  N   CYS A 100      -4.155  -5.497 -11.899  1.00 11.16           N      5.285
ATOM    730  CA  CYS A 100      -4.991  -5.149 -10.767  1.00 10.91           C      4.784
ATOM    731  C   CYS A 100      -4.650  -3.745 -10.270  1.00 11.43           C      5.189
ATOM    732  O   CYS A 100      -5.542  -2.957 -10.001  1.00 12.51           O      4.984
ATOM    733  CB  CYS A 100      -4.812  -6.132  -9.599  1.00 11.11           C      5.231
ATOM    734  SG  CYS A 100      -5.909  -5.633  -8.241  1.00 13.24           S      3.692
ATOM    735  N   HIS A 101      -3.354  -3.453 -10.176  1.00 11.18           N      5.127
ATOM    737  C   HIS A 101      -3.532  -1.040 -10.697  1.00 14.88           C      5.142
ATOM    738  O   HIS A 101      -3.948   0.056 -10.297  1.00 13.35           O      4.809
ATOM    739  CB  HIS A 101      -1.453  -2.044  -9.719  1.00 11.09           C      4.534
ATOM    740  CG  HIS A 101      -0.847  -2.845  -8.600  1.00 10.79           C      4.173
ATOM    741  ND1 HIS A 101       0.514  -2.992  -8.518  1.00 12.60           N      4.102
ATOM    742  CD2 HIS A 101      -1.378  -3.488  -7.515  1.00 10.53           C      3.054
ATOM    743  CE1 HIS A 101       0.799  -3.699  -7.423  1.00 14.19           C      2.951
ATOM    744  NE2 HIS A 101      -0.327  -4.021  -6.807  1.00  8.99           N      2.009
ATOM    747  CA AGLN A 102      -3.943  -0.291 -12.920  0.70 13.73           C      5.173
ATOM    753  CB AGLN A 102      -3.610  -0.646 -14.364  0.70 13.42           C      5.210
ATOM    755  CG AGLN A 102      -3.729   0.537 -15.316  0.70 15.01           C      4.814
ATOM    756  CG BGLN A 102      -2.451  -0.891 -14.770  0.30 14.10           C      5.254
ATOM    757  CD AGLN A 102      -2.688   1.608 -15.055  0.70 16.81           C      4.365
ATOM    758  CD BGLN A 102      -2.019   0.556 -14.598  0.30 16.82           C      4.015
ATOM    759  OE1AGLN A 102      -2.655   2.614 -15.765  0.70 14.57           O      4.591
ATOM    760  OE1BGLN A 102      -2.272   1.411 -15.448  0.30 18.55           O      4.271
ATOM    761  NE2AGLN A 102      -1.763   1.363 -14.136  0.70  9.94           N      5.271
ATOM    762  NE2BGLN A 102      -1.356   0.841 -13.487  0.30 14.15           N      5.037
ATOM    776  CA  GLU A 104      -7.323   0.568  -8.800  1.00 11.20           C      5.137
ATOM    777  C   GLU A 104      -7.306   2.048  -9.240  1.00 13.94           C      4.683
ATOM    778  O   GLU A 104      -8.129   2.852  -8.786  1.00 13.62           O      4.907
ATOM    779  CB  GLU A 104      -6.177   0.347  -7.819  1.00 14.08           C      4.180
ATOM    780  CG  GLU A 104      -6.143  -1.046  -7.154  1.00 13.11           C      4.883
ATOM    781  CD  GLU A 104      -7.219  -1.072  -6.080  1.00 17.11           C      5.190
ATOM    782  OE1 GLU A 104      -7.113  -0.283  -5.109  1.00 20.08           O      4.738
ATOM    783  OE2 GLU A 104      -8.191  -1.841  -6.246  1.00 29.55           O      4.336
ATOM    784  N   THR A 105      -6.373   2.384 -10.132  1.00 12.09           N      5.042
ATOM    785  CA  THR A 105      -6.200   3.779 -10.569  1.00 13.76           C      5.055
ATOM    788  CB  THR A 105      -4.939   4.003 -11.423  1.00 14.15           C      4.796
ATOM    789  OG1 THR A 105      -5.071   3.397 -12.708  1.00 11.44           O      5.104
ATOM    790  CG2 THR A 105      -3.646   3.493 -10.790  1.00 12.24           C      5.232
ATOM    816  NE  ARG A 108      -8.949   3.033  -4.260  1.00 17.52           N      5.162
ATOM    817  CZ  ARG A 108      -7.829   3.111  -3.550  1.00 19.62           C      4.880
ATOM    818  NH1 ARG A 108      -6.818   2.308  -3.847  1.00 22.11           N      5.221
ATOM    819  NH2 ARG A 108      -7.737   3.972  -2.536  1.00 18.40           N      4.672
ATOM    833  C   GLU A 110      -8.394   9.355  -6.552  1.00 12.74           C      4.912
ATOM    834  O   GLU A 110      -7.511  10.234  -6.472  1.00 12.39           O      4.328
ATOM    835  CB  GLU A 110      -9.282   9.265  -4.210  1.00 17.45           C      5.101
ATOM    836  CG  GLU A 110      -8.815   7.883  -3.834  1.00 14.76           C      4.223
ATOM    837  CD  GLU A 110      -9.884   6.871  -3.527  1.00 21.32           C      5.073
ATOM    839  OE2 GLU A 110      -9.566   5.916  -2.794  1.00 23.51           O      5.168
ATOM    840  N   CYS A 111      -8.309   8.249  -7.281  1.00 10.08           N      4.730
ATOM    841  CA  CYS A 111      -7.153   7.975  -8.136  1.00 11.54           C      3.738
ATOM    842  C   CYS A 111      -7.482   8.359  -9.595  1.00 12.56           C      4.595
ATOM    843  O   CYS A 111      -6.576   8.755 -10.317  1.00 11.83           O      4.351
ATOM    844  CB  CYS A 111      -6.845   6.471  -8.159  1.00 10.81           C      3.984
ATOM    845  SG  CYS A 111      -6.818   5.689  -6.533  1.00 11.89           S      4.352
ATOM    852  CA  GLY A 113      -8.807  12.084 -11.789  1.00 10.83           C      4.847
ATOM    853  C   GLY A 113      -7.424  12.299 -12.357  1.00 11.32           C      4.477
ATOM    854  O   GLY A 113      -7.252  12.494 -13.560  1.00  9.76           O      4.769
ATOM    855  N   CYS A 114      -6.414  12.191 -11.479  1.00 11.01           N      5.137
ATOM    856  CA  CYS A 114      -5.052  12.268 -11.981  1.00 11.15           C      5.152
ATOM    857  C   CYS A 114      -4.810  11.186 -13.031  1.00 10.11           C      5.246
ATOM    859  CB  CYS A 114      -4.064  12.073 -10.824  1.00 11.01           C      5.113
ATOM    860  SG  CYS A 114      -3.982  13.481  -9.701  1.00 11.31           S      4.411
ATOM    866  CG  HIS A 115      -3.822   7.273 -12.104  1.00  9.69           C      4.239
ATOM    867  ND1 HIS A 115      -2.697   6.703 -12.672  1.00  7.82           N      4.149
ATOM    868  CD2 HIS A 115      -3.450   7.651 -10.845  1.00  9.77           C      3.113
ATOM    869  CE1 HIS A 115      -1.706   6.724 -11.785  1.00  8.99           C      2.995
ATOM    870  NE2 HIS A 115      -2.138   7.263 -10.633  1.00  8.87           N      2.040
ATOM    879  O   ILE A 117      -2.278  12.841 -18.104  1.00  9.89           O      5.259
ATOM    881  CG1 ILE A 117      -4.375  14.303 -15.627  1.00 10.06           C      5.006
ATOM    883  CD1 ILE A 117      -4.374  15.805 -15.335  1.00 10.19           C      4.968
ATOM    885  CA  THR A 118      -1.221  11.078 -16.367  1.00 15.32           C      4.718
ATOM    886  C   THR A 118      -0.543  10.649 -17.663  1.00 20.20           C      4.880
ATOM    887  O   THR A 118      -1.156   9.894 -18.400  1.00 19.42           O      5.250
ATOM    888  CB  THR A 118      -0.834  10.000 -15.325  1.00 12.00           C      5.143
ATOM    889  OG1 THR A 118      -1.552   8.773 -15.531  1.00 30.64           O      4.936
ATOM    890  CG2 THR A 118      -1.156  10.459 -13.916  1.00 20.62           C      3.914
ATOM    891  N   THR A 119       0.743  10.992 -17.799  1.00 20.00           N      5.111
ATOM    893  C   THR A 119       2.284   9.218 -18.296  1.00 20.45           C      4.486
ATOM    894  O   THR A 119       3.131   9.388 -17.436  1.00 24.56           O      5.057
ATOM    896  OG1 THR A 119       2.015  12.628 -19.797  1.00 20.12           O      5.100
ATOM    898  N   PRO A 120       1.885   8.042 -18.746  1.00 17.77           N      5.013
ATOM    899  CA  PRO A 120       2.378   6.820 -18.141  1.00 20.78           C      4.656
ATOM    900  C   PRO A 120       3.907   6.773 -18.248  1.00 22.40           C      4.780
ATOM    901  O   PRO A 120       4.505   7.075 -19.285  1.00 19.88           O      5.048
ATOM    902  CB  PRO A 120       1.813   5.711 -19.037  1.00 26.86           C      5.068
ATOM    905  N   LYS A 121       4.506   6.328 -17.153  1.00 22.66           N      4.214
ATOM    906  CA  LYS A 121       5.948   6.130 -17.159  1.00 22.74           C      4.985
ATOM    907  C   LYS A 121       6.305   4.749 -16.623  1.00 23.17           C      4.244
ATOM    908  O   LYS A 121       6.223   4.450 -15.438  1.00 27.26           O      4.927
ATOM    909  CB  LYS A 121       6.603   7.240 -16.350  1.00 28.88           C      5.266
ATOM    915  CA  ASP A 122       7.124   2.523 -16.874  1.00 14.73           C      5.130
ATOM    916  C   ASP A 122       8.642   2.371 -16.903  1.00 14.00           C      5.171
ATOM    917  O   ASP A 122       9.149   1.558 -17.670  1.00 19.56           O      4.648
ATOM    918  CB  ASP A 122       6.415   1.414 -17.658  1.00 20.26           C      4.670
ATOM    920  OD1 ASP A 122       4.775   1.869 -16.036  1.00 54.42           O      4.545
ATOM    924  C   ASP A 123      11.423   2.484 -15.087  1.00 15.91           C      5.284
ATOM    925  O   ASP A 123      10.710   1.753 -14.419  1.00 14.62           O      4.509
ATOM    945  CA  TRP A 126       8.495   1.713 -11.777  1.00 11.89           C      5.267
ATOM    946  C   TRP A 126       8.853   0.240 -11.574  1.00 14.98           C      5.044
ATOM    947  O   TRP A 126       8.323  -0.364 -10.624  1.00 12.88           O      4.926
ATOM    949  CG  TRP A 126       6.342   1.367 -13.099  1.00 12.67           C      4.869
ATOM    950  CD1 TRP A 126       5.207   1.776 -12.460  1.00 11.36           C      5.018
ATOM    951  CD2 TRP A 126       5.967   0.188 -13.857  1.00 14.62           C      5.294
ATOM    952  NE1 TRP A 126       4.157   0.940 -12.762  1.00 13.78           N      4.932
ATOM    953  CE2 TRP A 126       4.603  -0.048 -13.618  1.00 13.46           C      4.914
ATOM    954  CE3 TRP A 126       6.649  -0.702 -14.696  1.00 13.83           C      3.955
ATOM    955  CZ2 TRP A 126       3.912  -1.118 -14.191  1.00 18.05           C      5.298
ATOM    956  CZ3 TRP A 126       5.980  -1.773 -15.285  1.00 10.55           C      3.587
ATOM    957  CH2 TRP A 126       4.598  -1.982 -15.022  1.00 13.16           C      5.246
ATOM    958  N   CYS A 127       9.742  -0.366 -12.352  1.00 13.32           N      4.512
ATOM    959  CA  CYS A 127      10.076  -1.777 -12.139  1.00 13.00           C      3.633
ATOM    960  C   CYS A 127      10.545  -2.041 -10.694  1.00 14.07           C      4.521
ATOM    961  O   CYS A 127      10.274  -3.116 -10.178  1.00 13.49           O      4.315
ATOM    962  CB  CYS A 127      11.216  -2.234 -13.053  1.00 11.82           C      3.957
ATOM    963  SG  CYS A 127      11.127  -1.689 -14.783  1.00 14.40           S      4.338
ATOM    971  C   THR A 129       8.544  -2.197  -6.472  1.00 15.51           C      4.705
ATOM    972  O   THR A 129       8.323  -2.486  -5.305  1.00 12.26           O      3.929
ATOM    975  CG2 THR A 129       6.524   0.063  -6.191  1.00 13.19           C      5.284
ATOM    976  N   CYS A 130       8.567  -3.088  -7.457  1.00 12.33           N      5.229
ATOM    977  CA  CYS A 130       8.350  -4.508  -7.154  1.00 10.35           C      5.045
ATOM    978  C   CYS A 130       9.669  -5.270  -7.129  1.00 10.18           C      5.260
ATOM    980  CB  CYS A 130       7.412  -5.166  -8.178  1.00 10.27           C      5.177
ATOM    981  SG  CYS A 130       5.772  -4.415  -8.300  1.00 12.47           S      4.070
ATOM    987  CG  HIS A 131      11.465  -6.504 -10.575  1.00 11.03           C      4.189
ATOM    988  ND1 HIS A 131      11.611  -7.878 -10.659  1.00 10.44           N      4.088
ATOM    989  CD2 HIS A 131      10.429  -6.194 -11.393  1.00 13.59           C      3.081
ATOM    990  CE1 HIS A 131      10.711  -8.344 -11.511  1.00  9.68           C      2.928
ATOM    991  NE2 HIS A 131       9.977  -7.356 -11.976  1.00 11.59           N      2.007
ATOM    999  OD2 ASP A 132       9.578  -4.997  -3.086  1.00 36.07           O      5.270
ATOM   1236  CD  GLU A 166       9.041  -3.022   1.258  1.00 27.71           C      4.703
ATOM   1237  OE1 GLU A 166       8.030  -2.824   1.983  1.00 21.67           O      5.274
ATOM   1238  OE2 GLU A 166       9.091  -3.887   0.353  1.00 34.36           O      4.598
ATOM   1273  O   VAL A 172       4.452  17.918  -1.555  1.00 14.02           O      5.134
ATOM   1274  CB AVAL A 172       7.408  18.187  -2.768  0.52 15.72           C      4.954
ATOM   1275  CB BVAL A 172       7.633  18.223  -2.585  0.48 15.29           C      5.209
ATOM   1276  CG1AVAL A 172       6.292  18.468  -3.776  0.52 11.49           C      4.544
ATOM   1279  CG2BVAL A 172       6.864  18.342  -3.895  0.48 14.56           C      4.783
ATOM   1283  O   SER A 173       4.860  21.418  -1.431  1.00 13.86           O      5.070
ATOM   1304  O   LEU A 176       7.220  24.971  -4.349  1.00 18.53           O      4.784
ATOM   1309  N   ALA A 177       5.017  24.935  -3.863  1.00 11.72           N      5.280
ATOM   1310  CA  ALA A 177       4.582  25.221  -5.239  1.00 12.83           C      4.774
ATOM   1313  CB  ALA A 177       3.892  24.006  -5.850  1.00 11.53           C      4.168
ATOM   1314  N   PRO A 178       3.232  27.025  -6.285  1.00 13.13           N      4.944
ATOM   1318  CB  PRO A 178       2.153  28.608  -7.662  1.00 13.88           C      5.220
ATOM   1319  CG  PRO A 178       3.365  28.052  -8.372  1.00 15.17           C      4.972
ATOM   1320  CD  PRO A 178       3.630  26.725  -7.688  1.00 13.35           C      5.100
ATOM   1346  CB  VAL A 181      -0.812  29.573 -11.615  1.00 14.42           C      4.403
ATOM   1347  CG1 VAL A 181      -0.082  30.112 -12.836  1.00 11.59           C      4.224
ATOM   1348  CG2 VAL A 181       0.121  28.786 -10.697  1.00 13.07           C      3.720
ATOM   1357  CA  ILE A 183      -3.259  31.698 -16.265  1.00  8.76           C      4.897
ATOM   1358  C   ILE A 183      -3.858  32.679 -17.252  1.00 13.90           C      5.108
ATOM   1359  O   ILE A 183      -5.075  32.715 -17.427  1.00 13.89           O      4.511
ATOM   1360  CB  ILE A 183      -3.868  30.277 -16.428  1.00 11.47           C      5.297
ATOM   1361  CG1 ILE A 183      -3.326  29.335 -15.338  1.00 12.24           C      4.997
ATOM   1362  CG2 ILE A 183      -3.585  29.762 -17.835  1.00 10.39           C      5.298
ATOM   1363  CD1 ILE A 183      -3.866  27.919 -15.408  1.00 11.31           C      4.581
ATOM   1364  N   ASP A 184      -2.962  33.463 -17.874  1.00 17.22           N      4.931
ATOM   1365  CA  ASP A 184      -3.426  34.564 -18.716  1.00 16.72           C      5.002
ATOM   1366  C   ASP A 184      -2.731  34.586 -20.070  1.00 19.89           C      4.009
ATOM   1367  O   ASP A 184      -2.875  35.544 -20.841  1.00 21.17           O      4.588
ATOM   1368  CB  ASP A 184      -3.241  35.896 -17.987  1.00 16.89           C      5.261
ATOM   1372  N   ALA A 185      -2.072  33.482 -20.418  1.00 17.65           N      3.986
ATOM   1373  CA  ALA A 185      -1.338  33.377 -21.673  1.00 23.04           C      4.798
ATOM   1374  C   ALA A 185      -2.198  33.758 -22.875  1.00 25.20           C      4.654
ATOM   1375  O   ALA A 185      -1.752  34.436 -23.794  1.00 20.58           O      5.035
ATOM   1376  CB  ALA A 185      -0.844  31.937 -21.864  1.00 23.92           C      5.126
ATOM   1377  N   LEU A 186      -3.455  33.320 -22.841  1.00 16.62           N      5.258
ATOM   1378  CA  LEU A 186      -4.316  33.450 -24.004  1.00 14.74           C      5.081
ATOM   1379  C   LEU A 186      -5.415  34.504 -23.840  1.00 14.82           C      4.795
ATOM   1380  O   LEU A 186      -6.233  34.593 -24.745  1.00 16.29           O      4.243
ATOM   1381  CB  LEU A 186      -5.004  32.095 -24.257  1.00 12.80           C      5.171
ATOM   1382  CG  LEU A 186      -4.015  30.951 -24.550  1.00 14.79           C      4.854
ATOM   1383  CD1 LEU A 186      -4.718  29.608 -24.559  1.00 14.96           C      4.804
ATOM   1384  CD2 LEU A 186      -3.300  31.172 -25.877  1.00 20.53           C      5.210
ATOM   1385  N   ALA A 187      -5.455  35.202 -22.717  1.00 18.20           N      4.253
ATOM   1386  CA  ALA A 187      -6.587  36.021 -22.295  1.00 20.25           C      4.305
ATOM   1387  C   ALA A 187      -7.099  36.906 -23.422  1.00 20.96           C      4.652
ATOM   1388  O   ALA A 187      -6.343  37.656 -24.048  1.00 18.89           O      5.140
ATOM   1389  CB  ALA A 187      -6.240  36.804 -21.039  1.00 20.19           C      4.679
ATOM   1390  N   ASP A 188      -8.375  36.781 -23.739  1.00 18.86           N      4.279
ATOM   1391  CA  ASP A 188      -8.961  37.471 -24.877  1.00 17.93           C      5.095
ATOM   1392  C   ASP A 188     -10.471  37.534 -24.684  1.00 19.03           C      4.058
ATOM   1393  O   ASP A 188     -10.981  38.565 -24.238  1.00 25.35           O      5.128
ATOM   1394  CB  ASP A 188      -8.679  36.792 -26.205  1.00 18.93           C      4.913
ATOM   1395  CG  ASP A 188      -9.381  37.467 -27.368  1.00 28.80           C      5.119
ATOM   1396  OD1 ASP A 188      -9.940  38.574 -27.223  1.00 27.41           O      5.218
ATOM   1397  OD2 ASP A 188      -9.332  36.881 -28.471  1.00 47.90           O      4.624
ATOM   1398  N   LYS A 189     -11.155  36.423 -24.939  1.00 16.49           N      4.834
ATOM   1399  CA  LYS A 189     -12.605  36.468 -24.705  1.00 18.11           C      4.219
ATOM   1400  C   LYS A 189     -12.955  36.373 -23.239  1.00 18.94           C      4.417
ATOM   1401  O   LYS A 189     -14.025  36.827 -22.817  1.00 22.50           O      4.968
ATOM   1402  CB  LYS A 189     -13.329  35.399 -25.508  1.00 19.69           C      4.600
ATOM   1403  CG  LYS A 189     -13.159  35.578 -27.010  1.00 24.44           C      4.849
ATOM   1404  CD  LYS A 189     -13.509  34.268 -27.698  1.00 27.27           C      4.060
ATOM   1405  CE  LYS A 189     -13.611  34.462 -29.205  1.00 33.62           C      5.096
ATOM   1406  NZ  LYS A 189     -13.944  33.154 -29.850  1.00 30.75           N      4.979
ATOM   1407  N   TYR A 190     -12.074  35.773 -22.429  1.00 15.26           N      4.993
ATOM   1408  CA  TYR A 190     -12.284  35.735 -20.993  1.00 14.84           C      4.543
ATOM   1409  C   TYR A 190     -11.126  36.390 -20.230  1.00 16.98           C      4.894
ATOM   1410  O   TYR A 190     -10.066  36.652 -20.811  1.00 19.27           O      4.387
ATOM   1411  CB  TYR A 190     -12.443  34.276 -20.465  1.00 17.40           C      4.581
ATOM   1412  CG  TYR A 190     -13.611  33.602 -21.161  1.00 19.29           C      5.268
ATOM   1413  CD1 TYR A 190     -13.423  33.031 -22.421  1.00 18.44           C      4.185
ATOM   1415  CE1 TYR A 190     -14.475  32.437 -23.086  1.00 19.91           C      3.589
ATOM   1416  CE2 TYR A 190     -15.936  33.014 -21.288  1.00 14.53           C      5.287
ATOM   1417  CZ  TYR A 190     -15.734  32.438 -22.519  1.00 15.90           C      4.306
ATOM   1418  OH  TYR A 190     -16.777  31.854 -23.195  1.00 17.61           O      4.425
ATOM   1419  N   GLU A 191     -11.374  36.671 -18.962  1.00 18.32           N      4.883
ATOM   1421  C   GLU A 191      -9.449  35.922 -17.692  1.00 17.77           C      5.135
ATOM   1422  O   GLU A 191      -9.827  34.831 -18.134  1.00 19.35           O      4.811
ATOM   1428  N   PRO A 192      -8.343  36.092 -16.995  1.00 18.10           N      5.072
ATOM   1429  CA  PRO A 192      -7.470  34.926 -16.737  1.00 16.50           C      5.083
ATOM   1430  C   PRO A 192      -8.179  33.856 -15.937  1.00 17.54           C      5.077
ATOM   1432  CB  PRO A 192      -6.332  35.498 -15.874  1.00 18.16           C      5.208
ATOM   1435  N   SER A 193      -7.630  32.635 -16.046  1.00 14.11           N      4.260
ATOM   1436  CA  SER A 193      -8.129  31.592 -15.141  1.00 10.73           C      5.077
ATOM   1439  CB  SER A 193      -8.039  30.249 -15.874  1.00 13.04           C      4.659
ATOM   1440  OG  SER A 193      -8.544  29.181 -15.085  1.00 12.26           O      4.861
ATOM   1450  CA  PHE A 195      -6.133  28.505 -10.902  1.00 11.32           C      5.132
ATOM   1453  CB  PHE A 195      -5.176  27.776 -11.856  1.00 10.59           C      5.076
ATOM   1454  CG  PHE A 195      -4.969  26.297 -11.532  1.00  8.96           C      5.151
ATOM   1455  CD1 PHE A 195      -6.036  25.443 -11.426  1.00  9.87           C      4.687
ATOM   1456  CD2 PHE A 195      -3.660  25.834 -11.461  1.00 11.04           C      4.370
ATOM   1457  CE1 PHE A 195      -5.828  24.091 -11.171  1.00  9.15           C      5.146
ATOM   1458  CE2 PHE A 195      -3.446  24.503 -11.150  1.00 13.05           C      3.493
ATOM   1459  CZ  PHE A 195      -4.521  23.625 -11.051  1.00 13.44           C      4.060
ATOM   1460  N   THR A 196      -6.522  27.634  -8.693  1.00 12.25           N      5.126
ATOM   1461  CA  THR A 196      -6.208  27.416  -7.275  1.00 12.52           C      5.063
ATOM   1464  CB  THR A 196      -7.492  27.128  -6.482  1.00 14.79           C      4.635
ATOM   1465  OG1 THR A 196      -8.183  26.039  -7.109  1.00 14.78           O      5.239
ATOM   1466  CG2 THR A 196      -8.433  28.335  -6.615  1.00 19.68           C      4.195
ATOM   1472  CG  HIS A 197      -0.524  25.330  -8.527  1.00 13.11           C      4.100
ATOM   1473  ND1 HIS A 197       0.254  24.563  -7.689  1.00 11.06           N      4.058
ATOM   1474  CD2 HIS A 197      -0.070  25.091  -9.782  1.00  9.00           C      2.964
ATOM   1475  CE1 HIS A 197       1.164  23.887  -8.384  1.00 10.03           C      2.961
ATOM   1476  NE2 HIS A 197       0.976  24.203  -9.663  1.00  6.85           N      1.972
ATOM   1491  O   ARG A 199      -6.503  21.730  -3.251  1.00 13.51           O      4.766
ATOM   1492  CB  ARG A 199      -7.101  25.009  -3.524  1.00 13.36           C      5.212
ATOM   1493  CG  ARG A 199      -8.471  24.665  -2.913  1.00 15.77           C      4.879
ATOM   1494  CD  ARG A 199      -9.486  25.692  -3.427  1.00 20.17           C      5.286
ATOM   1495  NE  ARG A 199     -10.881  25.317  -3.192  1.00 22.28           N      4.592
ATOM   1496  CZ  ARG A 199     -11.513  25.737  -2.093  1.00 28.36           C      5.265
ATOM   1498  NH2 ARG A 199     -12.774  25.438  -1.846  1.00 33.44           N      5.289
ATOM   1500  CA  HIS A 200      -5.953  21.558  -5.969  1.00 14.23           C      5.264
ATOM   1503  CB  HIS A 200      -5.682  21.864  -7.445  1.00 12.01           C      4.968
ATOM   1504  CG  HIS A 200      -6.900  22.230  -8.241  1.00 12.15           C      4.132
ATOM   1505  ND1 HIS A 200      -7.566  23.431  -8.162  1.00 11.23           N      4.119
ATOM   1506  CD2 HIS A 200      -7.535  21.507  -9.195  1.00 11.81           C      5.016
ATOM   1507  CE1 HIS A 200      -8.580  23.431  -9.022  1.00 12.31           C      3.018
ATOM   1508  NE2 HIS A 200      -8.598  22.281  -9.666  1.00 13.28           N      1.998
ATOM   1513  CB  LEU A 201      -1.345  20.251  -5.356  1.00 13.74           C      5.132
ATOM   1514  CG  LEU A 201      -0.236  19.291  -4.943  1.00 14.92           C      5.057
ATOM   1515  CD1 LEU A 201      -0.369  17.979  -5.707  1.00 16.60           C      4.894
ATOM   1516  CD2 LEU A 201       1.137  19.918  -5.139  1.00 19.08           C      4.363
ATOM   1525  CA  SER A 203      -6.980  18.192  -1.972  1.00 14.98           C      4.795
ATOM   1528  CB  SER A 203      -8.099  18.882  -2.748  1.00 18.79           C      4.243
ATOM   1529  OG  SER A 203      -9.267  18.076  -2.806  1.00 20.74           O      4.973
ATOM   1531  CA  LEU A 204      -5.725  15.546  -4.373  1.00  9.62           C      4.928
ATOM   1532  C   LEU A 204      -4.829  14.662  -3.519  1.00 12.09           C      4.613
ATOM   1533  O   LEU A 204      -4.979  13.449  -3.443  1.00 17.74           O      5.246
ATOM   1534  CB  LEU A 204      -5.002  15.856  -5.699  1.00 10.20           C      4.530
ATOM   1535  CG  LEU A 204      -5.922  16.517  -6.736  1.00 12.37           C      5.234
ATOM   1536  CD1 LEU A 204      -5.093  17.053  -7.900  1.00 15.54           C      4.951
ATOM   1537  CD2 LEU A 204      -6.946  15.494  -7.237  1.00 15.48           C      4.759
ATOM   1568  CA  ILE A 208      -4.585   9.392  -1.046  1.00 17.88           C      4.889
ATOM   1571  CB  ILE A 208      -3.988   9.358  -2.477  1.00 13.52           C      4.772
ATOM   1572  CG1 ILE A 208      -3.017  10.513  -2.745  1.00 15.86           C      4.871
ATOM   1573  CG2 ILE A 208      -5.100   9.323  -3.525  1.00 11.45           C      4.015
ATOM   1574  CD1 ILE A 208      -2.112  10.236  -3.937  1.00 13.53           C      3.932
ATOM   1593  CA  ASP A 211      -2.946   4.641   0.407  1.00 16.86           C      5.081
ATOM   1594  C   ASP A 211      -1.622   3.982   0.080  1.00 13.05           C      4.927
ATOM   1596  CB  ASP A 211      -3.670   5.066  -0.876  1.00 13.43           C      5.281
ATOM   1597  CG  ASP A 211      -4.026   3.877  -1.730  1.00 16.02           C      4.775
ATOM   1598  OD1 ASP A 211      -3.159   3.361  -2.458  1.00 14.24           O      5.063
ATOM   1599  OD2 ASP A 211      -5.137   3.335  -1.612  1.00 20.71           O      4.405
ATOM   1600  N   LYS A 212      -1.504   2.704   0.476  1.00 15.47           N      4.984
ATOM   1601  CA  LYS A 212      -0.238   2.000   0.362  1.00 15.21           C      5.139
ATOM   1602  C   LYS A 212       0.200   1.745  -1.079  1.00 13.11           C      4.856
ATOM   1603  O   LYS A 212       1.411   1.779  -1.317  1.00 13.95           O      5.046
ATOM   1604  CB  LYS A 212      -0.326   0.639   1.072  1.00 15.00           C      5.223
ATOM   1605  CG  LYS A 212      -0.518   0.803   2.594  1.00 19.54           C      4.912
ATOM   1606  CD  LYS A 212      -0.303  -0.567   3.256  1.00 22.05           C      5.031
ATOM   1607  CE  LYS A 212      -0.019  -0.435   4.754  1.00 27.77           C      5.287
ATOM   1608  NZ  LYS A 212      -1.249   0.004   5.474  1.00 32.46           N      4.467
ATOM   1609  N   LEU A 213      -0.760   1.519  -1.967  1.00 13.03           N      4.396
ATOM   1610  CA  LEU A 213      -0.394   1.313  -3.384  1.00 10.93           C      4.081
ATOM   1611  C   LEU A 213       0.111   2.624  -3.992  1.00 11.75           C      5.277
ATOM   1612  O   LEU A 213       1.196   2.699  -4.566  1.00 11.84           O      5.198
ATOM   1613  CB  LEU A 213      -1.616   0.773  -4.126  1.00  9.60           C      3.979
ATOM   1614  CG  LEU A 213      -1.394   0.564  -5.632  1.00  9.13           C      4.444
ATOM   1615  CD1 LEU A 213      -0.196  -0.328  -5.884  1.00 14.08           C      4.948
ATOM   1616  CD2 LEU A 213      -2.664  -0.019  -6.258  1.00 15.44           C      4.973
ATOM   1617  N   ALA A 214      -0.645   3.708  -3.807  1.00 13.39           N      4.471
ATOM   1618  CA  ALA A 214      -0.132   5.006  -4.289  1.00 15.72           C      4.143
ATOM   1621  CB  ALA A 214      -1.180   6.070  -3.937  1.00 14.28           C      4.577
ATOM   1631  N   ALA A 216       3.627   3.491  -2.623  1.00 12.88           N      5.266
ATOM   1632  CA  ALA A 216       4.751   2.732  -3.181  1.00 12.10           C      5.027
ATOM   1635  CB  ALA A 216       4.319   1.256  -3.219  1.00 10.05           C      4.421
ATOM   1637  CA  PHE A 217       4.495   3.865  -6.826  1.00  9.08           C      5.232
ATOM   1638  C   PHE A 217       4.669   5.371  -7.035  1.00  9.80           C      5.001
ATOM   1639  O   PHE A 217       5.304   5.756  -8.013  1.00 13.24           O      4.640
ATOM   1640  CB  PHE A 217       3.421   3.317  -7.768  1.00 11.42           C      4.861
ATOM   1641  CG  PHE A 217       3.590   1.802  -7.977  1.00 11.68           C      5.190
ATOM   1642  CD1 PHE A 217       4.452   1.342  -8.959  1.00 12.56           C      4.482
ATOM   1643  CD2 PHE A 217       2.916   0.893  -7.188  1.00 14.05           C      4.895
ATOM   1644  CE1 PHE A 217       4.634  -0.030  -9.152  1.00 10.62           C      4.858
ATOM   1645  CE2 PHE A 217       3.103  -0.472  -7.374  1.00 14.56           C      5.225
ATOM   1646  CZ  PHE A 217       3.953  -0.940  -8.375  1.00  9.81           C      5.134
ATOM   1647  N   HIS A 218       4.171   6.197  -6.132  1.00 11.20           N      5.252
ATOM   1652  CG  HIS A 218       2.030   8.303  -6.185  1.00  9.92           C      4.160
ATOM   1653  ND1 HIS A 218       0.882   8.683  -5.537  1.00  8.10           N      4.078
ATOM   1654  CD2 HIS A 218       1.638   7.789  -7.373  1.00  8.66           C      3.055
ATOM   1655  CE1 HIS A 218      -0.163   8.458  -6.340  1.00 10.01           C      2.924
ATOM   1656  NE2 HIS A 218       0.288   7.887  -7.460  1.00  9.11           N      2.003
ATOM   1684  O   GLU A 222       6.670  15.522  -8.885  1.00 14.79           O      5.048
ATOM   1692  C   ILE A 223       4.889  13.379  -9.109  1.00 13.46           C      5.164
ATOM   1693  O   ILE A 223       4.456  13.478 -10.269  1.00 10.66           O      4.552
ATOM   1695  CG1 ILE A 223       6.042  10.653  -9.911  1.00 11.76           C      4.758
ATOM   1697  CD1 ILE A 223       6.236   9.155  -9.906  1.00 16.13           C      5.199
ATOM   1698  N   LEU A 224       4.108  13.761  -8.110  1.00  9.99           N      4.720
ATOM   1699  CA  LEU A 224       2.761  14.211  -8.403  1.00  9.08           C      4.997
ATOM   1700  C   LEU A 224       2.716  15.490  -9.243  1.00 11.27           C      5.186
ATOM   1701  O   LEU A 224       1.687  15.791  -9.841  1.00 11.20           O      4.922
ATOM   1702  CB  LEU A 224       2.020  14.401  -7.088  1.00  8.17           C      4.914
ATOM   1703  CG  LEU A 224       2.009  13.079  -6.275  1.00  8.74           C      5.085
ATOM   1704  CD1 LEU A 224       1.248  13.372  -4.983  1.00 14.94           C      4.453
ATOM   1705  CD2 LEU A 224       1.340  11.974  -7.091  1.00  9.28           C      5.294
ATOM   1706  N   CYS A 225       3.820  16.220  -9.248  1.00  8.98           N      4.757
ATOM   1707  CA  CYS A 225       3.792  17.449 -10.056  1.00 11.29           C      3.721
ATOM   1708  C   CYS A 225       3.721  17.053 -11.543  1.00 11.82           C      4.504
ATOM   1709  O   CYS A 225       3.239  17.841 -12.339  1.00 10.82           O      4.224
ATOM   1710  CB  CYS A 225       5.127  18.215  -9.874  1.00 10.06           C      4.082
ATOM   1711  SG  CYS A 225       5.527  18.576  -8.156  1.00 12.64           S      4.395
ATOM   1712  N   ALA A 226       4.243  15.883 -11.894  1.00 12.88           N      4.852
ATOM   1713  CA  ALA A 226       4.230  15.474 -13.301  1.00  9.73           C      4.749
ATOM   1714  C   ALA A 226       2.824  15.146 -13.804  1.00  9.17           C      4.207
ATOM   1715  O   ALA A 226       2.642  14.889 -15.003  1.00 11.50           O      4.697
ATOM   1716  CB  ALA A 226       5.134  14.250 -13.498  1.00 11.39           C      4.467
ATOM   1717  N   THR A 227       1.867  15.027 -12.902  1.00  7.71           N      5.114
ATOM   1718  CA  THR A 227       0.490  14.752 -13.284  1.00  9.61           C      5.180
ATOM   1719  C   THR A 227       0.076  15.802 -14.341  1.00 10.73           C      5.193
ATOM   1721  CB  THR A 227      -0.501  14.926 -12.122  1.00 11.15           C      4.600
ATOM   1722  OG1 THR A 227      -0.091  14.068 -11.041  1.00 10.14           O      3.425
ATOM   1723  CG2 THR A 227      -1.911  14.562 -12.564  1.00 15.20           C      4.723
ATOM   1724  N   CYS A 228       0.456  17.048 -14.094  1.00  8.91           N      5.251
ATOM   1725  CA  CYS A 228       0.094  18.150 -15.007  1.00  9.99           C      5.125
ATOM   1726  C   CYS A 228       1.312  18.629 -15.771  1.00  8.97           C      5.263
ATOM   1727  O   CYS A 228       1.264  18.809 -16.993  1.00  9.97           O      4.429
ATOM   1728  CB  CYS A 228      -0.570  19.273 -14.196  1.00 11.23           C      3.675
ATOM   1729  SG  CYS A 228      -2.012  18.604 -13.283  1.00 10.63           S      4.196
ATOM   1730  N   HIS A 229       2.425  18.750 -15.043  1.00  9.75           N      5.250
ATOM   1731  CA  HIS A 229       3.688  19.165 -15.639  1.00  9.83           C      5.213
ATOM   1734  CB  HIS A 229       4.570  19.836 -14.578  1.00 11.81           C      5.260
ATOM   1735  CG  HIS A 229       3.931  21.044 -13.976  1.00 14.26           C      4.170
ATOM   1736  ND1 HIS A 229       3.720  22.194 -14.735  1.00 11.89           N      4.145
ATOM   1737  CD2 HIS A 229       3.411  21.258 -12.738  1.00 11.67           C      3.047
ATOM   1738  CE1 HIS A 229       3.100  23.080 -13.941  1.00 13.16           C      2.992
ATOM   1739  NE2 HIS A 229       2.925  22.560 -12.732  1.00 12.46           N      2.019
ATOM   1740  N   HIS A 230       3.861  17.404 -17.280  1.00 10.15           N      4.850
ATOM   1742  C   HIS A 230       5.501  16.381 -18.823  1.00 12.25           C      5.174
ATOM   1743  O   HIS A 230       5.701  17.494 -19.300  1.00  9.56           O      4.549
ATOM   1745  CG  HIS A 230       2.465  16.217 -19.603  1.00 10.77           C      4.169
ATOM   1746  ND1 HIS A 230       1.106  16.048 -19.764  1.00 11.14           N      4.098
ATOM   1747  CD2 HIS A 230       2.825  17.085 -20.580  1.00 10.24           C      3.031
ATOM   1748  CE1 HIS A 230       0.687  16.801 -20.776  1.00 12.95           C      2.960
ATOM   1749  NE2 HIS A 230       1.728  17.459 -21.293  1.00  9.53           N      1.991
ATOM   1751  CA  ARG A 231       7.156  15.222 -20.216  1.00 11.69           C      5.202
ATOM   1752  C   ARG A 231       8.302  16.196 -20.001  1.00 14.74           C      5.286
ATOM   1753  O   ARG A 231       8.917  16.630 -20.978  1.00 12.88           O      4.924
ATOM   1754  CB  ARG A 231       6.491  15.397 -21.582  1.00 10.29           C      4.315
ATOM   1755  CG  ARG A 231       5.339  14.396 -21.767  1.00 12.12           C      4.661
ATOM   1756  CD  ARG A 231       4.672  14.478 -23.125  1.00 15.25           C      5.068
ATOM   1757  NE  ARG A 231       3.791  13.322 -23.383  1.00 14.84           N      4.870
ATOM   1758  CZ  ARG A 231       2.497  13.329 -23.092  1.00 21.15           C      4.159
ATOM   1759  NH1 ARG A 231       1.922  14.400 -22.552  1.00 16.54           N      4.405
ATOM   1760  NH2 ARG A 231       1.724  12.272 -23.325  1.00 20.25           N      4.621
ATOM   1761  N   SER A 232       8.586  16.499 -18.733  1.00 10.37           N      4.983
ATOM   1762  CA  SER A 232       9.770  17.281 -18.390  1.00 12.87           C      5.025
ATOM   1765  CB  SER A 232       9.512  18.782 -18.457  1.00 12.75           C      5.219
ATOM   1766  OG  SER A 232       8.844  19.245 -17.307  1.00 12.98           O      5.193
ATOM   1784  C   SER A 235      10.275  20.967 -10.055  1.00 12.39           C      4.473
ATOM   1785  O   SER A 235       9.066  20.931 -10.252  1.00 11.28           O      5.170
ATOM   1788  N   LEU A 236      10.821  21.866  -9.232  1.00 11.59           N      4.553
ATOM   1789  CA  LEU A 236       9.938  22.798  -8.522  1.00 12.81           C      5.272
ATOM   1790  C   LEU A 236       9.598  23.968  -9.452  1.00 10.97           C      4.607
ATOM   1791  O   LEU A 236       8.629  24.648  -9.134  1.00 14.43           O      3.728
ATOM   1792  CB  LEU A 236      10.616  23.362  -7.265  1.00 13.87           C      4.459
ATOM   1793  CG  LEU A 236      10.898  22.329  -6.159  1.00 19.42           C      4.884
ATOM   1795  CD2 LEU A 236       9.593  21.671  -5.736  1.00 16.63           C      3.977
ATOM   1796  N   THR A 237      10.325  24.129 -10.551  1.00 12.32           N      4.830
ATOM   1797  CA  THR A 237       9.935  25.216 -11.461  1.00 15.96           C      5.292
ATOM   1798  C   THR A 237       9.850  24.716 -12.899  1.00 15.82           C      4.830
ATOM   1800  CB  THR A 237      10.971  26.361 -11.404  1.00 17.83           C      4.762
ATOM   1802  CG2 THR A 237      10.841  27.098 -10.067  1.00 17.05           C      4.503
ATOM   1803  N   PRO A 238       8.837  23.911 -13.186  1.00 10.28           N      5.071
ATOM   1808  CG  PRO A 238       6.688  23.069 -13.334  1.00 12.18           C      5.217
ATOM   1809  CD  PRO A 238       7.702  23.554 -12.318  1.00 12.73           C      3.685
ATOM   1811  CA  PRO A 239       8.466  24.924 -17.943  1.00 11.85           C      4.937
ATOM   1812  C   PRO A 239       6.962  25.164 -18.068  1.00 14.47           C      4.456
ATOM   1813  O   PRO A 239       6.168  24.334 -17.611  1.00 12.23           O      4.072
ATOM   1814  CB  PRO A 239       8.984  24.196 -19.175  1.00 10.84           C      4.216
ATOM   1815  CG  PRO A 239       9.046  22.746 -18.759  1.00 12.44           C      5.193
ATOM   1816  CD  PRO A 239       9.417  22.767 -17.295  1.00 15.15           C      5.029
ATOM   1817  N   LYS A 240       6.621  26.303 -18.680  1.00 10.28           N      4.878
ATOM   1818  CA  LYS A 240       5.201  26.636 -18.847  1.00 11.65           C      4.819
ATOM   1819  C   LYS A 240       4.582  25.794 -19.971  1.00  7.91           C      5.138
ATOM   1820  O   LYS A 240       5.304  25.317 -20.855  1.00 11.90           O      4.838
ATOM   1821  CB  LYS A 240       5.064  28.116 -19.208  1.00 15.36           C      5.100
ATOM   1822  CG  LYS A 240       5.381  29.038 -18.022  1.00 22.17           C      4.702
ATOM   1823  CD  LYS A 240       5.354  30.478 -18.523  1.00 27.35           C      4.808
ATOM   1824  CE  LYS A 240       4.997  31.482 -17.449  1.00 35.26           C      4.859
ATOM   1825  NZ  LYS A 240       4.805  32.857 -18.023  1.00 31.15           N      4.612
ATOM   1826  N   CYS A 241       3.277  25.547 -19.874  1.00  8.75           N      4.343
ATOM   1827  CA  CYS A 241       2.608  24.697 -20.875  1.00  9.69           C      5.225
ATOM   1828  C   CYS A 241       2.910  25.239 -22.290  1.00  8.82           C      4.792
ATOM   1829  O   CYS A 241       3.111  24.509 -23.255  1.00 10.94           O      4.527
ATOM   1830  CB  CYS A 241       1.093  24.713 -20.663  1.00  9.11           C      4.806
ATOM   1831  SG  CYS A 241       0.577  24.318 -18.964  1.00 11.97           S      5.016
ATOM   1832  N   GLY A 242       2.922  26.562 -22.369  1.00 12.06           N      4.363
ATOM   1841  CB ASER A 243       7.838  26.097 -23.071  0.56 14.03           C      5.254
ATOM   1842  CB BSER A 243       7.737  26.143 -22.957  0.44 14.27           C      5.207
ATOM   1845  N   CYS A 244       5.749  24.303 -24.777  1.00 10.65           N      4.835
ATOM   1846  CA  CYS A 244       5.619  23.170 -25.680  1.00  8.25           C      5.153
ATOM   1847  C   CYS A 244       4.324  23.162 -26.481  1.00  9.04           C      5.187
ATOM   1849  CB  CYS A 244       5.656  21.821 -24.911  1.00 10.93           C      5.252
ATOM   1850  SG  CYS A 244       7.288  21.646 -24.152  1.00 14.26           S      4.217
ATOM   1856  CG  HIS A 245       0.980  22.121 -25.195  1.00  7.61           C      4.169
ATOM   1857  ND1 HIS A 245       0.422  21.109 -25.926  1.00 10.23           N      4.092
ATOM   1858  CD2 HIS A 245       1.488  21.548 -24.078  1.00 14.40           C      3.056
ATOM   1859  CE1 HIS A 245       0.614  19.967 -25.296  1.00  9.20           C      2.958
ATOM   1860  NE2 HIS A 245       1.289  20.192 -24.178  1.00 12.17           N      2.013
ATOM   1927  N   GLY A 255       0.456  15.436 -32.446  1.00 28.85           N      4.804
ATOM   1928  CA  GLY A 255      -0.076  14.913 -31.209  1.00 27.76           C      4.829
ATOM   1929  C   GLY A 255      -0.244  15.920 -30.089  1.00 25.83           C      5.278
ATOM   1930  O   GLY A 255      -0.874  15.573 -29.088  1.00 21.76           O      4.466
ATOM   1931  N   ARG A 256       0.331  17.125 -30.224  1.00 17.96           N      5.154
ATOM   1932  CA  ARG A 256       0.242  18.140 -29.207  1.00 14.35           C      4.683
ATOM   1935  CB  ARG A 256       1.455  19.085 -29.109  1.00 15.01           C      5.155
ATOM   1936  CG  ARG A 256       2.737  18.372 -28.755  1.00 17.00           C      4.993
ATOM   1937  CD  ARG A 256       3.883  19.368 -28.630  1.00 10.79           C      4.632
ATOM   1938  NE  ARG A 256       5.151  18.669 -28.821  1.00 12.59           N      4.667
ATOM   1939  CZ  ARG A 256       6.296  19.326 -28.667  1.00 14.84           C      4.861
ATOM   1940  NH1 ARG A 256       6.258  20.615 -28.287  1.00 14.55           N      4.949
ATOM   1941  NH2 ARG A 256       7.468  18.727 -28.868  1.00 21.05           N      4.389
ATOM   1942  N   PRO A 257      -1.820  19.164 -28.532  1.00 14.07           N      5.069
ATOM   1946  CB  PRO A 257      -3.725  19.872 -27.357  1.00 15.86           C      4.874
ATOM   1947  CG  PRO A 257      -2.874  18.987 -26.506  1.00 21.40           C      4.425
ATOM   1948  CD  PRO A 257      -2.022  18.174 -27.445  1.00 17.01           C      3.911
ATOM   1966  CA  MET A 260      -6.183  26.432 -25.308  1.00 11.43           C      5.085
ATOM   1968  O   MET A 260      -7.294  24.690 -24.022  1.00 13.32           O      5.289
ATOM   1969  CB  MET A 260      -7.217  27.081 -26.261  1.00 14.97           C      4.987
ATOM   1970  CG  MET A 260      -8.573  27.248 -25.573  1.00 15.82           C      4.038
ATOM   1971  SD  MET A 260      -9.786  27.979 -26.697  1.00 25.29           S      4.838
ATOM   1972  CE  MET A 260      -9.820  26.722 -27.975  1.00 37.14           C      5.206
ATOM   1975  C   ALA A 261      -6.174  22.060 -24.936  1.00 15.21           C      5.296
ATOM   1976  O   ALA A 261      -6.737  21.214 -24.238  1.00 12.81           O      4.655
ATOM   1978  N   ALA A 262      -4.901  22.420 -24.798  1.00 10.49           N      5.161
ATOM   1979  CA  ALA A 262      -4.095  21.755 -23.761  1.00 14.36           C      4.038
ATOM   1980  C   ALA A 262      -4.712  21.995 -22.391  1.00 15.35           C      4.132
ATOM   1981  O   ALA A 262      -4.870  21.068 -21.591  1.00 10.74           O      3.718
ATOM   1982  CB  ALA A 262      -2.651  22.236 -23.830  1.00 10.79           C      3.679
ATOM   1983  N   TYR A 263      -5.035  23.244 -22.060  1.00 12.46           N      5.158
ATOM   1984  CA  TYR A 263      -5.610  23.549 -20.749  1.00  8.59           C      4.167
ATOM   1985  C   TYR A 263      -6.975  22.863 -20.645  1.00  9.97           C      5.211
ATOM   1986  O   TYR A 263      -7.289  22.170 -19.679  1.00 12.97           O      4.808
ATOM   1987  CB  TYR A 263      -5.864  25.074 -20.636  1.00  8.40           C      5.150
ATOM   1988  CG  TYR A 263      -4.645  25.921 -20.433  1.00  7.93           C      4.928
ATOM   1989  CD1 TYR A 263      -3.749  25.645 -19.387  1.00  9.26           C      4.801
ATOM   1990  CD2 TYR A 263      -4.375  26.970 -21.300  1.00 12.53           C      5.175
ATOM   1991  CE1 TYR A 263      -2.605  26.422 -19.225  1.00 12.20           C      4.644
ATOM   1992  CE2 TYR A 263      -3.240  27.753 -21.130  1.00 12.55           C      4.620
ATOM   1993  CZ  TYR A 263      -2.374  27.468 -20.091  1.00 10.75           C      5.202
ATOM   1994  OH  TYR A 263      -1.250  28.272 -19.968  1.00 10.91           O      5.097
ATOM   1995  N   HIS A 264      -7.831  23.029 -21.659  1.00 10.22           N      5.196
ATOM   2000  CG  HIS A 264     -10.465  24.193 -22.817  1.00 14.01           C      4.172
ATOM   2001  ND1 HIS A 264     -11.108  24.797 -23.865  1.00 16.63           N      4.089
ATOM   2002  CD2 HIS A 264     -10.524  25.086 -21.800  1.00 13.61           C      3.048
ATOM   2003  CE1 HIS A 264     -11.509  26.025 -23.519  1.00 16.21           C      2.956
ATOM   2004  NE2 HIS A 264     -11.177  26.219 -22.256  1.00 12.78           N      2.004
ATOM   2005  N   LEU A 265      -8.247  20.265 -22.225  1.00 11.02           N      4.938
ATOM   2006  CA  LEU A 265      -8.231  18.802 -22.143  1.00 11.41           C      4.394
ATOM   2007  C   LEU A 265      -7.686  18.340 -20.795  1.00 13.87           C      4.177
ATOM   2008  O   LEU A 265      -8.121  17.314 -20.262  1.00 13.00           O      4.807
ATOM   2009  CB  LEU A 265      -7.367  18.248 -23.277  1.00 12.35           C      4.922
ATOM   2010  CG  LEU A 265      -7.971  18.355 -24.675  1.00 14.10           C      4.512
ATOM   2011  CD1 LEU A 265      -6.953  18.031 -25.766  1.00 13.16           C      5.239
ATOM   2013  N   GLU A 266      -6.676  19.052 -20.289  1.00 11.38           N      5.204
ATOM   2014  CA  GLU A 266      -6.081  18.563 -19.039  1.00  8.46           C      4.240
ATOM   2015  C   GLU A 266      -6.973  18.878 -17.852  1.00 14.08           C      5.221
ATOM   2016  O   GLU A 266      -7.284  18.002 -17.012  1.00 12.35           O      4.977
ATOM   2017  CB  GLU A 266      -4.676  19.166 -18.868  1.00 11.48           C      4.235
ATOM   2018  CG  GLU A 266      -3.921  18.481 -17.715  1.00 13.60           C      4.728
ATOM   2019  CD  GLU A 266      -2.476  18.958 -17.591  1.00 15.17           C      4.200
ATOM   2020  OE1 GLU A 266      -2.287  19.980 -16.913  1.00 14.46           O      5.076
ATOM   2021  OE2 GLU A 266      -1.576  18.299 -18.177  1.00 21.28           O      3.668
ATOM   2022  N   CYS A 267      -7.417  20.133 -17.734  1.00 12.21           N      4.661
ATOM   2023  CA  CYS A 267      -8.276  20.519 -16.609  1.00 12.83           C      3.581
ATOM   2024  C   CYS A 267      -9.578  19.713 -16.639  1.00 10.59           C      4.319
ATOM   2025  O   CYS A 267     -10.013  19.104 -15.660  1.00 11.10           O      4.135
ATOM   2026  CB  CYS A 267      -8.623  22.014 -16.650  1.00  7.99           C      3.746
ATOM   2027  SG  CYS A 267      -7.256  23.188 -16.813  1.00 12.87           S      4.135
ATOM   2028  N   MET A 268     -10.281  19.686 -17.755  1.00  8.04           N      4.555
ATOM   2029  CA  MET A 268     -11.549  18.971 -17.837  1.00 12.05           C      4.985
ATOM   2033  CG  MET A 268     -12.688  20.773 -19.263  1.00 14.95           C      5.208
ATOM   2034  SD  MET A 268     -13.438  21.064 -20.886  1.00 16.35           S      5.205
ATOM   2035  CE  MET A 268     -13.718  22.822 -20.788  1.00 16.62           C      3.434
ATOM   2040  N   CYS A 270      -9.275  15.697 -15.906  1.00 11.98           N      5.233
ATOM   2041  CA  CYS A 270      -9.331  15.214 -14.518  1.00  9.35           C      4.820
ATOM   2042  C   CYS A 270     -10.706  15.420 -13.894  1.00  9.05           C      5.210
ATOM   2043  O   CYS A 270     -11.207  14.564 -13.158  1.00 12.36           O      4.956
ATOM   2044  CB  CYS A 270      -8.302  16.002 -13.666  1.00 10.15           C      5.284
ATOM   2045  SG  CYS A 270      -8.472  15.532 -11.918  1.00 10.67           S      3.654
ATOM   2046  N   HIS A 271     -11.325  16.563 -14.191  1.00 10.18           N      5.120
ATOM   2047  CA  HIS A 271     -12.629  16.842 -13.591  1.00  9.03           C      5.212
ATOM   2051  CG  HIS A 271     -12.467  19.382 -13.474  1.00 12.78           C      4.177
ATOM   2052  ND1 HIS A 271     -12.798  20.684 -13.805  1.00 11.85           N      4.128
ATOM   2053  CD2 HIS A 271     -11.540  19.467 -12.504  1.00 11.14           C      3.051
ATOM   2054  CE1 HIS A 271     -12.073  21.517 -13.059  1.00 10.95           C      2.996
ATOM   2055  NE2 HIS A 271     -11.279  20.807 -12.266  1.00 13.43           N      2.017
ATOM   2074  CG  MET A 274     -11.472  13.905  -9.903  1.00 17.50           C      4.938
ATOM   2075  SD  MET A 274      -9.994  14.214  -8.931  1.00 14.67           S      4.301
ATOM   2076  CE  MET A 274     -10.509  13.771  -7.281  1.00 12.63           C      5.036
ATOM   2083  CA  VAL A 276     -16.073  16.820 -10.187  1.00 16.14           C      5.298
ATOM   2086  CB  VAL A 276     -14.904  17.719 -10.617  1.00 12.63           C      5.056
ATOM   2087  CG1 VAL A 276     -15.163  19.160 -10.203  1.00 20.05           C      4.264
ATOM   2088  CG2 VAL A 276     -13.606  17.226  -9.982  1.00 11.67           C      5.107
ATOM   2096  C   ARG A 278     -16.984  22.477 -10.486  1.00 13.75           C      4.968
ATOM   2097  O   ARG A 278     -16.207  22.258  -9.561  1.00 19.94           O      3.928
ATOM   2101  NE  ARG A 278     -18.489  26.341  -8.484  1.00 44.42           N      4.974
ATOM   2102  CZ  ARG A 278     -17.356  26.316  -7.792  1.00 43.44           C      5.271
ATOM   2103  NH1 ARG A 278     -17.055  25.278  -7.017  1.00 45.55           N      5.021
ATOM   2104  NH2 ARG A 278     -16.535  27.351  -7.868  1.00 61.10           N      5.070
ATOM   2105  N   PRO A 279     -16.530  23.037 -11.595  1.00 16.87           N      5.187
ATOM   2108  O   PRO A 279     -16.717  21.258 -13.969  1.00 13.05           O      5.281
ATOM   2109  CB  PRO A 279     -16.404  24.359 -13.501  1.00 16.92           C      5.056
ATOM   2110  CG  PRO A 279     -15.022  23.911 -13.150  1.00 16.09           C      4.592
ATOM   2111  CD  PRO A 279     -15.102  23.411 -11.749  1.00 16.15           C      4.357
ATOM   2114  C   ARG A 280     -18.199  21.772 -16.681  1.00 14.88           C      4.577
ATOM   2115  O   ARG A 280     -17.828  22.952 -16.752  1.00 14.77           O      5.161
ATOM   2123  N   ASP A 281     -18.015  20.866 -17.632  1.00 13.74           N      4.962
ATOM   2124  CA  ASP A 281     -17.269  21.235 -18.838  1.00 15.73           C      4.378
ATOM   2125  C   ASP A 281     -18.013  22.279 -19.668  1.00 14.65           C      5.160
ATOM   2126  O   ASP A 281     -17.368  22.968 -20.466  1.00 15.70           O      4.182
ATOM   2131  N   THR A 282     -19.315  22.389 -19.477  1.00 15.17           N      5.247
ATOM   2132  CA  THR A 282     -20.158  23.335 -20.221  1.00 13.99           C      4.672
ATOM   2133  C   THR A 282     -20.291  24.691 -19.546  1.00 18.28           C      4.325
ATOM   2134  O   THR A 282     -20.953  25.598 -20.065  1.00 16.68           O      4.310
ATOM   2138  N   ASP A 283     -19.728  24.788 -18.344  1.00 14.54           N      4.735
ATOM   2139  CA  ASP A 283     -19.631  26.034 -17.605  1.00 16.78           C      5.012
ATOM   2140  C   ASP A 283     -18.416  26.804 -18.131  1.00 18.89           C      4.437
ATOM   2141  O   ASP A 283     -17.280  26.439 -17.837  1.00 15.32           O      3.646
ATOM   2142  CB  ASP A 283     -19.562  25.723 -16.121  1.00 14.45           C      5.284
ATOM   2146  N   CYS A 284     -18.666  27.896 -18.860  1.00 13.09           N      4.665
ATOM   2147  CA  CYS A 284     -17.545  28.598 -19.479  1.00 12.03           C      3.942
ATOM   2148  C   CYS A 284     -17.055  29.819 -18.721  1.00 15.96           C      4.721
ATOM   2149  O   CYS A 284     -16.172  30.551 -19.191  1.00 14.10           O      4.844
ATOM   2150  CB  CYS A 284     -17.975  29.062 -20.876  1.00 13.95           C      4.524
ATOM   2151  SG  CYS A 284     -18.545  27.721 -21.948  1.00 15.82           S      4.571
ATOM   2160  CA  THR A 286     -16.309  29.378 -13.498  1.00 16.15           C      5.291
ATOM   2161  C   THR A 286     -14.795  29.307 -13.494  1.00 15.25           C      4.368
ATOM   2162  O   THR A 286     -14.084  29.792 -12.586  1.00 14.68           O      3.963
ATOM   2163  CB  THR A 286     -17.010  28.147 -12.913  1.00 21.13           C      5.012
ATOM   2165  CG2 THR A 286     -16.365  27.708 -11.615  1.00 20.23           C      4.931
ATOM   2166  N   CYS A 287     -14.203  28.769 -14.568  1.00 13.32           N      4.588
ATOM   2167  CA  CYS A 287     -12.738  28.804 -14.647  1.00 13.75           C      5.230
ATOM   2168  C   CYS A 287     -12.186  30.140 -15.134  1.00 16.11           C      5.189
ATOM   2169  O   CYS A 287     -10.970  30.365 -15.061  1.00 19.29           O      5.042
ATOM   2170  CB  CYS A 287     -12.248  27.708 -15.612  1.00 11.30           C      4.830
ATOM   2171  SG  CYS A 287     -12.603  26.036 -15.031  1.00 14.39           S      3.709
ATOM   2177  CG  HIS A 288     -12.062  31.012 -18.553  1.00 16.15           C      4.149
ATOM   2178  ND1 HIS A 288     -13.325  30.978 -19.110  1.00 12.23           N      4.101
ATOM   2179  CD2 HIS A 288     -11.352  30.054 -19.195  1.00 12.37           C      3.014
ATOM   2180  CE1 HIS A 288     -13.396  29.963 -19.962  1.00 13.02           C      2.978
ATOM   2181  NE2 HIS A 288     -12.220  29.383 -20.015  1.00 13.64           N      2.012
ATOM   2373  OD1 ASN B  24       8.538  31.867 -15.700  1.00 20.43           O      4.970
ATOM   2380  CG  PRO B  25       6.683  36.309 -12.468  1.00 24.67           C      5.069
ATOM   2381  CD  PRO B  25       6.889  35.890 -13.897  1.00 28.07           C      5.122
ATOM   2382  N   LYS B  26       9.010  33.648 -11.938  1.00 19.93           N      4.657
ATOM   2383  CA  LYS B  26       9.458  32.536 -11.112  1.00 21.43           C      4.807
ATOM   2386  CB  LYS B  26       8.299  31.659 -10.638  1.00 23.80           C      5.177
ATOM   2387  CG  LYS B  26       7.228  32.342  -9.801  1.00 25.62           C      4.969
ATOM   2388  CD  LYS B  26       6.394  31.291  -9.061  1.00 26.13           C      4.608
ATOM   2389  CE  LYS B  26       5.146  31.903  -8.442  1.00 29.52           C      4.509
ATOM   2390  NZ  LYS B  26       4.301  32.619  -9.447  1.00 31.70           N      4.065
ATOM   2396  CA  ALA B  28       9.312  28.365 -14.750  1.00 15.63           C      5.248
ATOM   2399  CB  ALA B  28       7.801  28.489 -14.836  1.00 20.82           C      4.926
ATOM   3969  C   ARG B 231      13.842  -2.998 -20.273  1.00 14.79           C      4.315
ATOM   3970  O   ARG B 231      12.864  -3.536 -19.775  1.00 14.92           O      4.715
ATOM   3978  N   SER B 232      14.978  -2.924 -19.608  1.00 14.70           N      4.616
ATOM   3979  CA  SER B 232      15.127  -3.380 -18.232  1.00 12.43           C      3.952
ATOM   3980  C   SER B 232      16.166  -2.514 -17.535  1.00 13.85           C      5.063
ATOM   3982  CB  SER B 232      15.493  -4.863 -18.171  1.00 12.76           C      4.093
ATOM   3984  N   PRO B 233      16.101  -2.460 -16.210  1.00 14.43           N      5.051
ATOM   3989  CG  PRO B 233      15.282  -2.328 -14.060  1.00 16.81           C      5.218
ATOM   3990  CD  PRO B 233      15.167  -3.176 -15.316  1.00 13.75           C      5.083
ATOM   4028  CA  PRO B 239      17.302 -10.817 -17.826  1.00 13.99           C      5.266
ATOM   4029  C   PRO B 239      17.672 -11.375 -19.205  1.00 14.60           C      5.203
ATOM   4031  CB  PRO B 239      15.856 -10.326 -17.880  1.00 15.10           C      5.228
ATOM   4032  CG  PRO B 239      15.882  -8.852 -17.798  1.00 12.34           C      4.168
ATOM   4034  N   LYS B 240      17.384 -12.662 -19.377  1.00 16.65           N      4.960
ATOM   4054  CA  SER B 243      12.301 -13.992 -20.404  1.00 14.05           C      5.168
ATOM   4055  C   SER B 243      11.171 -13.098 -20.897  1.00 18.90           C      4.897
ATOM   4056  O   SER B 243      10.039 -13.176 -20.405  1.00 20.09           O      4.903
ATOM   4057  CB  SER B 243      13.079 -13.303 -19.278  1.00 17.15           C      5.198
ATOM   4058  OG  SER B 243      12.455 -13.625 -18.052  1.00 27.66           O      4.379
ATOM   4059  N   CYS B 244      11.439 -12.300 -21.939  1.00 14.95           N      5.288
ATOM   4064  SG  CYS B 244      11.232  -9.328 -20.975  1.00 15.74           S      5.036
ATOM   4125  CB  ALA B 252      -1.103 -11.655 -25.237  1.00 29.04           C      4.655
