# Supplementary material for: A mathematical representation of protein binding sites using structural dispersion of atoms from principal axes for classification of binding ligands
Source: PLoS One. 2021 Apr 8;16(4):e0244905. doi: 10.1371/journal.pone.0244905 (PMC8031081; doi:10.1371/journal.pone.0244905)
Supplement: S2 Data — (ZIP) [file pone.0244905.s007.zip › pdbligand5_3_965/1A47.lig.GLC.pdb]

ATOM    357  CD  LYS A  47      46.298  -1.489  -1.757  1.00  5.67           C      5.004
ATOM    358  CE  LYS A  47      47.019  -0.285  -2.332  1.00  6.50           C      5.141
ATOM    359  NZ  LYS A  47      46.128   0.864  -2.564  1.00  8.50           N      5.246
ATOM    756  CB  HIS A  99      44.477  -0.614   6.873  1.00  5.74           C      4.871
ATOM    757  CG  HIS A  99      43.400  -0.526   5.847  1.00  7.52           C      4.879
ATOM    758  ND1 HIS A  99      42.124  -0.097   6.173  1.00  8.60           N      4.485
ATOM    759  CD2 HIS A  99      43.418  -0.834   4.526  1.00  8.18           C      5.039
ATOM    760  CE1 HIS A  99      41.407  -0.141   5.060  1.00  7.42           C      4.399
ATOM    761  NE2 HIS A  99      42.154  -0.580   4.053  1.00  8.05           N      4.740
ATOM    770  CB  TYR A 101      40.718   2.404   7.805  1.00  8.16           C      3.982
ATOM    771  CG  TYR A 101      41.752   2.934   8.769  1.00  8.87           C      4.335
ATOM    773  CD2 TYR A 101      43.114   2.758   8.524  1.00 10.68           C      4.149
ATOM    775  CE2 TYR A 101      44.075   3.252   9.406  1.00 10.71           C      5.089
ATOM    783  CG  TRP A 102      37.890  -0.173   4.342  1.00 10.18           C      4.850
ATOM    784  CD1 TRP A 102      38.331   1.109   4.417  1.00 13.24           C      5.110
ATOM    785  CD2 TRP A 102      38.549  -0.761   3.214  1.00 10.51           C      4.581
ATOM    786  NE1 TRP A 102      39.199   1.373   3.392  1.00 12.70           N      4.441
ATOM    787  CE2 TRP A 102      39.349   0.244   2.632  1.00 14.27           C      5.152
ATOM    789  CZ2 TRP A 102      40.118   0.001   1.494  1.00 13.54           C      4.800
ATOM    791  CH2 TRP A 102      40.062  -1.257   0.940  1.00 14.20           C      4.645
ATOM   1131  CB  PRO A 144      35.465   1.643  -0.450  1.00 13.52           C      5.185
ATOM   1132  CG  PRO A 144      36.301   0.836   0.536  1.00 16.47           C      4.514
ATOM   1133  CD  PRO A 144      35.532   0.791   1.847  1.00 11.09           C      5.051
ATOM   1440  CG  PHE A 184      40.833  17.514   0.732  1.00 24.22           C      4.839
ATOM   1442  CD2 PHE A 184      40.843  16.995   2.027  1.00 25.53           C      4.403
ATOM   1443  CE1 PHE A 184      41.005  15.239  -0.122  1.00 27.75           C      5.214
ATOM   1444  CE2 PHE A 184      40.929  15.623   2.260  1.00 26.05           C      4.450
ATOM   1445  CZ  PHE A 184      40.963  14.745   1.181  1.00 25.30           C      4.957
ATOM   1542  CB  PHE A 196      38.578   8.376  -0.445  1.00 21.91           C      4.650
ATOM   1543  CG  PHE A 196      39.867   9.044   0.015  1.00 23.37           C      5.278
ATOM   1544  CD1 PHE A 196      40.468  10.026  -0.775  1.00 25.89           C      4.607
ATOM   1545  CD2 PHE A 196      40.485   8.688   1.219  1.00 24.94           C      4.316
ATOM   1546  CE1 PHE A 196      41.658  10.643  -0.389  1.00 28.76           C      5.239
ATOM   1547  CE2 PHE A 196      41.679   9.291   1.623  1.00 25.84           C      4.635
ATOM   1548  CZ  PHE A 196      42.260  10.267   0.811  1.00 25.98           C      4.559
ATOM   1555  OD1 ASP A 197      36.997   4.828  -1.480  1.00 33.75           O      4.640
ATOM   1562  CG  LEU A 198      36.619   5.628   2.862  1.00 10.61           C      5.167
ATOM   1563  CD1 LEU A 198      37.582   6.279   3.849  1.00  9.10           C      4.609
ATOM   1564  CD2 LEU A 198      36.682   4.115   3.006  1.00  9.01           C      5.077
ATOM   1833  CG  LYS A 233      40.437  17.753   8.377  1.00  9.72           C      5.262
ATOM   1834  CD  LYS A 233      41.694  17.601   7.529  1.00  4.17           C      5.174
ATOM   1835  CE  LYS A 233      41.842  18.673   6.463  1.00 20.30           C      4.900
ATOM   1836  NZ  LYS A 233      43.227  18.809   5.980  1.00 32.43           N      4.283
ATOM   1845  CE1 HIS A 234      39.143  15.278   5.314  1.00 12.06           C      4.762
ATOM   1846  NE2 HIS A 234      39.860  14.315   5.885  1.00 12.66           N      4.526
ATOM   2066  CA  PHE A 260      46.303  15.980   8.869  1.00 10.66           C      5.152
ATOM   2067  C   PHE A 260      46.706  17.396   8.475  1.00 17.72           C      5.124
ATOM   2068  O   PHE A 260      45.895  18.184   7.991  1.00 19.45           O      4.781
ATOM   2069  CB  PHE A 260      46.013  15.125   7.621  1.00 11.14           C      5.246
ATOM   2070  CG  PHE A 260      47.261  14.562   6.985  1.00 11.45           C      5.249
ATOM   2071  CD1 PHE A 260      48.046  15.336   6.129  1.00 12.16           C      5.255
ATOM   2072  CD2 PHE A 260      47.654  13.247   7.238  1.00 13.63           C      5.047
ATOM   2073  CE1 PHE A 260      49.202  14.821   5.544  1.00 12.16           C      5.121
ATOM   2074  CE2 PHE A 260      48.807  12.712   6.662  1.00 16.24           C      5.046
ATOM   2075  CZ  PHE A 260      49.580  13.505   5.814  1.00 13.24           C      4.767
ATOM   2078  C   LEU A 261      49.808  18.690   7.387  1.00 15.53           C      5.294
ATOM   2079  O   LEU A 261      50.656  17.854   7.694  1.00 15.25           O      5.282
ATOM   2084  N   GLY A 262      49.864  19.390   6.263  1.00 11.64           N      4.834
ATOM   2085  CA  GLY A 262      50.957  19.237   5.323  1.00 11.11           C      4.264
ATOM   2086  C   GLY A 262      52.166  20.062   5.729  1.00 17.82           C      5.023
ATOM   2087  O   GLY A 262      52.169  20.709   6.775  1.00 17.33           O      4.793
ATOM   2088  N   THR A 263      53.193  20.037   4.882  1.00 17.15           N      4.621
ATOM   2089  CA  THR A 263      54.414  20.782   5.133  1.00 17.16           C      5.180
ATOM   2090  C   THR A 263      54.147  22.276   5.222  1.00 23.41           C      4.976
ATOM   2091  O   THR A 263      53.503  22.859   4.353  1.00 24.43           O      4.364
ATOM   2092  CB  THR A 263      55.498  20.479   4.080  1.00 21.91           C      5.114
ATOM   2093  OG1 THR A 263      55.631  19.083   3.916  1.00 27.57           O      4.739
ATOM   2107  CB  GLU A 265      49.871  22.844   6.347  1.00 16.12           C      4.953
ATOM   2109  CD  GLU A 265      47.468  22.134   5.873  1.00 28.33           C      5.253
ATOM   2110  OE1 GLU A 265      47.843  21.024   5.550  1.00 40.06           O      5.047
ATOM   2111  OE2 GLU A 265      46.209  22.471   5.980  1.00 22.95           O      4.992
ATOM   2298  NE2 GLN A 288      52.910  16.168   6.904  1.00 15.04           N      4.871
ATOM   2420  CZ  TYR A 302      70.232  30.703  13.403  1.00 17.98           C      5.080
ATOM   2421  OH  TYR A 302      71.423  31.261  13.792  1.00 18.56           O      5.242
ATOM   2624  CD2 HIS A 328      47.918   4.586   8.752  1.00 14.07           C      5.178
ATOM   2633  OD1 ASP A 329      47.725   6.673   6.212  1.00 18.25           O      5.064
ATOM   2955  O   ASP A 371      50.771   3.067  -1.283  1.00 19.94           O      5.135
ATOM   2956  CB  ASP A 371      49.716   3.919   1.517  1.00 19.20           C      4.936
ATOM   2957  CG  ASP A 371      48.648   2.889   1.735  1.00 29.87           C      4.838
ATOM   2958  OD1 ASP A 371      48.760   1.726   1.402  1.00 31.80           O      4.075
ATOM   2959  OD2 ASP A 371      47.571   3.391   2.289  1.00 34.08           O      4.385
ATOM   2994  NE  ARG A 375      49.044   1.038   5.073  1.00  9.42           N      4.891
ATOM   2995  CZ  ARG A 375      48.093   1.960   5.243  1.00 19.96           C      4.855
ATOM   2996  NH1 ARG A 375      48.374   3.225   5.548  1.00  2.78           N      5.030
ATOM   2997  NH2 ARG A 375      46.824   1.604   5.075  1.00 16.46           N      5.051
ATOM   3265  O   GLN A 411      67.856  29.115  24.371  1.00 21.85           O      5.251
ATOM   3267  CG  GLN A 411      67.835  28.394  20.992  1.00 24.67           C      4.802
ATOM   3268  CD  GLN A 411      68.309  29.761  21.438  1.00 36.30           C      4.785
ATOM   3269  OE1 GLN A 411      67.624  30.774  21.237  1.00 32.06           O      4.803
ATOM   3270  NE2 GLN A 411      69.434  29.775  22.139  1.00 24.79           N      4.182
ATOM   3271  N   ARG A 412      69.133  27.322  23.882  1.00 13.86           N      5.298
ATOM   3272  CA  ARG A 412      70.318  27.857  24.549  1.00 12.67           C      4.780
ATOM   3273  C   ARG A 412      71.495  28.096  23.610  1.00 16.57           C      4.847
ATOM   3274  O   ARG A 412      72.451  28.788  23.949  1.00 17.06           O      4.783
ATOM   3282  N   TRP A 413      71.410  27.511  22.426  1.00 12.33           N      4.325
ATOM   3283  CA  TRP A 413      72.436  27.635  21.408  1.00 12.39           C      5.181
ATOM   3284  C   TRP A 413      71.864  27.144  20.090  1.00 13.68           C      5.098
ATOM   3285  O   TRP A 413      71.201  26.112  20.050  1.00 13.92           O      4.658
ATOM   3286  CB  TRP A 413      73.711  26.857  21.795  1.00 12.67           C      5.200
ATOM   3287  CG  TRP A 413      74.977  27.504  21.323  1.00 14.46           C      5.275
ATOM   3288  CD1 TRP A 413      75.789  28.282  22.072  1.00 17.53           C      5.187
ATOM   3289  CD2 TRP A 413      75.585  27.419  20.027  1.00 14.76           C      4.567
ATOM   3290  NE1 TRP A 413      76.860  28.704  21.338  1.00 17.26           N      4.457
ATOM   3291  CE2 TRP A 413      76.764  28.192  20.074  1.00 18.81           C      4.000
ATOM   3292  CE3 TRP A 413      75.245  26.776  18.842  1.00 15.81           C      4.845
ATOM   3293  CZ2 TRP A 413      77.598  28.327  18.961  1.00 17.94           C      3.729
ATOM   3294  CZ3 TRP A 413      76.063  26.912  17.746  1.00 17.06           C      4.603
ATOM   3295  CH2 TRP A 413      77.227  27.680  17.804  1.00 17.77           C      4.055
ATOM   3296  N   ILE A 414      72.068  27.906  19.020  1.00  8.90           N      4.053
ATOM   3297  CA  ILE A 414      71.508  27.514  17.754  1.00 10.03           C      4.606
ATOM   3298  C   ILE A 414      72.130  28.196  16.555  1.00 16.75           C      5.217
ATOM   3299  O   ILE A 414      72.300  29.399  16.511  1.00 18.75           O      4.425
ATOM   3300  CB  ILE A 414      69.995  27.716  17.746  1.00 14.14           C      4.266
ATOM   3302  CG2 ILE A 414      69.673  29.120  18.235  1.00 14.28           C      5.153
ATOM   3304  N   ASN A 415      72.405  27.380  15.560  1.00 13.15           N      4.887
ATOM   3305  CA  ASN A 415      72.913  27.831  14.286  1.00 13.38           C      5.193
ATOM   3308  CB  ASN A 415      74.461  27.798  14.139  1.00 10.76           C      5.094
ATOM   3551  C   THR A 445      79.882  29.633  23.550  1.00 20.61           C      4.323
ATOM   3552  O   THR A 445      79.015  29.833  22.703  1.00 20.20           O      5.188
ATOM   3554  OG1 THR A 445      82.003  30.379  21.842  1.00 28.93           O      5.260
ATOM   3556  N   GLY A 446      79.870  30.212  24.744  1.00 16.86           N      4.750
ATOM   3557  CA  GLY A 446      78.822  31.145  25.123  1.00 15.91           C      4.189
ATOM   3558  C   GLY A 446      77.533  30.445  25.531  1.00 17.64           C      4.329
ATOM   3559  O   GLY A 446      76.469  31.056  25.587  1.00 15.68           O      4.170
ATOM   3560  N   LEU A 447      77.640  29.151  25.809  1.00 13.97           N      5.168
ATOM   3561  CA  LEU A 447      76.497  28.369  26.222  1.00 12.93           C      5.213
ATOM   3573  CG  TYR A 448      75.189  31.177  29.906  1.00 24.79           C      5.293
ATOM   3574  CD1 TYR A 448      75.662  31.886  28.801  1.00 27.62           C      4.203
ATOM   3576  CE1 TYR A 448      76.735  32.769  28.915  1.00 30.23           C      4.324
ATOM   3578  CZ  TYR A 448      77.349  32.946  30.155  1.00 39.90           C      5.081
