# Supplementary material for: A mathematical representation of protein binding sites using structural dispersion of atoms from principal axes for classification of binding ligands
Source: PLoS One. 2021 Apr 8;16(4):e0244905. doi: 10.1371/journal.pone.0244905 (PMC8031081; doi:10.1371/journal.pone.0244905)
Supplement: S2 Data — (ZIP) [file pone.0244905.s007.zip › pdbligand5_3_965/1A9X.lig.PO4.pdb]

ATOM   1312  O   THR A 173      18.061  24.614  71.183  1.00 25.84           O      5.265
ATOM   1316  N   MET A 174      19.865  24.655  69.763  1.00 24.77           N      5.237
ATOM   1317  CA  MET A 174      20.408  25.950  70.191  1.00 20.48           C      4.738
ATOM   1318  C   MET A 174      21.021  26.660  68.996  1.00 26.35           C      4.843
ATOM   1319  O   MET A 174      21.023  26.077  67.872  1.00 25.77           O      4.996
ATOM   1320  CB  MET A 174      21.308  25.896  71.429  1.00 16.32           C      4.087
ATOM   1321  CG  MET A 174      22.487  24.962  71.275  1.00 31.38           C      5.047
ATOM   1322  SD  MET A 174      23.862  25.835  70.525  1.00 34.00           S      4.923
ATOM   1324  N   GLY A 175      21.489  27.918  69.200  1.00 21.03           N      3.908
ATOM   1325  CA  GLY A 175      22.066  28.646  68.066  1.00 15.13           C      4.706
ATOM   1326  C   GLY A 175      21.045  28.841  66.898  1.00 12.47           C      4.468
ATOM   1328  N   GLY A 176      19.747  28.803  67.229  1.00 17.97           N      4.632
ATOM   1856  ND1 HIS A 243      21.786  33.292  68.290  1.00 14.15           N      5.272
ATOM   1857  CD2 HIS A 243      19.901  32.204  67.887  1.00 13.76           C      4.641
ATOM   1858  CE1 HIS A 243      21.722  32.251  69.121  1.00 16.20           C      4.292
ATOM   1859  NE2 HIS A 243      20.605  31.571  68.927  1.00 19.01           N      4.279
ATOM   1865  OG1 THR A 244      22.219  35.068  71.663  1.00 24.45           O      4.382
ATOM   2151  OD1 ASN A 283      21.192  32.279  77.271  1.00 58.06           O      4.432
ATOM   2165  CG  GLN A 285      18.655  34.543  75.879  1.00 21.97           C      5.136
ATOM   2166  CD  GLN A 285      18.480  33.888  74.521  1.00 52.97           C      4.144
ATOM   2167  OE1 GLN A 285      19.117  32.857  74.210  1.00 30.52           O      4.375
ATOM   2168  NE2 GLN A 285      17.576  34.453  73.721  1.00 21.82           N      4.948
ATOM   2275  CG  GLU A 299      16.381  30.930  75.210  1.00 19.23           C      5.206
ATOM   2276  CD  GLU A 299      17.272  29.906  74.613  1.00 31.93           C      4.934
ATOM   2277  OE1 GLU A 299      16.958  28.749  74.618  1.00 21.71           O      4.313
ATOM   2278  OE2 GLU A 299      18.393  30.385  74.102  1.00 16.00           O      3.750
ATOM   2291  CB  ASN A 301      21.205  28.047  77.561  1.00 20.17           C      5.261
ATOM   2292  CG  ASN A 301      20.520  28.574  76.268  1.00 42.01           C      4.038
ATOM   2293  OD1 ASN A 301      19.920  27.818  75.500  1.00 16.82           O      3.946
ATOM   2294  ND2 ASN A 301      20.570  29.887  76.017  1.00 15.53           N      3.604
ATOM   2310  CZ  ARG A 303      23.765  26.036  75.204  1.00 14.58           C      4.953
ATOM   2311  NH1 ARG A 303      24.836  26.757  75.412  1.00 22.86           N      5.115
ATOM   2312  NH2 ARG A 303      22.901  26.434  74.258  1.00 15.55           N      3.881
ATOM   2321  CA  SER A 305      27.280  28.973  76.435  1.00 22.95           C      5.264
ATOM   2324  CB  SER A 305      25.964  29.768  76.572  1.00 40.88           C      4.306
ATOM   2325  OG  SER A 305      26.136  30.914  77.441  1.00 29.15           O      5.219
ATOM   2326  N   ARG A 306      27.823  30.381  74.561  1.00 21.22           N      4.974
ATOM   2331  CG  ARG A 306      27.333  32.308  72.126  1.00 24.13           C      5.191
ATOM   2333  NE  ARG A 306      26.603  30.902  70.207  1.00 17.08           N      4.862
ATOM   2334  CZ  ARG A 306      25.329  30.610  70.402  1.00 32.32           C      4.266
ATOM   2335  NH1 ARG A 306      24.463  31.502  70.935  1.00 22.21           N      3.607
ATOM   2336  NH2 ARG A 306      24.909  29.398  70.045  1.00 15.82           N      4.069
ATOM   2877  SD  MET A 378      24.796  31.412  67.154  1.00 22.13           S      5.197
ATOM   3644  NZ  LYS A 475      37.304  69.954  65.844  1.00 34.05           N      5.026
ATOM   3719  C   ASP A 487      42.669  67.550  70.617  1.00 23.00           C      4.594
ATOM   3720  O   ASP A 487      41.875  66.785  71.154  1.00 20.90           O      4.319
ATOM   3721  CB  ASP A 487      43.087  69.690  71.800  1.00 29.44           C      4.666
ATOM   3725  N   PHE A 488      42.653  67.772  69.327  1.00 22.03           N      4.750
ATOM   3726  CA  PHE A 488      41.677  67.092  68.535  1.00 37.44           C      4.621
ATOM   3729  CB  PHE A 488      41.442  67.898  67.250  1.00 19.09           C      4.945
ATOM   3731  CD1 PHE A 488      39.180  66.840  66.732  1.00 15.87           C      4.984
ATOM   3766  CB  GLN A 491      39.045  64.810  70.535  1.00 26.95           C      4.719
ATOM   3767  CG  GLN A 491      37.508  64.807  70.671  1.00 26.85           C      5.155
ATOM   3768  CD  GLN A 491      36.734  65.810  69.810  1.00 18.90           C      4.851
ATOM   3769  OE1 GLN A 491      37.226  66.421  68.841  1.00 31.58           O      4.558
ATOM   3770  NE2 GLN A 491      35.464  66.001  70.176  1.00 27.29           N      4.921
ATOM   4334  CG  GLU A 560      64.649  36.298  79.398  1.00 85.80           C      4.958
ATOM   4335  CD  GLU A 560      65.934  35.875  78.746  1.00100.00           C      4.625
ATOM   4336  OE1 GLU A 560      65.796  35.466  77.497  1.00 70.05           O      4.798
ATOM   4337  OE2 GLU A 560      67.005  35.871  79.316  1.00100.00           O      4.685
ATOM   4571  CA  ASP A 592      60.692  27.331  80.378  1.00 18.89           C      5.279
ATOM   4572  C   ASP A 592      61.310  28.520  81.093  1.00 35.74           C      5.285
ATOM   4573  O   ASP A 592      62.540  28.614  81.131  1.00 58.57           O      4.295
ATOM   4574  CB  ASP A 592      61.046  27.560  78.885  1.00 31.70           C      4.884
ATOM   4578  N   GLY A 593      60.500  29.473  81.590  1.00 44.03           N      5.077
ATOM   4579  CA  GLY A 593      61.033  30.646  82.289  1.00 32.74           C      5.087
ATOM   4580  C   GLY A 593      60.776  31.985  81.638  1.00 33.39           C      5.049
ATOM   4581  O   GLY A 593      61.080  33.038  82.207  1.00 36.88           O      5.176
ATOM   4582  N   TYR A 594      60.197  31.984  80.448  1.00 32.36           N      4.031
ATOM   4583  CA  TYR A 594      59.935  33.292  79.876  1.00 23.34           C      4.429
ATOM   4586  CB  TYR A 594      59.686  33.162  78.361  1.00 22.05           C      5.062
ATOM   4587  CG  TYR A 594      60.936  32.780  77.619  1.00 32.56           C      4.361
ATOM   4588  CD1 TYR A 594      61.835  33.762  77.190  1.00 32.46           C      4.294
ATOM   4589  CD2 TYR A 594      61.223  31.437  77.373  1.00 34.84           C      5.184
ATOM   4590  CE1 TYR A 594      62.991  33.445  76.479  1.00 33.64           C      4.920
ATOM   4591  CE2 TYR A 594      62.386  31.102  76.679  1.00 43.90           C      4.754
ATOM   4592  CZ  TYR A 594      63.268  32.098  76.238  1.00 53.69           C      4.608
ATOM   4593  OH  TYR A 594      64.422  31.783  75.573  1.00 41.90           O      4.756
ATOM   4935  NZ  LYS A 636      66.194  34.510  74.575  1.00 49.89           N      5.021
ATOM   6047  CA  ALA A 798      49.642   7.578  54.525  1.00 51.70           C      5.167
ATOM   6048  C   ALA A 798      48.971   6.203  54.363  1.00 20.78           C      4.147
ATOM   6049  O   ALA A 798      49.419   5.213  54.910  1.00 41.77           O      4.999
ATOM   6050  CB  ALA A 798      50.673   7.915  53.457  1.00 23.12           C      5.107
ATOM   6051  N   TYR A 799      47.858   6.126  53.644  1.00 19.43           N      4.536
ATOM   6052  CA  TYR A 799      47.210   4.859  53.534  1.00 19.54           C      4.250
ATOM   6053  C   TYR A 799      47.398   4.191  52.213  1.00 34.55           C      5.149
ATOM   6054  O   TYR A 799      47.043   3.068  52.053  1.00 35.78           O      5.065
ATOM   6063  N   THR A 800      48.004   4.871  51.280  1.00 23.55           N      5.128
ATOM   6064  CA  THR A 800      48.261   4.291  50.000  1.00 20.88           C      5.038
ATOM   6065  C   THR A 800      49.579   4.726  49.428  1.00 56.55           C      4.783
ATOM   6066  O   THR A 800      50.010   4.109  48.492  1.00 34.93           O      4.905
ATOM   6070  N   LEU A 801      50.220   5.777  49.919  1.00 33.57           N      5.006
ATOM   6071  CA  LEU A 801      51.471   6.156  49.280  1.00 28.14           C      4.915
ATOM   6072  C   LEU A 801      52.659   5.313  49.597  1.00 27.27           C      4.565
ATOM   6073  O   LEU A 801      52.913   5.017  50.751  1.00 27.80           O      3.776
ATOM   6078  N   SER A 802      53.404   4.971  48.541  1.00 26.06           N      5.202
ATOM   6079  CA  SER A 802      54.610   4.201  48.728  1.00 33.11           C      5.130
ATOM   6080  C   SER A 802      55.592   4.938  49.622  1.00 37.29           C      4.689
ATOM   6084  N   GLN A 803      56.369   4.194  50.405  1.00 22.05           N      4.270
ATOM   6085  CA  GLN A 803      57.369   4.773  51.284  1.00 69.35           C      4.957
ATOM   6088  CB  GLN A 803      58.175   3.645  51.972  1.00 23.15           C      5.056
ATOM   6092  NE2 GLN A 803      57.247   4.101  54.573  1.00 86.66           N      4.693
ATOM   6118  NE2 GLN A 806      53.708   6.611  52.515  1.00 39.30           N      5.195
ATOM   6760  OH  TYR A 888      47.789   2.016  56.759  1.00 47.11           O      5.047
ATOM   8199  CB  ILE B1502      35.775  74.421  76.026  1.00100.00           C      5.244
ATOM   8201  CG2 ILE B1502      35.999  75.437  74.898  1.00 83.40           C      5.107
