# Supplementary material for: A mathematical representation of protein binding sites using structural dispersion of atoms from principal axes for classification of binding ligands
Source: PLoS One. 2021 Apr 8;16(4):e0244905. doi: 10.1371/journal.pone.0244905 (PMC8031081; doi:10.1371/journal.pone.0244905)
Supplement: S2 Data — (ZIP) [file pone.0244905.s007.zip › pdbligand5_3_965/1AS2.lig.PO4.pdb]

ATOM     72  O   GLY A  40      61.999 -10.261  54.519  1.00 29.62           O      4.883
ATOM     75  C   ALA A  41      63.999 -12.417  54.967  1.00 22.41           C      5.184
ATOM     76  O   ALA A  41      64.447 -11.540  54.252  1.00 31.39           O      5.107
ATOM     78  N   VAL A  42      64.680 -12.932  55.971  1.00 27.95           N      4.542
ATOM     79  CA  VAL A  42      66.018 -12.481  56.307  1.00 20.44           C      4.480
ATOM     80  C   VAL A  42      66.970 -13.099  55.311  1.00 16.89           C      4.571
ATOM     82  CB  VAL A  42      66.361 -12.938  57.724  1.00 27.09           C      4.599
ATOM     83  CG1 VAL A  42      67.692 -12.453  58.142  1.00 37.27           C      4.173
ATOM     84  CG2 VAL A  42      65.300 -12.430  58.679  1.00 42.04           C      4.430
ATOM     85  N   GLU A  43      67.948 -12.321  54.891  1.00 20.27           N      5.062
ATOM    110  CD  LYS A  46      63.781  -7.218  52.349  1.00 26.82           C      5.049
ATOM    111  CE  LYS A  46      64.310  -7.395  53.800  1.00 29.83           C      4.908
ATOM    112  NZ  LYS A  46      64.729  -8.787  54.193  1.00 20.47           N      4.277
ATOM   1157  CZ  ARG A 178      71.847 -10.579  57.240  1.00 24.64           C      5.244
ATOM   1158  NH1 ARG A 178      71.378 -10.013  56.148  1.00 18.65           N      5.092
ATOM   1159  NH2 ARG A 178      71.024 -10.765  58.257  1.00 35.38           N      4.806
ATOM   1163  O   VAL A 179      72.962  -6.549  56.928  1.00 43.49           O      5.083
ATOM   1168  CA  LYS A 180      71.797  -7.009  59.414  1.00 45.92           C      5.058
ATOM   1169  C   LYS A 180      71.258  -5.579  59.585  1.00 47.32           C      4.890
ATOM   1171  CB  LYS A 180      71.558  -7.820  60.695  1.00 47.20           C      5.099
ATOM   1172  CG  LYS A 180      70.127  -8.282  60.891  1.00 51.94           C      4.440
ATOM   1173  CD  LYS A 180      69.916  -8.934  62.258  1.00 55.34           C      5.013
ATOM   1174  CE  LYS A 180      68.436  -9.264  62.511  1.00 56.44           C      4.979
ATOM   1175  NZ  LYS A 180      67.637  -9.456  61.270  1.00 57.90           N      3.651
ATOM   1176  N   THR A 181      70.307  -5.186  58.737  1.00 47.36           N      4.761
ATOM   1177  CA  THR A 181      69.716  -3.851  58.817  1.00 48.55           C      4.638
ATOM   1178  C   THR A 181      68.605  -3.901  59.854  1.00 47.80           C      5.187
ATOM   1179  O   THR A 181      67.627  -4.617  59.671  1.00 47.10           O      4.231
ATOM   1180  CB  THR A 181      69.108  -3.426  57.471  1.00 48.38           C      4.873
ATOM   1181  OG1 THR A 181      68.859  -4.591  56.677  1.00 60.95           O      4.431
ATOM   1183  N   THR A 182      68.770  -3.204  60.970  1.00 45.15           N      5.089
ATOM   1184  CA  THR A 182      67.727  -3.240  61.985  1.00 46.22           C      5.256
ATOM   1344  OD1 ASP A 200      64.559  -4.026  53.927  1.00 29.95           O      5.279
ATOM   1353  N   GLY A 202      62.831  -4.803  56.312  1.00 26.10           N      4.546
ATOM   1354  CA  GLY A 202      63.403  -5.998  56.894  1.00 25.58           C      4.317
ATOM   1355  C   GLY A 202      62.419  -7.127  57.096  1.00 36.35           C      4.691
ATOM   1356  O   GLY A 202      61.208  -6.931  56.973  1.00 38.34           O      4.735
ATOM   1357  N   GLY A 203      62.947  -8.285  57.493  1.00 39.16           N      3.948
ATOM   1358  CA  GLY A 203      62.135  -9.470  57.700  1.00 40.50           C      4.870
ATOM   1359  C   GLY A 203      61.097  -9.430  58.796  1.00 40.63           C      5.181
