# Supplementary material for: A mathematical representation of protein binding sites using structural dispersion of atoms from principal axes for classification of binding ligands
Source: PLoS One. 2021 Apr 8;16(4):e0244905. doi: 10.1371/journal.pone.0244905 (PMC8031081; doi:10.1371/journal.pone.0244905)
Supplement: S2 Data — (ZIP) [file pone.0244905.s007.zip › pdbligand5_3_965/1ASS.lig.PO4.pdb]

ATOM     88  CB  HIS A  12      23.146   7.545  50.737  1.00 62.48           C      4.216
ATOM     89  CG  HIS A  12      22.289   8.763  50.592  1.00 64.80           C      4.946
ATOM     90  ND1 HIS A  12      20.927   8.650  50.380  1.00 73.16           N      3.619
ATOM     91  CD2 HIS A  12      22.588  10.059  50.600  1.00 60.32           C      4.632
ATOM     92  CE1 HIS A  12      20.431   9.860  50.259  1.00 70.35           C      3.874
ATOM     93  NE2 HIS A  12      21.401  10.746  50.386  1.00 59.43           N      5.193
ATOM     94  N   SER A  13      23.106   6.185  53.567  1.00 65.98           N      5.229
ATOM    100  N   LYS A  14      21.505   4.096  52.582  1.00 74.58           N      4.497
ATOM    101  CA  LYS A  14      20.943   3.087  51.715  1.00 73.66           C      4.710
ATOM    104  CB  LYS A  14      19.595   3.572  51.178  1.00 84.30           C      4.295
ATOM    105  CG  LYS A  14      18.520   3.671  52.285  1.00 85.04           C      4.330
ATOM    106  CD  LYS A  14      17.118   3.912  51.740  1.00 92.79           C      3.788
ATOM    107  CE  LYS A  14      16.093   4.156  52.846  1.00 93.15           C      4.498
ATOM    108  NZ  LYS A  14      14.748   4.523  52.327  1.00 99.98           N      4.622
ATOM    353  N   PRO A  47       8.789  34.556  30.347  1.00 48.00           N      4.740
ATOM    354  CA  PRO A  47       8.118  34.358  31.632  1.00 42.33           C      4.949
ATOM    355  C   PRO A  47       7.239  33.161  31.679  1.00 42.66           C      4.654
ATOM    356  O   PRO A  47       7.215  32.486  32.705  1.00 50.17           O      4.608
ATOM    357  CB  PRO A  47       7.332  35.638  31.820  1.00 35.25           C      4.240
ATOM    358  CG  PRO A  47       8.110  36.638  31.042  1.00 39.31           C      4.376
ATOM    359  CD  PRO A  47       8.447  35.862  29.790  1.00 42.03           C      4.983
ATOM    360  N   SER A  48       6.623  32.802  30.563  1.00 40.14           N      5.162
ATOM    361  CA  SER A  48       5.739  31.663  30.590  1.00 40.40           C      5.186
ATOM    364  CB  SER A  48       4.714  31.808  29.496  1.00 38.05           C      5.083
ATOM    365  OG  SER A  48       5.393  31.840  28.265  1.00 45.78           O      4.186
ATOM    380  CG1 ILE A  50       9.783  31.748  34.426  1.00 33.11           C      4.709
ATOM    382  CD1 ILE A  50      11.046  32.172  33.893  1.00 38.26           C      4.830
ATOM    674  CA  HIS A  88      19.657  10.063  46.030  1.00 51.36           C      5.230
ATOM    675  C   HIS A  88      19.624   9.130  44.836  1.00 52.01           C      4.988
ATOM    676  O   HIS A  88      19.394   7.922  44.968  1.00 49.72           O      5.291
ATOM    677  CB  HIS A  88      18.405  10.916  46.060  1.00 58.72           C      5.152
ATOM    678  CG  HIS A  88      17.133  10.160  45.802  1.00 68.15           C      5.098
ATOM    679  ND1 HIS A  88      16.431   9.514  46.799  1.00 73.34           N      4.072
ATOM    681  CE1 HIS A  88      15.342   8.982  46.281  1.00 72.12           C      4.661
ATOM    682  NE2 HIS A  88      15.313   9.253  44.991  1.00 72.20           N      5.152
ATOM    704  CA  ALA A  91      21.691   5.480  46.249  1.00 44.46           C      4.738
ATOM    705  C   ALA A  91      20.639   4.523  45.722  1.00 55.64           C      4.565
ATOM    706  O   ALA A  91      20.505   3.399  46.191  1.00 66.10           O      4.825
ATOM    707  CB  ALA A  91      21.151   6.206  47.447  1.00 41.80           C      4.390
ATOM    708  N   LYS A  92      19.824   5.013  44.794  1.00 58.32           N      4.614
ATOM    709  CA  LYS A  92      18.749   4.217  44.196  1.00 58.66           C      5.084
ATOM    712  CB  LYS A  92      17.720   5.154  43.514  1.00 60.82           C      5.281
ATOM    713  CG  LYS A  92      16.234   4.998  43.920  1.00 70.52           C      5.153
ATOM    714  CD  LYS A  92      15.937   5.345  45.426  1.00 80.23           C      5.140
ATOM    715  CE  LYS A  92      14.389   5.334  45.784  1.00 81.75           C      4.526
ATOM    716  NZ  LYS A  92      14.004   5.621  47.229  1.00 78.79           N      4.788
