# Supplementary material for: A mathematical representation of protein binding sites using structural dispersion of atoms from principal axes for classification of binding ligands
Source: PLoS One. 2021 Apr 8;16(4):e0244905. doi: 10.1371/journal.pone.0244905 (PMC8031081; doi:10.1371/journal.pone.0244905)
Supplement: S2 Data — (ZIP) [file pone.0244905.s007.zip › pdbligand5_3_965/1BZQ.lig.PO4.pdb]

ATOM     48  CE  LYS A   7      -6.866   7.558  -3.467  1.00 26.65           C      4.405
ATOM     49  NZ  LYS A   7      -7.483   6.543  -2.567  1.00 26.61           N      4.506
ATOM     56  CD1 PHE A   8      -4.872  -0.898  -3.512  1.00 22.18           C      4.752
ATOM     85  CB  GLN A  11      -1.474   4.720  -2.985  1.00 25.04           C      5.278
ATOM     86  CG  GLN A  11      -2.378   5.862  -3.378  1.00 25.16           C      4.879
ATOM     87  CD  GLN A  11      -3.324   6.292  -2.274  1.00 25.34           C      4.671
ATOM     88  OE1 GLN A  11      -2.963   7.072  -1.385  1.00 25.53           O      4.922
ATOM     89  NE2 GLN A  11      -4.559   5.800  -2.321  1.00 25.00           N      3.846
ATOM     95  CG  HIS A  12      -1.483   1.026  -1.619  1.00 23.63           C      4.607
ATOM     96  ND1 HIS A  12      -1.083   1.602  -0.428  1.00 23.46           N      4.670
ATOM     97  CD2 HIS A  12      -2.757   1.423  -1.816  1.00 22.75           C      4.602
ATOM     98  CE1 HIS A  12      -2.076   2.303   0.085  1.00 22.88           C      4.157
ATOM     99  NE2 HIS A  12      -3.098   2.210  -0.747  1.00 22.67           N      3.488
ATOM    318  CE  LYS A  41      -2.070   6.914   2.475  1.00 30.37           C      4.570
ATOM    319  NZ  LYS A  41      -2.316   6.030   1.307  1.00 29.46           N      4.388
ATOM    340  OD1 ASN A  44       0.008   4.599   1.086  1.00 23.40           O      5.228
ATOM    899  C   VAL A 118      -8.725   0.206  -3.454  1.00 17.59           C      4.959
ATOM    900  O   VAL A 118      -8.647   1.428  -3.468  1.00 18.36           O      4.436
ATOM    904  N   HIS A 119      -8.451  -0.511  -2.384  1.00 17.88           N      4.664
ATOM    905  CA  HIS A 119      -7.951   0.098  -1.157  1.00 18.61           C      4.465
ATOM    906  C   HIS A 119      -7.100  -0.900  -0.367  1.00 19.26           C      4.831
ATOM    907  O   HIS A 119      -7.363  -2.101  -0.343  1.00 19.32           O      5.074
ATOM    908  CB  HIS A 119      -9.130   0.635  -0.374  1.00 18.27           C      4.509
ATOM    909  CG  HIS A 119      -9.051   0.515   1.109  1.00 19.31           C      4.468
ATOM    910  ND1 HIS A 119      -8.677   1.574   1.913  1.00 20.14           N      3.697
ATOM    911  CD2 HIS A 119      -9.306  -0.520   1.945  1.00 19.50           C      4.577
ATOM    912  CE1 HIS A 119      -8.705   1.192   3.182  1.00 20.33           C      4.537
ATOM    913  NE2 HIS A 119      -9.086  -0.078   3.226  1.00 19.93           N      4.573
ATOM    914  N   PHE A 120      -6.042  -0.398   0.260  1.00 19.24           N      4.109
ATOM    915  CA  PHE A 120      -5.179  -1.193   1.118  1.00 19.00           C      4.982
ATOM    916  C   PHE A 120      -5.717  -1.076   2.536  1.00 19.74           C      5.165
ATOM    917  O   PHE A 120      -5.701   0.019   3.097  1.00 19.69           O      4.466
ATOM    918  CB  PHE A 120      -3.707  -0.735   1.048  1.00 17.28           C      4.995
