# Supplementary material for: A mathematical representation of protein binding sites using structural dispersion of atoms from principal axes for classification of binding ligands
Source: PLoS One. 2021 Apr 8;16(4):e0244905. doi: 10.1371/journal.pone.0244905 (PMC8031081; doi:10.1371/journal.pone.0244905)
Supplement: S2 Data — (ZIP) [file pone.0244905.s007.zip › pdbligand5_3_965/1C1S.lig.PO4.pdb]

ATOM    348  O   PHE A  41      45.951  23.157  42.143  1.00 11.82           O      4.536
ATOM    360  HD1 PHE A  41      43.647  24.603  40.871  1.00 14.01           H      5.274
ATOM    370  SG  CYS A  42      42.861  22.482  42.797  1.00 14.01           S      3.946
ATOM    596  O   HIS A  57      39.435  25.880  44.746  1.00 13.06           O      5.089
ATOM    598  CG  HIS A  57      39.255  23.918  47.423  1.00 14.05           C      4.728
ATOM    599  ND1 HIS A  57      39.183  22.713  47.939  1.00 15.51           N      4.834
ATOM    600  CD2 HIS A  57      40.615  24.137  47.248  1.00 12.90           C      4.141
ATOM    601  CE1 HIS A  57      40.359  22.205  48.093  1.00 15.70           C      4.878
ATOM    602  NE2 HIS A  57      41.228  23.057  47.680  1.00 15.61           N      3.719
ATOM    608  HD2 HIS A  57      41.068  25.029  46.831  1.00 15.78           H      3.819
ATOM    609  HE1 HIS A  57      40.586  21.227  48.495  1.00 16.89           H      5.239
ATOM    610  HE2 HIS A  57      42.197  22.887  47.702  1.00 15.76           H      2.895
ATOM    616  SG  CYS A  58      41.048  21.835  43.386  1.00 15.69           S      4.725
ATOM    618  HA  CYS A  58      40.466  24.785  42.973  1.00 12.73           H      4.802
ATOM    741  NE  ARG A  66      48.728  20.707  30.440  1.00 14.65           N      5.287
ATOM    742  CZ  ARG A  66      49.752  21.065  29.712  1.00 17.34           C      5.028
ATOM    743  NH1 ARG A  66      50.936  20.577  29.959  1.00 21.23           N      3.860
ATOM    744  NH2 ARG A  66      49.559  21.932  28.754  1.00 17.40           N      4.803
ATOM    752  HD3 ARG A  66      49.462  18.767  30.930  1.00 12.43           H      4.921
ATOM    754 HH11 ARG A  66      51.721  20.854  29.404  1.00 21.11           H      3.029
ATOM    755 HH12 ARG A  66      51.059  19.920  30.700  1.00 21.07           H      3.996
ATOM    756 HH21 ARG A  66      50.325  22.222  28.181  1.00 17.83           H      4.835
ATOM    805  OE2 GLU A  70      50.958  16.517  31.317  1.00 16.33           O      5.175
ATOM    827  O   ASN A  72      55.450  15.419  33.187  1.00 14.98           O      5.125
ATOM    839  CA  ILE A  73      54.040  17.257  34.498  1.00 15.93           C      4.807
ATOM    840  C   ILE A  73      54.791  18.385  33.772  1.00 16.83           C      5.028
ATOM    841  O   ILE A  73      54.160  19.266  33.192  1.00 17.64           O      4.207
ATOM    847  HA  ILE A  73      53.451  16.812  33.725  1.00 15.31           H      4.612
ATOM    848  HB  ILE A  73      52.666  18.766  35.154  1.00 16.71           H      5.285
ATOM    857  N   ASN A  74      56.082  18.297  33.790  1.00 14.80           N      5.260
ATOM    858  CA  ASN A  74      56.954  19.322  33.130  1.00 18.16           C      4.663
ATOM    859  C   ASN A  74      57.566  18.784  31.829  1.00 14.72           C      4.229
ATOM    860  O   ASN A  74      58.098  19.562  31.062  1.00 16.11           O      3.963
ATOM    861  CB  ASN A  74      58.153  19.755  34.060  1.00 17.31           C      4.826
ATOM    863  OD1 ASN A  74      57.084  21.890  34.511  1.00 18.45           O      5.060
ATOM    865  H   ASN A  74      56.490  17.539  34.257  1.00 16.33           H      4.646
ATOM    866  HA  ASN A  74      56.354  20.191  32.900  1.00 16.73           H      4.050
ATOM    868  HB3 ASN A  74      59.002  20.046  33.452  1.00 18.42           H      5.059
ATOM    871  N   VAL A  75      57.454  17.503  31.566  1.00 15.12           N      4.686
ATOM    872  CA  VAL A  75      58.061  16.925  30.345  1.00 14.08           C      5.015
ATOM    873  C   VAL A  75      57.082  16.185  29.483  1.00 12.39           C      4.917
ATOM    874  O   VAL A  75      56.406  15.330  30.044  1.00 17.39           O      4.668
ATOM    878  H   VAL A  75      57.013  16.868  32.167  1.00 16.03           H      5.209
ATOM    879  HA  VAL A  75      58.447  17.726  29.758  1.00 15.14           H      4.671
ATOM    887  N   VAL A  76      56.913  16.423  28.210  1.00 15.11           N      4.725
ATOM    888  CA  VAL A  76      55.890  15.578  27.569  1.00 18.42           C      5.163
ATOM    891  CB  VAL A  76      55.490  16.255  26.307  1.00 24.96           C      5.189
ATOM    893  CG2 VAL A  76      54.818  17.573  26.680  1.00 24.57           C      3.859
ATOM    894  H   VAL A  76      57.406  17.083  27.714  1.00 14.90           H      4.587
ATOM    895  HA  VAL A  76      55.103  15.439  28.307  1.00 20.37           H      5.144
ATOM    896  HB  VAL A  76      56.427  16.450  25.793  1.00 24.19           H      5.234
ATOM    900 HG21 VAL A  76      54.601  18.171  25.808  1.00 23.18           H      4.115
ATOM    901 HG22 VAL A  76      55.482  18.127  27.325  1.00 23.62           H      3.114
ATOM    902 HG23 VAL A  76      53.903  17.392  27.225  1.00 21.84           H      3.766
ATOM    986  CD1 PHE A  82      48.841  18.903  26.493  1.00 24.17           C      5.238
ATOM    988  CE1 PHE A  82      50.099  18.607  26.926  1.00 23.81           C      4.031
ATOM    989  CE2 PHE A  82      49.248  16.969  28.406  1.00 23.33           C      5.238
ATOM    990  CZ  PHE A  82      50.281  17.648  27.870  1.00 23.82           C      4.048
ATOM    997  HE1 PHE A  82      50.949  19.142  26.525  1.00 24.10           H      4.820
ATOM    999  HZ  PHE A  82      51.272  17.427  28.171  1.00 24.89           H      4.727
ATOM   2257  CE  LYS A 169      31.299  14.029  63.362  1.00 21.32           C      5.232
ATOM   2258  NZ  LYS A 169      30.149  13.192  63.768  1.00 24.41           N      4.196
ATOM   2267  HE2 LYS A 169      30.922  15.028  63.188  1.00 21.49           H      5.067
ATOM   2269  HZ1 LYS A 169      29.276  13.759  63.756  1.00 23.94           H      4.709
ATOM   2270  HZ2 LYS A 169      30.306  12.822  64.728  1.00 24.00           H      4.780
ATOM   2271  HZ3 LYS A 169      30.054  12.400  63.102  1.00 24.57           H      4.034
ATOM   2379  HA  THR A 177      29.478  17.614  59.485  1.00 12.53           H      4.915
ATOM   2385  N   SER A 178      28.879  15.527  57.856  1.00 15.79           N      4.467
ATOM   2386  CA  SER A 178      28.656  14.140  57.387  1.00 17.72           C      4.681
ATOM   2389  CB  SER A 178      27.138  13.857  57.425  1.00 24.61           C      4.794
ATOM   2390  OG  SER A 178      26.504  15.100  57.105  1.00 29.73           O      4.961
ATOM   2391  H   SER A 178      28.078  16.085  57.957  1.00 14.85           H      5.251
ATOM   2392  HA  SER A 178      29.191  13.462  58.038  1.00 19.41           H      4.825
ATOM   2393  HB2 SER A 178      26.879  13.124  56.669  1.00 26.91           H      5.240
ATOM   2394  HB3 SER A 178      26.817  13.496  58.395  1.00 25.39           H      3.822
ATOM   2395  HG  SER A 178      25.859  14.911  56.401  1.00 29.11           H      4.346
ATOM   2590  C   CYS A 191      48.545  19.703  49.842  1.00 22.98           C      5.126
ATOM   2591  O   CYS A 191      47.825  19.218  48.979  1.00 19.88           O      4.783
ATOM   2598  N   GLN A 192      48.887  20.959  49.805  1.00 21.91           N      4.561
ATOM   2599  CA  GLN A 192      48.329  21.751  48.684  1.00 26.20           C      4.524
ATOM   2600  C   GLN A 192      49.016  21.410  47.374  1.00 21.73           C      5.110
ATOM   2601  O   GLN A 192      50.208  21.143  47.302  1.00 19.68           O      4.857
ATOM   2602  CB  GLN A 192      48.432  23.253  49.050  1.00 31.14           C      4.134
ATOM   2603  CG  GLN A 192      49.722  23.730  49.735  1.00 37.74           C      5.186
ATOM   2604  CD  GLN A 192      49.270  24.935  50.582  1.00 41.06           C      4.897
ATOM   2605  OE1 GLN A 192      48.427  24.788  51.447  1.00 40.63           O      4.856
ATOM   2606  NE2 GLN A 192      49.764  26.116  50.375  1.00 42.64           N      5.198
ATOM   2607  H   GLN A 192      49.482  21.329  50.490  1.00 24.83           H      5.212
ATOM   2608  HA  GLN A 192      47.283  21.485  48.605  1.00 25.87           H      3.908
ATOM   2609  HB2 GLN A 192      48.317  23.862  48.164  1.00 32.40           H      3.657
ATOM   2610  HB3 GLN A 192      47.604  23.469  49.710  1.00 31.67           H      3.724
ATOM   2612  HG3 GLN A 192      50.458  24.067  49.020  1.00 36.66           H      5.018
ATOM   2615  N   GLY A 193      48.179  21.428  46.371  1.00 18.21           N      4.551
ATOM   2616  CA  GLY A 193      48.623  21.111  44.994  1.00 20.71           C      4.201
ATOM   2617  C   GLY A 193      48.048  19.713  44.753  1.00 20.20           C      4.877
ATOM   2619  H   GLY A 193      47.243  21.659  46.498  1.00 18.68           H      3.698
ATOM   2620  HA2 GLY A 193      48.199  21.805  44.279  1.00 18.35           H      5.265
ATOM   2621  HA3 GLY A 193      49.702  21.085  44.920  1.00 19.54           H      5.032
ATOM   2622  N   ASP A 194      47.625  19.062  45.816  1.00 16.35           N      4.773
ATOM   2630  H   ASP A 194      47.700  19.486  46.698  1.00 19.07           H      4.227
ATOM   2634  N   SER A 195      44.986  18.919  46.089  1.00 10.35           N      4.549
ATOM   2635  CA  SER A 195      43.474  19.148  46.138  1.00 11.32           C      5.246
ATOM   2638  CB  SER A 195      43.090  20.634  46.283  1.00 13.06           C      4.121
ATOM   2639  OG  SER A 195      43.820  21.192  47.398  1.00 18.08           O      3.172
ATOM   2640  H   SER A 195      45.573  19.653  46.332  1.00 11.47           H      4.774
ATOM   2642  HB2 SER A 195      43.325  21.163  45.363  1.00 14.71           H      3.963
ATOM   2643  HB3 SER A 195      42.021  20.706  46.448  1.00 12.95           H      4.562
ATOM   2644  HG  SER A 195      44.561  21.580  46.919  1.00 16.06           H      2.701
ATOM   2836  O   SER A 214      41.056  20.936  50.670  1.00  9.58           O      4.562
