# Supplementary material for: A mathematical representation of protein binding sites using structural dispersion of atoms from principal axes for classification of binding ligands
Source: PLoS One. 2021 Apr 8;16(4):e0244905. doi: 10.1371/journal.pone.0244905 (PMC8031081; doi:10.1371/journal.pone.0244905)
Supplement: S2 Data — (ZIP) [file pone.0244905.s007.zip › pdbligand5_3_965/1CQ1.lig.BGC.pdb]

ATOM    591  CG  GLN A  76      14.901  49.101  63.326  1.00 10.54           C      5.244
ATOM    592  CD  GLN A  76      14.718  49.441  64.795  1.00 15.56           C      5.204
ATOM    593  OE1 GLN A  76      14.259  48.628  65.605  1.00 15.32           O      4.060
ATOM    594  NE2 GLN A  76      15.072  50.670  65.161  1.00 14.13           N      4.084
ATOM   1081  CB  ASP A 143       9.873  50.314  65.717  1.00 17.50           C      4.933
ATOM   1082  CG  ASP A 143      10.843  51.079  66.587  1.00 21.49           C      4.413
ATOM   1083  OD1 ASP A 143      12.072  51.021  66.370  1.00 24.01           O      3.685
ATOM   1084  OD2 ASP A 143      10.405  51.780  67.533  1.00 23.75           O      4.249
ATOM   1085  N   HIS A 144      11.665  47.910  66.784  1.00 10.67           N      5.001
ATOM   1090  CG  HIS A 144      11.554  48.690  69.656  1.00  8.46           C      5.139
ATOM   1091  ND1 HIS A 144      10.856  49.352  70.651  1.00  8.40           N      4.917
ATOM   1092  CD2 HIS A 144      12.626  49.459  69.372  1.00  7.41           C      4.719
ATOM   1093  CE1 HIS A 144      11.497  50.468  70.943  1.00  9.03           C      5.198
ATOM   1094  NE2 HIS A 144      12.571  50.560  70.188  1.00 10.21           N      4.200
ATOM   1281  CG  GLN A 168       8.905  54.052  70.719  1.00 19.49           C      4.922
ATOM   1282  CD  GLN A 168      10.399  54.240  70.650  1.00 20.11           C      4.779
ATOM   1283  OE1 GLN A 168      10.991  55.043  71.379  1.00 26.79           O      4.992
ATOM   1284  NE2 GLN A 168      11.070  53.506  69.767  1.00 18.57           N      3.692
ATOM   1290  CG  LEU A 169       9.777  57.149  67.851  1.00 23.81           C      4.971
ATOM   1291  CD1 LEU A 169      10.908  56.245  67.380  1.00 21.85           C      4.244
ATOM   1292  CD2 LEU A 169      10.103  58.604  67.546  1.00 22.32           C      4.801
ATOM   1762  NE  ARG A 228      12.611  51.159  74.538  1.00  9.45           N      4.963
ATOM   1763  CZ  ARG A 228      13.421  51.492  73.530  1.00 11.79           C      4.993
ATOM   1764  NH1 ARG A 228      14.379  50.646  73.170  1.00 10.71           N      4.999
ATOM   1765  NH2 ARG A 228      13.260  52.658  72.905  1.00  8.87           N      5.244
ATOM   2635  CB  TYR A 343      17.925  60.401  70.468  1.00 35.26           C      5.284
ATOM   2636  CG  TYR A 343      18.457  59.937  69.135  1.00 38.84           C      4.854
ATOM   2637  CD1 TYR A 343      19.196  58.763  69.037  1.00 38.85           C      5.218
ATOM   2638  CD2 TYR A 343      18.217  60.652  67.967  1.00 39.78           C      4.470
ATOM   2639  CE1 TYR A 343      19.686  58.321  67.822  1.00 41.80           C      5.106
ATOM   2640  CE2 TYR A 343      18.704  60.215  66.748  1.00 41.45           C      4.979
ATOM   2641  CZ  TYR A 343      19.437  59.051  66.678  1.00 40.48           C      5.220
ATOM   2642  OH  TYR A 343      19.923  58.618  65.466  1.00 39.67           O      4.420
ATOM   2667  CE3 TRP A 346      16.979  58.692  73.562  1.00 19.11           C      4.585
ATOM   2668  CZ2 TRP A 346      15.198  60.887  73.356  1.00 20.82           C      5.115
ATOM   2669  CZ3 TRP A 346      15.785  58.597  72.871  1.00 18.01           C      4.957
ATOM   2670  CH2 TRP A 346      14.907  59.685  72.775  1.00 20.15           C      4.269
