# Supplementary material for: A mathematical representation of protein binding sites using structural dispersion of atoms from principal axes for classification of binding ligands
Source: PLoS One. 2021 Apr 8;16(4):e0244905. doi: 10.1371/journal.pone.0244905 (PMC8031081; doi:10.1371/journal.pone.0244905)
Supplement: S2 Data — (ZIP) [file pone.0244905.s007.zip › pdbligand5_3_965/1DO8.lig.NAD.pdb]

ATOM   1094  CB  HIS A 154      27.887   1.513  24.288  1.00 32.26           C      5.239
ATOM   1095  CG  HIS A 154      26.550   1.021  23.819  1.00 41.19           C      5.134
ATOM   1096  ND1 HIS A 154      25.533   0.679  24.687  1.00 43.91           N      3.889
ATOM   1097  CD2 HIS A 154      26.056   0.828  22.571  1.00 43.10           C      5.170
ATOM   1098  CE1 HIS A 154      24.476   0.298  23.999  1.00 44.08           C      5.006
ATOM   1099  NE2 HIS A 154      24.763   0.378  22.709  1.00 44.18           N      4.676
ATOM   1111  CB  LYS A 156      22.324   5.001  26.176  1.00 19.14           C      4.521
ATOM   1112  CG  LYS A 156      22.831   3.613  25.771  1.00 20.41           C      5.218
ATOM   1113  CD  LYS A 156      22.495   3.272  24.323  1.00 17.61           C      4.627
ATOM   1114  CE  LYS A 156      20.986   3.237  24.084  1.00 18.24           C      5.063
ATOM   1115  NZ  LYS A 156      20.653   3.435  22.640  1.00 15.99           N      5.259
ATOM   1175  CG  ARG A 165      18.192  30.697  31.752  1.00 13.89           C      4.988
ATOM   1176  CD  ARG A 165      17.108  29.686  32.126  1.00 24.61           C      4.530
ATOM   1177  NE  ARG A 165      17.552  28.833  33.223  1.00 26.70           N      4.535
ATOM   1178  CZ  ARG A 165      16.942  27.723  33.623  1.00 22.92           C      4.855
ATOM   1179  NH1 ARG A 165      15.842  27.304  33.023  1.00 17.57           N      4.420
ATOM   1180  NH2 ARG A 165      17.444  27.034  34.634  1.00 24.01           N      4.876
ATOM   1189  N   LEU A 167      20.256  27.598  36.084  1.00 10.95           N      4.902
ATOM   1190  CA  LEU A 167      19.294  27.785  37.165  1.00 13.94           C      4.943
ATOM   1191  C   LEU A 167      18.776  29.213  37.049  1.00 17.17           C      4.053
ATOM   1192  O   LEU A 167      18.426  29.656  35.956  1.00 18.09           O      5.182
ATOM   1193  CB  LEU A 167      19.953  27.586  38.536  1.00 14.95           C      4.185
ATOM   1194  CG  LEU A 167      20.536  26.206  38.876  1.00 19.34           C      5.079
ATOM   1196  CD2 LEU A 167      19.570  25.096  38.454  1.00 19.35           C      4.695
ATOM   1197  N   GLY A 168      18.728  29.924  38.171  1.00 18.00           N      4.154
ATOM   1198  CA  GLY A 168      18.280  31.302  38.146  1.00 15.01           C      4.030
ATOM   1199  C   GLY A 168      19.500  32.172  38.355  1.00 13.91           C      4.760
ATOM   1200  O   GLY A 168      19.405  33.322  38.759  1.00 15.08           O      5.258
ATOM   1362  C   GLY A 192      20.203   3.018  36.213  1.00 16.59           C      4.768
ATOM   1363  O   GLY A 192      20.384   1.923  35.684  1.00 16.21           O      4.638
ATOM   1364  N   ILE A 193      20.451   4.157  35.584  1.00 15.47           N      5.104
ATOM   1365  CA  ILE A 193      20.976   4.140  34.231  1.00 16.24           C      4.578
ATOM   1366  C   ILE A 193      22.490   3.936  34.333  1.00 16.29           C      4.790
ATOM   1367  O   ILE A 193      23.114   4.428  35.262  1.00 19.06           O      5.175
ATOM   1368  CB  ILE A 193      20.607   5.457  33.496  1.00 15.14           C      5.289
ATOM   1369  CG1 ILE A 193      19.075   5.564  33.404  1.00 11.83           C      4.851
ATOM   1370  CG2 ILE A 193      21.250   5.502  32.118  1.00  7.98           C      4.920
ATOM   1372  N   ARG A 194      23.075   3.191  33.402  1.00 17.30           N      5.293
ATOM   1373  CA  ARG A 194      24.516   2.922  33.432  1.00 16.74           C      4.840
ATOM   1374  C   ARG A 194      25.398   4.155  33.242  1.00 19.38           C      5.108
ATOM   1375  O   ARG A 194      25.351   4.813  32.189  1.00 19.49           O      5.061
ATOM   1376  CB  ARG A 194      24.882   1.888  32.371  1.00 15.07           C      4.377
ATOM   1377  CG  ARG A 194      24.399   0.499  32.699  1.00 19.72           C      4.758
ATOM   1378  CD  ARG A 194      24.724  -0.446  31.566  1.00 23.41           C      5.024
ATOM   1380  CZ  ARG A 194      26.762  -1.418  30.578  1.00 38.70           C      5.179
ATOM   1381  NH1 ARG A 194      26.070  -2.479  30.168  1.00 40.07           N      5.019
ATOM   1382  NH2 ARG A 194      28.064  -1.334  30.310  1.00 41.11           N      5.230
ATOM   1402  CB  ARG A 197      25.207   4.201  29.080  1.00 21.79           C      4.914
ATOM   1403  CG  ARG A 197      25.318   3.118  28.025  1.00 25.09           C      5.163
ATOM   1404  CD  ARG A 197      24.992   1.766  28.611  1.00 29.27           C      5.072
ATOM   1405  NE  ARG A 197      25.524   0.669  27.812  1.00 32.44           N      4.569
ATOM   1406  CZ  ARG A 197      24.805  -0.375  27.418  1.00 36.60           C      4.556
ATOM   1407  NH1 ARG A 197      23.519  -0.465  27.744  1.00 37.90           N      5.296
ATOM   1408  NH2 ARG A 197      25.378  -1.348  26.722  1.00 44.33           N      4.838
ATOM   1912  N   ASN A 259      16.478  31.211  26.777  1.00 19.50           N      5.165
ATOM   1913  CA  ASN A 259      15.088  31.060  26.334  1.00 22.57           C      5.185
ATOM   1916  CB  ASN A 259      14.256  32.203  26.930  1.00 23.44           C      4.269
ATOM   1917  CG  ASN A 259      12.790  32.124  26.547  1.00 26.29           C      4.633
ATOM   1918  OD1 ASN A 259      12.440  32.264  25.376  1.00 26.18           O      4.595
ATOM   1919  ND2 ASN A 259      11.921  31.912  27.539  1.00 20.99           N      3.924
ATOM   2097  N   ASP A 279      14.030  21.756  30.958  1.00 15.22           N      5.258
ATOM   2098  CA  ASP A 279      13.456  22.973  31.518  1.00 17.45           C      4.882
ATOM   2099  C   ASP A 279      12.043  23.270  31.036  1.00 15.74           C      4.639
ATOM   2100  O   ASP A 279      11.205  23.715  31.813  1.00 15.79           O      4.784
ATOM   2101  CB  ASP A 279      14.394  24.137  31.235  1.00 15.30           C      4.646
ATOM   2102  CG  ASP A 279      15.744  23.913  31.852  1.00 15.07           C      5.172
ATOM   2103  OD1 ASP A 279      15.803  23.844  33.102  1.00  9.75           O      4.368
ATOM   2127  CA  THR A 283       9.074  21.030  34.456  1.00 17.01           C      4.956
ATOM   2130  CB  THR A 283       9.548  22.495  34.395  1.00 19.38           C      4.740
ATOM   2131  OG1 THR A 283      10.939  22.536  34.044  1.00 17.68           O      5.247
ATOM   2132  CG2 THR A 283       9.335  23.171  35.733  1.00 11.33           C      5.195
ATOM   2149  CG2 VAL A 286       8.666  18.661  37.081  1.00 22.44           C      4.798
ATOM   2324  C   LEU A 310       6.186  34.394  36.680  1.00 18.41           C      5.259
ATOM   2325  O   LEU A 310       6.938  33.502  37.074  1.00 15.82           O      5.104
ATOM   2327  CG  LEU A 310       6.542  35.877  39.278  1.00 20.60           C      5.092
ATOM   2328  CD1 LEU A 310       6.009  37.296  39.149  1.00 18.57           C      4.428
ATOM   2329  CD2 LEU A 310       7.128  35.651  40.661  1.00 19.92           C      5.238
ATOM   2330  N   GLY A 311       6.312  34.988  35.497  1.00 19.86           N      5.278
ATOM   2331  CA  GLY A 311       7.355  34.615  34.563  1.00 16.36           C      5.157
ATOM   2332  C   GLY A 311       6.605  34.091  33.356  1.00 19.88           C      4.293
ATOM   2333  O   GLY A 311       5.455  33.666  33.486  1.00 17.52           O      5.167
ATOM   2334  N   ALA A 312       7.235  34.111  32.189  1.00 17.74           N      5.066
ATOM   2335  CA  ALA A 312       6.578  33.655  30.975  1.00 17.05           C      4.728
ATOM   2336  C   ALA A 312       7.583  33.059  29.999  1.00 17.45           C      4.836
ATOM   2337  O   ALA A 312       7.447  33.216  28.779  1.00 13.88           O      5.102
ATOM   2338  CB  ALA A 312       5.845  34.828  30.324  1.00 16.17           C      5.264
ATOM   2339  N   GLY A 313       8.590  32.378  30.541  1.00 17.14           N      4.928
ATOM   2340  CA  GLY A 313       9.618  31.772  29.710  1.00 17.23           C      4.137
ATOM   2341  C   GLY A 313       9.529  30.260  29.537  1.00 18.42           C      4.684
ATOM   2342  O   GLY A 313       8.439  29.689  29.490  1.00 18.16           O      5.092
ATOM   2343  N   GLU A 314      10.687  29.613  29.446  1.00 17.42           N      4.167
ATOM   2344  CA  GLU A 314      10.769  28.169  29.258  1.00 14.40           C      5.212
ATOM   2345  C   GLU A 314       9.862  27.375  30.192  1.00 14.82           C      4.730
ATOM   2346  O   GLU A 314       8.976  26.650  29.735  1.00 14.74           O      5.081
ATOM   2347  CB  GLU A 314      12.223  27.720  29.416  1.00 12.79           C      4.965
ATOM   2348  CG  GLU A 314      13.156  28.371  28.405  1.00 16.87           C      4.716
ATOM   2349  CD  GLU A 314      14.621  28.034  28.631  1.00 18.61           C      4.996
ATOM   2350  OE1 GLU A 314      14.905  26.873  28.985  1.00 20.58           O      5.037
ATOM   2351  OE2 GLU A 314      15.486  28.925  28.451  1.00 14.31           O      4.687
ATOM   2352  N   ALA A 315      10.068  27.509  31.497  1.00 14.75           N      5.227
ATOM   2353  CA  ALA A 315       9.245  26.780  32.454  1.00 15.96           C      4.879
ATOM   2354  C   ALA A 315       7.764  27.146  32.363  1.00 18.75           C      4.757
ATOM   2356  CB  ALA A 315       9.750  27.021  33.871  1.00 15.77           C      4.489
ATOM   2357  N   ALA A 316       7.465  28.440  32.457  1.00 18.73           N      4.425
ATOM   2573  C   PHE A 344       4.511  38.317  34.211  1.00 19.57           C      4.922
ATOM   2574  O   PHE A 344       5.080  37.679  35.095  1.00 19.03           O      4.165
ATOM   2578  CD2 PHE A 344       3.899  40.588  36.414  1.00 23.14           C      4.833
ATOM   2580  CE2 PHE A 344       4.081  41.898  36.859  1.00 24.78           C      5.184
ATOM   2582  N   ASP A 345       5.179  38.971  33.263  1.00 16.75           N      4.991
ATOM   2583  CA  ASP A 345       6.637  38.918  33.230  1.00 17.26           C      4.907
ATOM   2584  C   ASP A 345       7.372  40.147  33.771  1.00 17.11           C      5.127
ATOM   2585  O   ASP A 345       6.814  40.914  34.549  1.00 17.80           O      5.100
ATOM   2586  CB  ASP A 345       7.122  38.560  31.810  1.00 14.41           C      4.771
ATOM   2587  CG  ASP A 345       6.967  39.694  30.812  1.00 17.29           C      4.833
ATOM   2588  OD1 ASP A 345       6.381  40.742  31.152  1.00 16.45           O      5.018
ATOM   2589  OD2 ASP A 345       7.442  39.533  29.665  1.00 17.18           O      4.662
ATOM   2590  N   LYS A 346       8.637  40.315  33.392  1.00 17.81           N      4.322
ATOM   2591  CA  LYS A 346       9.424  41.447  33.874  1.00 21.12           C      5.056
ATOM   2592  C   LYS A 346       8.973  42.779  33.276  1.00 24.81           C      5.250
ATOM   2594  CB  LYS A 346      10.897  41.224  33.584  1.00 14.62           C      4.476
ATOM   2595  CG  LYS A 346      11.284  41.564  32.190  1.00 17.61           C      4.673
ATOM   2596  CD  LYS A 346      12.770  41.819  32.119  1.00 23.05           C      5.200
ATOM   2597  CE  LYS A 346      13.483  40.701  31.382  1.00 26.25           C      4.603
ATOM   2598  NZ  LYS A 346      14.269  41.253  30.244  1.00 26.12           N      5.131
ATOM   2605  CD1 TYR A 347       9.263  42.464  29.237  1.00 31.65           C      5.248
ATOM   2607  CE1 TYR A 347      10.569  42.305  28.793  1.00 31.55           C      5.183
ATOM   2727  NE2 GLN A 362       6.642  35.683  27.005  1.00 22.48           N      5.016
ATOM   2949  CA  VAL A 392       8.902  30.736  37.517  1.00 17.80           C      4.846
ATOM   2950  C   VAL A 392       9.733  31.871  36.860  1.00 19.32           C      5.061
ATOM   2951  O   VAL A 392      10.107  31.825  35.682  1.00 14.11           O      4.622
ATOM   2952  CB  VAL A 392       8.113  29.858  36.473  1.00 19.32           C      5.240
ATOM   2953  CG1 VAL A 392       8.467  30.194  35.042  1.00 20.53           C      5.226
ATOM   2954  CG2 VAL A 392       8.378  28.397  36.751  1.00 22.40           C      5.194
ATOM   2955  N   ALA A 393      10.048  32.885  37.665  1.00 20.62           N      5.192
ATOM   2956  CA  ALA A 393      10.810  34.039  37.192  1.00 21.40           C      4.578
ATOM   2957  C   ALA A 393      12.322  33.977  37.497  1.00 22.70           C      4.688
ATOM   2958  O   ALA A 393      13.130  34.535  36.756  1.00 25.07           O      4.138
ATOM   2959  CB  ALA A 393      10.208  35.325  37.786  1.00 13.37           C      5.069
ATOM   2960  N   GLY A 394      12.695  33.304  38.583  1.00 20.31           N      4.359
ATOM   2961  CA  GLY A 394      14.097  33.222  38.953  1.00 19.75           C      4.676
ATOM   2962  C   GLY A 394      14.631  34.593  39.325  1.00 18.62           C      4.422
ATOM   2963  O   GLY A 394      15.790  34.920  39.070  1.00 15.03           O      4.710
ATOM   2964  N   ALA A 395      13.772  35.391  39.951  1.00 19.15           N      5.264
ATOM   2965  CA  ALA A 395      14.121  36.753  40.332  1.00 21.41           C      4.951
ATOM   2968  CB  ALA A 395      13.177  37.736  39.628  1.00 18.51           C      5.255
ATOM   2988  CB  LEU A 398       8.442  38.010  42.673  1.00 21.02           C      5.296
ATOM   2989  CG  LEU A 398       9.613  38.487  41.785  1.00 19.22           C      4.566
ATOM   2990  CD1 LEU A 398       9.211  39.743  41.058  1.00 22.67           C      5.013
ATOM   2991  CD2 LEU A 398      10.866  38.751  42.587  1.00 20.45           C      5.150
ATOM   3150  CA  LEU A 419       9.580  27.060  41.645  1.00 17.92           C      5.104
ATOM   3151  C   LEU A 419      10.963  27.516  41.197  1.00 19.07           C      4.914
ATOM   3152  O   LEU A 419      11.756  26.693  40.741  1.00 16.64           O      4.588
ATOM   3153  CB  LEU A 419       8.891  26.358  40.473  1.00 18.77           C      4.688
ATOM   3154  CG  LEU A 419       7.499  25.783  40.768  1.00 16.83           C      4.854
ATOM   3155  CD1 LEU A 419       6.987  25.055  39.531  1.00 16.36           C      5.002
ATOM   3156  CD2 LEU A 419       7.552  24.844  41.966  1.00 15.71           C      4.845
ATOM   3157  N   SER A 420      11.275  28.801  41.320  1.00 19.37           N      5.266
ATOM   3158  CA  SER A 420      12.587  29.275  40.892  1.00 15.74           C      4.397
ATOM   3159  C   SER A 420      13.728  28.686  41.736  1.00 18.26           C      5.137
ATOM   3161  CB  SER A 420      12.619  30.804  40.927  1.00 16.25           C      4.430
ATOM   3162  OG  SER A 420      11.672  31.338  40.011  1.00 10.73           O      5.085
ATOM   3163  N   ASN A 421      14.861  28.424  41.080  1.00 17.39           N      4.988
ATOM   3164  CA  ASN A 421      16.049  27.849  41.726  1.00 15.44           C      5.288
ATOM   3165  C   ASN A 421      17.293  28.684  41.425  1.00 16.73           C      5.242
ATOM   3166  O   ASN A 421      17.392  29.289  40.351  1.00 19.96           O      4.317
ATOM   3167  CB  ASN A 421      16.325  26.429  41.202  1.00 15.68           C      5.065
ATOM   3168  CG  ASN A 421      15.226  25.439  41.545  1.00 13.78           C      5.295
ATOM   3169  OD1 ASN A 421      14.770  25.356  42.687  1.00 15.28           O      5.120
ATOM   3170  ND2 ASN A 421      14.807  24.672  40.551  1.00 14.57           N      4.992
ATOM   3171  N   PRO A 422      18.265  28.720  42.358  1.00 15.59           N      4.986
ATOM   3194  CB  GLN A 425      16.475  32.516  42.394  1.00 17.94           C      4.903
ATOM   3348  N   GLY A 446      10.771  24.614  44.254  1.00 17.72           N      4.563
ATOM   3349  CA  GLY A 446      11.732  24.001  43.355  1.00 15.19           C      4.741
ATOM   3350  C   GLY A 446      12.953  23.530  44.124  1.00 16.99           C      4.379
ATOM   3351  O   GLY A 446      13.585  22.536  43.761  1.00 15.74           O      4.400
ATOM   3488  C   GLY A 465       9.513  20.771  41.621  1.00 21.26           C      4.526
ATOM   3489  O   GLY A 465       9.715  21.894  41.132  1.00 20.84           O      5.033
ATOM   3490  N   ASN A 466      10.334  19.735  41.431  1.00 18.84           N      4.679
ATOM   3491  CA  ASN A 466      11.554  19.830  40.627  1.00 17.65           C      3.852
ATOM   3492  C   ASN A 466      11.531  18.748  39.556  1.00 16.63           C      4.495
ATOM   3493  O   ASN A 466      10.991  17.668  39.787  1.00 14.95           O      4.579
ATOM   3494  CB  ASN A 466      12.791  19.662  41.513  1.00 17.46           C      4.526
ATOM   3495  CG  ASN A 466      14.082  19.995  40.776  1.00 24.33           C      4.276
ATOM   3496  OD1 ASN A 466      14.469  19.299  39.837  1.00 21.09           O      4.675
ATOM   3497  ND2 ASN A 466      14.749  21.065  41.195  1.00 23.85           N      5.162
ATOM   3498  N   ASN A 467      12.119  19.024  38.393  1.00 14.01           N      5.179
ATOM   3499  CA  ASN A 467      12.092  18.053  37.307  1.00 17.96           C      5.268
ATOM   3502  CB  ASN A 467      12.545  18.699  35.977  1.00 15.96           C      5.229
ATOM   3503  CG  ASN A 467      13.868  19.454  36.085  1.00 22.48           C      5.094
ATOM   3504  OD1 ASN A 467      14.763  19.076  36.843  1.00 26.73           O      5.226
ATOM   3505  ND2 ASN A 467      13.997  20.529  35.306  1.00 15.12           N      4.522
ATOM   3573  CD1 LEU A 476      16.525   2.886  32.690  1.00 15.63           C      5.052
ATOM   3588  CA  ILE A 479      16.329   4.334  26.276  1.00 21.78           C      5.244
ATOM   3589  C   ILE A 479      16.012   2.846  26.085  1.00 21.70           C      4.714
ATOM   3590  O   ILE A 479      16.343   2.260  25.051  1.00 21.42           O      4.678
ATOM   3591  CB  ILE A 479      17.442   4.511  27.345  1.00 19.11           C      5.197
ATOM   3592  CG1 ILE A 479      18.140   5.854  27.126  1.00 19.82           C      5.235
ATOM   3593  CG2 ILE A 479      18.453   3.381  27.268  1.00 19.11           C      5.029
ATOM   3594  CD1 ILE A 479      18.626   6.514  28.407  1.00 22.79           C      5.100
ATOM   3595  N   LEU A 480      15.362   2.247  27.082  1.00 20.34           N      4.986
ATOM   3596  CA  LEU A 480      15.015   0.827  27.027  1.00 20.73           C      4.965
ATOM   3597  C   LEU A 480      14.157   0.453  25.814  1.00 20.64           C      5.134
ATOM   3598  O   LEU A 480      14.385  -0.589  25.204  1.00 20.76           O      4.352
ATOM   3599  CB  LEU A 480      14.290   0.398  28.317  1.00 15.26           C      4.733
ATOM   3600  CG  LEU A 480      15.027   0.538  29.657  1.00 11.62           C      4.948
ATOM   3602  CD2 LEU A 480      16.411  -0.056  29.547  1.00 15.19           C      4.906
ATOM   3614  CG  ASN A 482      16.107   0.242  21.333  1.00 24.55           C      4.569
ATOM   3615  OD1 ASN A 482      16.135  -0.973  21.168  1.00 28.41           O      4.167
ATOM   3616  ND2 ASN A 482      17.073   0.895  21.964  1.00 30.53           N      4.333
ATOM   4085  CB  ARG A 542      13.043  -2.419  22.690  1.00 20.53           C      4.957
ATOM   4086  CG  ARG A 542      14.036  -3.371  23.288  1.00 18.11           C      4.859
ATOM   4087  CD  ARG A 542      13.378  -4.681  23.654  1.00 13.01           C      5.062
ATOM   4088  NE  ARG A 542      14.335  -5.554  24.315  1.00 21.84           N      4.002
ATOM   4089  CZ  ARG A 542      14.097  -6.817  24.642  1.00 22.97           C      4.535
ATOM   4090  NH1 ARG A 542      12.919  -7.366  24.370  1.00 22.79           N      4.949
ATOM   4091  NH2 ARG A 542      15.040  -7.530  25.238  1.00 18.76           N      4.075
ATOM   4173  CD1 TYR A 552      12.625  -5.697  29.032  1.00 17.81           C      4.942
ATOM   4175  CE1 TYR A 552      13.428  -5.161  28.030  1.00 20.62           C      5.077
ATOM   4177  CZ  TYR A 552      13.211  -3.868  27.596  1.00 19.15           C      5.162
ATOM   4178  OH  TYR A 552      13.982  -3.344  26.589  1.00 19.52           O      4.299
ATOM   4205  CA  ARG A 556      17.959  -3.885  33.492  1.00 21.25           C      4.771
ATOM   4206  C   ARG A 556      18.509  -2.661  34.202  1.00 19.58           C      4.594
ATOM   4207  O   ARG A 556      19.207  -1.864  33.591  1.00 23.84           O      4.840
ATOM   4208  CB  ARG A 556      17.659  -3.522  32.046  1.00 19.86           C      4.357
ATOM   4209  CG  ARG A 556      16.557  -4.348  31.461  1.00 22.97           C      5.019
ATOM   4210  CD  ARG A 556      16.443  -4.122  29.983  1.00 24.27           C      4.504
ATOM   4211  NE  ARG A 556      16.591  -5.364  29.240  1.00 29.79           N      3.764
ATOM   4212  CZ  ARG A 556      15.941  -6.489  29.520  1.00 30.73           C      4.587
ATOM   4213  NH1 ARG A 556      15.085  -6.542  30.537  1.00 25.03           N      4.508
ATOM   4214  NH2 ARG A 556      16.145  -7.563  28.767  1.00 32.04           N      4.483
ATOM   4215  N   THR A 557      18.224  -2.510  35.484  1.00 19.32           N      4.724
ATOM   4216  CA  THR A 557      18.739  -1.362  36.210  1.00 20.16           C      4.498
ATOM   4217  C   THR A 557      20.148  -1.618  36.730  1.00 18.85           C      4.668
ATOM   4222  N   TRP A 558      21.018  -0.628  36.591  1.00 19.11           N      4.237
ATOM   4223  CA  TRP A 558      22.396  -0.734  37.055  1.00 17.41           C      5.004
ATOM   4226  CB  TRP A 558      23.211   0.428  36.477  1.00 18.98           C      4.777
ATOM  14118  NH2 ARG D3144      28.353  -9.552  26.180  1.00 46.36           N      4.738
ATOM  14883  O   THR D3243      22.831  -9.380  21.354  1.00 20.76           O      4.298
ATOM  14888  CA  ASP D3244      23.559 -10.384  23.816  1.00 21.37           C      5.071
ATOM  14889  C   ASP D3244      24.643  -9.307  23.783  1.00 23.79           C      5.251
ATOM  14890  O   ASP D3244      24.459  -8.214  24.316  1.00 26.29           O      4.803
ATOM  14892  CG  ASP D3244      22.604 -12.000  25.517  1.00 26.86           C      5.288
ATOM  14893  OD1 ASP D3244      21.491 -11.608  25.121  1.00 35.48           O      4.710
ATOM  14895  N   ARG D3245      25.772  -9.623  23.151  1.00 21.43           N      5.251
ATOM  14896  CA  ARG D3245      26.892  -8.692  23.065  1.00 20.82           C      5.206
ATOM  14897  C   ARG D3245      26.873  -7.765  21.848  1.00 21.93           C      4.455
ATOM  14898  O   ARG D3245      27.288  -6.611  21.951  1.00 22.96           O      4.171
ATOM  14906  N   TYR D3246      26.393  -8.245  20.706  1.00 19.63           N      4.663
ATOM  14907  CA  TYR D3246      26.416  -7.409  19.510  1.00 18.76           C      4.656
ATOM  14908  C   TYR D3246      25.071  -6.900  18.980  1.00 21.48           C      4.043
ATOM  14909  O   TYR D3246      25.043  -6.008  18.132  1.00 23.28           O      4.407
ATOM  14918  N   GLY D3247      23.964  -7.438  19.481  1.00 20.72           N      4.933
ATOM  14919  CA  GLY D3247      22.664  -6.976  19.015  1.00 20.23           C      4.859
ATOM  14920  C   GLY D3247      21.840  -8.084  18.394  1.00 19.97           C      5.187
ATOM  14922  N   ARG D3248      20.527  -8.027  18.575  1.00 20.63           N      5.283
