# Supplementary material for: A mathematical representation of protein binding sites using structural dispersion of atoms from principal axes for classification of binding ligands
Source: PLoS One. 2021 Apr 8;16(4):e0244905. doi: 10.1371/journal.pone.0244905 (PMC8031081; doi:10.1371/journal.pone.0244905)
Supplement: S2 Data — (ZIP) [file pone.0244905.s007.zip › pdbligand5_3_965/1E3Z.lig.GLC.pdb]

ATOM     96  CE3 TRP A  11      28.445  34.904  26.422  1.00  8.76           C      5.156
ATOM     97  CZ2 TRP A  11      30.801  36.151  27.408  1.00  8.91           C      4.708
ATOM     98  CZ3 TRP A  11      28.811  34.796  27.765  1.00 10.25           C      3.881
ATOM     99  CH2 TRP A  11      29.988  35.412  28.238  1.00  9.99           C      3.598
ATOM    397  CD1 LEU A  47      34.750  42.108  37.235  1.00 12.24           C      4.957
ATOM    425  CG  ASP A  51      29.969  40.861  33.098  1.00 10.98           C      5.160
ATOM    426  OD1 ASP A  51      31.103  40.385  32.998  1.00 12.68           O      4.322
ATOM    427  OD2 ASP A  51      29.007  40.192  33.488  1.00 11.43           O      5.171
ATOM    440  N   TYR A  54      27.185  37.494  33.605  1.00  6.75           N      5.264
ATOM    441  CA  TYR A  54      27.690  36.287  34.242  1.00  6.84           C      5.218
ATOM    442  C   TYR A  54      28.860  36.607  35.170  1.00  6.17           C      4.984
ATOM    443  O   TYR A  54      29.367  35.677  35.805  1.00  6.96           O      4.666
ATOM    444  CB  TYR A  54      28.001  35.167  33.220  1.00  5.98           C      4.125
ATOM    445  CG  TYR A  54      26.707  34.731  32.514  1.00  7.04           C      4.473
ATOM    446  CD1 TYR A  54      25.726  33.992  33.164  1.00  6.47           C      5.299
ATOM    447  CD2 TYR A  54      26.472  35.124  31.209  1.00  7.80           C      4.528
ATOM    452  N   GLY A  55      29.194  37.886  35.321  1.00  5.01           N      4.480
ATOM    453  CA  GLY A  55      30.141  38.282  36.410  1.00  4.80           C      4.890
ATOM    843  O   LYS A 104      32.481  37.118  42.733  1.00  7.16           O      4.853
ATOM    850  CA  ALA A 105      32.440  39.297  40.985  1.00  6.06           C      4.776
ATOM    851  C   ALA A 105      32.545  40.812  41.219  1.00  6.29           C      5.158
ATOM    853  CB  ALA A 105      32.257  39.158  39.451  1.00  7.25           C      5.294
ATOM    854  N   GLY A 106      33.763  41.350  41.173  1.00  6.39           N      5.031
ATOM    855  CA  GLY A 106      33.910  42.800  41.260  1.00  7.03           C      4.500
ATOM    856  C   GLY A 106      33.837  43.381  42.649  1.00  7.55           C      5.202
ATOM    857  O   GLY A 106      33.312  44.496  42.861  1.00  6.41           O      5.105
ATOM    858  N   ALA A 107      34.365  42.673  43.647  1.00  8.40           N      4.912
ATOM    859  CA  ALA A 107      34.332  43.196  45.009  1.00  6.41           C      4.617
ATOM    860  C   ALA A 107      34.920  44.613  45.070  1.00  8.17           C      5.233
ATOM    861  O   ALA A 107      35.835  44.974  44.321  1.00  8.32           O      4.813
ATOM    862  CB  ALA A 107      35.126  42.288  45.943  1.00  5.12           C      4.634
ATOM   1082  CA  TRP A 136      38.447  40.215  46.393  1.00  7.55           C      5.257
ATOM   1083  C   TRP A 136      37.102  39.737  46.906  1.00  7.43           C      5.206
ATOM   1084  O   TRP A 136      36.302  39.097  46.187  1.00  6.13           O      5.248
ATOM   1085  CB  TRP A 136      38.437  40.489  44.890  1.00  8.83           C      5.140
ATOM   1086  CG  TRP A 136      39.655  41.242  44.416  1.00  8.84           C      5.047
ATOM   1087  CD1 TRP A 136      40.811  40.717  43.909  1.00 10.27           C      4.610
ATOM   1088  CD2 TRP A 136      39.831  42.668  44.425  1.00 10.12           C      5.120
ATOM   1089  NE1 TRP A 136      41.705  41.727  43.613  1.00 10.98           N      5.036
ATOM   1090  CE2 TRP A 136      41.110  42.940  43.909  1.00 11.01           C      5.280
ATOM   1091  CE3 TRP A 136      39.017  43.739  44.824  1.00 10.31           C      4.897
ATOM   1092  CZ2 TRP A 136      41.615  44.233  43.782  1.00 12.31           C      5.134
ATOM   1093  CZ3 TRP A 136      39.517  45.028  44.671  1.00 11.09           C      5.194
ATOM   1094  CH2 TRP A 136      40.795  45.278  44.148  1.00 12.10           C      5.296
ATOM   1324  OD1 ASP A 162      39.757  33.503  40.533  1.00 10.23           O      5.007
ATOM   1330  CB  TRP A 163      42.658  36.233  41.845  1.00 11.36           C      4.431
ATOM   1331  CG  TRP A 163      43.610  37.379  41.581  1.00 13.33           C      4.748
ATOM   1332  CD1 TRP A 163      43.560  38.645  42.086  1.00 14.19           C      4.751
ATOM   1333  CD2 TRP A 163      44.712  37.346  40.679  1.00 13.98           C      4.961
ATOM   1334  NE1 TRP A 163      44.590  39.392  41.574  1.00 15.31           N      5.290
ATOM   1335  CE2 TRP A 163      45.317  38.613  40.709  1.00 15.13           C      5.118
ATOM   1337  CZ2 TRP A 163      46.438  38.936  39.933  1.00 16.16           C      5.177
ATOM   1355  OE1 GLU A 165      44.427  41.942  42.680  1.00 15.68           O      4.456
ATOM   1558  CG AGLU A 189      32.395  16.117  36.294  0.50 11.07           C      5.284
ATOM   1559  CD AGLU A 189      31.800  17.262  35.471  0.50 11.97           C      5.138
ATOM   1560  OE1AGLU A 189      32.367  17.566  34.403  0.50 11.89           O      5.277
ATOM   1561  OE2AGLU A 189      30.817  17.860  35.935  0.50 11.46           O      4.347
ATOM   1562  CG BGLU A 189      33.981  16.529  35.786  0.50 13.83           C      4.850
ATOM   1563  CD BGLU A 189      33.138  17.264  34.749  0.50 15.45           C      4.512
ATOM   1564  OE1BGLU A 189      31.928  16.979  34.623  0.50 16.14           O      4.820
ATOM   1565  OE2BGLU A 189      33.771  18.119  34.084  0.50 15.58           O      4.458
ATOM   1593  CD2 TYR A 193      32.988  20.432  37.400  1.00  8.13           C      5.118
ATOM   1595  CE2 TYR A 193      33.516  20.965  36.227  1.00  8.84           C      4.148
ATOM   1596  CZ  TYR A 193      34.276  22.098  36.280  1.00  8.78           C      4.501
ATOM   1597  OH  TYR A 193      34.773  22.671  35.134  1.00 10.17           O      4.774
ATOM   1624  CD1 LEU A 196      33.313  26.676  36.167  1.00  7.31           C      5.293
ATOM   1631  CG  MET A 197      33.323  31.827  37.441  1.00  5.33           C      5.285
ATOM   1632  SD  MET A 197      32.854  32.516  35.786  1.00  6.92           S      5.126
ATOM   1633  CE  MET A 197      33.108  31.025  34.819  1.00  8.23           C      5.239
ATOM   1634  N   TYR A 198      35.638  33.374  39.949  1.00  4.19           N      5.191
ATOM   1635  CA  TYR A 198      35.344  34.506  40.845  1.00  5.85           C      4.059
ATOM   1636  C   TYR A 198      35.304  34.074  42.309  1.00  6.11           C      4.505
ATOM   1637  O   TYR A 198      36.091  33.207  42.699  1.00  7.11           O      5.176
ATOM   1638  CB  TYR A 198      34.093  35.232  40.351  1.00  5.61           C      4.290
ATOM   1639  CG  TYR A 198      34.224  36.053  39.076  1.00  5.94           C      4.241
ATOM   1640  CD1 TYR A 198      35.064  37.142  39.087  1.00  6.77           C      4.483
ATOM   1641  CD2 TYR A 198      33.501  35.798  37.912  1.00  7.31           C      5.026
ATOM   1642  CE1 TYR A 198      35.234  37.964  37.979  1.00  8.66           C      4.579
ATOM   1643  CE2 TYR A 198      33.640  36.591  36.770  1.00  7.26           C      4.231
ATOM   1644  CZ  TYR A 198      34.495  37.663  36.812  1.00  8.78           C      5.109
ATOM   1645  OH  TYR A 198      34.657  38.530  35.757  1.00  8.18           O      5.055
ATOM   1646  N   ALA A 199      34.511  34.688  43.176  1.00  6.82           N      4.617
ATOM   1933  CG  LYS A 234      27.210  20.465  36.259  1.00 16.48           C      5.130
ATOM   1934  CD  LYS A 234      28.341  20.577  35.225  1.00 16.01           C      4.924
ATOM   1935  CE  LYS A 234      29.389  19.495  35.353  1.00 17.98           C      5.134
ATOM   1936  NZ  LYS A 234      30.184  19.338  34.076  1.00 12.71           N      5.247
ATOM   1945  CE1 HIS A 235      31.029  23.522  37.367  1.00  8.38           C      4.390
ATOM   1946  NE2 HIS A 235      30.115  24.192  36.680  1.00  8.36           N      4.242
ATOM   2179  CA  TRP A 263      26.375  20.989  31.464  1.00  8.29           C      5.220
ATOM   2180  C   TRP A 263      27.171  19.695  31.498  1.00  9.29           C      5.269
ATOM   2181  O   TRP A 263      28.320  19.673  31.921  1.00  9.96           O      4.940
ATOM   2182  CB  TRP A 263      27.244  22.186  31.010  1.00  8.91           C      4.807
ATOM   2183  CG  TRP A 263      27.636  21.983  29.560  1.00 10.55           C      4.981
ATOM   2184  CD1 TRP A 263      28.721  21.339  29.049  1.00 10.31           C      4.459
ATOM   2186  NE1 TRP A 263      28.671  21.346  27.656  1.00 10.91           N      4.580
ATOM   2193  CA  GLN A 264      27.281  17.335  30.940  1.00 10.96           C      4.684
ATOM   2197  CG  GLN A 264      28.150  15.488  32.424  1.00 20.14           C      5.142
ATOM   2200  NE2 GLN A 264      29.463  16.449  34.194  1.00 24.99           N      4.796
ATOM   2201  N   ASN A 265      27.507  15.880  29.016  1.00  9.54           N      4.660
ATOM   2202  CA  ASN A 265      26.981  15.016  27.943  1.00 12.03           C      5.093
ATOM   2205  CB  ASN A 265      27.915  15.154  26.739  1.00 12.87           C      4.178
ATOM   2206  CG  ASN A 265      27.424  14.384  25.531  1.00 14.96           C      5.211
ATOM   2208  ND2 ASN A 265      28.342  14.076  24.623  1.00 15.96           N      5.046
ATOM   2416  CE1 PHE A 290      29.062  18.961  22.665  1.00 12.56           C      5.186
ATOM   2418  CZ  PHE A 290      28.751  19.320  23.969  1.00 12.09           C      4.738
ATOM   2704  CG  ASP A 328      27.698  29.086  27.495  1.00  5.90           C      4.491
ATOM   2705  OD1 ASP A 328      28.124  30.254  27.600  1.00  6.37           O      4.665
ATOM   2706  OD2 ASP A 328      27.185  28.470  28.452  1.00  5.86           O      4.994
ATOM   2741  OE1 GLN A 333      31.533  33.315  24.938  1.00 11.24           O      4.945
ATOM   2743  N   SER A 334      32.719  29.579  24.910  1.00  8.17           N      4.743
ATOM   2744  CA  SER A 334      33.324  28.575  25.778  1.00  9.60           C      4.728
ATOM   2745  C   SER A 334      32.975  27.116  25.559  1.00  9.94           C      5.100
ATOM   2746  O   SER A 334      33.751  26.233  25.965  1.00 10.75           O      4.660
ATOM   2747  CB  SER A 334      32.983  28.934  27.252  1.00  9.42           C      4.579
ATOM   2748  OG  SER A 334      33.549  30.231  27.457  1.00 11.65           O      5.280
ATOM   2750  CA  LEU A 335      31.351  25.453  24.833  1.00  8.52           C      4.667
ATOM   2753  CB  LEU A 335      30.063  25.189  25.645  1.00  8.99           C      5.265
ATOM   2754  CG  LEU A 335      30.174  25.412  27.163  1.00  9.55           C      5.008
ATOM   2755  CD1 LEU A 335      28.788  25.351  27.796  1.00  8.12           C      4.862
ATOM   2756  CD2 LEU A 335      31.103  24.426  27.845  1.00 10.03           C      5.215
