# Supplementary material for: A mathematical representation of protein binding sites using structural dispersion of atoms from principal axes for classification of binding ligands
Source: PLoS One. 2021 Apr 8;16(4):e0244905. doi: 10.1371/journal.pone.0244905 (PMC8031081; doi:10.1371/journal.pone.0244905)
Supplement: S2 Data — (ZIP) [file pone.0244905.s007.zip › pdbligand5_3_965/1E9G.lig.PO4.pdb]

ATOM    801  OE1 GLU A  48      45.972 -23.529 -38.433  1.00  9.46           O      5.162
ATOM    933  CG  LYS A  56      47.072 -24.580 -46.166  1.00 11.44           C      5.176
ATOM    934  CD  LYS A  56      46.582 -23.762 -45.000  1.00 12.17           C      4.992
ATOM    935  CE  LYS A  56      47.704 -22.911 -44.416  1.00 18.11           C      4.369
ATOM    936  NZ  LYS A  56      47.256 -22.094 -43.259  1.00 21.77           N      4.627
ATOM    941  HG2 LYS A  56      47.803 -25.162 -45.838  1.00 13.73           H      5.147
ATOM    942  HG3 LYS A  56      47.469 -23.957 -46.824  1.00 13.73           H      5.163
ATOM    943  HD2 LYS A  56      45.844 -23.174 -45.298  1.00 14.60           H      4.410
ATOM    945  HE2 LYS A  56      48.443 -23.504 -44.127  1.00 21.73           H      4.653
ATOM    946  HE3 LYS A  56      48.055 -22.310 -45.120  1.00 21.73           H      3.493
ATOM    947  HZ1 LYS A  56      46.918 -22.641 -42.614  1.00 32.66           H      5.021
ATOM    948  HZ2 LYS A  56      47.963 -21.631 -42.923  1.00 32.66           H      4.225
ATOM    949  HZ3 LYS A  56      46.613 -21.511 -43.530  1.00 32.66           H      4.610
ATOM    974  CG AGLU A  58      44.201 -21.903 -43.054  0.55 10.23           C      4.919
ATOM    975  CD AGLU A  58      44.643 -20.620 -43.730  0.55  8.76           C      4.474
ATOM    976  OE1AGLU A  58      43.781 -19.716 -43.839  0.55 10.62           O      5.102
ATOM    977  OE2AGLU A  58      45.827 -20.528 -44.116  0.55  9.29           O      4.654
ATOM    982  HG2AGLU A  58      44.936 -22.221 -42.472  0.55 12.28           H      5.298
ATOM    990  CD BGLU A  58      43.203 -20.497 -43.738  0.45  9.28           C      5.178
ATOM    991  OE1BGLU A  58      44.327 -20.733 -44.238  0.45 14.88           O      4.569
ATOM    995  HB2BGLU A  58      43.698 -21.545 -41.163  0.45 11.42           H      5.218
ATOM    996  HB3BGLU A  58      44.149 -22.651 -42.235  0.45 11.42           H      5.208
ATOM   1207  OD2 ASP A  71      44.873 -20.590 -47.836  1.00 13.02           O      4.220
ATOM   1233  CE  LYS A  73      47.050 -19.254 -51.454  1.00 23.36           C      5.231
ATOM   1234  NZ  LYS A  73      47.238 -17.857 -51.000  1.00 26.74           N      4.961
ATOM   1243  HE2 LYS A  73      46.687 -19.805 -50.715  1.00 28.03           H      4.976
ATOM   1244  HE3 LYS A  73      47.918 -19.639 -51.734  1.00 28.03           H      4.989
ATOM   1245  HZ1 LYS A  73      46.429 -17.492 -50.797  1.00 40.10           H      5.148
ATOM   1246  HZ2 LYS A  73      47.768 -17.847 -50.261  1.00 40.10           H      5.093
ATOM   1343  NE  ARG A  78      47.892 -22.771 -49.646  1.00 16.40           N      4.853
ATOM   1344  CZ  ARG A  78      48.398 -21.908 -48.787  1.00 13.63           C      4.005
ATOM   1345  NH1 ARG A  78      47.602 -21.200 -47.985  1.00 12.85           N      3.527
ATOM   1346  NH2 ARG A  78      49.715 -21.847 -48.729  1.00 21.49           N      3.609
ATOM   1354  HD3 ARG A  78      46.026 -22.979 -48.944  1.00 16.47           H      5.154
ATOM   1355  HE  ARG A  78      48.440 -23.265 -50.125  1.00 19.69           H      5.221
ATOM   1356 HH11 ARG A  78      46.729 -21.306 -48.026  1.00 15.42           H      4.227
ATOM   1357 HH12 ARG A  78      47.949 -20.626 -47.415  1.00 15.42           H      2.712
ATOM   1358 HH21 ARG A  78      50.203 -22.365 -49.247  1.00 25.79           H      4.337
ATOM   1359 HH22 ARG A  78      50.106 -21.288 -48.173  1.00 25.79           H      2.819
ATOM   1530  OH  TYR A  89      50.218 -25.404 -44.309  1.00 11.90           O      4.714
ATOM   1538  HE2 TYR A  89      51.583 -25.839 -42.143  1.00 11.85           H      5.234
ATOM   1539  HH  TYR A  89      50.463 -24.774 -43.811  1.00 17.85           H      4.267
ATOM   1597  CD2 TYR A  93      49.478 -24.932 -39.496  1.00  7.72           C      4.761
ATOM   1598  CE1 TYR A  93      52.018 -23.899 -39.254  1.00  8.51           C      5.124
ATOM   1599  CE2 TYR A  93      49.704 -23.588 -39.793  1.00  7.65           C      4.478
ATOM   1600  CZ  TYR A  93      50.974 -23.097 -39.660  1.00  8.23           C      4.360
ATOM   1601  OH  TYR A  93      51.240 -21.761 -39.939  1.00 10.01           O      5.278
ATOM   1607  HD2 TYR A  93      48.597 -25.277 -39.578  1.00  9.26           H      5.120
ATOM   1608  HE1 TYR A  93      52.898 -23.549 -39.178  1.00 10.22           H      5.069
ATOM   1609  HE2 TYR A  93      48.993 -23.027 -40.080  1.00  9.18           H      3.897
ATOM   1610  HH  TYR A  93      50.531 -21.377 -40.175  1.00 15.02           H      4.814
ATOM   1919  CG AASP A 115      50.133 -14.122 -40.803  0.57  8.33           C      4.652
ATOM   1920  OD1AASP A 115      49.787 -13.782 -39.645  0.57  9.64           O      4.736
ATOM   1921  OD2AASP A 115      50.253 -15.320 -41.201  0.57  8.78           O      4.923
ATOM   1931  CG BASP A 115      50.016 -14.129 -40.731  0.43  8.35           C      4.676
ATOM   1932  OD1BASP A 115      49.659 -13.734 -39.596  0.43 11.46           O      4.753
ATOM   1933  OD2BASP A 115      49.884 -15.313 -41.139  0.43  7.56           O      5.002
ATOM   1936  HB2BASP A 115      50.507 -13.451 -42.618  0.43 10.12           H      5.212
ATOM   1967  CA AASP A 117      45.959 -14.214 -38.277  0.57 10.15           C      5.172
ATOM   1970  CB AASP A 117      46.390 -15.424 -39.085  0.57  9.56           C      5.206
ATOM   1971  CG AASP A 117      45.466 -15.898 -40.177  0.57  9.20           C      5.109
ATOM   1972  OD1AASP A 117      44.236 -15.837 -39.998  0.57  7.84           O      4.731
ATOM   1973  OD2AASP A 117      46.005 -16.346 -41.216  0.57 13.75           O      5.035
ATOM   1976  HB2AASP A 117      47.267 -15.220 -39.496  0.57 11.47           H      5.289
ATOM   1977  HB3AASP A 117      46.529 -16.177 -38.457  0.57 11.47           H      4.974
ATOM   1979  CA BASP A 117      45.955 -14.295 -38.450  0.43  9.40           C      5.034
ATOM   1982  CB BASP A 117      46.607 -15.313 -39.364  0.43  9.07           C      5.057
ATOM   1983  CG BASP A 117      46.042 -15.582 -40.730  0.43  9.37           C      4.777
ATOM   1984  OD1BASP A 117      45.108 -14.873 -41.162  0.43 14.44           O      4.615
ATOM   1985  OD2BASP A 117      46.527 -16.503 -41.434  0.43 12.46           O      4.525
ATOM   1988  HB2BASP A 117      47.550 -15.035 -39.486  0.43 10.88           H      5.297
ATOM   1989  HB3BASP A 117      46.623 -16.175 -38.878  0.43 10.88           H      5.229
ATOM   1993  O  APRO A 118      48.158 -16.938 -36.150  0.57  8.65           O      4.670
ATOM   2002  HD2APRO A 118      44.663 -16.716 -37.397  0.57 10.96           H      5.094
ATOM   2007  O  BPRO A 118      48.175 -16.607 -36.241  0.43  8.09           O      4.682
ATOM   2016  HD2BPRO A 118      44.566 -16.763 -37.227  0.43 10.48           H      5.260
ATOM   2041  CB  ASP A 120      51.590 -20.083 -36.933  1.00  7.78           C      5.286
ATOM   2042  CG  ASP A 120      50.732 -19.353 -37.932  1.00  7.04           C      4.333
ATOM   2043  OD1 ASP A 120      49.478 -19.483 -37.816  1.00  8.47           O      4.292
ATOM   2044  OD2 ASP A 120      51.305 -18.705 -38.854  1.00  8.39           O      3.807
ATOM   2046  HA  ASP A 120      50.038 -20.491 -35.610  1.00  9.79           H      5.204
ATOM   2047  HB2 ASP A 120      52.475 -19.643 -36.881  1.00  9.33           H      5.060
ATOM   2048  HB3 ASP A 120      51.730 -21.013 -37.243  1.00  9.33           H      4.326
ATOM   2489  CB  ASP A 147      55.061 -16.202 -44.484  1.00  9.13           C      5.166
ATOM   2490  CG  ASP A 147      54.354 -17.139 -45.451  1.00  9.01           C      5.018
ATOM   2491  OD1 ASP A 147      54.818 -17.296 -46.600  1.00  9.77           O      4.799
ATOM   2492  OD2 ASP A 147      53.333 -17.733 -45.045  1.00  9.92           O      3.923
ATOM   2495  HB2 ASP A 147      55.441 -16.726 -43.735  1.00 10.96           H      4.992
ATOM   2496  HB3 ASP A 147      54.408 -15.560 -44.108  1.00 10.96           H      4.986
ATOM   2505  OE2 GLU A 148      52.370 -16.595 -50.271  1.00 15.96           O      4.398
ATOM   2552  CB  ASP A 152      54.478 -15.555 -40.856  1.00  8.19           C      5.045
ATOM   2553  CG  ASP A 152      53.352 -16.579 -40.994  1.00  9.41           C      5.161
ATOM   2554  OD1 ASP A 152      52.437 -16.565 -40.133  1.00  9.57           O      4.691
ATOM   2555  OD2 ASP A 152      53.418 -17.371 -41.972  1.00  8.74           O      4.402
ATOM   2591  CE  LYS A 154      54.739 -20.151 -39.943  1.00 12.02           C      4.829
ATOM   2592  NZ  LYS A 154      53.373 -19.790 -40.257  1.00 12.96           N      4.191
ATOM   2601  HE2 LYS A 154      55.323 -19.372 -40.119  1.00 14.42           H      5.102
ATOM   2602  HE3 LYS A 154      55.022 -20.882 -40.548  1.00 14.42           H      5.147
ATOM   2603  HZ1 LYS A 154      53.109 -19.105 -39.719  1.00 19.43           H      4.282
ATOM   2604  HZ2 LYS A 154      53.320 -19.530 -41.127  1.00 19.43           H      4.983
ATOM   2605  HZ3 LYS A 154      52.830 -20.508 -40.122  1.00 19.43           H      3.855
ATOM   3186  HE1 PHE A 189      54.215 -23.115 -42.095  1.00 11.75           H      4.664
ATOM   3239  CD2 TYR A 192      53.995 -24.232 -47.295  1.00  9.30           C      5.096
ATOM   3240  CE1 TYR A 192      55.348 -22.035 -46.330  1.00 10.20           C      4.945
ATOM   3241  CE2 TYR A 192      53.292 -23.162 -46.754  1.00 10.01           C      4.991
ATOM   3242  CZ  TYR A 192      53.967 -22.062 -46.279  1.00 10.19           C      4.747
ATOM   3243  OH  TYR A 192      53.325 -20.962 -45.745  1.00 10.54           O      3.661
ATOM   3250  HE1 TYR A 192      55.822 -21.284 -45.991  1.00 12.24           H      5.247
ATOM   3251  HE2 TYR A 192      52.344 -23.191 -46.712  1.00 12.01           H      4.433
ATOM   3252  HH  TYR A 192      52.494 -21.082 -45.773  1.00 15.80           H      2.977
ATOM   3258  CG  LYS A 193      53.683 -21.712 -50.133  1.00 12.40           C      4.965
ATOM   3259  CD  LYS A 193      52.861 -20.534 -49.666  1.00 12.63           C      4.791
ATOM   3260  CE  LYS A 193      53.686 -19.525 -48.944  1.00 10.81           C      4.752
ATOM   3261  NZ  LYS A 193      52.929 -18.459 -48.221  1.00 12.26           N      3.859
ATOM   3266  HG2 LYS A 193      53.066 -22.405 -50.478  1.00 14.89           H      5.179
ATOM   3267  HG3 LYS A 193      54.150 -22.095 -49.349  1.00 14.89           H      5.132
ATOM   3268  HD2 LYS A 193      52.433 -20.105 -50.450  1.00 15.15           H      5.135
ATOM   3269  HD3 LYS A 193      52.142 -20.857 -49.066  1.00 15.15           H      4.002
ATOM   3270  HE2 LYS A 193      54.256 -20.001 -48.290  1.00 12.97           H      4.892
ATOM   3271  HE3 LYS A 193      54.287 -19.089 -49.599  1.00 12.97           H      4.510
ATOM   3272  HZ1 LYS A 193      52.417 -17.995 -48.813  1.00 18.40           H      4.040
ATOM   3273  HZ2 LYS A 193      52.395 -18.841 -47.591  1.00 18.40           H      2.988
ATOM   3274  HZ3 LYS A 193      53.515 -17.891 -47.817  1.00 18.40           H      4.311
ATOM   3347  HZ2 LYS A 198      51.363 -17.187 -52.001  1.00 42.03           H      5.142
