# Supplementary material for: A mathematical representation of protein binding sites using structural dispersion of atoms from principal axes for classification of binding ligands
Source: PLoS One. 2021 Apr 8;16(4):e0244905. doi: 10.1371/journal.pone.0244905 (PMC8031081; doi:10.1371/journal.pone.0244905)
Supplement: S2 Data — (ZIP) [file pone.0244905.s007.zip › pdbligand5_3_965/1ECY.lig.GLC.pdb]

ATOM      1  N   ALA A   1      37.976  49.947  13.197  1.00 46.46           N      5.150
ATOM      2  CA  ALA A   1      38.503  51.305  13.423  1.00 37.21           C      4.963
ATOM      3  C   ALA A   1      40.017  51.246  13.558  1.00 43.75           C      5.002
ATOM      4  O   ALA A   1      40.557  50.356  14.214  1.00 59.49           O      5.116
ATOM      5  CB  ALA A   1      37.887  51.905  14.689  1.00 24.17           C      4.765
ATOM      6  N   GLU A   2      40.707  52.142  12.861  1.00 52.48           N      4.850
ATOM     11  CG  GLU A   2      41.894  51.417  10.445  1.00 46.46           C      4.667
ATOM     12  CD  GLU A   2      41.997  49.946  10.060  1.00 40.61           C      5.040
ATOM     14  OE2 GLU A   2      40.954  49.331   9.764  1.00 37.13           O      4.383
ATOM     56  CB  GLU A   8      55.483  49.728  10.041  1.00 41.74           C      4.891
ATOM     57  CG  GLU A   8      55.244  48.630   8.981  1.00 28.44           C      4.237
ATOM     58  CD  GLU A   8      56.034  47.339   9.196  1.00 37.45           C      4.665
ATOM     59  OE1 GLU A   8      57.280  47.409   9.331  1.00 45.19           O      4.557
ATOM     60  OE2 GLU A   8      55.419  46.241   9.176  1.00 32.49           O      4.601
ATOM    115  CD  GLN A  15      56.702  44.208   5.546  1.00 36.62           C      4.653
ATOM    116  OE1 GLN A  15      55.510  44.316   5.818  1.00 44.04           O      4.632
ATOM    117  NE2 GLN A  15      57.576  45.172   5.793  1.00 33.78           N      4.738
ATOM    199  C   GLN A  26      39.719  46.355  14.456  1.00 28.95           C      5.167
ATOM    200  O   GLN A  26      38.890  46.948  13.782  1.00 28.94           O      5.190
ATOM    214  N   THR A  28      36.551  47.515  16.665  1.00 49.49           N      5.287
ATOM    215  CA  THR A  28      36.184  48.839  17.106  1.00 50.96           C      5.135
ATOM    218  CB  THR A  28      34.860  49.260  16.478  1.00 46.83           C      5.069
ATOM    219  OG1 THR A  28      34.631  48.537  15.258  1.00 29.52           O      4.196
ATOM    220  CG2 THR A  28      34.916  50.714  16.128  1.00 54.62           C      5.207
ATOM    237  N   GLU A  31      32.405  49.292  24.532  1.00 48.79           N      5.199
ATOM    238  CA  GLU A  31      32.280  49.570  25.961  1.00 53.11           C      4.488
ATOM    239  C   GLU A  31      32.622  48.338  26.805  1.00 51.38           C      5.133
ATOM    240  O   GLU A  31      33.780  48.164  27.190  1.00 63.00           O      4.738
ATOM    241  CB  GLU A  31      30.878  50.104  26.245  1.00 63.29           C      4.785
ATOM    242  CG  GLU A  31      30.502  51.319  25.387  1.00 57.77           C      4.859
ATOM    243  CD  GLU A  31      31.458  52.498  25.587  1.00 79.29           C      4.050
ATOM    244  OE1 GLU A  31      32.614  52.446  25.092  1.00 82.19           O      4.462
ATOM    245  OE2 GLU A  31      31.046  53.493  26.228  1.00 67.47           O      5.049
ATOM    246  N   ASP A  32      31.645  47.483  27.111  1.00 34.06           N      5.027
ATOM    247  CA  ASP A  32      31.986  46.279  27.867  1.00 38.18           C      5.290
ATOM    250  CB  ASP A  32      30.788  45.699  28.631  1.00 30.71           C      5.048
ATOM    251  CG  ASP A  32      31.142  44.420  29.387  1.00 25.20           C      5.224
ATOM    302  C   GLU A  39      36.223  34.357  14.306  1.00 15.04           C      5.225
ATOM    304  CB  GLU A  39      33.870  33.797  14.919  1.00 25.64           C      4.807
ATOM    305  CG  GLU A  39      33.869  32.864  13.747  1.00 39.56           C      4.858
ATOM    306  CD  GLU A  39      32.686  31.940  13.756  1.00 46.26           C      4.251
ATOM    307  OE1 GLU A  39      31.585  32.365  13.353  1.00 61.46           O      4.052
ATOM    308  OE2 GLU A  39      32.858  30.785  14.187  1.00 37.54           O      3.906
ATOM    309  N   LEU A  40      37.281  33.552  14.276  1.00 26.07           N      4.993
ATOM    311  C   LEU A  40      37.998  32.738  12.061  1.00 27.50           C      4.525
ATOM    312  O   LEU A  40      38.262  31.531  12.123  1.00 18.06           O      5.123
ATOM    317  N   LEU A  41      37.402  33.309  11.013  1.00 33.06           N      4.735
ATOM    318  CA  LEU A  41      37.056  32.567   9.803  1.00 35.36           C      4.559
ATOM    321  CB  LEU A  41      35.871  33.233   9.090  1.00 32.54           C      4.987
ATOM    322  CG  LEU A  41      34.421  32.826   9.359  1.00 13.24           C      4.899
ATOM    323  CD1 LEU A  41      34.343  31.833  10.474  1.00 21.43           C      4.586
ATOM    324  CD2 LEU A  41      33.560  34.047   9.650  1.00  9.29           C      5.227
ATOM    375  CG1 VAL A  48      33.709  23.049  -2.475  1.00  9.09           C      5.088
ATOM    383  OD1 ASP A  49      31.320  18.779  -3.642  1.00 27.64           O      5.065
ATOM    390  SG  CYS A  50      24.158  17.838  -0.264  1.00 44.29           S      5.042
ATOM    403  CB  LEU A  52      30.613  18.787   5.570  1.00 47.59           C      4.818
ATOM    404  CG  LEU A  52      31.500  19.584   6.538  1.00 47.65           C      5.180
ATOM    405  CD1 LEU A  52      30.662  20.151   7.651  1.00 45.57           C      4.006
ATOM    406  CD2 LEU A  52      32.654  18.727   7.055  1.00 32.69           C      5.174
ATOM    412  CG  HIS A  53      34.158  20.605   0.874  1.00 35.88           C      4.923
ATOM    413  ND1 HIS A  53      32.880  20.224   0.488  1.00 30.41           N      5.079
ATOM    414  CD2 HIS A  53      35.003  20.034  -0.009  1.00 40.38           C      4.998
ATOM    415  CE1 HIS A  53      32.966  19.449  -0.573  1.00 44.37           C      4.070
ATOM    416  NE2 HIS A  53      34.241  19.316  -0.901  1.00 47.31           N      4.701
ATOM    450  CD  LYS A  58      52.112  24.660  12.733  1.00 16.09           C      4.659
ATOM    451  CE  LYS A  58      53.169  24.287  11.683  1.00 28.58           C      4.638
ATOM    452  NZ  LYS A  58      53.272  22.827  11.455  1.00 40.29           N      4.416
ATOM    486  NZ  LYS A  62      56.031  29.907  14.453  1.00 62.71           N      5.109
ATOM    600  CG  ASP A  75      52.754  27.552   7.901  1.00 43.04           C      4.494
ATOM    601  OD1 ASP A  75      52.319  26.573   8.551  1.00 37.56           O      4.752
ATOM    602  OD2 ASP A  75      53.788  28.182   8.233  1.00 28.32           O      4.941
ATOM    625  N   SER A  79      44.346  21.150   0.514  1.00 32.03           N      5.247
ATOM    626  CA  SER A  79      43.061  21.308  -0.134  1.00 39.73           C      4.777
ATOM    627  C   SER A  79      42.003  20.609   0.701  1.00 29.92           C      4.972
ATOM    628  O   SER A  79      42.331  19.843   1.615  1.00 20.38           O      5.082
ATOM    629  CB  SER A  79      43.093  20.780  -1.584  1.00 44.22           C      3.939
ATOM    630  OG  SER A  79      43.220  21.881  -2.476  1.00 69.87           O      5.067
ATOM    631  N   PRO A  80      40.741  21.004   0.555  1.00 22.16           N      4.763
ATOM    632  CA  PRO A  80      39.612  20.457   1.268  1.00 19.06           C      4.496
ATOM    633  C   PRO A  80      39.572  18.959   1.469  1.00 25.60           C      3.555
ATOM    634  O   PRO A  80      40.334  18.212   0.868  1.00 40.39           O      2.751
ATOM    635  CB  PRO A  80      38.431  20.944   0.448  1.00 21.80           C      4.647
ATOM    636  CG  PRO A  80      38.836  22.347   0.201  1.00 13.45           C      5.204
ATOM    637  CD  PRO A  80      40.306  22.234  -0.168  1.00 23.85           C      4.935
ATOM    638  N   VAL A  81      38.781  18.581   2.458  1.00 38.88           N      4.281
ATOM    639  CA  VAL A  81      38.541  17.185   2.810  1.00 36.68           C      4.310
ATOM    640  C   VAL A  81      37.034  17.195   2.854  1.00 35.46           C      4.924
ATOM    641  O   VAL A  81      36.432  18.274   2.995  1.00 26.21           O      4.871
ATOM    642  CB  VAL A  81      39.025  16.812   4.235  1.00 39.85           C      4.471
ATOM    643  CG1 VAL A  81      39.141  15.308   4.362  1.00 37.40           C      4.544
ATOM    644  CG2 VAL A  81      40.345  17.501   4.563  1.00 44.84           C      5.060
ATOM    645  N   SER A  82      36.423  16.020   2.758  1.00 45.26           N      5.232
ATOM    646  CA  SER A  82      34.961  15.949   2.805  1.00 54.22           C      5.266
ATOM    647  C   SER A  82      34.416  14.575   3.129  1.00 55.65           C      4.820
ATOM    648  O   SER A  82      35.142  13.661   3.545  1.00 62.03           O      5.272
ATOM    649  CB  SER A  82      34.357  16.383   1.464  1.00 36.38           C      5.243
ATOM    650  OG  SER A  82      34.546  17.770   1.251  1.00 35.84           O      5.095
ATOM    651  N   THR A  83      33.099  14.492   3.037  1.00 47.30           N      5.029
ATOM    654  O   THR A  83      31.945  13.945   0.954  1.00 65.54           O      4.589
ATOM    660  C   MET A  84      28.834  11.307   0.602  1.00 58.39           C      5.244
ATOM    661  O   MET A  84      28.630  10.105   0.429  1.00 63.00           O      5.203
ATOM    662  CB  MET A  84      30.964  11.069  -0.639  1.00 43.39           C      4.574
ATOM    663  CG  MET A  84      32.210  11.726  -1.185  1.00 60.59           C      4.759
ATOM    664  SD  MET A  84      33.509  11.635   0.031  1.00 52.74           S      5.234
ATOM    665  CE  MET A  84      34.156   9.981  -0.357  1.00 32.01           C      5.002
ATOM    676  C   ALA A  86      23.147  13.187  -0.895  1.00 71.38           C      5.175
ATOM    677  O   ALA A  86      22.463  13.902  -0.160  1.00 82.44           O      5.211
ATOM    678  CB  ALA A  86      22.039  11.128  -0.026  1.00 60.26           C      4.500
ATOM    691  CD  PRO A  88      21.643  16.892  -3.123  1.00 84.36           C      5.209
ATOM    692  N   ASP A  89      22.739  15.746  -7.511  1.00 61.03           N      5.193
ATOM    695  O   ASP A  89      21.867  17.610  -9.164  1.00 53.54           O      5.124
ATOM    696  CB  ASP A  89      23.828  15.011  -9.604  1.00 54.01           C      5.120
ATOM    697  CG  ASP A  89      22.504  14.429 -10.095  1.00 55.59           C      4.997
ATOM    698  OD1 ASP A  89      21.487  15.151 -10.160  1.00 44.91           O      4.225
ATOM    699  OD2 ASP A  89      22.482  13.225 -10.430  1.00 51.39           O      4.997
ATOM    700  N   GLY A  90      23.924  18.169  -9.862  1.00 66.33           N      5.038
ATOM    701  CA  GLY A  90      23.442  19.380 -10.500  1.00 61.72           C      4.852
ATOM    702  C   GLY A  90      23.636  20.595  -9.616  1.00 57.19           C      4.817
ATOM    703  O   GLY A  90      22.821  21.516  -9.638  1.00 56.62           O      4.622
ATOM    772  OG1 THR A  98      35.245  27.187   7.960  1.00 36.58           O      5.066
ATOM    785  CD1 TYR A 100      37.249  22.415  13.628  1.00 49.47           C      5.069
ATOM    787  CE1 TYR A 100      36.697  22.096  14.863  1.00 61.00           C      4.589
ATOM    789  CZ  TYR A 100      37.516  21.671  15.888  1.00 66.34           C      4.985
ATOM    790  OH  TYR A 100      36.943  21.316  17.088  1.00 78.67           O      4.812
ATOM    827  CE  MET A 106      34.338  30.620  17.773  1.00 12.26           C      5.045
ATOM   1003  OH  TYR A 127      35.838  43.434  11.756  1.00 22.55           O      4.963
ATOM   1013  NH1 ARG A 128      29.233  34.191  12.050  1.00 46.46           N      4.917
ATOM   1033  CZ2 TRP A 130      28.974  32.114  15.754  1.00 21.12           C      4.531
ATOM   1035  CH2 TRP A 130      27.856  31.573  16.339  1.00 18.23           C      5.076
