# Supplementary material for: A mathematical representation of protein binding sites using structural dispersion of atoms from principal axes for classification of binding ligands
Source: PLoS One. 2021 Apr 8;16(4):e0244905. doi: 10.1371/journal.pone.0244905 (PMC8031081; doi:10.1371/journal.pone.0244905)
Supplement: S2 Data — (ZIP) [file pone.0244905.s007.zip › pdbligand5_3_965/1EJD.lig.PO4.pdb]

ATOM   1051  CG AGLU A 135      -5.763  55.078  36.106  0.50 21.61           C      5.149
ATOM   1052  CG BGLU A 135      -5.251  54.992  36.209  0.50 24.37           C      4.961
ATOM   1053  CD AGLU A 135      -5.694  55.211  37.618  0.50 23.04           C      4.443
ATOM   1054  CD BGLU A 135      -5.592  55.124  37.678  0.50 27.75           C      4.395
ATOM   1055  OE1AGLU A 135      -5.920  54.202  38.336  0.50 20.65           O      4.250
ATOM   1056  OE1BGLU A 135      -6.802  55.110  37.993  0.50 31.75           O      4.459
ATOM   1057  OE2AGLU A 135      -5.414  56.332  38.087  0.50 24.74           O      3.771
ATOM   1058  OE2BGLU A 135      -4.661  55.228  38.511  0.50 27.90           O      3.535
ATOM   1073  CD  LYS A 137      -1.412  58.304  38.113  1.00 29.86           C      5.184
ATOM   1074  CE  LYS A 137      -2.794  58.415  38.742  1.00 35.07           C      4.255
ATOM   1075  NZ  LYS A 137      -2.759  58.751  40.197  1.00 38.72           N      3.585
ATOM   1133  NZ  LYS A 144      -0.557  53.961  39.675  1.00 40.21           N      4.487
ATOM   1144  OG  SER A 146      -3.269  51.800  38.162  1.00 21.44           O      4.676
ATOM   1257  C   VAL A 161       1.497  49.496  12.602  1.00 26.70           C      4.908
ATOM   1258  O   VAL A 161       2.363  50.317  12.258  1.00 26.01           O      5.215
ATOM   1262  N   SER A 162       1.561  48.815  13.740  1.00 21.61           N      5.144
ATOM   1263  CA  SER A 162       2.690  48.999  14.657  1.00 17.08           C      4.228
ATOM   1264  C   SER A 162       3.116  47.663  15.243  1.00 16.77           C      4.417
ATOM   1265  O   SER A 162       2.337  47.021  15.934  1.00 16.79           O      5.125
ATOM   1266  CB  SER A 162       2.290  49.919  15.813  1.00 19.53           C      4.472
ATOM   1267  OG  SER A 162       3.287  49.912  16.824  1.00 19.49           O      3.816
ATOM   1268  N   VAL A 163       4.344  47.245  14.957  1.00 16.05           N      3.817
ATOM   1269  CA  VAL A 163       4.865  45.994  15.507  1.00 15.86           C      4.640
ATOM   1270  C   VAL A 163       4.934  46.136  17.018  1.00 15.68           C      4.843
ATOM   1271  O   VAL A 163       4.484  45.262  17.768  1.00 15.15           O      4.956
ATOM   1272  CB  VAL A 163       6.280  45.704  14.972  1.00 18.68           C      4.560
ATOM   1273  CG1 VAL A 163       6.957  44.652  15.827  1.00 19.96           C      4.719
ATOM   1274  CG2 VAL A 163       6.185  45.268  13.493  1.00 20.72           C      5.268
ATOM   1275  N   GLY A 164       5.487  47.255  17.489  1.00 15.04           N      3.981
ATOM   1276  CA  GLY A 164       5.611  47.414  18.925  1.00 15.65           C      4.839
ATOM   1277  C   GLY A 164       4.308  47.364  19.687  1.00 15.17           C      4.684
ATOM   1279  N   ALA A 165       3.295  48.111  19.245  1.00 14.60           N      4.797
ATOM   1442  CB  GLU A 188       6.686  41.458  11.512  1.00 19.74           C      4.559
ATOM   1443  CG  GLU A 188       7.108  42.651  10.648  1.00 22.93           C      3.953
ATOM   1444  CD  GLU A 188       6.050  43.727  10.494  1.00 27.68           C      4.091
ATOM   1445  OE1 GLU A 188       4.877  43.510  10.878  1.00 23.89           O      5.239
ATOM   1446  OE2 GLU A 188       6.415  44.821   9.980  1.00 28.42           O      3.413
ATOM   1461  OE1 GLU A 190       9.919  40.348  12.321  1.00 19.79           O      5.138
ATOM   1777  NE  ARG A 232      11.291  39.505   9.254  1.00 17.90           N      5.144
ATOM   1778  CZ  ARG A 232      10.824  40.657   8.768  1.00 19.21           C      4.459
ATOM   1779  NH1 ARG A 232      10.860  40.923   7.467  1.00 18.80           N      4.095
ATOM   1780  NH2 ARG A 232      10.308  41.540   9.619  1.00 19.09           N      3.847
ATOM   1913  CB AARG A 252      23.036  26.206   8.296  0.50 26.07           C      4.377
ATOM   1914  CB BARG A 252      23.076  26.262   8.311  0.50 25.33           C      4.426
ATOM   1915  CG AARG A 252      24.045  26.686   9.292  0.50 23.95           C      4.762
ATOM   1917  CD AARG A 252      24.959  25.531   9.722  0.50 26.99           C      4.275
ATOM   1918  CD BARG A 252      25.500  25.675   8.137  0.50 22.16           C      5.253
ATOM   1919  NE AARG A 252      24.239  24.547  10.527  0.50 27.55           N      4.132
ATOM   1920  NE BARG A 252      25.295  24.629   9.131  0.50 21.14           N      4.136
ATOM   1921  CZ AARG A 252      24.001  24.678  11.828  0.50 25.05           C      4.045
ATOM   1922  CZ BARG A 252      25.802  23.396   9.049  0.50 22.82           C      5.098
ATOM   1923  NH1AARG A 252      24.429  25.747  12.482  0.50 28.58           N      5.270
ATOM   1924  NH1BARG A 252      25.552  22.514  10.013  0.50 23.58           N      4.213
ATOM   1925  NH2AARG A 252      23.336  23.737  12.479  0.50 30.30           N      3.083
ATOM   1926  NH2BARG A 252      26.545  23.042   8.006  0.50 21.35           N      5.219
ATOM   1927  N   ASN A 253      20.375  27.127   9.550  1.00 19.86           N      4.923
ATOM   1932  CG  ASN A 253      20.808  26.787  12.682  1.00 27.83           C      4.901
ATOM   1933  OD1 ASN A 253      20.607  25.652  12.249  1.00 28.84           O      4.512
ATOM   2092  CB  GLU A 274      18.157  24.828  -3.549  1.00 30.14           C      4.890
ATOM   2093  CG  GLU A 274      17.974  24.213  -4.931  1.00 35.98           C      4.823
ATOM   2094  CD  GLU A 274      18.971  23.110  -5.224  1.00 41.36           C      4.418
ATOM   2095  OE1 GLU A 274      19.194  22.269  -4.330  1.00 42.15           O      4.894
ATOM   2100  O   THR A 275      14.658  23.638   0.013  1.00 32.33           O      5.261
ATOM   2105  CA  GLY A 276      15.344  23.190   2.664  1.00 31.67           C      5.093
ATOM   2122  CG  ASP A 278      17.359  23.393   9.036  1.00 34.89           C      4.636
ATOM   2123  OD1 ASP A 278      17.763  23.017   7.912  1.00 36.27           O      5.084
ATOM   2124  OD2 ASP A 278      17.724  22.850  10.103  1.00 38.29           O      4.433
ATOM   2134  CE2 TRP A 279      18.636  22.505   2.539  1.00 30.03           C      5.162
ATOM   2136  CZ2 TRP A 279      18.511  21.961   1.251  1.00 29.53           C      4.829
ATOM   2137  CZ3 TRP A 279      19.320  24.065   0.376  1.00 29.27           C      5.234
ATOM   2138  CH2 TRP A 279      18.856  22.756   0.189  1.00 29.31           C      4.948
ATOM   2280  C   ALA A 297       5.925  46.572   2.868  1.00 24.42           C      5.273
ATOM   2281  O   ALA A 297       6.867  45.851   3.204  1.00 22.38           O      5.036
ATOM   2283  N   PRO A 298       4.821  46.673   3.616  1.00 24.22           N      5.109
ATOM   2284  CA  PRO A 298       4.703  45.909   4.863  1.00 23.44           C      5.189
ATOM   2285  C   PRO A 298       4.766  44.398   4.631  1.00 22.56           C      5.075
ATOM   2286  O   PRO A 298       4.345  43.897   3.601  1.00 22.83           O      5.090
ATOM   2287  CB  PRO A 298       3.351  46.359   5.422  1.00 26.98           C      4.854
ATOM   2290  N   HIS A 299       5.318  43.679   5.602  1.00 23.13           N      4.162
ATOM   2291  CA  HIS A 299       5.407  42.226   5.486  1.00 23.59           C      4.654
ATOM   2292  C   HIS A 299       4.009  41.698   5.199  1.00 24.79           C      5.142
ATOM   2294  CB  HIS A 299       5.917  41.629   6.796  1.00 22.92           C      4.193
ATOM   2295  CG  HIS A 299       6.193  40.170   6.705  1.00 22.42           C      5.165
ATOM   2296  ND1 HIS A 299       7.338  39.666   6.128  1.00 21.85           N      5.280
ATOM   2310  O   ALA A 301       8.035  42.009   2.154  1.00 24.34           O      4.941
ATOM   2323  N   PRO A 303      10.848  43.700   2.318  1.00 17.66           N      4.775
ATOM   2324  CA  PRO A 303      11.197  44.481   3.509  1.00 18.29           C      4.731
ATOM   2325  C   PRO A 303      12.126  45.665   3.361  1.00 18.77           C      4.517
ATOM   2327  CB  PRO A 303      11.781  43.418   4.453  1.00 18.52           C      4.442
ATOM   2328  CG  PRO A 303      12.491  42.529   3.480  1.00 18.82           C      4.734
ATOM   2329  CD  PRO A 303      11.568  42.412   2.290  1.00 19.42           C      5.160
ATOM   2330  N   THR A 304      11.741  46.780   3.976  1.00 18.65           N      5.178
ATOM   2331  CA  THR A 304      12.566  47.966   3.942  1.00 18.54           C      4.903
ATOM   2334  CB  THR A 304      11.879  49.165   4.699  1.00 17.68           C      4.806
ATOM   2336  CG2 THR A 304      11.431  48.740   6.092  1.00 19.48           C      5.192
ATOM   2337  N   ASP A 305      14.033  46.741   5.484  1.00 17.24           N      4.857
ATOM   2344  OD2 ASP A 305      14.315  45.860   9.548  1.00 27.54           O      5.291
ATOM   2833  O   THR A 368      23.117  53.810  11.878  1.00 26.58           O      5.142
ATOM   3009  C   TYR A 393      27.771  49.728  16.029  1.00 25.01           C      5.260
ATOM   3010  O   TYR A 393      27.035  48.969  16.648  1.00 26.03           O      5.058
ATOM   3013  CD1 TYR A 393      27.495  52.424  17.784  1.00 28.51           C      4.982
ATOM   3015  CE1 TYR A 393      26.916  53.690  17.658  1.00 28.79           C      5.001
ATOM   3017  CZ  TYR A 393      27.667  54.724  17.138  1.00 30.41           C      4.967
ATOM   3018  OH  TYR A 393      27.142  55.978  17.040  1.00 34.89           O      4.852
ATOM   3019  N   HIS A 394      27.336  50.445  14.997  1.00 25.83           N      4.660
ATOM   3020  CA  HIS A 394      25.948  50.337  14.555  1.00 26.72           C      4.945
ATOM   3021  C   HIS A 394      25.738  48.879  14.105  1.00 26.82           C      4.385
ATOM   3022  O   HIS A 394      24.757  48.224  14.477  1.00 29.51           O      4.232
ATOM   3023  CB  HIS A 394      25.685  51.301  13.387  1.00 26.60           C      5.068
ATOM   3024  CG  HIS A 394      25.695  52.749  13.777  1.00 28.18           C      4.660
ATOM   3025  ND1 HIS A 394      24.738  53.305  14.598  1.00 29.44           N      3.475
ATOM   3026  CD2 HIS A 394      26.536  53.757  13.443  1.00 29.33           C      5.241
ATOM   3027  CE1 HIS A 394      24.986  54.595  14.752  1.00 28.77           C      4.046
ATOM   3028  NE2 HIS A 394      26.071  54.895  14.059  1.00 30.26           N      4.596
ATOM   3049  CB AARG A 397      24.024  47.534  18.065  0.50 27.39           C      4.681
ATOM   3050  CB BARG A 397      23.985  47.524  18.018  0.50 25.98           C      4.673
ATOM   3051  CG AARG A 397      24.839  48.232  19.165  0.50 29.95           C      4.672
ATOM   3052  CG BARG A 397      24.931  48.379  18.830  0.50 26.99           C      4.547
ATOM   3053  CD AARG A 397      24.852  49.741  18.984  0.50 32.28           C      4.507
ATOM   3054  CD BARG A 397      24.407  49.787  18.984  0.50 27.33           C      4.222
ATOM   3055  NE AARG A 397      25.280  50.478  20.179  0.50 34.04           N      5.093
ATOM   3056  NE BARG A 397      25.238  50.545  19.914  0.50 27.44           N      4.864
ATOM   3058  CZ BARG A 397      25.040  51.818  20.229  0.50 26.81           C      4.586
ATOM   3060  NH1BARG A 397      24.036  52.491  19.686  0.50 26.99           N      3.489
ATOM   3062  NH2BARG A 397      25.842  52.412  21.098  0.50 27.19           N      4.979
ATOM   3093  CG  ARG A 401      32.364  38.865  15.935  1.00 44.47           C      4.353
ATOM   3094  CD  ARG A 401      32.282  39.927  17.039  1.00 47.12           C      4.686
ATOM   3095  NE  ARG A 401      33.580  40.540  17.319  1.00 50.90           N      4.592
ATOM   3096  CZ  ARG A 401      34.677  39.863  17.651  1.00 53.31           C      3.910
ATOM   3097  NH1 ARG A 401      34.640  38.537  17.747  1.00 53.43           N      4.398
ATOM   3098  NH2 ARG A 401      35.813  40.511  17.885  1.00 54.67           N      3.273
ATOM   3111  CB  GLU A 403      34.452  41.122  10.899  1.00 35.01           C      4.415
ATOM   3112  CG  GLU A 403      34.967  40.698  12.255  1.00 38.06           C      3.956
ATOM   3113  CD  GLU A 403      34.215  41.346  13.402  1.00 38.76           C      3.948
ATOM   3114  OE1 GLU A 403      32.988  41.543  13.282  1.00 36.23           O      5.129
ATOM   3115  OE2 GLU A 403      34.857  41.644  14.437  1.00 40.47           O      3.105
ATOM   3116  N   ASP A 404      33.528  38.052  11.500  1.00 30.31           N      5.220
ATOM   3120  CB  ASP A 404      33.777  36.116  12.992  1.00 34.42           C      5.006
ATOM   3121  CG  ASP A 404      34.668  36.821  14.000  1.00 39.49           C      4.841
ATOM   3122  OD1 ASP A 404      35.655  37.471  13.579  1.00 41.99           O      3.924
ATOM   3123  OD2 ASP A 404      34.386  36.723  15.215  1.00 43.01           O      4.955
ATOM   3148  NE  ARG A 407      38.939  37.873   9.538  1.00 33.88           N      5.085
ATOM   3149  CZ  ARG A 407      38.489  38.384  10.678  1.00 33.00           C      5.020
ATOM   3150  NH1 ARG A 407      38.034  37.582  11.634  1.00 37.27           N      4.576
ATOM   3151  NH2 ARG A 407      38.514  39.695  10.877  1.00 34.47           N      4.445
ATOM   3185  O   ILE A 413      39.205  41.171   8.690  1.00 31.91           O      5.229
ATOM   3191  CA  GLU A 414      39.856  43.515   9.918  1.00 31.79           C      5.202
ATOM   3192  C   GLU A 414      39.189  44.598  10.747  1.00 31.33           C      5.172
ATOM   3197  OE1 GLU A 414      42.087  41.307  10.925  1.00 45.70           O      5.139
ATOM   3199  N   ARG A 415      39.051  44.350  12.041  1.00 31.05           N      5.184
ATOM   3200  CA  ARG A 415      38.483  45.347  12.923  1.00 31.78           C      4.745
ATOM   3203  CB  ARG A 415      37.801  44.670  14.122  1.00 31.32           C      4.337
ATOM   3204  CG  ARG A 415      37.211  45.626  15.149  1.00 31.51           C      5.179
ATOM   3205  CD  ARG A 415      36.536  44.860  16.290  1.00 32.00           C      4.669
ATOM   3206  NE  ARG A 415      35.348  44.129  15.856  1.00 34.62           N      4.375
ATOM   3207  CZ  ARG A 415      34.106  44.605  15.934  1.00 31.69           C      4.160
ATOM   3208  NH1 ARG A 415      33.895  45.813  16.438  1.00 32.69           N      5.242
ATOM   3209  NH2 ARG A 415      33.084  43.878  15.497  1.00 33.38           N      4.569
ATOM   3225  NZ  LYS A 417      38.819  45.034  18.612  1.00 54.63           N      4.708
ATOM   3357  N   GLY B  14      14.321  14.439  -1.772  1.00 23.85           N      5.057
ATOM   3358  CA  GLY B  14      13.983  15.176  -0.572  1.00 22.97           C      4.762
ATOM   3359  C   GLY B  14      15.169  15.225   0.370  1.00 23.23           C      4.644
ATOM   3360  O   GLY B  14      16.309  15.243  -0.059  1.00 23.25           O      4.268
ATOM   3361  N   GLU B  15      14.877  15.262   1.660  1.00 23.04           N      4.714
ATOM   3362  CA  GLU B  15      15.914  15.333   2.676  1.00 25.78           C      5.083
ATOM   3365  CB  GLU B  15      15.749  16.617   3.506  1.00 26.13           C      4.840
ATOM   3366  CG  GLU B  15      15.901  17.888   2.708  1.00 32.30           C      4.833
ATOM   3367  CD  GLU B  15      15.839  19.149   3.569  1.00 37.97           C      4.102
ATOM   3368  OE1 GLU B  15      16.748  19.359   4.409  1.00 40.08           O      4.990
ATOM   3369  OE2 GLU B  15      14.879  19.922   3.396  1.00 37.02           O      4.136
ATOM   5130  CA  LYS B 248      17.863  14.452  -5.789  1.00 25.15           C      5.010
ATOM   5131  C   LYS B 248      17.652  14.425  -4.285  1.00 24.54           C      4.024
ATOM   5132  O   LYS B 248      16.515  14.440  -3.819  1.00 25.18           O      4.988
ATOM   5133  CB  LYS B 248      17.283  15.732  -6.397  1.00 28.55           C      4.743
ATOM   5134  CG  LYS B 248      18.032  16.978  -6.087  1.00 30.84           C      4.922
ATOM   5135  CD  LYS B 248      17.349  18.137  -6.809  1.00 33.24           C      5.039
ATOM   5136  CE  LYS B 248      18.028  19.453  -6.509  1.00 36.94           C      4.865
ATOM   5137  NZ  LYS B 248      17.322  20.589  -7.201  1.00 37.04           N      5.185
ATOM   5138  N   ILE B 249      18.745  14.385  -3.531  1.00 23.08           N      4.035
ATOM   5139  CA  ILE B 249      18.638  14.283  -2.083  1.00 23.99           C      3.824
ATOM   5140  C   ILE B 249      19.698  15.068  -1.344  1.00 20.43           C      5.246
ATOM   5141  O   ILE B 249      20.758  15.377  -1.879  1.00 23.28           O      4.419
ATOM   5142  CB  ILE B 249      18.779  12.790  -1.676  1.00 23.42           C      5.281
ATOM   5146  N   VAL B 250      19.385  15.428  -0.101  1.00 21.38           N      5.084
ATOM   5147  CA  VAL B 250      20.369  16.066   0.753  1.00 21.77           C      4.706
ATOM   5150  CB  VAL B 250      20.015  17.522   1.166  1.00 23.59           C      5.052
ATOM   5152  CG2 VAL B 250      20.126  18.454  -0.049  1.00 26.62           C      4.269
ATOM   5163  CB AARG B 252      20.447  16.553   7.346  0.50 25.18           C      4.952
ATOM   5164  CB BARG B 252      20.457  16.528   7.387  0.50 26.54           C      4.942
ATOM   5169  NE AARG B 252      18.291  18.253   8.032  0.50 26.63           N      4.633
ATOM   5170  NE BARG B 252      18.463  18.318   8.159  0.50 35.68           N      4.411
ATOM   5171  CZ AARG B 252      17.814  19.492   8.126  0.50 24.30           C      4.618
ATOM   5172  CZ BARG B 252      18.801  17.993   9.406  0.50 35.69           C      4.865
ATOM   5174  NH1BARG B 252      18.847  16.725   9.790  0.50 39.95           N      4.531
ATOM   5175  NH2AARG B 252      18.031  20.196   9.227  0.25 26.13           N      4.408
ATOM   5176  NH2BARG B 252      19.124  18.941  10.269  0.50 38.30           N      3.714
ATOM   5177  N   ASN B 253      23.270  15.820   8.723  1.00 21.49           N      4.933
ATOM   5182  CG  ASN B 253      22.359  15.709  11.722  1.00 27.41           C      4.656
ATOM   5183  OD1 ASN B 253      22.618  16.893  11.492  1.00 27.92           O      4.574
ATOM   5380  CG AASP B 278      26.526  19.436   9.362  0.50 30.64           C      4.988
ATOM   5381  CG BASP B 278      26.377  19.418   9.237  0.50 29.28           C      4.878
ATOM   5382  OD1AASP B 278      25.585  19.589   8.541  0.50 30.49           O      5.095
ATOM   5383  OD1BASP B 278      26.496  20.193   8.256  0.50 28.04           O      5.274
ATOM   5384  OD2AASP B 278      26.833  20.282  10.227  0.50 28.70           O      5.120
ATOM   5385  OD2BASP B 278      25.532  19.588  10.156  0.50 25.45           O      4.374
