# Supplementary material for: A mathematical representation of protein binding sites using structural dispersion of atoms from principal axes for classification of binding ligands
Source: PLoS One. 2021 Apr 8;16(4):e0244905. doi: 10.1371/journal.pone.0244905 (PMC8031081; doi:10.1371/journal.pone.0244905)
Supplement: S2 Data — (ZIP) [file pone.0244905.s007.zip › pdbligand5_3_965/1EU1.lig.GLC.pdb]

ATOM     30  OE2AGLU A   7      16.748  63.541  48.237  0.75 24.51           O      4.232
ATOM     43  CB  MET A   9      12.991  60.366  44.818  1.00 10.81           C      4.636
ATOM     44  CG  MET A   9      12.887  58.844  44.817  1.00 10.92           C      4.998
ATOM     45  SD  MET A   9      12.574  58.045  46.418  1.00 11.23           S      4.528
ATOM     46  CE  MET A   9      10.949  58.691  46.812  1.00 12.48           C      3.965
ATOM    114  CG  LYS A  18      17.420  59.518  46.266  1.00 18.60           C      4.881
ATOM    115  CD  LYS A  18      17.589  59.713  47.757  1.00 20.96           C      4.521
ATOM    116  CE  LYS A  18      18.975  59.327  48.241  1.00 22.09           C      4.476
ATOM    117  NZ  LYS A  18      19.082  59.385  49.733  1.00 23.08           N      5.150
ATOM    229  CG  TRP A  32      16.058  53.963  47.119  1.00 12.29           C      4.676
ATOM    230  CD1 TRP A  32      15.509  54.953  47.888  1.00 13.46           C      4.845
ATOM    231  CD2 TRP A  32      15.119  52.868  47.176  1.00 12.34           C      4.932
ATOM    232  NE1 TRP A  32      14.314  54.536  48.431  1.00 13.79           N      3.968
ATOM    233  CE2 TRP A  32      14.047  53.267  47.998  1.00 13.39           C      4.932
ATOM    235  CZ2 TRP A  32      12.964  52.417  48.269  1.00 13.91           C      5.170
ATOM    238  N   ASP A  33      18.846  55.033  49.127  1.00 12.70           N      5.094
ATOM    242  CB  ASP A  33      18.928  55.634  51.518  1.00 15.77           C      4.819
ATOM    243  CG  ASP A  33      17.521  56.134  51.252  1.00 19.56           C      4.246
ATOM    244  OD1 ASP A  33      16.565  55.654  51.885  1.00 21.06           O      4.994
ATOM    245  OD2 ASP A  33      17.332  57.018  50.370  1.00 22.07           O      3.983
ATOM    246  N   LYS A  34      17.712  52.760  50.430  1.00 12.55           N      4.804
ATOM    250  CB  LYS A  34      15.657  51.532  50.919  1.00 15.78           C      4.674
ATOM    251  CG  LYS A  34      15.126  52.425  52.025  1.00 16.87           C      5.137
ATOM    252  CD  LYS A  34      13.622  52.557  51.824  1.00 19.35           C      4.908
ATOM    253  CE  LYS A  34      12.906  53.290  52.931  1.00 20.56           C      4.523
ATOM    254  NZ  LYS A  34      11.466  53.460  52.510  1.00 21.87           N      5.205
ATOM   3029  CG  ARG A 401       8.555  33.850  12.622  1.00 11.01           C      5.076
ATOM   3030  CD  ARG A 401       9.247  32.722  11.894  1.00 12.05           C      4.882
ATOM   3031  NE  ARG A 401      10.608  32.998  11.454  1.00 11.60           N      4.663
ATOM   3032  CZ  ARG A 401      11.662  33.087  12.264  1.00 11.31           C      4.994
ATOM   3033  NH1 ARG A 401      12.849  33.352  11.724  1.00 11.87           N      4.845
ATOM   3034  NH2 ARG A 401      11.538  32.932  13.579  1.00 11.58           N      4.903
ATOM   3054  CG  ASP A 404      11.828  33.969   7.988  1.00 12.40           C      4.546
ATOM   3055  OD1 ASP A 404      12.841  34.092   7.264  1.00 14.47           O      4.865
ATOM   3056  OD2 ASP A 404      11.821  33.139   8.930  1.00 13.64           O      4.954
ATOM   3196  OH  TYR A 422       7.418  33.198   8.960  1.00 13.96           O      4.602
ATOM   3925  CB  ARG A 509       7.268  66.041  21.875  1.00  9.78           C      5.071
ATOM   3926  CG  ARG A 509       7.361  67.437  21.269  1.00 10.24           C      4.806
ATOM   3927  CD  ARG A 509       6.258  67.724  20.256  1.00 11.50           C      4.510
ATOM   3928  NE  ARG A 509       6.373  69.065  19.665  1.00 12.39           N      3.750
ATOM   3929  CZ  ARG A 509       5.499  69.609  18.814  1.00 12.71           C      3.923
ATOM   3930  NH1 ARG A 509       4.431  68.909  18.466  1.00 13.30           N      4.717
ATOM   3931  NH2 ARG A 509       5.715  70.846  18.342  1.00 13.79           N      3.876
ATOM   3962  CB  ASP A 513       3.052  65.364  23.563  1.00  9.69           C      4.802
ATOM   3963  CG  ASP A 513       2.781  65.915  24.948  1.00 10.91           C      5.018
ATOM   3965  OD2 ASP A 513       3.550  66.813  25.384  1.00 13.66           O      4.535
ATOM   4400  CA  GLU A 565       6.023  61.757  50.031  1.00 12.21           C      5.112
ATOM   4401  C   GLU A 565       6.862  61.017  49.001  1.00 11.50           C      4.211
ATOM   4402  O   GLU A 565       7.994  60.585  49.299  1.00 13.47           O      4.232
ATOM   4403  CB AGLU A 565       5.396  60.875  51.106  0.50 13.75           C      5.171
ATOM   4404  CB BGLU A 565       5.236  60.750  50.913  0.50 13.74           C      5.231
ATOM   4413  N   GLY A 566       6.310  60.768  47.804  1.00 10.74           N      4.987
ATOM   4414  CA  GLY A 566       6.970  60.126  46.694  1.00 10.43           C      4.992
ATOM   4415  C   GLY A 566       6.931  58.620  46.571  1.00  9.27           C      4.822
ATOM   4417  N   ILE A 567       6.389  57.922  47.574  1.00  9.54           N      4.514
ATOM   4418  CA  ILE A 567       6.367  56.468  47.634  1.00  9.64           C      4.880
ATOM   4420  O   ILE A 567       5.000  56.739  49.588  1.00 11.23           O      5.241
ATOM   4421  CB  ILE A 567       7.777  55.975  48.106  1.00 10.48           C      4.995
ATOM   4422  CG1 ILE A 567       7.999  54.475  47.917  1.00 11.09           C      5.031
ATOM   4423  CG2 ILE A 567       8.054  56.378  49.555  1.00 12.19           C      3.971
ATOM   4424  CD1 ILE A 567       9.430  53.985  48.100  1.00 12.65           C      4.586
ATOM   4440  OE2 GLU A 569      10.312  51.254  50.984  1.00 18.71           O      4.812
ATOM   5776  C   ASP A 742      17.013  32.977  10.844  1.00 10.12           C      4.883
ATOM   5777  O   ASP A 742      16.545  32.906   9.695  1.00 10.67           O      5.118
ATOM   5782  N   VAL A 743      16.751  32.026  11.743  1.00 10.28           N      4.543
ATOM   5783  CA  VAL A 743      15.870  30.882  11.516  1.00 10.66           C      4.850
ATOM   5784  C   VAL A 743      15.059  30.595  12.788  1.00 10.56           C      4.977
ATOM   5785  O   VAL A 743      15.484  30.975  13.890  1.00 10.40           O      4.888
ATOM   5786  CB  VAL A 743      16.586  29.589  11.069  1.00 12.20           C      4.522
ATOM   5787  CG1 VAL A 743      17.465  29.737   9.831  1.00 13.43           C      4.697
ATOM   5788  CG2 VAL A 743      17.445  29.015  12.194  1.00 12.70           C      5.227
ATOM   5789  N   GLY A 744      13.926  29.899  12.682  1.00 10.49           N      4.707
ATOM   5790  CA  GLY A 744      13.137  29.554  13.861  1.00 10.25           C      5.118
ATOM   5802  C   SER A 746      10.083  25.361  14.914  1.00 11.04           C      5.291
ATOM   5806  N   LYS A 747       9.252  24.475  14.349  1.00 11.74           N      5.108
ATOM   5807  CA  LYS A 747       7.875  24.809  13.995  1.00 12.23           C      4.979
ATOM   5810  CB  LYS A 747       7.304  23.749  13.035  1.00 14.14           C      5.059
ATOM   5811  CG  LYS A 747       7.903  23.808  11.634  1.00 17.05           C      3.963
ATOM   5812  CD  LYS A 747       7.347  22.728  10.713  1.00 20.22           C      4.826
ATOM   5813  CE  LYS A 747       8.299  22.495   9.546  1.00 23.51           C      4.630
ATOM   5814  NZ  LYS A 747       9.599  21.955  10.056  1.00 25.97           N      4.750
ATOM   5833  CG  GLN A 750       7.596  29.380  14.094  1.00 11.31           C      4.765
ATOM   5834  CD  GLN A 750       8.479  29.007  12.917  1.00 11.24           C      4.202
ATOM   5835  OE1 GLN A 750       9.641  29.417  12.809  1.00 11.59           O      4.770
ATOM   5836  NE2 GLN A 750       7.915  28.212  12.009  1.00 12.29           N      4.056
