# Supplementary material for: A mathematical representation of protein binding sites using structural dispersion of atoms from principal axes for classification of binding ligands
Source: PLoS One. 2021 Apr 8;16(4):e0244905. doi: 10.1371/journal.pone.0244905 (PMC8031081; doi:10.1371/journal.pone.0244905)
Supplement: S2 Data — (ZIP) [file pone.0244905.s007.zip › pdbligand5_3_965/1EU3.lig.PO4.pdb]

ATOM   1736  CB  ASP B   4      45.076   6.312  12.216  1.00 26.07           C      5.222
ATOM   1737  CG  ASP B   4      45.129   4.853  11.807  1.00 27.12           C      4.350
ATOM   1738  OD1 ASP B   4      45.581   4.561  10.678  1.00 28.67           O      5.296
ATOM   1739  OD2 ASP B   4      44.714   3.996  12.611  1.00 27.95           O      5.050
ATOM   1761  OG  SER B   7      45.803   4.486  15.334  1.00 20.86           O      5.273
ATOM   1787  NH1 ARG B  10      44.836   0.952  16.563  1.00 20.46           N      5.205
ATOM   1788  NH2 ARG B  10      46.173   2.131  18.006  1.00 20.44           N      5.004
ATOM   2531  N   ASN B 102      23.144 -17.292  25.282  1.00 19.61           N      4.778
ATOM   2532  CA  ASN B 102      24.148 -17.063  24.257  1.00 18.60           C      4.823
ATOM   2535  CB  ASN B 102      24.986 -18.326  24.044  1.00 18.43           C      5.003
ATOM   2536  CG  ASN B 102      25.717 -18.754  25.297  1.00 18.46           C      5.066
ATOM   2537  OD1 ASN B 102      26.359 -17.939  25.959  1.00 18.27           O      4.763
ATOM   2538  ND2 ASN B 102      25.632 -20.042  25.626  1.00 17.67           N      4.092
ATOM   2567  OD1 ASN B 106      24.367 -16.434  10.733  1.00 17.98           O      4.495
ATOM   2588  CZ2 TRP B 108      27.156 -15.725   6.805  1.00 18.15           C      4.973
ATOM   2589  CZ3 TRP B 108      26.987 -13.626   8.005  1.00 18.25           C      4.528
ATOM   2590  CH2 TRP B 108      26.446 -14.858   7.597  1.00 18.50           C      4.826
ATOM   2660  O   TYR B 118      27.398 -18.958  21.883  1.00 14.73           O      5.056
ATOM   2661  CB  TYR B 118      28.059 -21.999  21.112  1.00 14.98           C      5.125
ATOM   2662  CG  TYR B 118      28.456 -22.498  22.487  1.00 14.60           C      5.082
ATOM   2663  CD1 TYR B 118      27.556 -22.443  23.553  1.00 15.22           C      4.022
ATOM   2665  CE1 TYR B 118      27.914 -22.891  24.825  1.00 14.74           C      4.420
ATOM   2667  CZ  TYR B 118      29.184 -23.398  25.036  1.00 15.32           C      5.018
ATOM   2921  N   SER B 150      46.241  -1.541  14.660  1.00 17.64           N      4.809
ATOM   2922  CA  SER B 150      47.151  -0.598  14.013  1.00 18.78           C      4.362
ATOM   2923  C   SER B 150      47.575  -0.939  12.580  1.00 18.41           C      4.195
ATOM   2924  O   SER B 150      47.770  -0.048  11.748  1.00 20.43           O      3.525
ATOM   2925  CB  SER B 150      48.400  -0.401  14.891  1.00 20.60           C      3.907
ATOM   2926  OG  SER B 150      49.180  -1.582  14.990  1.00 23.37           O      4.699
ATOM   2927  N   GLY B 151      47.726  -2.221  12.292  1.00 17.10           N      5.249
ATOM   2928  CA  GLY B 151      48.123  -2.622  10.955  1.00 14.54           C      4.873
ATOM   3015  CB  HIS B 162      19.647 -11.883  11.620  1.00 15.67           C      5.240
ATOM   3016  CG  HIS B 162      18.838 -12.433  10.485  1.00 16.18           C      5.292
ATOM   3017  ND1 HIS B 162      19.390 -13.186   9.470  1.00 15.84           N      4.179
ATOM   3019  CE1 HIS B 162      18.439 -13.541   8.623  1.00 16.54           C      4.210
ATOM   3020  NE2 HIS B 162      17.291 -13.045   9.051  1.00 17.14           N      4.773
ATOM   3359  CD2 HIS B 202      22.179 -14.727  12.098  1.00 15.75           C      4.488
ATOM   3360  CE1 HIS B 202      20.244 -15.513  11.428  1.00 15.29           C      4.108
ATOM   3361  NE2 HIS B 202      21.310 -14.839  11.038  1.00 14.83           N      4.853
ATOM   3374  CB  ASP B 204      24.470 -11.104   9.966  1.00 12.02           C      5.129
ATOM   3375  CG  ASP B 204      23.553 -12.288   9.787  1.00 11.75           C      4.368
ATOM   3376  OD1 ASP B 204      24.050 -13.433   9.856  1.00 12.07           O      4.289
ATOM   3377  OD2 ASP B 204      22.343 -12.075   9.566  1.00 12.50           O      3.973
