# Supplementary material for: A mathematical representation of protein binding sites using structural dispersion of atoms from principal axes for classification of binding ligands
Source: PLoS One. 2021 Apr 8;16(4):e0244905. doi: 10.1371/journal.pone.0244905 (PMC8031081; doi:10.1371/journal.pone.0244905)
Supplement: S3 Data — (ZIP) [file pone.0244905.s008.zip]

Archive with 100 entries (100 files):
- KahramanSet(100)/12AS.lig.AMP.pdb
- KahramanSet(100)/1A0I.lig.ATP.pdb
- KahramanSet(100)/1A49.lig.ATP.pdb
- KahramanSet(100)/1A6Q.lig.PO4.pdb
- KahramanSet(100)/1AMU.lig.AMP.pdb
- KahramanSet(100)/1AYL.lig.ATP.pdb
- KahramanSet(100)/1B8A.lig.ATP.pdb
- KahramanSet(100)/1B8O.lig.PO4.pdb
- KahramanSet(100)/1BDG.lig.GLC.pdb
- KahramanSet(100)/1BRW.lig.PO4.pdb
- KahramanSet(100)/1C0A.lig.AMP.pdb
- KahramanSet(100)/1CQ1.lig.BGC.pdb
- KahramanSet(100)/1CQJ.lig.PO4.pdb
- KahramanSet(100)/1CQX.lig.FAD.pdb
- KahramanSet(100)/1CT9.lig.AMP.pdb
- KahramanSet(100)/1D0C.lig.HEM.pdb
- KahramanSet(100)/1D1Q.lig.PO4.pdb
- KahramanSet(100)/1D7C.lig.HEM.pdb
- KahramanSet(100)/1DAK.lig.PO4.pdb
- KahramanSet(100)/1DK0.lig.HEM.pdb
- KahramanSet(100)/1DNL.lig.FMN.pdb
- KahramanSet(100)/1DV2.lig.ATP.pdb
- KahramanSet(100)/1DY3.lig.ATP.pdb
- KahramanSet(100)/1E2Q.lig.ATP.pdb
- KahramanSet(100)/1E3R.lig.AND.pdb
- KahramanSet(100)/1E8G.lig.FAD.pdb
- KahramanSet(100)/1E8X.lig.ATP.pdb
- KahramanSet(100)/1E9G.lig.PO4.pdb
- KahramanSet(100)/1EJ2.lig.NAD.pdb
- KahramanSet(100)/1EJD.lig.PO4.pdb
- KahramanSet(100)/1EQG.lig.HEM.pdb
- KahramanSet(100)/1ESQ.lig.ATP.pdb
- KahramanSet(100)/1EUC.lig.PO4.pdb
- KahramanSet(100)/1EVI.lig.FAD.pdb
- KahramanSet(100)/1EW0.lig.HEM.pdb
- KahramanSet(100)/1EW2.lig.PO4.pdb
- KahramanSet(100)/1F5V.lig.FMN.pdb
- KahramanSet(100)/1FBT.lig.PO4.pdb
- KahramanSet(100)/1FDS.lig.EST.pdb
- KahramanSet(100)/1GN8.lig.ATP.pdb
- KahramanSet(100)/1GWE.lig.HEM.pdb
- KahramanSet(100)/1GYP.lig.PO4.pdb
- KahramanSet(100)/1H69.lig.FAD.pdb
- KahramanSet(100)/1H6L.lig.PO4.pdb
- KahramanSet(100)/1HEX.lig.NAD.pdb
- KahramanSet(100)/1HO5.lig.PO4.pdb
- KahramanSet(100)/1HSK.lig.FAD.pdb
- KahramanSet(100)/1IB0.lig.NAD.pdb
- KahramanSet(100)/1IQC.lig.HEM.pdb
- KahramanSet(100)/1J99.lig.AND.pdb
- KahramanSet(100)/1JA1.lig.FMN.pdb
- KahramanSet(100)/1JP4.lig.AMP.pdb
- KahramanSet(100)/1JQ5.lig.NAD.pdb
- KahramanSet(100)/1JQI.lig.FAD.pdb
- KahramanSet(100)/1JR8.lig.FAD.pdb
- KahramanSet(100)/1K1W.lig.GLC.pdb
- KahramanSet(100)/1K87.lig.FAD.pdb
- KahramanSet(100)/1KHT.lig.AMP.pdb
- KahramanSet(100)/1KVK.lig.ATP.pdb
- KahramanSet(100)/1L5W.lig.PO4.pdb
- KahramanSet(100)/1L7M.lig.PO4.pdb
- KahramanSet(100)/1LBY.lig.PO4.pdb
- KahramanSet(100)/1LHU.lig.EST.pdb
- KahramanSet(100)/1LYV.lig.PO4.pdb
- KahramanSet(100)/1MEW.lig.NAD.pdb
- KahramanSet(100)/1MI3.lig.NAD.pdb
- KahramanSet(100)/1MVL.lig.FMN.pdb
- KahramanSet(100)/1NAZ.lig.HEM.pdb
- KahramanSet(100)/1NF5.lig.BGC.pdb
- KahramanSet(100)/1NP4.lig.HEM.pdb
- KahramanSet(100)/1O04.lig.NAD.pdb
- KahramanSet(100)/1O9T.lig.ATP.pdb
- KahramanSet(100)/1OG3.lig.NAD.pdb
- KahramanSet(100)/1P4C.lig.FMN.pdb
- KahramanSet(100)/1P4M.lig.FMN.pdb
- KahramanSet(100)/1PO5.lig.HEM.pdb
- KahramanSet(100)/1POX.lig.FAD.pdb
- KahramanSet(100)/1PP9.lig.HEM.pdb
- KahramanSet(100)/1QAX.lig.NAD.pdb
- KahramanSet(100)/1QB8.lig.AMP.pdb
- KahramanSet(100)/1QF5.lig.PO4.pdb
- KahramanSet(100)/1QHU.lig.HEM.pdb
- KahramanSet(100)/1QKT.lig.EST.pdb
- KahramanSet(100)/1QPA.lig.HEM.pdb
- KahramanSet(100)/1RDQ.lig.ATP.pdb
- KahramanSet(100)/1RLZ.lig.NAD.pdb
- KahramanSet(100)/1S7G.lig.NAD.pdb
- KahramanSet(100)/1SOX.lig.HEM.pdb
- KahramanSet(100)/1T2D.lig.NAD.pdb
- KahramanSet(100)/1TB7.lig.AMP.pdb
- KahramanSet(100)/1TCO.lig.PO4.pdb
- KahramanSet(100)/1TID.lig.ATP.pdb
- KahramanSet(100)/1TOX.lig.NAD.pdb
- KahramanSet(100)/2A5F.lig.NAD.pdb
- KahramanSet(100)/2BS2.lig.HEM.pdb
- KahramanSet(100)/2CPO.lig.HEM.pdb
- KahramanSet(100)/2GBP.lig.BGC.pdb
- KahramanSet(100)/2NPX.lig.NAD.pdb
- KahramanSet(100)/3GRS.lig.FAD.pdb
- KahramanSet(100)/8gpb.lig.AMP.pdb
