# Supplementary material for: A mathematical representation of protein binding sites using structural dispersion of atoms from principal axes for classification of binding ligands
Source: PLoS One. 2021 Apr 8;16(4):e0244905. doi: 10.1371/journal.pone.0244905 (PMC8031081; doi:10.1371/journal.pone.0244905)
Supplement: S3 Data — (ZIP) [file pone.0244905.s008.zip › KahramanSet(100)/12AS.lig.AMP.pdb]

ATOM    344  OD2 ASP A  46      30.161  19.387   6.285  1.00  9.17           4      4.914                    
ATOM    359  CD1 LEU A  48      27.831  20.288   4.314  1.00 15.22           2      4.660                    
ATOM    538  OG  SER A  72      30.844  20.426   8.472  1.00 12.15           5      5.140                    
ATOM    763  NE  ARG A 100      25.777  24.266   7.031  1.00  5.35           6      4.787                    
ATOM    764  CZ  ARG A 100      26.173  22.998   7.024  1.00 16.38           1      4.644                    
ATOM    765  NH1 ARG A 100      25.330  22.119   6.510  1.00 21.80           6      3.849                    
ATOM    766  NH2 ARG A 100      26.971  22.551   7.994  1.00  9.56           6      4.419                    
ATOM    786  CB  GLU A 103      19.836  27.339   3.548  1.00 20.74           2      5.184                    
ATOM    787  CG  GLU A 103      19.266  26.310   4.538  1.00 12.11           2      4.088                    
ATOM    788  CD  GLU A 103      20.146  25.070   4.704  1.00  8.35           1      5.026                    
ATOM    789  OE1 GLU A 103      21.377  25.213   4.874  1.00 26.96           4      4.753                    
ATOM    790  OE2 GLU A 103      19.607  23.942   4.623  1.00 26.69           4      4.912                    
ATOM    833  C   LEU A 109      16.039  25.822  10.882  1.00  2.54           1      4.809                    
ATOM    834  O   LEU A 109      17.150  25.567  11.346  1.00  4.87           4      4.603                    
ATOM    839  N   HIS A 110      15.870  26.388   9.698  1.00  2.00           6      4.918                    
ATOM    840  CA  HIS A 110      17.003  26.635   8.830  1.00 10.02           2      5.103                    
ATOM    841  C   HIS A 110      17.418  28.092   8.889  1.00  2.00           1      4.394                    
ATOM    842  O   HIS A 110      16.587  28.982   8.777  1.00  2.99           4      5.113                    
ATOM    843  CB  HIS A 110      16.672  26.248   7.388  1.00 10.44           2      4.681                    
ATOM    844  CG  HIS A 110      16.183  24.842   7.240  1.00 19.67           3      5.075                    
ATOM    845  ND1 HIS A 110      16.990  23.753   7.476  1.00 22.31           7      4.863                    
ATOM    847  CE1 HIS A 110      16.260  22.650   7.433  1.00 20.06           3      5.182                    
ATOM    849  N   SER A 111      18.691  28.305   9.186  1.00  2.00           6      5.086                    
ATOM    850  CA  SER A 111      19.334  29.606   9.056  1.00  9.95           2      4.631                    
ATOM    851  C   SER A 111      20.393  29.503   7.955  1.00  2.00           1      4.625                    
ATOM    852  O   SER A 111      20.641  28.426   7.415  1.00  6.52           4      5.156                    
ATOM    853  CB  SER A 111      19.988  29.990  10.388  1.00  4.46           2      4.891                    
ATOM    854  OG  SER A 111      20.535  31.298  10.370  1.00  3.74           5      5.289                    
ATOM    855  N   VAL A 112      20.907  30.647   7.528  1.00  2.91           6      5.142                    
ATOM    864  C   TYR A 113      23.870  29.429  10.822  1.00 16.05           1      4.850                    
ATOM    865  O   TYR A 113      22.895  29.203  11.548  1.00  5.96           4      4.974                    
ATOM    874  N   VAL A 114      24.800  28.516  10.564  1.00 10.51           6      5.038                    
ATOM    875  CA  VAL A 114      24.740  27.161  11.116  1.00 10.38           2      4.937                    
ATOM    876  C   VAL A 114      25.794  27.025  12.218  1.00  2.00           1      5.237                    
ATOM    878  CB  VAL A 114      24.997  26.103   9.987  1.00  8.76           2      4.895                    
ATOM    879  CG1 VAL A 114      24.905  24.684  10.526  1.00  7.87           2      4.136                    
ATOM    880  CG2 VAL A 114      24.002  26.313   8.859  1.00  4.05           2      4.967                    
ATOM    881  N   ASP A 115      25.354  26.738  13.438  1.00  2.00           6      4.972                    
ATOM    884  O   ASP A 115      25.188  24.418  14.952  1.00  5.90           4      4.544                    
ATOM    887  OD1 ASP A 115      23.773  26.921  15.553  1.00  4.60           4      4.911                    
ATOM    893  CB  GLN A 116      27.850  22.265  14.753  1.00  2.00           2      4.931                    
ATOM    894  CG  GLN A 116      26.740  21.945  13.779  1.00  4.28           2      4.728                    
ATOM    895  CD  GLN A 116      27.269  21.241  12.546  1.00  6.85           1      4.638                    
ATOM    896  OE1 GLN A 116      26.817  21.489  11.431  1.00  2.00           4      4.552                    
ATOM    897  NE2 GLN A 116      28.326  20.457  12.729  1.00  8.80           6      5.054                    
ATOM   1926  CA  GLU A 248      16.738  16.940  13.219  1.00  3.55           2      5.035                    
ATOM   1927  C   GLU A 248      17.738  17.693  14.092  1.00  2.74           1      5.099                    
ATOM   1928  O   GLU A 248      17.871  18.914  14.005  1.00 16.05           4      4.653                    
ATOM   1929  CB  GLU A 248      17.203  16.932  11.771  1.00 12.80           2      4.638                    
ATOM   1930  CG  GLU A 248      18.391  16.031  11.584  1.00  3.75           2      5.073                    
ATOM   1931  CD  GLU A 248      19.093  16.264  10.280  1.00 23.18           1      4.747                    
ATOM   1932  OE1 GLU A 248      18.505  15.949   9.220  1.00 16.04           4      5.122                    
ATOM   1933  OE2 GLU A 248      20.238  16.766  10.319  1.00 13.75           4      5.126                    
ATOM   1934  N   LEU A 249      18.405  16.946  14.967  1.00 13.40           6      4.131                    
ATOM   1935  CA  LEU A 249      19.289  17.505  15.988  1.00  2.00           2      5.180                    
ATOM   1936  C   LEU A 249      20.755  17.423  15.595  1.00  9.79           1      4.911                    
ATOM   1937  O   LEU A 249      21.555  18.252  16.017  1.00 10.01           4      4.493                    
ATOM   1942  N   SER A 250      21.114  16.372  14.860  1.00  2.00           6      4.863                    
ATOM   1943  CA  SER A 250      22.513  16.019  14.653  1.00  9.91           2      4.868                    
ATOM   1944  C   SER A 250      22.663  14.978  13.561  1.00  7.33           1      4.872                    
ATOM   1945  O   SER A 250      21.734  14.218  13.280  1.00 14.17           4      4.045                    
ATOM   1946  CB  SER A 250      23.104  15.460  15.942  1.00  4.89           2      4.560                    
ATOM   1948  N   SER A 251      23.827  14.965  12.927  1.00 11.87           6      5.266                    
ATOM   1949  CA  SER A 251      24.161  13.915  11.983  1.00 12.13           2      5.080                    
ATOM   1952  CB  SER A 251      24.149  14.439  10.548  1.00  2.42           2      4.944                    
ATOM   1953  OG  SER A 251      25.340  15.145  10.249  1.00 14.90           5      4.246                    
ATOM   2284  CA  GLY A 294      27.860  17.635  14.117  1.00  2.27           2      4.809                    
ATOM   2285  C   GLY A 294      26.536  17.758  14.809  1.00  2.00           1      4.444                    
ATOM   2286  O   GLY A 294      25.534  17.272  14.306  1.00 10.16           4      5.171                    
ATOM   2287  N   ILE A 295      26.553  18.345  16.004  1.00  6.01           6      4.937                    
ATOM   2288  CA  ILE A 295      25.333  18.641  16.747  1.00  5.33           2      4.906                    
ATOM   2289  C   ILE A 295      24.999  20.133  16.641  1.00 11.05           1      4.614                    
ATOM   2290  O   ILE A 295      25.804  20.988  17.032  1.00 12.72           4      5.224                    
ATOM   2295  N   GLY A 296      23.761  20.435  16.261  1.00 13.37           6      4.070                    
ATOM   2296  CA  GLY A 296      23.316  21.819  16.228  1.00  6.26           2      4.521                    
ATOM   2297  C   GLY A 296      23.158  22.456  17.602  1.00  5.72           1      4.337                    
ATOM   2298  O   GLY A 296      22.361  21.994  18.425  1.00 10.91           4      4.634                    
ATOM   2314  N   ARG A 299      19.715  24.498  17.261  1.00  8.23           6      5.287                    
ATOM   2315  CA  ARG A 299      18.717  23.435  17.084  1.00  2.00           2      4.896                    
ATOM   2318  CB  ARG A 299      19.222  22.425  16.038  1.00  9.87           2      4.371                    
ATOM   2319  CG  ARG A 299      19.113  22.885  14.586  1.00  2.00           2      5.156                    
ATOM   2320  CD  ARG A 299      17.733  22.577  14.106  1.00  2.00           2      4.420                    
ATOM   2321  NE  ARG A 299      17.480  22.724  12.677  1.00  2.00           6      4.491                    
ATOM   2322  CZ  ARG A 299      18.063  21.999  11.729  1.00  2.69           1      4.752                    
ATOM   2323  NH1 ARG A 299      17.878  20.682  11.743  1.00 12.46           6      4.381                    
ATOM   2324  NH2 ARG A 299      18.290  22.558  10.548  1.00  9.38           6      5.118                    
ATOM   2411  CG1 ILE A 310      17.739  28.149  14.836  1.00  2.00           2      4.922                    
ATOM   2413  CD1 ILE A 310      18.378  27.013  14.117  1.00  2.00           2      4.132                    
ATOM   2442  NE2 GLN A 314      21.693  29.762  13.698  1.00 12.10           6      4.980                    
