# Supplementary material for: A mathematical representation of protein binding sites using structural dispersion of atoms from principal axes for classification of binding ligands
Source: PLoS One. 2021 Apr 8;16(4):e0244905. doi: 10.1371/journal.pone.0244905 (PMC8031081; doi:10.1371/journal.pone.0244905)
Supplement: S3 Data — (ZIP) [file pone.0244905.s008.zip › KahramanSet(100)/1A0I.lig.ATP.pdb]

ATOM     58  O   PHE A   9       2.407 -15.374  61.195  1.00 12.02           4      4.831                    
ATOM     67  CA  LYS A  10       2.502 -13.968  58.770  1.00 15.08           2      4.509                    
ATOM     68  C   LYS A  10       3.876 -13.556  58.241  1.00 16.30           1      4.714                    
ATOM     70  CB  LYS A  10       1.427 -13.453  57.802  1.00  6.46           2      5.056                    
ATOM     71  CG  LYS A  10      -0.004 -13.491  58.303  1.00 14.34           2      4.653                    
ATOM     72  CD  LYS A  10      -0.961 -12.963  57.244  1.00 15.38           2      5.293                    
ATOM     73  CE  LYS A  10      -1.172 -14.085  56.228  1.00 20.56           2      4.405                    
ATOM     74  NZ  LYS A  10      -2.072 -13.717  55.146  1.00 17.55           6      5.029                    
ATOM     75  N   ALA A  11       4.700 -14.553  57.941  1.00 18.72           6      5.046                    
ATOM     76  CA  ALA A  11       6.030 -14.288  57.428  1.00 19.05           2      4.896                    
ATOM     77  C   ALA A  11       6.040 -13.496  56.127  1.00 15.88           1      5.245                    
ATOM     78  O   ALA A  11       5.155 -13.687  55.265  1.00 15.57           4      4.577                    
ATOM     79  CB  ALA A  11       6.742 -15.597  57.185  1.00 17.48           2      5.154                    
ATOM    229  CA  GLU A  32      11.872 -24.148  60.816  1.00 10.56           2      4.882                    
ATOM    230  C   GLU A  32      11.306 -24.549  59.460  1.00  4.14           1      4.612                    
ATOM    231  O   GLU A  32      11.343 -23.818  58.464  1.00  8.84           4      4.907                    
ATOM    232  CB  GLU A  32      10.697 -23.820  61.737  1.00 13.98           2      4.889                    
ATOM    233  CG  GLU A  32      11.032 -23.485  63.196  1.00 14.92           2      4.647                    
ATOM    234  CD  GLU A  32       9.920 -22.752  63.907  1.00 11.31           1      5.020                    
ATOM    235  OE1 GLU A  32       8.778 -22.755  63.462  1.00 14.61           4      5.267                    
ATOM    236  OE2 GLU A  32      10.132 -21.976  64.830  1.00 29.56           4      5.262                    
ATOM    237  N   ILE A  33      10.768 -25.742  59.364  1.00 10.04           6      4.634                    
ATOM    238  CA  ILE A  33      10.111 -26.167  58.148  1.00  9.47           2      4.917                    
ATOM    239  C   ILE A  33       8.879 -25.296  57.984  1.00 10.28           1      4.456                    
ATOM    240  O   ILE A  33       8.286 -24.833  58.952  1.00 12.12           4      4.831                    
ATOM    245  N   LYS A  34       8.515 -24.990  56.761  1.00 10.70           6      5.174                    
ATOM    246  CA  LYS A  34       7.302 -24.258  56.506  1.00 14.51           2      4.864                    
ATOM    247  C   LYS A  34       6.351 -25.396  56.189  1.00 17.74           1      5.119                    
ATOM    248  O   LYS A  34       6.362 -25.966  55.101  1.00 15.25           4      4.873                    
ATOM    249  CB  LYS A  34       7.479 -23.354  55.304  1.00 17.31           2      5.151                    
ATOM    250  CG  LYS A  34       6.273 -22.510  55.040  1.00 13.12           2      4.477                    
ATOM    251  CD  LYS A  34       6.449 -21.701  53.776  1.00 26.92           2      5.163                    
ATOM    252  CE  LYS A  34       5.115 -21.050  53.411  1.00 24.43           2      5.094                    
ATOM    253  NZ  LYS A  34       4.043 -22.029  53.312  1.00 15.90           6      4.527                    
ATOM    254  N   TYR A  35       5.565 -25.768  57.185  1.00 19.78           6      4.739                    
ATOM    255  CA  TYR A  35       4.600 -26.850  57.044  1.00 10.68           2      4.116                    
ATOM    256  C   TYR A  35       3.453 -26.433  56.162  1.00 18.76           1      5.289                    
ATOM    257  O   TYR A  35       3.115 -25.262  56.108  1.00 15.33           4      4.821                    
ATOM    258  CB  TYR A  35       4.033 -27.230  58.388  1.00 15.87           2      4.338                    
ATOM    259  CG  TYR A  35       5.083 -27.770  59.334  1.00  4.22           3      5.160                    
ATOM    261  CD2 TYR A  35       5.630 -26.931  60.306  1.00  7.06           3      4.918                    
ATOM    263  CE2 TYR A  35       6.601 -27.423  61.168  1.00  7.19           3      5.018                    
ATOM    266  N   ASP A  36       2.849 -27.390  55.479  1.00 28.40           6      5.275                    
ATOM    285  N   ARG A  39      -3.128 -23.531  59.499  1.00  8.11           6      4.355                    
ATOM    286  CA  ARG A  39      -2.699 -22.815  60.690  1.00 15.45           2      4.199                    
ATOM    289  CB  ARG A  39      -2.340 -21.380  60.316  1.00 14.37           2      5.053                    
ATOM    290  CG  ARG A  39      -1.514 -20.687  61.352  1.00  2.00           2      4.806                    
ATOM    291  CD  ARG A  39      -1.276 -19.270  60.994  1.00  2.00           2      4.007                    
ATOM    292  NE  ARG A  39      -0.255 -18.837  61.917  1.00 14.73           6      4.259                    
ATOM    293  CZ  ARG A  39       0.697 -17.929  61.689  1.00 15.76           1      5.247                    
ATOM    294  NH1 ARG A  39       0.807 -17.336  60.522  1.00  5.97           6      4.937                    
ATOM    295  NH2 ARG A  39       1.531 -17.552  62.645  1.00 12.55           6      4.864                    
ATOM    415  CB  ARG A  55      -4.465 -17.898  59.651  1.00 25.74           2      4.764                    
ATOM    416  CG  ARG A  55      -4.331 -17.357  58.190  1.00 34.60           2      4.378                    
ATOM    417  CD  ARG A  55      -4.280 -18.409  57.024  1.00 38.85           2      5.110                    
ATOM    418  NE  ARG A  55      -3.157 -19.357  56.891  1.00 54.72           6      4.002                    
ATOM    419  CZ  ARG A  55      -3.212 -20.719  56.813  1.00 60.09           1      3.942                    
ATOM    420  NH1 ARG A  55      -4.343 -21.430  56.957  1.00 32.33           6      4.979                    
ATOM    421  NH2 ARG A  55      -2.065 -21.391  56.675  1.00 49.40           6      4.842                    
ATOM    733  CB  GLU A  93       1.189 -26.309  60.930  1.00 11.52           2      5.255                    
ATOM    734  CG  GLU A  93       1.663 -25.032  60.264  1.00 16.25           2      5.193                    
ATOM    735  CD  GLU A  93       0.745 -24.588  59.146  1.00 18.24           1      4.471                    
ATOM    736  OE1 GLU A  93       0.432 -25.386  58.270  1.00 23.52           4      5.228                    
ATOM    737  OE2 GLU A  93       0.310 -23.441  59.132  1.00 18.85           4      5.175                    
ATOM   1130  CB  TYR A 149       5.884 -21.987  65.452  1.00 11.30           2      4.944                    
ATOM   1131  CG  TYR A 149       4.720 -21.899  64.458  1.00 13.29           3      4.915                    
ATOM   1132  CD1 TYR A 149       3.918 -20.763  64.439  1.00  7.76           3      5.225                    
ATOM   1133  CD2 TYR A 149       4.460 -22.935  63.547  1.00  2.00           3      4.727                    
ATOM   1134  CE1 TYR A 149       2.865 -20.653  63.535  1.00 12.54           3      4.859                    
ATOM   1135  CE2 TYR A 149       3.399 -22.823  62.639  1.00 12.36           3      4.590                    
ATOM   1136  CZ  TYR A 149       2.603 -21.678  62.644  1.00 11.49           3      4.748                    
ATOM   1137  OH  TYR A 149       1.503 -21.567  61.824  1.00 33.26           5      4.800                    
ATOM   1492  CB  ALA A 193       7.674 -25.995  64.530  1.00 12.77           2      4.598                    
ATOM   1717  CB  ILE A 220       9.033 -20.041  58.472  1.00  7.62           2      5.161                    
ATOM   1718  CG1 ILE A 220       7.887 -20.557  57.621  1.00  5.12           2      5.099                    
ATOM   1719  CG2 ILE A 220       8.739 -18.679  59.097  1.00  5.82           2      4.908                    
ATOM   1720  CD1 ILE A 220       7.300 -19.513  56.658  1.00  4.89           2      5.111                    
ATOM   1734  CD  LYS A 222      10.183 -18.691  63.486  1.00  2.00           2      4.956                    
ATOM   1735  CE  LYS A 222       8.956 -19.253  62.800  1.00  2.00           2      4.586                    
ATOM   1736  NZ  LYS A 222       8.406 -20.279  63.629  1.00  6.13           6      4.227                    
ATOM   1817  CE  LYS A 232       2.356 -11.605  52.914  1.00 22.44           2      4.474                    
ATOM   1818  NZ  LYS A 232       2.032 -12.931  53.423  1.00 32.09           6      4.535                    
ATOM   1845  CD2 TRP A 236       7.289 -15.671  62.304  1.00  9.85           3      4.825                    
ATOM   1848  CE3 TRP A 236       6.133 -16.297  61.821  1.00  6.56           3      4.759                    
ATOM   1850  CZ3 TRP A 236       5.275 -16.934  62.724  1.00  8.39           3      4.491                    
ATOM   1851  CH2 TRP A 236       5.574 -16.926  64.091  1.00  6.79           3      5.058                    
ATOM   1871  CG  LYS A 238       6.882 -17.646  53.429  1.00 11.27           2      4.955                    
ATOM   1872  CD  LYS A 238       6.309 -16.258  53.457  1.00 18.02           2      4.543                    
ATOM   1873  CE  LYS A 238       5.076 -16.252  52.589  1.00  2.00           2      3.465                    
ATOM   1874  NZ  LYS A 238       5.218 -15.325  51.498  1.00 11.98           6      4.355                    
ATOM   1905  CD  GLU A 242       6.179 -16.952  48.949  1.00 25.42           1      4.842                    
ATOM   1906  OE1 GLU A 242       6.953 -16.217  49.562  1.00 38.18           4      5.277                    
ATOM   1907  OE2 GLU A 242       5.015 -17.076  49.329  1.00 24.03           4      5.114                    
