# Supplementary material for: A mathematical representation of protein binding sites using structural dispersion of atoms from principal axes for classification of binding ligands
Source: PLoS One. 2021 Apr 8;16(4):e0244905. doi: 10.1371/journal.pone.0244905 (PMC8031081; doi:10.1371/journal.pone.0244905)
Supplement: S3 Data — (ZIP) [file pone.0244905.s008.zip › KahramanSet(100)/1A49.lig.ATP.pdb]

ATOM    288  CB  THR A  49       8.334  62.853  19.168  1.00 29.14           2      4.676                    
ATOM    289  OG1 THR A  49       7.993  64.027  18.496  1.00 40.53           5      4.418                    
ATOM    290  CG2 THR A  49       8.569  61.731  18.164  1.00 43.45           2      4.606                    
ATOM    293  C   ILE A  50       6.666  57.825  20.082  1.00 67.57           1      4.940                    
ATOM    294  O   ILE A  50       6.182  57.736  18.955  1.00 33.51           4      4.321                    
ATOM    299  N   GLY A  51       7.585  57.018  20.519  1.00 37.63           6      5.097                    
ATOM    300  CA  GLY A  51       8.133  55.978  19.718  1.00 45.38           2      4.606                    
ATOM    301  C   GLY A  51       8.575  54.864  20.615  1.00 54.82           1      5.175                    
ATOM    303  N   PRO A  52       9.567  54.150  20.158  1.00 32.66           6      5.220                    
ATOM    308  CG  PRO A  52      11.327  53.264  18.780  1.00 95.72           2      5.126                    
ATOM    309  CD  PRO A  52      10.198  54.263  18.805  1.00 41.54           2      4.909                    
ATOM    456  CD  ARG A  72       5.871  65.203  16.775  1.00 35.95           2      5.099                    
ATOM    457  NE  ARG A  72       6.340  65.398  15.412  1.00 24.60           6      5.043                    
ATOM    458  CZ  ARG A  72       7.577  65.042  14.972  1.00 29.21           1      4.866                    
ATOM    459  NH1 ARG A  72       8.501  64.542  15.821  1.00 43.78           6      5.141                    
ATOM    460  NH2 ARG A  72       7.913  65.255  13.670  1.00 30.20           6      3.686                    
ATOM    469  N   ASN A  74       4.448  60.423  14.567  1.00 26.53           6      5.296                    
ATOM    470  CA  ASN A  74       5.090  60.814  13.302  1.00 25.74           2      5.084                    
ATOM    472  O   ASN A  74       5.378  58.796  12.076  1.00 42.03           4      5.290                    
ATOM    473  CB  ASN A  74       6.636  60.947  13.481  1.00 26.83           2      4.913                    
ATOM    474  CG  ASN A  74       7.290  61.647  12.306  1.00 28.31           1      4.618                    
ATOM    475  OD1 ASN A  74       6.630  61.716  11.260  1.00 28.71           4      4.910                    
ATOM    476  ND2 ASN A  74       8.592  62.089  12.425  1.00 25.98           6      3.529                    
ATOM    492  CB  SER A  76       7.937  60.518   8.580  1.00 35.22           2      4.730                    
ATOM    493  OG  SER A  76       7.336  61.672   7.963  1.00 24.31           5      4.345                    
ATOM    495  CA  HIS A  77       7.850  56.416  10.757  1.00 78.92           2      5.155                    
ATOM    496  C   HIS A  77       6.721  55.427  11.091  1.00100.00           1      4.749                    
ATOM    497  O   HIS A  77       5.568  55.778  10.942  1.00 29.73           4      4.841                    
ATOM    498  CB  HIS A  77       8.685  56.716  12.031  1.00 31.66           2      5.140                    
ATOM    499  CG  HIS A  77       9.975  57.403  11.740  1.00 36.07           3      5.221                    
ATOM    500  ND1 HIS A  77      10.038  58.771  11.482  1.00 41.10           7      4.573                    
ATOM    501  CD2 HIS A  77      11.229  56.895  11.635  1.00 31.31           3      5.093                    
ATOM    502  CE1 HIS A  77      11.310  59.046  11.241  1.00 36.21           3      3.851                    
ATOM    503  NE2 HIS A  77      12.045  57.937  11.313  1.00 33.37           7      4.808                    
ATOM    504  N   GLY A  78       7.067  54.181  11.539  1.00 74.36           6      4.476                    
ATOM    505  CA  GLY A  78       6.065  53.129  11.942  1.00 56.84           2      5.007                    
ATOM    539  CG  TYR A  82       4.757  51.425  15.593  1.00 90.31           3      4.937                    
ATOM    540  CD1 TYR A  82       4.921  52.709  16.118  1.00 48.77           3      4.663                    
ATOM    541  CD2 TYR A  82       5.731  50.478  15.899  1.00 42.30           3      5.227                    
ATOM    542  CE1 TYR A  82       5.981  53.008  16.985  1.00 83.92           3      5.236                    
ATOM    543  CE2 TYR A  82       6.799  50.756  16.755  1.00 67.76           3      5.177                    
ATOM    544  CZ  TYR A  82       6.915  52.021  17.315  1.00 43.45           3      4.388                    
ATOM    545  OH  TYR A  82       7.985  52.287  18.154  1.00 35.95           5      4.358                    
ATOM    551  CG  HIS A  83       2.049  55.858  14.189  1.00 34.31           3      5.211                    
ATOM    552  ND1 HIS A  83       3.013  56.280  15.120  1.00 66.02           7      4.120                    
ATOM    553  CD2 HIS A  83       2.644  55.892  12.946  1.00 32.83           3      5.141                    
ATOM    554  CE1 HIS A  83       4.139  56.554  14.438  1.00 32.73           3      4.496                    
ATOM    555  NE2 HIS A  83       3.957  56.317  13.143  1.00 38.44           7      5.093                    
ATOM    774  CG  ASP A 112       4.711  65.515  12.321  1.00 62.62           1      4.908                    
ATOM    775  OD1 ASP A 112       5.008  65.214  11.104  1.00 32.71           4      4.268                    
ATOM    776  OD2 ASP A 112       5.220  66.445  12.928  1.00 37.08           4      4.981                    
ATOM    780  O   THR A 113       4.532  64.120   8.134  1.00 33.74           4      5.274                    
ATOM    811  OE1 GLU A 117       9.269  63.331   5.535  1.00 60.53           4      5.171                    
ATOM    828  NE  ARG A 119      10.893  61.201   6.258  1.00 68.94           6      5.195                    
ATOM    829  CZ  ARG A 119      11.294  61.542   7.464  1.00 42.60           1      4.901                    
ATOM    830  NH1 ARG A 119      12.289  60.950   8.062  1.00 23.88           6      5.175                    
ATOM    831  NH2 ARG A 119      10.633  62.519   8.124  1.00 46.03           6      3.707                    
ATOM    880  C   GLY A 127      13.376  51.109  13.022  1.00 41.06           1      4.922                    
ATOM    881  O   GLY A 127      13.237  52.295  13.303  1.00 63.51           4      5.279                    
ATOM   1268  CG  ASP A 176      18.329  61.491  10.402  1.00100.00           1      4.993                    
ATOM   1269  OD1 ASP A 176      17.202  62.162  10.352  1.00 29.71           4      5.122                    
ATOM   1270  OD2 ASP A 176      18.501  60.564  11.154  1.00 41.19           4      4.589                    
ATOM   1276  CG  ASP A 177      16.343  66.745  10.203  1.00 24.35           1      5.101                    
ATOM   1277  OD1 ASP A 177      15.766  66.640   9.038  1.00 29.76           4      4.700                    
ATOM   1278  OD2 ASP A 177      15.763  66.683  11.284  1.00 29.82           4      4.614                    
ATOM   1475  O   SER A 204      14.202  55.326   9.451  1.00 55.91           4      5.037                    
ATOM   1481  O   LYS A 205      12.777  58.101   7.715  1.00 36.10           4      4.867                    
ATOM   1488  CA  LYS A 206      15.371  59.109   7.278  1.00 25.57           2      5.165                    
ATOM   1493  CD  LYS A 206      16.563  58.036   9.704  1.00 39.75           2      4.107                    
ATOM   1494  CE  LYS A 206      17.265  57.988  11.053  1.00 51.70           2      4.954                    
ATOM   1495  NZ  LYS A 206      16.611  58.841  12.088  1.00 36.50           6      4.781                    
ATOM   1496  N   GLY A 207      14.847  61.246   6.402  1.00 42.49           6      5.034                    
ATOM   1759  OG  SER A 242       5.571  66.700   8.335  1.00 35.80           5      4.720                    
ATOM   1975  CE  LYS A 269       6.512  69.181  10.829  1.00 18.40           2      5.289                    
ATOM   1976  NZ  LYS A 269       6.979  67.802  10.629  1.00 32.20           6      4.678                    
ATOM   1992  OE1 GLU A 271       9.733  69.418   8.397  1.00 21.58           4      4.534                    
ATOM   2177  CB  ASP A 295      13.035  69.651   7.505  1.00 27.60           2      5.177                    
ATOM   2178  CG  ASP A 295      12.969  68.212   7.060  1.00 60.73           1      4.463                    
ATOM   2180  OD2 ASP A 295      12.241  67.387   7.587  1.00 35.50           4      4.720                    
ATOM   2417  OG1 THR A 327      12.463  69.305  15.061  1.00 25.24           5      5.125                    
ATOM   2664  CA  SER A 361      11.434  64.421  19.086  1.00 48.32           2      4.988                    
ATOM   2665  C   SER A 361      12.267  63.215  19.483  1.00 31.51           1      5.185                    
ATOM   2666  O   SER A 361      11.923  62.529  20.456  1.00 34.39           4      5.266                    
ATOM   2667  CB  SER A 361      11.930  65.117  17.815  1.00 33.60           2      4.276                    
ATOM   2668  OG  SER A 361      10.939  66.070  17.384  1.00 21.93           5      4.927                    
ATOM   2669  N   GLY A 362      13.420  63.054  18.842  1.00 27.72           6      4.955                    
ATOM   2670  CA  GLY A 362      14.404  61.994  19.170  1.00 31.77           2      4.633                    
ATOM   2690  CA  ALA A 365      10.959  58.735  20.960  1.00 59.05           2      5.261                    
ATOM   2691  C   ALA A 365      11.981  57.643  20.885  1.00 35.40           1      5.207                    
ATOM   2692  O   ALA A 365      11.662  56.487  20.592  1.00 30.61           4      5.223                    
ATOM   2693  CB  ALA A 365      10.449  59.174  19.597  1.00 29.83           2      5.061                    
ATOM   2694  N   LYS A 366      13.200  57.960  21.201  1.00 43.43           6      5.299                    
ATOM   2698  CB  LYS A 366      14.328  56.484  19.644  1.00 47.85           2      4.630                    
ATOM   2699  CG  LYS A 366      14.755  57.621  18.745  1.00 35.46           2      4.496                    
ATOM   2700  CD  LYS A 366      16.252  57.757  18.656  1.00 34.76           2      4.907                    
ATOM   2701  CE  LYS A 366      16.692  58.777  17.618  1.00 54.23           2      4.885                    
ATOM   2702  NZ  LYS A 366      18.082  58.557  17.188  1.00 48.78           6      5.006                    
