# Supplementary material for: A mathematical representation of protein binding sites using structural dispersion of atoms from principal axes for classification of binding ligands
Source: PLoS One. 2021 Apr 8;16(4):e0244905. doi: 10.1371/journal.pone.0244905 (PMC8031081; doi:10.1371/journal.pone.0244905)
Supplement: S3 Data — (ZIP) [file pone.0244905.s008.zip › KahramanSet(100)/1AMU.lig.AMP.pdb]

ATOM   1326  CA  THR A 190      31.452 103.754  23.027  1.00 55.95           2      4.873                    
ATOM   1329  CB  THR A 190      30.681 102.520  23.621  1.00 55.97           2      4.617                    
ATOM   1330  OG1 THR A 190      31.516 101.356  23.621  1.00 56.39           5      3.607                    
ATOM   1331  CG2 THR A 190      29.409 102.231  22.837  1.00 54.69           2      5.083                    
ATOM   1332  N   SER A 191      33.025 102.860  21.373  1.00 60.90           6      4.934                    
ATOM   1337  OG  SER A 191      35.046 101.189  21.430  1.00 64.30           5      4.480                    
ATOM   1631  CD1 PHE A 234      34.468 103.498  30.088  1.00 24.06           3      4.329                    
ATOM   1633  CE1 PHE A 234      34.555 102.114  30.008  1.00 20.73           3      4.894                    
ATOM   1635  CZ  PHE A 234      35.181 101.401  31.021  1.00 23.73           3      4.266                    
ATOM   2159  C   THR A 300      37.392  95.047  37.538  1.00 18.06           1      5.229                    
ATOM   2160  O   THR A 300      36.469  94.245  37.704  1.00 19.02           4      4.650                    
ATOM   2164  N   ALA A 301      37.499  95.810  36.459  1.00 16.96           6      5.084                    
ATOM   2165  CA  ALA A 301      36.509  95.750  35.400  1.00 18.00           2      4.536                    
ATOM   2166  C   ALA A 301      37.097  96.377  34.143  1.00 19.49           1      4.940                    
ATOM   2168  CB  ALA A 301      35.260  96.512  35.832  1.00 15.61           2      4.829                    
ATOM   2169  N   GLY A 302      36.385  96.243  33.025  1.00 20.08           6      4.423                    
ATOM   2170  CA  GLY A 302      36.829  96.857  31.782  1.00 21.23           2      4.655                    
ATOM   2171  C   GLY A 302      37.536  95.894  30.852  1.00 21.48           1      4.182                    
ATOM   2172  O   GLY A 302      37.339  95.928  29.643  1.00 22.09           4      4.698                    
ATOM   2173  N   SER A 303      38.371  95.039  31.422  1.00 21.28           6      5.190                    
ATOM   2174  CA  SER A 303      39.064  94.017  30.656  1.00 19.45           2      4.875                    
ATOM   2175  C   SER A 303      39.356  92.826  31.556  1.00 19.68           1      5.051                    
ATOM   2176  O   SER A 303      39.113  92.867  32.761  1.00 18.36           4      4.975                    
ATOM   2177  CB  SER A 303      40.356  94.576  30.062  1.00 18.93           2      5.292                    
ATOM   2179  N   ALA A 304      39.874  91.758  30.970  1.00 22.39           6      4.911                    
ATOM   2180  CA  ALA A 304      40.138  90.541  31.718  1.00 23.82           2      4.838                    
ATOM   2181  C   ALA A 304      41.209  90.664  32.794  1.00 24.04           1      4.989                    
ATOM   2183  CB  ALA A 304      40.478  89.397  30.762  1.00 24.30           2      4.609                    
ATOM   2184  N   THR A 305      40.919  90.088  33.954  1.00 22.35           6      5.124                    
ATOM   2314  C   ASN A 321      34.228  91.254  38.496  1.00 18.73           1      4.960                    
ATOM   2316  CB  ASN A 321      36.111  89.599  38.297  1.00 19.78           2      5.249                    
ATOM   2317  CG  ASN A 321      36.379  89.778  36.815  1.00 21.35           1      4.985                    
ATOM   2318  OD1 ASN A 321      36.516  90.901  36.314  1.00 20.04           4      4.145                    
ATOM   2319  ND2 ASN A 321      36.475  88.662  36.102  1.00 19.56           6      5.051                    
ATOM   2320  N   ALA A 322      34.097  92.454  37.945  1.00 18.59           6      4.407                    
ATOM   2321  CA  ALA A 322      32.812  92.948  37.475  1.00 17.09           2      4.602                    
ATOM   2322  C   ALA A 322      32.826  93.109  35.964  1.00 17.72           1      4.543                    
ATOM   2323  O   ALA A 322      33.715  93.752  35.400  1.00 18.65           4      4.906                    
ATOM   2325  N   TYR A 323      31.824  92.541  35.312  1.00 15.71           6      4.592                    
ATOM   2326  CA  TYR A 323      31.730  92.598  33.871  1.00 14.68           2      4.550                    
ATOM   2327  C   TYR A 323      30.460  93.308  33.423  1.00 16.35           1      4.843                    
ATOM   2329  CB  TYR A 323      31.760  91.171  33.306  1.00 13.64           2      4.988                    
ATOM   2330  CG  TYR A 323      31.156  91.036  31.923  1.00 13.92           3      5.181                    
ATOM   2332  CD2 TYR A 323      31.943  91.174  30.776  1.00 13.92           3      4.693                    
ATOM   2334  CE2 TYR A 323      31.375  91.095  29.504  1.00 13.65           3      4.081                    
ATOM   2335  CZ  TYR A 323      30.010  90.874  29.380  1.00 15.04           3      4.802                    
ATOM   2336  OH  TYR A 323      29.431  90.824  28.137  1.00 15.42           5      4.837                    
ATOM   2337  N   GLY A 324      30.562  94.065  32.336  1.00 15.07           6      5.047                    
ATOM   2338  CA  GLY A 324      29.378  94.658  31.753  1.00 16.44           2      4.933                    
ATOM   2339  C   GLY A 324      29.674  95.679  30.677  1.00 17.87           1      4.580                    
ATOM   2340  O   GLY A 324      30.718  96.338  30.722  1.00 17.25           4      5.056                    
ATOM   2341  N   PRO A 325      28.810  95.781  29.654  1.00 16.69           6      5.126                    
ATOM   2342  CA  PRO A 325      28.967  96.762  28.581  1.00 16.99           2      4.910                    
ATOM   2343  C   PRO A 325      28.263  98.053  28.990  1.00 18.32           1      5.136                    
ATOM   2344  O   PRO A 325      27.437  98.059  29.911  1.00 18.44           4      5.061                    
ATOM   2345  CB  PRO A 325      28.244  96.100  27.416  1.00 14.52           2      4.273                    
ATOM   2346  CG  PRO A 325      27.102  95.429  28.093  1.00 15.35           2      5.182                    
ATOM   2347  CD  PRO A 325      27.738  94.820  29.330  1.00 15.78           2      5.076                    
ATOM   2348  N   THR A 326      28.573  99.144  28.303  1.00 18.80           6      4.370                    
ATOM   2349  CA  THR A 326      27.922 100.424  28.563  1.00 19.79           2      5.166                    
ATOM   2350  C   THR A 326      26.413 100.272  28.358  1.00 19.14           1      5.095                    
ATOM   2352  CB  THR A 326      28.443 101.500  27.590  1.00 18.68           2      4.733                    
ATOM   2353  OG1 THR A 326      29.872 101.539  27.655  1.00 21.18           5      3.615                    
ATOM   2354  CG2 THR A 326      27.889 102.866  27.946  1.00 18.66           2      5.041                    
ATOM   2355  N   GLU A 327      26.054  99.416  27.407  1.00 17.50           6      5.082                    
ATOM   2361  CD  GLU A 327      26.730  99.107  24.278  1.00 21.41           1      4.900                    
ATOM   2362  OE1 GLU A 327      27.453  98.629  25.180  1.00 19.67           4      5.299                    
ATOM   2363  OE2 GLU A 327      27.200  99.530  23.203  1.00 22.66           4      5.132                    
ATOM   2507  CB  ILE A 348      32.705  87.675  33.805  1.00 16.02           2      5.148                    
ATOM   2509  CG2 ILE A 348      33.949  88.148  33.087  1.00 16.70           2      5.211                    
ATOM   2998  O   THR A 411      29.181  92.795  22.623  1.00 22.23           4      4.686                    
ATOM   2999  CB  THR A 411      27.702  91.513  24.904  1.00 16.50           2      4.963                    
ATOM   3010  CB  ASP A 413      31.336  89.183  25.030  1.00 19.41           2      4.989                    
ATOM   3011  CG  ASP A 413      31.783  90.598  25.251  1.00 21.35           1      4.378                    
ATOM   3012  OD1 ASP A 413      32.777  91.012  24.621  1.00 21.26           4      5.244                    
ATOM   3013  OD2 ASP A 413      31.136  91.294  26.058  1.00 19.96           4      4.982                    
ATOM   3108  CB  TYR A 425      34.910  86.513  29.905  1.00 19.84           2      5.109                    
ATOM   3109  CG  TYR A 425      35.221  87.533  28.838  1.00 20.76           3      4.757                    
ATOM   3110  CD1 TYR A 425      34.200  88.228  28.188  1.00 20.00           3      5.154                    
ATOM   3111  CD2 TYR A 425      36.543  87.797  28.470  1.00 20.67           3      4.704                    
ATOM   3112  CE1 TYR A 425      34.490  89.161  27.194  1.00 22.93           3      4.217                    
ATOM   3113  CE2 TYR A 425      36.845  88.724  27.478  1.00 22.67           3      5.011                    
ATOM   3114  CZ  TYR A 425      35.817  89.400  26.843  1.00 24.08           3      4.434                    
ATOM   3115  OH  TYR A 425      36.118  90.296  25.843  1.00 27.17           5      4.120                    
ATOM   3133  CG  ARG A 428      36.135  91.807  22.410  1.00 32.93           2      4.329                    
ATOM   3134  CD  ARG A 428      35.214  93.000  22.188  1.00 41.76           2      4.109                    
ATOM   3135  NE  ARG A 428      33.816  92.660  22.448  1.00 45.68           6      4.604                    
ATOM   3136  CZ  ARG A 428      32.773  93.176  21.806  1.00 47.13           1      4.725                    
ATOM   3138  NH2 ARG A 428      31.556  92.832  22.181  1.00 48.00           6      4.330                    
ATOM   3841  CD  LYS A 517      38.233  98.819  27.353  1.00 22.29           2      5.103                    
ATOM   3842  CE  LYS A 517      37.141  98.654  28.400  1.00 20.73           2      5.049                    
ATOM   3843  NZ  LYS A 517      35.811  98.327  27.824  1.00 24.31           6      3.702                    
