# Supplementary material for: A mathematical representation of protein binding sites using structural dispersion of atoms from principal axes for classification of binding ligands
Source: PLoS One. 2021 Apr 8;16(4):e0244905. doi: 10.1371/journal.pone.0244905 (PMC8031081; doi:10.1371/journal.pone.0244905)
Supplement: S3 Data — (ZIP) [file pone.0244905.s008.zip › KahramanSet(100)/1AYL.lig.ATP.pdb]

ATOM   2062  HZ2 LYS A 213      33.918   0.768   9.423  1.00  0.00           8      4.894                    
ATOM   2232  CD2 HIS A 232      29.482  -0.932   9.514  1.00 14.18           3      5.112                    
ATOM   2233  CE1 HIS A 232      29.406   0.486   7.843  1.00 13.54           3      4.203                    
ATOM   2234  NE2 HIS A 232      29.962   0.255   9.017  1.00 16.70           7      5.204                    
ATOM   2237  HE2 HIS A 232      30.601   0.844   9.469  1.00  0.00           8      4.371                    
ATOM   2361  C   GLY A 248      25.454   3.085   8.048  1.00 13.32           1      5.182                    
ATOM   2362  O   GLY A 248      26.382   2.351   8.410  1.00 12.80           4      4.876                    
ATOM   2365  CA  LEU A 249      26.782   4.186   6.292  1.00 13.77           2      5.248                    
ATOM   2366  C   LEU A 249      27.684   5.124   7.075  1.00 13.18           1      5.135                    
ATOM   2367  O   LEU A 249      27.324   5.599   8.150  1.00 11.58           4      4.879                    
ATOM   2373  N   SER A 250      28.864   5.418   6.592  1.00 13.57           6      4.689                    
ATOM   2374  CA  SER A 250      29.712   6.272   7.372  1.00 13.51           2      3.768                    
ATOM   2375  C   SER A 250      29.301   7.739   7.558  1.00 13.41           1      4.557                    
ATOM   2376  O   SER A 250      28.737   8.376   6.665  1.00 16.61           4      5.208                    
ATOM   2377  CB ASER A 250      31.017   6.270   6.678  0.83 14.85           2      3.934                    
ATOM   2378  CB BSER A 250      31.201   6.064   6.997  0.20 15.00           2      3.544                    
ATOM   2379  OG ASER A 250      31.923   7.198   7.243  0.83 15.63           5      3.817                    
ATOM   2380  OG BSER A 250      31.620   6.783   5.857  0.20 16.51           5      4.834                    
ATOM   2381  H   SER A 250      29.139   5.041   5.708  1.00  0.00           8      5.271                    
ATOM   2382  HG  SER A 250      32.450   6.597   6.477  1.00  0.00           8      4.267                    
ATOM   2383  N   GLY A 251      29.525   8.227   8.777  1.00 11.52           6      4.167                    
ATOM   2384  CA  GLY A 251      29.150   9.582   9.127  1.00 11.80           2      5.213                    
ATOM   2385  C   GLY A 251      27.672   9.688   9.497  1.00 11.57           1      4.499                    
ATOM   2386  O   GLY A 251      27.230  10.786   9.804  1.00 14.63           4      5.069                    
ATOM   2387  H   GLY A 251      29.965   7.588   9.363  1.00  0.00           8      3.237                    
ATOM   2388  N   THR A 252      26.907   8.593   9.501  1.00 14.02           6      4.189                    
ATOM   2389  CA  THR A 252      25.480   8.709   9.808  1.00 12.96           2      5.123                    
ATOM   2390  C   THR A 252      25.165   8.783  11.303  1.00 12.11           1      5.031                    
ATOM   2391  O   THR A 252      24.049   9.142  11.682  1.00 12.86           4      5.207                    
ATOM   2392  CB  THR A 252      24.633   7.607   9.110  1.00 11.12           2      4.475                    
ATOM   2393  OG1 THR A 252      25.089   6.308   9.499  1.00 11.38           5      5.038                    
ATOM   2395  H   THR A 252      27.277   7.674   9.270  1.00  0.00           8      5.229                    
ATOM   2396  HG1 THR A 252      24.501   5.994  10.216  1.00  0.00           8      3.865                    
ATOM   2397  N   GLY A 253      26.136   8.388  12.126  1.00 12.06           6      3.968                    
ATOM   2398  CA  GLY A 253      25.935   8.470  13.578  1.00 10.23           2      4.509                    
ATOM   2399  C   GLY A 253      25.969   7.213  14.420  1.00  7.49           1      4.463                    
ATOM   2400  O   GLY A 253      25.583   7.254  15.588  1.00 11.41           4      5.183                    
ATOM   2401  H   GLY A 253      27.022   8.035  11.820  1.00  0.00           8      3.023                    
ATOM   2402  N   LYS A 254      26.410   6.093  13.861  1.00  9.75           6      3.710                    
ATOM   2403  CA  LYS A 254      26.456   4.835  14.609  1.00  9.51           2      4.386                    
ATOM   2404  C   LYS A 254      27.302   4.949  15.880  1.00 10.91           1      4.794                    
ATOM   2405  O   LYS A 254      26.874   4.548  16.961  1.00  9.82           4      5.031                    
ATOM   2406  CB  LYS A 254      26.993   3.701  13.726  1.00 10.41           2      4.111                    
ATOM   2407  CG  LYS A 254      26.167   3.393  12.481  1.00 10.91           2      4.521                    
ATOM   2408  CD  LYS A 254      26.638   2.089  11.823  1.00  9.55           2      5.053                    
ATOM   2409  CE  LYS A 254      28.081   2.177  11.317  1.00 10.97           2      4.642                    
ATOM   2410  NZ  LYS A 254      28.262   3.244  10.279  1.00 10.89           6      3.805                    
ATOM   2411  H   LYS A 254      26.704   6.138  12.930  1.00  0.00           8      3.026                    
ATOM   2412  HZ1 LYS A 254      28.005   4.165  10.684  1.00  0.00           8      3.742                    
ATOM   2413  HZ2 LYS A 254      29.248   3.253   9.975  1.00  0.00           8      2.983                    
ATOM   2414  HZ3 LYS A 254      27.657   3.047   9.466  1.00  0.00           8      4.520                    
ATOM   2415  N   THR A 255      28.491   5.527  15.752  1.00  9.32           6      4.099                    
ATOM   2416  CA  THR A 255      29.380   5.681  16.897  1.00 10.03           2      5.070                    
ATOM   2417  C   THR A 255      28.932   6.778  17.863  1.00 10.38           1      4.948                    
ATOM   2418  O   THR A 255      28.860   6.552  19.074  1.00 11.54           4      5.012                    
ATOM   2419  CB  THR A 255      30.845   5.914  16.440  1.00  7.69           2      5.240                    
ATOM   2420  OG1 THR A 255      31.278   4.778  15.690  1.00 10.11           5      4.226                    
ATOM   2421  CG2 THR A 255      31.784   6.086  17.635  1.00  6.91           2      4.882                    
ATOM   2422  H   THR A 255      28.779   5.863  14.878  1.00  0.00           8      4.973                    
ATOM   2423  HG1 THR A 255      30.703   4.671  14.930  1.00  0.00           8      4.687                    
ATOM   2424  N   THR A 256      28.576   7.942  17.331  1.00 10.34           6      4.941                    
ATOM   2425  CA  THR A 256      28.150   9.047  18.183  1.00 13.53           2      5.075                    
ATOM   2426  C   THR A 256      26.873   8.759  18.974  1.00 12.42           1      4.973                    
ATOM   2428  CB  THR A 256      27.971  10.371  17.387  1.00 17.09           2      4.729                    
ATOM   2429  OG1 THR A 256      26.826  10.283  16.533  1.00 27.95           5      4.680                    
ATOM   2430  CG2 THR A 256      29.191  10.650  16.540  1.00 12.84           2      3.760                    
ATOM   2431  H   THR A 256      28.596   8.054  16.363  1.00  0.00           8      4.892                    
ATOM   2432  HG1 THR A 256      26.947   9.555  15.917  1.00  0.00           8      3.986                    
ATOM   2433  N   LEU A 257      25.883   8.155  18.323  1.00 12.48           6      4.910                    
ATOM   2438  CG  LEU A 257      23.270   9.057  17.092  1.00 13.46           2      4.610                    
ATOM   2439  CD1 LEU A 257      22.190   8.808  16.045  1.00 14.61           2      4.569                    
ATOM   2440  CD2 LEU A 257      22.906  10.245  17.974  1.00 11.18           2      4.361                    
ATOM   2441  H   LEU A 257      26.020   7.903  17.392  1.00  0.00           8      4.138                    
ATOM   2548  O   ASP A 268      29.876   1.251  15.480  1.00 10.64           4      5.038                    
ATOM   2559  CG  ASP A 269      32.113  -0.164  12.338  1.00 14.78           1      5.122                    
ATOM   2560  OD1 ASP A 269      31.343   0.700  11.872  1.00 14.60           4      4.569                    
ATOM   2713  O   TYR A 286      35.464   5.333  14.677  1.00 10.96           4      4.519                    
ATOM   2725  CA  ALA A 287      35.627   7.552  16.361  1.00 10.07           2      5.040                    
ATOM   2726  C   ALA A 287      36.168   8.585  15.376  1.00 13.54           1      5.057                    
ATOM   2730  N   LYS A 288      35.247   9.372  14.816  1.00 13.03           6      4.121                    
ATOM   2731  CA  LYS A 288      35.576  10.454  13.889  1.00 13.18           2      4.680                    
ATOM   2732  C   LYS A 288      35.844  11.675  14.764  1.00 13.41           1      5.174                    
ATOM   2733  O   LYS A 288      35.129  11.909  15.742  1.00 13.29           4      4.832                    
ATOM   2734  CB  LYS A 288      34.403  10.733  12.942  1.00 12.42           2      4.954                    
ATOM   2735  CG  LYS A 288      34.075   9.562  12.016  1.00 17.18           2      4.846                    
ATOM   2736  CD  LYS A 288      32.799   9.787  11.209  1.00 20.46           2      5.002                    
ATOM   2737  CE  LYS A 288      33.069  10.436   9.865  1.00 24.18           2      4.778                    
ATOM   2738  NZ  LYS A 288      33.682  11.788   9.940  1.00 22.49           6      5.106                    
ATOM   2739  H   LYS A 288      34.310   9.206  15.022  1.00  0.00           8      4.675                    
ATOM   2740  HZ1 LYS A 288      34.593  11.727  10.434  1.00  0.00           8      4.910                    
ATOM   2742  HZ3 LYS A 288      33.050  12.429  10.460  1.00  0.00           8      4.626                    
ATOM   2755  O   ILE A 290      34.263  16.727  13.741  1.00 15.96           4      4.280                    
ATOM   2757  CG1 ILE A 290      35.255  14.973  10.895  1.00 23.81           2      4.917                    
ATOM   2759  CD1 ILE A 290      33.893  14.826  11.531  1.00 27.84           2      5.216                    
ATOM   2760  H   ILE A 290      36.409  14.228  12.863  1.00  0.00           8      5.210                    
ATOM   2764  O   LYS A 291      33.257  19.014  16.248  1.00 18.48           4      5.065                    
ATOM   2825  CG  GLU A 297      29.814  14.103  20.340  1.00 19.79           2      4.905                    
ATOM   2826  CD  GLU A 297      30.231  13.314  19.123  1.00 21.77           1      5.293                    
ATOM   2827  OE1 GLU A 297      30.111  12.070  19.164  1.00 21.14           4      4.964                    
ATOM   2828  OE2 GLU A 297      30.691  13.930  18.134  1.00 21.73           4      4.450                    
ATOM   3157 HD21 ASN A 331      37.087   7.903   8.426  1.00  0.00           8      5.109                    
ATOM   3175  NE  ARG A 333      36.616   7.332  10.774  1.00 25.31           6      4.518                    
ATOM   3176  CZ  ARG A 333      36.110   6.591   9.795  1.00 30.08           1      4.779                    
ATOM   3177  NH1 ARG A 333      36.846   5.653   9.209  1.00 34.38           6      4.251                    
ATOM   3178  NH2 ARG A 333      34.852   6.771   9.422  1.00 24.43           6      3.786                    
ATOM   3180  HE  ARG A 333      36.040   8.021  11.164  1.00  0.00           8      4.472                    
ATOM   3181 HH11 ARG A 333      37.790   5.495   9.500  1.00  0.00           8      5.189                    
ATOM   3182 HH12 ARG A 333      36.457   5.099   8.473  1.00  0.00           8      5.172                    
ATOM   3183 HH21 ARG A 333      34.290   7.459   9.879  1.00  0.00           8      3.648                    
ATOM   3184 HH22 ARG A 333      34.465   6.215   8.686  1.00  0.00           8      3.498                    
ATOM   4099  CA  THR A 441      20.337  12.426  11.133  1.00 13.05           2      4.913                    
ATOM   4100  C   THR A 441      20.921  13.514  10.230  1.00 14.54           1      4.954                    
ATOM   4101  O   THR A 441      21.846  14.229  10.619  1.00 14.25           4      4.963                    
ATOM   4102  CB  THR A 441      21.515  11.572  11.667  1.00 14.79           2      5.211                    
ATOM   4103  OG1 THR A 441      22.235  11.000  10.563  1.00 11.54           5      5.159                    
ATOM   4104  CG2 THR A 441      21.008  10.456  12.569  1.00 12.37           2      4.909                    
ATOM   4106  HG1 THR A 441      22.581  11.695  10.000  1.00  0.00           8      5.135                    
ATOM   4173  C   ARG A 449      21.240  19.587  11.139  1.00 16.48           1      4.957                    
ATOM   4174  O   ARG A 449      21.460  20.499  11.936  1.00 16.43           4      5.214                    
ATOM   4175  CB  ARG A 449      23.323  18.862   9.910  1.00 13.90           2      5.074                    
ATOM   4176  CG  ARG A 449      23.253  17.384  10.254  1.00 14.74           2      4.812                    
ATOM   4177  CD  ARG A 449      24.586  16.675  10.044  1.00 12.56           2      4.769                    
ATOM   4178  NE  ARG A 449      24.461  15.247  10.324  1.00 14.93           6      4.789                    
ATOM   4179  CZ  ARG A 449      25.449  14.360  10.242  1.00 15.08           1      4.984                    
ATOM   4180  NH1 ARG A 449      26.669  14.739   9.885  1.00 17.15           6      5.157                    
ATOM   4181  NH2 ARG A 449      25.215  13.085  10.523  1.00 15.33           6      4.689                    
ATOM   4183  HE  ARG A 449      23.595  14.918  10.605  1.00  0.00           8      4.598                    
ATOM   4184 HH11 ARG A 449      26.851  15.696   9.661  1.00  0.00           8      5.080                    
ATOM   4185 HH12 ARG A 449      27.401  14.063   9.815  1.00  0.00           8      4.465                    
ATOM   4186 HH21 ARG A 449      24.300  12.795  10.805  1.00  0.00           8      5.197                    
ATOM   4187 HH22 ARG A 449      25.956  12.416  10.464  1.00  0.00           8      5.127                    
ATOM   4188  N   ILE A 450      20.363  18.613  11.380  1.00 16.63           6      5.204                    
ATOM   4189  CA  ILE A 450      19.632  18.533  12.642  1.00 20.37           2      4.896                    
ATOM   4190  C   ILE A 450      20.625  18.430  13.803  1.00 20.17           1      5.148                    
ATOM   4191  O   ILE A 450      21.662  17.768  13.690  1.00 19.45           4      5.151                    
ATOM   4192  CB  ILE A 450      18.658  17.315  12.668  1.00 22.29           2      4.805                    
ATOM   4193  CG1 ILE A 450      17.882  17.282  13.992  1.00 22.09           2      5.149                    
ATOM   4194  CG2 ILE A 450      19.426  16.010  12.466  1.00 25.83           2      4.892                    
ATOM   4195  CD1 ILE A 450      16.945  16.102  14.143  1.00 19.75           2      4.943                    
ATOM   4196  H   ILE A 450      20.199  17.940  10.689  1.00  0.00           8      5.293                    
ATOM   4197  N   SER A 451      20.314  19.107  14.906  1.00 20.32           6      4.695                    
ATOM   4198  CA  SER A 451      21.186  19.102  16.074  1.00 20.84           2      4.637                    
ATOM   4199  C   SER A 451      21.303  17.718  16.695  1.00 20.98           1      5.170                    
ATOM   4200  O   SER A 451      20.355  16.929  16.665  1.00 18.57           4      4.797                    
ATOM   4203  H   SER A 451      19.483  19.624  14.933  1.00  0.00           8      4.781                    
ATOM   4205  N   ILE A 452      22.471  17.440  17.269  1.00 21.31           6      4.676                    
ATOM   4206  CA  ILE A 452      22.725  16.161  17.917  1.00 21.29           2      4.877                    
ATOM   4207  C   ILE A 452      21.834  16.027  19.151  1.00 20.86           1      4.878                    
ATOM   4208  O   ILE A 452      21.481  14.921  19.551  1.00 19.40           4      5.210                    
ATOM   4209  CB  ILE A 452      24.211  16.013  18.300  1.00 23.65           2      5.295                    
ATOM   4210  CG1 ILE A 452      24.482  14.608  18.835  1.00 26.07           2      4.817                    
ATOM   4212  CD1 ILE A 452      25.949  14.324  19.051  1.00 32.10           2      5.169                    
ATOM   4213  H   ILE A 452      23.181  18.118  17.255  1.00  0.00           8      4.540                    
ATOM   4229  N   THR A 455      18.443  14.843  17.910  1.00 15.91           6      4.536                    
ATOM   4230  CA  THR A 455      18.598  13.464  17.458  1.00 13.64           2      5.122                    
ATOM   4233  CB  THR A 455      19.857  13.297  16.584  1.00 15.12           2      4.446                    
ATOM   4234  OG1 THR A 455      19.744  14.140  15.428  1.00 16.16           5      3.988                    
ATOM   4235  CG2 THR A 455      20.017  11.842  16.133  1.00 11.48           2      4.653                    
ATOM   4236  H   THR A 455      19.170  15.480  17.750  1.00  0.00           8      4.697                    
ATOM   4237  HG1 THR A 455      19.666  15.054  15.706  1.00  0.00           8      4.224                    
