# Supplementary material for: A mathematical representation of protein binding sites using structural dispersion of atoms from principal axes for classification of binding ligands
Source: PLoS One. 2021 Apr 8;16(4):e0244905. doi: 10.1371/journal.pone.0244905 (PMC8031081; doi:10.1371/journal.pone.0244905)
Supplement: S3 Data — (ZIP) [file pone.0244905.s008.zip › KahramanSet(100)/1B8A.lig.ATP.pdb]

ATOM   1712  CD1 ILE A 212      35.628  16.031  41.109  1.00 11.65           2      4.479                    
ATOM   1728  CB  ARG A 214      41.063  17.610  43.436  1.00 17.61           2      4.664                    
ATOM   1729  CG  ARG A 214      39.534  17.609  43.628  1.00 20.89           2      4.972                    
ATOM   1730  CD  ARG A 214      39.031  16.387  44.369  1.00 23.43           2      4.491                    
ATOM   1731  NE  ARG A 214      37.575  16.382  44.506  1.00 25.12           6      4.687                    
ATOM   1732  CZ  ARG A 214      36.929  15.630  45.385  1.00 25.77           1      4.910                    
ATOM   1733  NH1 ARG A 214      37.618  14.831  46.202  1.00 26.18           6      4.379                    
ATOM   1734  NH2 ARG A 214      35.609  15.667  45.446  1.00 25.99           6      3.835                    
ATOM   1744  CB  GLU A 216      45.741  14.658  43.154  1.00 20.39           2      5.030                    
ATOM   1745  CG  GLU A 216      44.224  14.457  42.871  1.00 19.42           2      4.849                    
ATOM   1746  CD  GLU A 216      43.430  14.003  44.098  1.00 20.50           1      5.083                    
ATOM   1747  OE1 GLU A 216      44.039  13.389  45.002  1.00 20.95           4      5.146                    
ATOM   1748  OE2 GLU A 216      42.199  14.219  44.153  1.00 18.60           4      5.214                    
ATOM   1792  C   ARG A 222      42.449   8.060  39.392  1.00 16.23           1      4.970                    
ATOM   1793  O   ARG A 222      41.262   8.273  39.682  1.00 15.77           4      4.860                    
ATOM   1795  CG  ARG A 222      42.806   6.060  41.451  1.00 24.26           2      5.041                    
ATOM   1796  CD  ARG A 222      41.769   5.747  42.555  1.00 28.27           2      5.161                    
ATOM   1797  NE  ARG A 222      41.709   4.353  42.980  1.00 31.45           6      4.543                    
ATOM   1798  CZ  ARG A 222      40.955   3.907  43.997  1.00 32.47           1      4.308                    
ATOM   1799  NH1 ARG A 222      40.187   4.739  44.708  1.00 31.77           6      4.229                    
ATOM   1801  N   HIS A 223      43.386   9.007  39.431  1.00 15.01           6      4.783                    
ATOM   1802  CA  HIS A 223      43.055  10.399  39.778  1.00 14.86           2      5.156                    
ATOM   1803  C   HIS A 223      43.524  11.399  38.726  1.00 14.29           1      4.451                    
ATOM   1804  O   HIS A 223      44.533  11.183  38.052  1.00 13.86           4      5.009                    
ATOM   1805  CB  HIS A 223      43.725  10.835  41.086  1.00 15.39           2      5.207                    
ATOM   1806  CG  HIS A 223      43.231  10.134  42.305  1.00 17.18           3      4.990                    
ATOM   1807  ND1 HIS A 223      43.626   8.857  42.639  1.00 18.08           7      4.719                    
ATOM   1808  CD2 HIS A 223      42.434  10.563  43.317  1.00 17.45           3      4.526                    
ATOM   1809  CE1 HIS A 223      43.103   8.530  43.810  1.00 18.90           3      4.325                    
ATOM   1810  NE2 HIS A 223      42.373   9.549  44.243  1.00 18.50           7      3.590                    
ATOM   1811  N   LEU A 224      42.784  12.499  38.595  1.00 13.87           6      5.130                    
ATOM   1812  CA  LEU A 224      43.159  13.599  37.694  1.00 12.88           2      4.728                    
ATOM   1813  C   LEU A 224      43.031  14.863  38.542  1.00 12.47           1      4.496                    
ATOM   1814  O   LEU A 224      42.398  14.824  39.587  1.00 11.41           4      4.810                    
ATOM   1815  CB  LEU A 224      42.175  13.712  36.534  1.00 13.95           2      5.168                    
ATOM   1816  CG  LEU A 224      42.166  12.511  35.600  1.00 14.08           2      4.759                    
ATOM   1817  CD1 LEU A 224      40.848  12.481  34.786  1.00 15.91           2      5.123                    
ATOM   1819  N   ASN A 225      43.617  15.969  38.098  1.00 11.61           6      5.048                    
ATOM   1837  CA  ALA A 227      37.485  15.838  36.373  1.00  9.18           2      5.178                    
ATOM   1840  CB  ALA A 227      37.531  14.738  37.470  1.00  7.66           2      5.139                    
ATOM   1860  OG  SER A 229      31.040  15.010  40.958  1.00  9.46           5      4.934                    
ATOM   2953  CA  GLU A 361      35.540   3.702  44.052  1.00 11.68           2      5.282                    
ATOM   2954  C   GLU A 361      35.144   4.536  42.839  1.00 12.00           1      4.552                    
ATOM   2955  O   GLU A 361      36.015   5.105  42.158  1.00 11.93           4      5.263                    
ATOM   2956  CB  GLU A 361      35.975   4.668  45.130  1.00 13.00           2      4.840                    
ATOM   2957  CG  GLU A 361      34.877   5.631  45.536  1.00 15.48           2      5.256                    
ATOM   2958  CD  GLU A 361      35.440   6.692  46.423  1.00 17.21           1      4.485                    
ATOM   2959  OE1 GLU A 361      36.403   6.363  47.138  1.00 17.63           4      3.948                    
ATOM   2960  OE2 GLU A 361      34.938   7.824  46.406  1.00 15.52           4      4.610                    
ATOM   2961  N   ILE A 362      33.845   4.596  42.556  1.00 10.88           6      4.445                    
ATOM   2962  CA  ILE A 362      33.376   5.433  41.466  1.00 10.56           2      5.276                    
ATOM   2963  C   ILE A 362      32.457   6.530  42.040  1.00 10.31           1      5.038                    
ATOM   2964  O   ILE A 362      32.217   7.552  41.393  1.00  9.76           4      4.506                    
ATOM   2965  CB  ILE A 362      32.623   4.643  40.353  1.00  9.91           2      5.022                    
ATOM   2969  N   SER A 363      31.966   6.329  43.258  1.00  9.60           6      5.137                    
ATOM   2970  CA  SER A 363      31.080   7.325  43.855  1.00 10.45           2      5.205                    
ATOM   2971  C   SER A 363      31.051   7.236  45.383  1.00 11.43           1      5.206                    
ATOM   2972  O   SER A 363      31.294   6.176  45.930  1.00 11.28           4      4.164                    
ATOM   2973  CB  SER A 363      29.636   7.125  43.321  1.00  9.51           2      4.734                    
ATOM   2975  N   SER A 364      30.744   8.367  46.034  1.00 12.30           6      4.805                    
ATOM   2976  CA  SER A 364      30.578   8.483  47.483  1.00 12.89           2      4.599                    
ATOM   2977  C   SER A 364      29.336   9.313  47.709  1.00 11.92           1      5.273                    
ATOM   2978  O   SER A 364      29.031  10.196  46.923  1.00 11.65           4      5.105                    
ATOM   2979  CB  SER A 364      31.750   9.215  48.164  1.00 14.56           2      5.283                    
ATOM   2980  OG  SER A 364      32.704   8.280  48.575  1.00 20.39           5      4.536                    
ATOM   3329  N   GLY A 407      28.331  11.957  44.858  1.00  7.97           6      5.103                    
ATOM   3330  CA  GLY A 407      29.176  12.515  43.830  1.00  7.91           2      4.446                    
ATOM   3331  C   GLY A 407      29.655  11.271  43.066  1.00  8.70           1      4.249                    
ATOM   3332  O   GLY A 407      30.246  10.387  43.667  1.00  8.69           4      5.161                    
ATOM   3333  N   LEU A 408      29.377  11.193  41.766  1.00  8.52           6      5.182                    
ATOM   3334  CA  LEU A 408      29.757  10.063  40.907  1.00  8.93           2      5.017                    
ATOM   3335  C   LEU A 408      30.762  10.579  39.850  1.00  9.55           1      4.913                    
ATOM   3341  N   GLY A 409      32.007  10.093  39.886  1.00  9.43           6      4.305                    
ATOM   3342  CA  GLY A 409      33.017  10.548  38.945  1.00  9.26           2      4.812                    
ATOM   3343  C   GLY A 409      32.746  10.016  37.549  1.00  9.59           1      4.442                    
ATOM   3344  O   GLY A 409      32.651   8.809  37.352  1.00  9.98           4      4.586                    
ATOM   3357  OE1 GLU A 411      36.040  12.770  35.211  1.00 11.37           4      5.099                    
ATOM   3359  N   ARG A 412      35.755   8.194  36.407  1.00 11.50           6      5.299                    
ATOM   3360  CA  ARG A 412      35.856   6.952  37.173  1.00 12.39           2      5.054                    
ATOM   3363  CB  ARG A 412      35.585   7.207  38.650  1.00 12.55           2      4.584                    
ATOM   3364  CG  ARG A 412      36.738   7.800  39.398  1.00 14.70           2      5.278                    
ATOM   3365  CD  ARG A 412      37.766   6.711  39.806  1.00 15.40           2      4.709                    
ATOM   3366  NE  ARG A 412      38.858   7.372  40.499  1.00 17.44           6      4.444                    
ATOM   3367  CZ  ARG A 412      38.888   7.642  41.800  1.00 16.35           1      4.500                    
ATOM   3368  NH1 ARG A 412      37.886   7.294  42.593  1.00 16.73           6      4.120                    
ATOM   3369  NH2 ARG A 412      39.875   8.383  42.281  1.00 16.89           6      3.898                    
ATOM   3458  CD1 ILE A 423      39.910   8.958  36.632  1.00 13.78           2      4.679                    
