# Supplementary material for: A mathematical representation of protein binding sites using structural dispersion of atoms from principal axes for classification of binding ligands
Source: PLoS One. 2021 Apr 8;16(4):e0244905. doi: 10.1371/journal.pone.0244905 (PMC8031081; doi:10.1371/journal.pone.0244905)
Supplement: S3 Data — (ZIP) [file pone.0244905.s008.zip › KahramanSet(100)/1B8O.lig.PO4.pdb]

ATOM    242  N   GLY A  32      11.724  91.500  72.094  1.00  9.02           6      4.637                    
ATOM    243  CA  GLY A  32      12.937  90.988  72.706  1.00  8.94           2      4.287                    
ATOM    244  C   GLY A  32      13.344  91.665  74.007  1.00 10.39           1      4.523                    
ATOM    245  O   GLY A  32      12.569  92.417  74.602  1.00 11.19           4      4.839                    
ATOM    246  N   SER A  33      14.573  91.399  74.441  1.00  9.18           6      3.702                    
ATOM    247  CA  SER A  33      15.107  91.949  75.688  1.00 11.10           2      4.544                    
ATOM    248  C   SER A  33      15.002  93.469  75.785  1.00 12.17           1      4.969                    
ATOM    249  O   SER A  33      15.568  94.190  74.966  1.00 12.46           4      4.896                    
ATOM    250  CB  SER A  33      16.579  91.547  75.850  1.00 10.39           2      4.118                    
ATOM    251  OG  SER A  33      16.716  90.179  76.181  1.00 10.04           5      3.666                    
ATOM    482  ND1 HIS A  64      13.744  88.797  77.992  1.00 12.17           7      5.174                    
ATOM    483  CD2 HIS A  64      12.344  88.104  76.465  1.00  5.86           3      4.492                    
ATOM    484  CE1 HIS A  64      14.390  88.802  76.838  1.00  7.99           3      4.623                    
ATOM    485  NE2 HIS A  64      13.562  88.385  75.896  1.00 11.13           7      4.379                    
ATOM    628  CB  ARG A  84      10.757  85.805  73.128  1.00  8.95           2      5.098                    
ATOM    629  CG  ARG A  84      12.192  86.327  73.228  1.00  7.69           2      5.087                    
ATOM    630  CD  ARG A  84      13.104  85.704  72.162  1.00  9.33           2      4.722                    
ATOM    631  NE  ARG A  84      12.676  86.027  70.798  1.00  9.45           6      5.212                    
ATOM    632  CZ  ARG A  84      12.856  87.210  70.211  1.00  9.57           1      4.828                    
ATOM    633  NH1 ARG A  84      13.462  88.191  70.869  1.00  8.10           6      3.743                    
ATOM    634  NH2 ARG A  84      12.417  87.411  68.968  1.00  7.91           6      5.153                    
ATOM    651  CG  HIS A  86      16.011  83.476  74.901  1.00  7.93           3      4.861                    
ATOM    652  ND1 HIS A  86      15.165  83.995  75.857  1.00  8.43           7      4.809                    
ATOM    653  CD2 HIS A  86      16.327  84.504  74.078  1.00  8.98           3      4.489                    
ATOM    654  CE1 HIS A  86      14.977  85.281  75.623  1.00  9.71           3      4.804                    
ATOM    655  NE2 HIS A  86      15.671  85.616  74.549  1.00  9.09           7      3.755                    
ATOM    675  OH  TYR A  88      18.097  85.090  76.931  1.00  9.23           5      4.892                    
ATOM    888  C   THR A 114      13.412  91.388  68.292  1.00  7.84           1      5.000                    
ATOM    889  O   THR A 114      13.080  90.370  68.905  1.00  7.79           4      4.572                    
ATOM    893  N   ASN A 115      14.582  91.976  68.461  1.00  7.59           6      4.523                    
ATOM    894  CA  ASN A 115      15.519  91.468  69.445  1.00  8.37           2      4.420                    
ATOM    895  C   ASN A 115      16.579  92.497  69.765  1.00  8.69           1      4.780                    
ATOM    896  O   ASN A 115      16.694  93.526  69.089  1.00  9.05           4      4.688                    
ATOM    897  CB  ASN A 115      16.183  90.168  68.960  1.00  7.80           2      4.090                    
ATOM    898  CG  ASN A 115      17.056  90.367  67.730  1.00  7.98           1      4.671                    
ATOM    899  OD1 ASN A 115      17.965  91.201  67.718  1.00  9.03           4      5.166                    
ATOM    901  N   ALA A 116      17.311  92.226  70.839  1.00  8.54           6      4.007                    
ATOM    902  CA  ALA A 116      18.421  93.055  71.264  1.00  8.47           2      4.871                    
ATOM    903  C   ALA A 116      19.602  92.258  70.717  1.00  9.07           1      5.019                    
ATOM    904  O   ALA A 116      19.660  91.043  70.908  1.00  9.44           4      4.224                    
ATOM    905  CB  ALA A 116      18.477  93.117  72.776  1.00  9.22           2      4.705                    
ATOM   1518  OH  TYR A 192      19.393  86.836  67.869  1.00  8.24           5      4.532                    
ATOM   1707  N   MET A 219      20.911  85.382  70.464  1.00  7.97           6      4.583                    
ATOM   1708  CA  MET A 219      20.574  84.015  70.863  1.00  8.13           2      5.196                    
ATOM   1709  C   MET A 219      19.091  83.693  70.707  1.00  7.77           1      4.775                    
ATOM   1715  N   SER A 220      18.431  84.325  69.742  1.00  8.44           6      4.346                    
ATOM   1716  CA  SER A 220      16.994  84.104  69.537  1.00  8.87           2      4.534                    
ATOM   1717  C   SER A 220      16.588  84.376  68.096  1.00  9.05           1      5.242                    
ATOM   1719  CB  SER A 220      16.208  85.062  70.433  1.00  9.53           2      4.432                    
ATOM   1720  OG  SER A 220      16.358  86.399  69.969  1.00  8.99           5      3.708                    
ATOM   1726  OG1 THR A 221      15.245  87.244  67.263  1.00 10.02           5      5.052                    
