# Supplementary material for: A mathematical representation of protein binding sites using structural dispersion of atoms from principal axes for classification of binding ligands
Source: PLoS One. 2021 Apr 8;16(4):e0244905. doi: 10.1371/journal.pone.0244905 (PMC8031081; doi:10.1371/journal.pone.0244905)
Supplement: S3 Data — (ZIP) [file pone.0244905.s008.zip › KahramanSet(100)/1BDG.lig.GLC.pdb]

ATOM    570  O   GLY A  86      26.202  27.944  61.343  1.00 22.08           4      5.209                    
ATOM    571  N   GLY A  87      27.282  27.296  59.444  1.00 25.26           6      5.257                    
ATOM    572  CA  GLY A  87      28.588  27.819  59.831  1.00 23.32           2      5.050                    
ATOM   1064  CA  SER A 155      25.261  22.021  59.954  1.00 20.95           2      5.243                    
ATOM   1065  C   SER A 155      24.355  21.835  61.163  1.00 21.78           1      4.216                    
ATOM   1066  O   SER A 155      24.489  22.583  62.141  1.00 24.45           4      4.351                    
ATOM   1067  CB  SER A 155      26.085  23.287  60.183  1.00 19.56           2      5.182                    
ATOM   1068  OG  SER A 155      26.784  23.663  59.019  1.00 19.41           5      4.737                    
ATOM   1069  N   PHE A 156      23.470  20.846  61.162  1.00 19.38           6      4.705                    
ATOM   1070  CA  PHE A 156      22.609  20.665  62.323  1.00 18.38           2      4.360                    
ATOM   1071  C   PHE A 156      22.319  19.194  62.556  1.00 17.09           1      5.072                    
ATOM   1072  O   PHE A 156      22.515  18.373  61.660  1.00 16.00           4      4.060                    
ATOM   1073  CB  PHE A 156      21.304  21.466  62.158  1.00 16.27           2      5.287                    
ATOM   1074  CG  PHE A 156      21.502  22.960  62.170  1.00 14.63           3      5.175                    
ATOM   1075  CD1 PHE A 156      21.703  23.639  63.362  1.00 13.27           3      4.596                    
ATOM   1077  CE1 PHE A 156      21.951  25.000  63.362  1.00 11.79           3      5.049                    
ATOM   1080  N   PRO A 157      21.883  18.833  63.776  1.00 17.48           6      5.101                    
ATOM   1081  CA  PRO A 157      21.577  17.435  64.085  1.00 18.95           2      4.726                    
ATOM   1084  CB  PRO A 157      21.280  17.477  65.579  1.00 18.55           2      5.251                    
ATOM   1085  CG  PRO A 157      20.666  18.814  65.752  1.00 18.97           2      4.773                    
ATOM   1086  CD  PRO A 157      21.575  19.693  64.932  1.00 18.24           2      4.661                    
ATOM   1199  N   THR A 172      20.318  24.499  66.500  1.00 20.39           6      5.204                    
ATOM   1200  CA  THR A 172      21.353  24.840  67.454  1.00 18.60           2      4.822                    
ATOM   1203  CB  THR A 172      22.480  23.798  67.464  1.00 19.11           2      4.428                    
ATOM   1204  OG1 THR A 172      23.118  23.760  66.183  1.00 18.20           5      3.539                    
ATOM   1205  CG2 THR A 172      21.929  22.425  67.794  1.00 19.09           2      5.005                    
ATOM   1211  CG  LYS A 173      25.396  27.070  66.082  1.00 15.95           2      4.287                    
ATOM   1212  CD  LYS A 173      26.148  26.917  64.804  1.00 14.84           2      4.156                    
ATOM   1213  CE  LYS A 173      25.613  25.799  63.981  1.00 17.25           2      3.596                    
ATOM   1214  NZ  LYS A 173      26.644  25.334  62.997  1.00 17.57           6      3.803                    
ATOM   1457  CG  ASN A 208      26.777  17.579  60.686  1.00 15.80           1      5.136                    
ATOM   1458  OD1 ASN A 208      27.884  17.680  61.224  1.00 16.55           4      4.890                    
ATOM   1459  ND2 ASN A 208      25.710  18.213  61.127  1.00 15.06           6      4.429                    
ATOM   1460  N   ASP A 209      28.294  19.268  58.416  1.00 14.28           6      4.958                    
ATOM   1464  CB  ASP A 209      29.763  21.274  58.648  1.00 15.31           2      4.966                    
ATOM   1465  CG  ASP A 209      29.460  21.410  60.134  1.00 19.09           1      4.121                    
ATOM   1466  OD1 ASP A 209      29.504  20.420  60.883  1.00 24.05           4      4.900                    
ATOM   1467  OD2 ASP A 209      29.189  22.534  60.575  1.00 19.96           4      5.213                    
ATOM   1468  N   THR A 210      30.693  18.308  59.689  1.00 18.41           6      4.754                    
ATOM   1472  CB  THR A 210      31.449  16.785  61.431  1.00 14.43           2      5.068                    
ATOM   1473  OG1 THR A 210      30.125  16.266  61.354  1.00 15.25           5      4.813                    
ATOM   1474  CG2 THR A 210      31.538  17.776  62.555  1.00 15.25           2      4.179                    
ATOM   1593  O   ILE A 229      34.042  21.989  65.770  1.00 12.60           4      4.992                    
ATOM   1594  CB  ILE A 229      33.238  21.548  62.978  1.00  8.31           2      5.149                    
ATOM   1595  CG1 ILE A 229      33.163  21.008  61.552  1.00  6.03           2      4.640                    
ATOM   1596  CG2 ILE A 229      32.761  22.972  63.010  1.00  4.75           2      4.694                    
ATOM   1611  C   THR A 232      30.244  28.027  66.361  1.00 16.49           1      5.273                    
ATOM   1616  N   GLY A 233      30.448  26.751  66.036  1.00 16.97           6      5.142                    
ATOM   1617  CA  GLY A 233      30.027  25.647  66.873  1.00 17.03           2      4.496                    
ATOM   1618  C   GLY A 233      31.026  24.501  66.826  1.00 15.47           1      4.815                    
ATOM   1619  O   GLY A 233      31.863  24.449  65.936  1.00 14.71           4      4.308                    
ATOM   1620  N   THR A 234      30.972  23.599  67.799  1.00 15.06           6      4.832                    
ATOM   1621  CA  THR A 234      31.891  22.480  67.827  1.00 13.74           2      4.757                    
ATOM   1622  C   THR A 234      31.146  21.171  67.654  1.00 14.61           1      5.208                    
ATOM   1623  O   THR A 234      29.992  21.024  68.095  1.00 15.40           4      4.482                    
ATOM   1627  N   ASN A 235      31.785  20.248  66.943  1.00 12.68           6      4.579                    
ATOM   1628  CA  ASN A 235      31.228  18.930  66.670  1.00 11.90           2      5.298                    
ATOM   1629  C   ASN A 235      32.283  18.112  65.932  1.00 13.62           1      5.283                    
ATOM   1631  CB  ASN A 235      29.963  19.043  65.823  1.00  8.47           2      5.182                    
ATOM   1632  CG  ASN A 235      29.220  17.744  65.717  1.00  8.87           1      4.358                    
ATOM   1633  OD1 ASN A 235      29.601  16.760  66.329  1.00 11.45           4      4.841                    
ATOM   1634  ND2 ASN A 235      28.157  17.726  64.941  1.00  7.85           6      5.009                    
ATOM   1814  OD1 ASN A 258      27.347  15.161  63.794  1.00 11.77           4      5.213                    
ATOM   1815  ND2 ASN A 258      25.422  15.153  62.678  1.00 10.29           6      5.022                    
ATOM   1828  CG  GLU A 260      24.457  16.828  67.255  1.00 23.72           2      5.174                    
ATOM   1829  CD  GLU A 260      24.892  17.840  66.197  1.00 22.46           1      4.365                    
ATOM   1830  OE1 GLU A 260      24.872  17.522  64.990  1.00 20.79           4      4.568                    
ATOM   1831  OE2 GLU A 260      25.218  18.978  66.583  1.00 23.60           4      4.232                    
ATOM   1847  CA  GLY A 262      27.853  19.950  71.459  1.00 19.26           2      5.076                    
ATOM   2076  CD  GLN A 291      23.871  21.662  70.630  1.00 14.96           1      4.949                    
ATOM   2077  OE1 GLN A 291      23.072  20.740  70.542  1.00 16.67           4      4.807                    
ATOM   2078  NE2 GLN A 291      25.028  21.659  69.995  1.00 15.01           6      4.507                    
ATOM   2103  CB  GLU A 294      28.449  23.556  71.822  1.00 12.00           2      5.209                    
ATOM   2104  CG  GLU A 294      28.609  24.699  70.838  1.00  8.25           2      4.836                    
ATOM   2105  CD  GLU A 294      27.669  24.605  69.691  1.00 10.02           1      4.239                    
ATOM   2106  OE1 GLU A 294      26.504  25.006  69.848  1.00 10.95           4      4.407                    
ATOM   2107  OE2 GLU A 294      28.095  24.118  68.630  1.00 10.88           4      3.304                    
