# Supplementary material for: A mathematical representation of protein binding sites using structural dispersion of atoms from principal axes for classification of binding ligands
Source: PLoS One. 2021 Apr 8;16(4):e0244905. doi: 10.1371/journal.pone.0244905 (PMC8031081; doi:10.1371/journal.pone.0244905)
Supplement: S3 Data — (ZIP) [file pone.0244905.s008.zip › KahramanSet(100)/1BRW.lig.PO4.pdb]

ATOM    626  C   LYS A  81      64.549  13.760  56.572  1.00 24.02           1      4.527                    
ATOM    627  O   LYS A  81      64.756  12.555  56.740  1.00 24.53           4      5.206                    
ATOM    629  CG  LYS A  81      63.894  15.035  53.888  1.00 25.46           2      5.016                    
ATOM    630  CD  LYS A  81      62.937  13.850  53.844  1.00 26.30           2      4.957                    
ATOM    631  CE  LYS A  81      61.523  14.268  53.478  1.00 25.23           2      4.935                    
ATOM    632  NZ  LYS A  81      60.605  13.087  53.486  1.00 20.61           6      3.778                    
ATOM    633  N   HIS A  82      63.459  14.374  57.023  1.00 23.44           6      4.231                    
ATOM    634  CA  HIS A  82      62.421  13.641  57.734  1.00 19.65           2      4.770                    
ATOM    635  C   HIS A  82      61.035  14.289  57.712  1.00 19.21           1      4.935                    
ATOM    636  O   HIS A  82      60.887  15.493  57.938  1.00 14.12           4      4.719                    
ATOM    637  CB  HIS A  82      62.841  13.369  59.178  1.00 19.65           2      4.605                    
ATOM    638  CG  HIS A  82      62.473  11.998  59.650  1.00 29.66           3      5.055                    
ATOM    639  ND1 HIS A  82      61.318  11.736  60.355  1.00 31.35           7      5.243                    
ATOM    640  CD2 HIS A  82      63.079  10.801  59.462  1.00 32.27           3      4.826                    
ATOM    641  CE1 HIS A  82      61.229  10.437  60.580  1.00 33.92           3      5.148                    
ATOM    642  NE2 HIS A  82      62.284   9.847  60.048  1.00 37.32           7      4.888                    
ATOM    643  N   SER A  83      60.035  13.468  57.396  1.00 20.30           6      4.046                    
ATOM    644  CA  SER A  83      58.630  13.875  57.349  1.00 18.51           2      4.730                    
ATOM    645  C   SER A  83      57.958  13.448  58.650  1.00 16.63           1      4.615                    
ATOM    646  O   SER A  83      58.353  12.454  59.258  1.00 15.62           4      4.983                    
ATOM    647  CB  SER A  83      57.931  13.186  56.181  1.00 19.64           2      4.183                    
ATOM    648  OG  SER A  83      56.547  13.478  56.166  1.00 27.64           5      4.526                    
ATOM    682  OD2 ASP A  89      55.994  12.180  53.462  1.00 18.25           4      4.779                    
ATOM    697  N   THR A  92      60.676  11.314  49.724  1.00 19.97           6      4.724                    
ATOM    698  CA  THR A  92      62.003  10.722  49.887  1.00 17.04           2      4.642                    
ATOM    701  CB  THR A  92      62.082   9.867  51.149  1.00 12.65           2      4.668                    
ATOM    702  OG1 THR A  92      62.032  10.726  52.288  1.00  8.33           5      3.693                    
ATOM    703  CG2 THR A  92      63.392   9.076  51.200  1.00 17.31           2      5.296                    
ATOM    807  CD  LYS A 108      65.728  10.185  54.319  1.00 17.16           2      4.817                    
ATOM    808  CE  LYS A 108      64.280   9.942  54.743  1.00 12.10           2      3.915                    
ATOM    809  NZ  LYS A 108      64.107  10.091  56.211  1.00 13.78           6      3.733                    
ATOM    812  C   MET A 109      65.925   6.703  57.961  1.00 20.89           1      5.280                    
ATOM    813  O   MET A 109      65.489   7.846  58.129  1.00 14.65           4      4.542                    
ATOM    818  N   SER A 110      65.136   5.666  57.678  1.00 21.12           6      5.167                    
ATOM    819  CA  SER A 110      63.674   5.780  57.600  1.00 23.08           2      4.151                    
ATOM    820  C   SER A 110      62.962   4.712  58.440  1.00 23.66           1      5.065                    
ATOM    822  CB  SER A 110      63.199   5.656  56.147  1.00 24.93           2      5.105                    
ATOM    823  OG  SER A 110      63.590   6.761  55.357  1.00 29.08           5      4.453                    
ATOM    824  N   GLY A 111      61.632   4.716  58.385  1.00 23.78           6      4.824                    
ATOM    880  N   THR A 120      58.527   4.775  53.952  1.00 17.85           6      4.991                    
ATOM    881  CA  THR A 120      59.497   4.713  52.853  1.00 15.91           2      4.921                    
ATOM    884  CB  THR A 120      60.567   5.826  52.987  1.00 22.80           2      4.805                    
ATOM    885  OG1 THR A 120      59.934   7.106  52.871  1.00 23.10           5      3.889                    
ATOM    886  CG2 THR A 120      61.620   5.702  51.888  1.00 23.22           2      4.454                    
