# Supplementary material for: A mathematical representation of protein binding sites using structural dispersion of atoms from principal axes for classification of binding ligands
Source: PLoS One. 2021 Apr 8;16(4):e0244905. doi: 10.1371/journal.pone.0244905 (PMC8031081; doi:10.1371/journal.pone.0244905)
Supplement: S3 Data — (ZIP) [file pone.0244905.s008.zip › KahramanSet(100)/1CQX.lig.FAD.pdb]

ATOM    358  CG  ASN A  44      42.507  24.689  54.451  1.00 23.28           1      5.216                    
ATOM    359  OD1 ASN A  44      43.086  25.775  54.527  1.00 27.30           4      4.597                    
ATOM    360  ND2 ASN A  44      42.457  23.984  53.327  1.00 22.94           6      4.898                    
ATOM    369  N   ALA A  46      43.575  21.889  52.129  1.00 29.18           6      5.291                    
ATOM    370  CA  ALA A  46      44.833  22.255  51.507  1.00 31.95           2      5.174                    
ATOM    371  C   ALA A  46      45.969  21.799  52.422  1.00 35.16           1      5.083                    
ATOM    373  CB  ALA A  46      44.893  23.760  51.287  1.00 28.93           2      3.661                    
ATOM    374  N   HIS A  47      46.967  21.141  51.842  1.00 39.02           6      4.970                    
ATOM    375  CA  HIS A  47      48.104  20.677  52.621  1.00 42.26           2      4.787                    
ATOM    376  C   HIS A  47      49.003  21.867  52.924  1.00 43.00           1      4.976                    
ATOM    377  O   HIS A  47      49.103  22.797  52.129  1.00 43.02           4      4.223                    
ATOM    378  CB  HIS A  47      48.887  19.607  51.853  1.00 46.24           2      4.859                    
ATOM    379  CG  HIS A  47      48.068  18.404  51.494  1.00 51.73           3      5.264                    
ATOM    380  ND1 HIS A  47      47.724  18.097  50.195  1.00 53.94           7      4.330                    
ATOM    384  N   GLN A  48      49.631  21.842  54.093  1.00 44.06           6      4.971                    
ATOM    385  CA  GLN A  48      50.538  22.904  54.519  1.00 44.97           2      5.144                    
ATOM    386  C   GLN A  48      51.906  22.283  54.756  1.00 43.70           1      5.238                    
ATOM    387  O   GLN A  48      52.007  21.075  54.975  1.00 43.07           4      5.010                    
ATOM    393  N   GLU A  49      52.954  23.101  54.725  1.00 42.97           6      4.689                    
ATOM    394  CA  GLU A  49      54.302  22.588  54.928  1.00 42.77           2      5.123                    
ATOM    397  CB  GLU A  49      55.333  23.705  54.701  1.00 45.34           2      4.848                    
ATOM    670  CE  LYS A  84      39.917  31.603  62.741  1.00 31.46           2      4.752                    
ATOM    671  NZ  LYS A  84      39.753  32.654  63.782  1.00 35.36           6      4.490                    
ATOM   1483  CB  TYR A 190      37.145  37.842  60.089  1.00 13.24           2      4.403                    
ATOM   1484  CG  TYR A 190      37.277  36.842  61.228  1.00 14.10           3      4.719                    
ATOM   1485  CD1 TYR A 190      36.550  35.651  61.235  1.00 14.37           3      5.145                    
ATOM   1486  CD2 TYR A 190      38.053  37.143  62.346  1.00 13.85           3      4.909                    
ATOM   1487  CE1 TYR A 190      36.589  34.787  62.332  1.00 15.63           3      4.630                    
ATOM   1488  CE2 TYR A 190      38.099  36.294  63.442  1.00 15.82           3      5.203                    
ATOM   1489  CZ  TYR A 190      37.364  35.118  63.435  1.00 16.47           3      4.406                    
ATOM   1598  CA  ARG A 206      37.994  30.716  54.691  1.00 14.33           2      5.163                    
ATOM   1599  C   ARG A 206      37.515  32.023  55.332  1.00 14.94           1      5.122                    
ATOM   1600  O   ARG A 206      36.433  32.518  55.010  1.00 15.35           4      5.009                    
ATOM   1601  CB  ARG A 206      38.722  31.028  53.385  1.00 14.86           2      4.405                    
ATOM   1602  CG  ARG A 206      39.242  29.816  52.635  1.00 12.72           2      5.040                    
ATOM   1603  CD  ARG A 206      40.462  29.184  53.303  1.00 13.40           2      4.395                    
ATOM   1604  NE  ARG A 206      40.995  28.114  52.464  1.00 14.39           6      4.224                    
ATOM   1605  CZ  ARG A 206      40.537  26.864  52.436  1.00 16.26           1      4.568                    
ATOM   1606  NH1 ARG A 206      41.093  25.973  51.625  1.00 16.94           6      3.966                    
ATOM   1607  NH2 ARG A 206      39.567  26.483  53.259  1.00 16.22           6      4.813                    
ATOM   1608  N   GLN A 207      38.313  32.580  56.240  1.00 14.01           6      5.103                    
ATOM   1609  CA  GLN A 207      37.951  33.826  56.905  1.00 13.02           2      4.818                    
ATOM   1610  C   GLN A 207      38.518  35.043  56.184  1.00 13.58           1      4.612                    
ATOM   1611  O   GLN A 207      39.615  34.991  55.627  1.00 13.72           4      4.476                    
ATOM   1612  CB  GLN A 207      38.464  33.857  58.352  1.00 12.54           2      4.535                    
ATOM   1613  CG  GLN A 207      37.867  32.826  59.296  1.00 14.45           2      4.597                    
ATOM   1614  CD  GLN A 207      38.358  31.421  59.025  1.00 16.28           1      4.936                    
ATOM   1615  OE1 GLN A 207      39.566  31.156  59.052  1.00 16.58           4      5.002                    
ATOM   1617  N   TYR A 208      37.749  36.129  56.187  1.00 12.18           6      5.222                    
ATOM   1618  CA  TYR A 208      38.186  37.388  55.592  1.00 11.69           2      4.937                    
ATOM   1619  C   TYR A 208      37.744  38.534  56.491  1.00 13.50           1      4.517                    
ATOM   1620  O   TYR A 208      36.589  38.582  56.928  1.00 12.30           4      5.157                    
ATOM   1621  CB  TYR A 208      37.629  37.577  54.180  1.00 11.86           2      4.820                    
ATOM   1622  CG  TYR A 208      38.156  36.556  53.205  1.00 13.07           3      4.878                    
ATOM   1623  CD1 TYR A 208      37.430  35.406  52.906  1.00 13.76           3      5.235                    
ATOM   1624  CD2 TYR A 208      39.436  36.688  52.665  1.00 13.04           3      3.652                    
ATOM   1625  CE1 TYR A 208      37.970  34.412  52.100  1.00 15.94           3      4.744                    
ATOM   1626  CE2 TYR A 208      39.985  35.701  51.863  1.00 12.88           3      3.529                    
ATOM   1627  CZ  TYR A 208      39.250  34.565  51.589  1.00 14.60           3      4.688                    
ATOM   1628  OH  TYR A 208      39.807  33.561  50.839  1.00 17.80           5      5.158                    
ATOM   1629  N   SER A 209      38.675  39.442  56.782  1.00 12.80           6      5.112                    
ATOM   1630  CA  SER A 209      38.383  40.585  57.631  1.00 14.14           2      4.921                    
ATOM   1631  C   SER A 209      37.312  41.435  56.967  1.00 15.16           1      4.582                    
ATOM   1632  O   SER A 209      37.256  41.530  55.747  1.00 14.80           4      5.281                    
ATOM   1633  CB  SER A 209      39.640  41.434  57.839  1.00 13.72           2      4.721                    
ATOM   1634  OG  SER A 209      40.686  40.666  58.410  1.00 18.60           5      4.509                    
ATOM   1733  N   SER A 222      38.382  42.146  51.173  1.00 16.10           6      5.243                    
ATOM   1734  CA  SER A 222      39.464  42.346  50.224  1.00 16.83           2      5.132                    
ATOM   1735  C   SER A 222      40.276  41.053  50.192  1.00 16.47           1      4.722                    
ATOM   1736  O   SER A 222      40.854  40.637  51.197  1.00 14.68           4      4.944                    
ATOM   1739  N   VAL A 223      40.307  40.424  49.023  1.00 16.47           6      5.030                    
ATOM   1740  CA  VAL A 223      40.974  39.141  48.837  1.00 17.07           2      4.326                    
ATOM   1741  C   VAL A 223      42.253  39.166  48.002  1.00 19.09           1      4.763                    
ATOM   1742  O   VAL A 223      42.250  39.623  46.859  1.00 19.48           4      4.971                    
ATOM   1743  CB  VAL A 223      39.989  38.140  48.182  1.00 16.04           2      5.179                    
ATOM   1744  CG1 VAL A 223      40.632  36.768  48.047  1.00 14.80           2      5.079                    
ATOM   1745  CG2 VAL A 223      38.698  38.071  49.007  1.00 15.57           2      5.059                    
ATOM   1746  N   LYS A 224      43.340  38.658  48.577  1.00 19.02           6      5.124                    
ATOM   1747  CA  LYS A 224      44.618  38.591  47.879  1.00 20.25           2      5.071                    
ATOM   1748  C   LYS A 224      44.748  37.224  47.207  1.00 20.88           1      4.491                    
ATOM   1749  O   LYS A 224      44.579  36.193  47.851  1.00 19.47           4      5.273                    
ATOM   1750  CB  LYS A 224      45.774  38.788  48.861  1.00 21.43           2      4.847                    
ATOM   1751  CG  LYS A 224      47.141  38.813  48.203  1.00 24.12           2      5.200                    
ATOM   1766  N   GLU A 226      46.236  34.009  46.203  1.00 32.72           6      5.086                    
ATOM   1767  CA  GLU A 226      47.310  33.210  46.810  1.00 37.51           2      5.250                    
ATOM   1768  C   GLU A 226      47.927  32.093  45.969  1.00 40.82           1      5.122                    
ATOM   1769  O   GLU A 226      47.300  31.555  45.053  1.00 39.28           4      4.960                    
ATOM   1770  CB  GLU A 226      46.826  32.579  48.119  1.00 39.15           2      4.459                    
ATOM   1771  CG  GLU A 226      46.914  33.470  49.327  1.00 43.27           2      4.906                    
ATOM   1772  CD  GLU A 226      48.329  33.951  49.559  1.00 46.47           1      5.078                    
ATOM   1773  OE1 GLU A 226      49.262  33.124  49.439  1.00 49.04           4      4.313                    
ATOM   1775  N   GLY A 227      49.163  31.738  46.316  1.00 44.53           6      4.625                    
ATOM   1776  CA  GLY A 227      49.865  30.668  45.631  1.00 48.10           2      4.812                    
ATOM   1777  C   GLY A 227      50.324  30.949  44.217  1.00 50.36           1      4.628                    
ATOM   1779  N   GLY A 228      50.900  29.924  43.597  1.00 52.76           6      4.806                    
ATOM   1795  CA  GLN A 231      53.555  26.998  45.717  1.00 58.17           2      4.667                    
ATOM   1796  C   GLN A 231      52.289  26.734  44.909  1.00 54.91           1      4.301                    
ATOM   1797  O   GLN A 231      51.960  27.480  43.982  1.00 54.45           4      4.648                    
ATOM   1798  CB  GLN A 231      53.332  28.149  46.695  1.00 60.38           2      5.181                    
ATOM   1799  CG  GLN A 231      54.529  28.407  47.602  1.00 62.95           2      4.887                    
ATOM   1800  CD  GLN A 231      54.847  27.209  48.487  1.00 64.78           1      5.195                    
ATOM   1801  OE1 GLN A 231      55.865  27.185  49.180  1.00 65.62           4      4.947                    
ATOM   1802  NE2 GLN A 231      53.969  26.210  48.471  1.00 65.86           6      5.253                    
ATOM   1803  N   PRO A 232      51.569  25.650  45.242  1.00 51.44           6      5.047                    
ATOM   1804  CA  PRO A 232      50.333  25.288  44.547  1.00 48.31           2      5.288                    
ATOM   1805  C   PRO A 232      49.349  26.403  44.862  1.00 44.11           1      4.397                    
ATOM   1806  O   PRO A 232      49.142  26.730  46.030  1.00 45.42           4      5.147                    
ATOM   1807  CB  PRO A 232      49.931  23.981  45.230  1.00 49.09           2      5.087                    
ATOM   1808  CG  PRO A 232      51.268  23.416  45.692  1.00 51.04           2      4.574                    
ATOM   1809  CD  PRO A 232      51.851  24.666  46.300  1.00 50.53           2      5.015                    
ATOM   1810  N   PRO A 233      48.719  26.991  43.844  1.00 39.85           6      5.253                    
ATOM   1811  CA  PRO A 233      47.767  28.072  44.086  1.00 36.60           2      5.109                    
ATOM   1812  C   PRO A 233      46.685  27.729  45.108  1.00 33.60           1      5.167                    
ATOM   1813  O   PRO A 233      46.217  26.594  45.172  1.00 32.31           4      4.723                    
ATOM   1817  N   GLY A 234      46.316  28.721  45.913  1.00 31.19           6      5.068                    
ATOM   1818  CA  GLY A 234      45.295  28.524  46.925  1.00 27.68           2      3.817                    
ATOM   1819  C   GLY A 234      43.949  28.265  46.280  1.00 25.66           1      4.369                    
ATOM   1820  O   GLY A 234      43.647  28.818  45.227  1.00 25.20           4      4.886                    
ATOM   1821  N   TYR A 235      43.136  27.431  46.915  1.00 23.44           6      3.881                    
ATOM   1822  CA  TYR A 235      41.827  27.095  46.382  1.00 23.51           2      4.986                    
ATOM   1823  C   TYR A 235      40.821  28.236  46.314  1.00 22.59           1      4.952                    
ATOM   1824  O   TYR A 235      40.384  28.624  45.232  1.00 23.68           4      4.938                    
ATOM   1825  CB  TYR A 235      41.188  25.972  47.201  1.00 26.32           2      4.958                    
ATOM   1826  CG  TYR A 235      41.881  24.635  47.117  1.00 31.17           3      5.122                    
ATOM   1827  CD1 TYR A 235      42.324  23.992  48.270  1.00 32.57           3      4.627                    
ATOM   1828  CD2 TYR A 235      42.062  23.994  45.891  1.00 33.11           3      4.788                    
ATOM   1829  CE1 TYR A 235      42.931  22.742  48.213  1.00 36.42           3      4.061                    
ATOM   1831  CZ  TYR A 235      43.102  22.118  46.987  1.00 38.20           3      5.054                    
ATOM   1833  N   VAL A 236      40.455  28.770  47.473  1.00 20.66           6      4.845                    
ATOM   1834  CA  VAL A 236      39.430  29.808  47.543  1.00 19.00           2      5.181                    
ATOM   1835  C   VAL A 236      39.759  31.204  47.031  1.00 18.86           1      5.293                    
ATOM   1836  O   VAL A 236      38.911  31.851  46.410  1.00 19.36           4      5.166                    
ATOM   1837  CB  VAL A 236      38.874  29.906  48.993  1.00 18.65           2      4.802                    
ATOM   1838  CG1 VAL A 236      37.799  30.977  49.081  1.00 16.10           2      4.741                    
ATOM   1839  CG2 VAL A 236      38.308  28.544  49.416  1.00 15.73           2      5.001                    
ATOM   1840  N   SER A 237      40.969  31.686  47.287  1.00 17.90           6      4.585                    
ATOM   1841  CA  SER A 237      41.329  33.023  46.821  1.00 17.95           2      4.579                    
ATOM   1842  C   SER A 237      41.306  33.105  45.285  1.00 18.15           1      4.702                    
ATOM   1844  CB  SER A 237      42.711  33.429  47.356  1.00 16.32           2      4.841                    
ATOM   1845  OG  SER A 237      43.725  32.561  46.890  1.00 19.15           5      5.215                    
ATOM   1846  N   ASN A 238      41.855  32.098  44.607  1.00 19.77           6      4.612                    
ATOM   1853  ND2 ASN A 238      44.967  30.663  43.761  1.00 23.22           6      5.197                    
ATOM   3084  CG  GLU A 394      42.252  37.693  64.067  1.00 24.73           2      5.094                    
ATOM   3085  CD  GLU A 394      42.297  36.206  64.353  1.00 28.18           1      5.038                    
ATOM   3086  OE1 GLU A 394      43.206  35.512  63.842  1.00 29.33           4      4.803                    
ATOM   3087  OE2 GLU A 394      41.427  35.736  65.112  1.00 30.90           4      4.332                    
ATOM   3088  N   VAL A 395      44.922  37.611  62.431  1.00 19.15           6      5.000                    
ATOM   3089  CA  VAL A 395      45.265  37.868  61.031  1.00 18.51           2      4.881                    
ATOM   3090  C   VAL A 395      44.307  38.998  60.673  1.00 18.79           1      5.189                    
ATOM   3091  O   VAL A 395      43.103  38.872  60.869  1.00 18.14           4      4.808                    
ATOM   3092  CB  VAL A 395      44.998  36.626  60.146  1.00 18.70           2      5.243                    
ATOM   3093  CG1 VAL A 395      45.163  36.987  58.676  1.00 18.07           2      4.807                    
ATOM   3094  CG2 VAL A 395      45.974  35.512  60.515  1.00 16.79           2      4.751                    
ATOM   3095  N   PHE A 396      44.836  40.104  60.161  1.00 19.84           6      5.121                    
ATOM   3097  C   PHE A 396      44.226  41.808  58.445  1.00 21.03           1      5.193                    
ATOM   3106  N   GLY A 397      43.331  41.498  57.512  1.00 20.00           6      4.355                    
ATOM   3107  CA  GLY A 397      43.508  42.031  56.173  1.00 22.20           2      4.628                    
ATOM   3108  C   GLY A 397      44.189  41.132  55.155  1.00 23.00           1      4.904                    
ATOM   3109  O   GLY A 397      44.737  40.088  55.511  1.00 21.35           4      4.355                    
ATOM   3110  N   PRO A 398      44.206  41.555  53.876  1.00 25.28           6      4.992                    
ATOM   3111  CA  PRO A 398      44.762  40.914  52.680  1.00 26.97           2      4.568                    
ATOM   3112  C   PRO A 398      46.270  40.898  52.442  1.00 29.50           1      4.673                    
ATOM   3113  O   PRO A 398      46.741  40.157  51.581  1.00 30.14           4      4.713                    
ATOM   3114  CB  PRO A 398      44.043  41.633  51.559  1.00 27.34           2      4.154                    
ATOM   3115  CG  PRO A 398      44.101  43.048  52.069  1.00 27.04           2      4.661                    
ATOM   3116  CD  PRO A 398      43.580  42.844  53.489  1.00 25.80           2      5.195                    
