# Supplementary material for: A mathematical representation of protein binding sites using structural dispersion of atoms from principal axes for classification of binding ligands
Source: PLoS One. 2021 Apr 8;16(4):e0244905. doi: 10.1371/journal.pone.0244905 (PMC8031081; doi:10.1371/journal.pone.0244905)
Supplement: S3 Data — (ZIP) [file pone.0244905.s008.zip › KahramanSet(100)/1D0C.lig.HEM.pdb]

ATOM    861  O   ALA A 176      13.299   1.082  26.072  1.00 22.29           4      5.027                    
ATOM    886  N   TRP A 180      12.639   1.317  29.364  1.00 18.53           6      5.020                    
ATOM    887  CA  TRP A 180      11.429   1.937  29.881  1.00 17.26           2      5.147                    
ATOM    890  CB  TRP A 180      10.487   2.346  28.750  1.00 22.46           2      5.103                    
ATOM    891  CG  TRP A 180       9.213   3.040  29.116  1.00 22.93           3      4.570                    
ATOM    892  CD1 TRP A 180       8.845   3.586  30.331  1.00 15.86           3      4.953                    
ATOM    893  CD2 TRP A 180       8.094   3.293  28.259  1.00 18.19           3      4.893                    
ATOM    894  NE1 TRP A 180       7.606   4.130  30.274  1.00 17.54           6      4.365                    
ATOM    895  CE2 TRP A 180       7.106   3.974  28.996  1.00 18.82           3      5.271                    
ATOM    896  CE3 TRP A 180       7.801   3.029  26.909  1.00 18.87           3      5.132                    
ATOM    897  CZ2 TRP A 180       5.876   4.393  28.512  1.00 19.53           3      3.420                    
ATOM    898  CZ3 TRP A 180       6.576   3.441  26.431  1.00 17.29           3      5.173                    
ATOM    899  CH2 TRP A 180       5.610   4.111  27.178  1.00 17.04           3      4.240                    
ATOM    920  CA  ALA A 183      12.438   2.459  34.950  1.00 17.42           2      5.250                    
ATOM    923  CB  ALA A 183      12.093   3.609  34.008  1.00 17.52           2      4.644                    
ATOM    932  CA  ARG A 185      10.151   5.849  38.866  1.00 21.13           2      5.003                    
ATOM    933  C   ARG A 185       9.011   6.145  37.915  1.00 21.41           1      4.074                    
ATOM    934  O   ARG A 185       8.273   7.111  38.122  1.00 21.28           4      3.757                    
ATOM    935  CB  ARG A 185      11.073   7.086  38.902  1.00 22.70           2      4.583                    
ATOM    936  CG  ARG A 185      12.112   6.947  40.013  1.00 22.45           2      4.761                    
ATOM    937  CD  ARG A 185      13.134   8.083  39.975  1.00 24.21           2      4.387                    
ATOM    938  NE  ARG A 185      13.871   8.041  41.251  1.00 27.37           6      4.556                    
ATOM    939  CZ  ARG A 185      14.872   8.859  41.553  1.00 41.95           1      4.567                    
ATOM    940  NH1 ARG A 185      15.270   9.775  40.677  1.00 31.73           6      4.695                    
ATOM    942  N   CYS A 186       8.862   5.355  36.847  1.00 17.79           6      5.229                    
ATOM    943  CA  CYS A 186       7.819   5.689  35.867  1.00 18.20           2      4.090                    
ATOM    944  C   CYS A 186       6.484   5.045  36.118  1.00 14.94           1      4.824                    
ATOM    946  CB  CYS A 186       8.308   5.292  34.449  1.00 18.08           2      3.362                    
ATOM    947  SG  CYS A 186       7.090   5.688  33.168  1.00 19.52           2      2.425                    
ATOM    948  N   VAL A 187       5.461   5.873  36.335  1.00 16.86           6      4.938                    
ATOM    949  CA  VAL A 187       4.112   5.359  36.534  1.00 19.51           2      5.002                    
ATOM    950  C   VAL A 187       3.400   4.966  35.246  1.00 20.90           1      4.909                    
ATOM    952  CB  VAL A 187       3.278   6.422  37.285  1.00 24.52           2      4.929                    
ATOM    953  CG1 VAL A 187       2.886   7.553  36.333  1.00 18.47           2      3.769                    
ATOM    955  N   GLY A 188       3.983   5.305  34.088  1.00 19.24           6      4.835                    
ATOM    956  CA  GLY A 188       3.240   5.118  32.843  1.00 18.99           2      5.284                    
ATOM    957  C   GLY A 188       3.626   3.825  32.145  1.00 25.19           1      5.007                    
ATOM    958  O   GLY A 188       3.252   3.620  30.990  1.00 20.50           4      5.296                    
ATOM    982  CB  GLN A 191       2.408   3.043  27.605  1.00 23.64           2      4.305                    
ATOM    983  CG  GLN A 191       1.042   3.648  27.911  1.00 23.50           2      5.171                    
ATOM    984  CD  GLN A 191      -0.004   3.279  26.886  1.00 31.70           1      5.238                    
ATOM   1019  CG  LEU A 195       9.440   3.376  22.994  1.00 20.95           2      4.700                    
ATOM   1020  CD1 LEU A 195       8.999   4.801  23.364  1.00 17.81           2      4.251                    
ATOM   1021  CD2 LEU A 195      10.628   2.878  23.798  1.00 21.27           2      4.071                    
ATOM   1284  CA  SER A 228       5.324   7.439  22.790  1.00 17.35           2      4.879                    
ATOM   1287  CB  SER A 228       5.254   6.213  23.739  1.00 24.25           2      5.028                    
ATOM   1288  OG  SER A 228       4.312   6.463  24.773  1.00 52.91           5      5.137                    
ATOM   1289  N   ALA A 229       7.592   7.810  22.006  1.00 19.41           6      4.983                    
ATOM   1292  O   ALA A 229      10.222   8.543  22.653  1.00 20.36           4      5.105                    
ATOM   1298  CB  ILE A 230      13.032   6.429  22.397  1.00 17.63           2      5.207                    
ATOM   1301  CD1 ILE A 230      14.905   5.882  24.030  1.00 16.74           2      5.054                    
ATOM   2185  SD  MET A 341      16.168  10.115  32.595  1.00 25.67           2      4.979                    
ATOM   2186  CE  MET A 341      17.077   9.022  33.700  1.00 23.11           2      4.267                    
ATOM   2283  CB  PHE A 355      12.444   8.684  25.509  1.00 22.02           2      5.254                    
ATOM   2284  CG  PHE A 355      12.855   8.934  26.969  1.00 17.54           3      5.020                    
ATOM   2285  CD1 PHE A 355      11.907   9.205  27.936  1.00 19.95           3      4.038                    
ATOM   2286  CD2 PHE A 355      14.178   8.866  27.331  1.00 17.62           3      5.243                    
ATOM   2287  CE1 PHE A 355      12.293   9.382  29.258  1.00 17.39           3      3.430                    
ATOM   2288  CE2 PHE A 355      14.601   9.066  28.639  1.00 21.50           3      5.045                    
ATOM   2289  CZ  PHE A 355      13.622   9.336  29.582  1.00 18.94           3      4.053                    
ATOM   2290  N   SER A 356       9.892  10.430  24.713  1.00 16.14           6      5.269                    
ATOM   2291  CA  SER A 356       8.698  11.201  25.030  1.00 22.32           2      4.754                    
ATOM   2292  C   SER A 356       7.466  10.321  25.162  1.00 20.67           1      5.120                    
ATOM   2293  O   SER A 356       7.354   9.256  24.551  1.00 22.05           4      5.195                    
ATOM   2296  N   GLY A 357       6.543  10.762  26.028  1.00 18.79           6      4.558                    
ATOM   2297  CA  GLY A 357       5.277  10.074  26.239  1.00 18.21           2      4.060                    
ATOM   2298  C   GLY A 357       4.138  11.069  26.133  1.00 24.99           1      5.139                    
ATOM   2300  N   TRP A 358       3.348  11.169  27.192  1.00 21.68           6      5.030                    
ATOM   2301  CA  TRP A 358       2.349  12.197  27.405  1.00 18.33           2      5.104                    
ATOM   2302  C   TRP A 358       2.278  12.511  28.912  1.00 23.08           1      4.686                    
ATOM   2303  O   TRP A 358       2.774  11.706  29.700  1.00 18.92           4      5.013                    
ATOM   2304  CB  TRP A 358       0.975  11.814  26.894  1.00 19.92           2      4.823                    
ATOM   2305  CG  TRP A 358       0.410  10.519  27.352  1.00 20.11           3      5.141                    
ATOM   2306  CD1 TRP A 358      -0.231  10.259  28.527  1.00 20.82           3      5.062                    
ATOM   2307  CD2 TRP A 358       0.439   9.290  26.620  1.00 19.69           3      5.219                    
ATOM   2308  NE1 TRP A 358      -0.607   8.927  28.580  1.00 24.38           6      5.133                    
ATOM   2309  CE2 TRP A 358      -0.200   8.317  27.411  1.00 21.67           3      5.109                    
ATOM   2310  CE3 TRP A 358       0.963   8.938  25.360  1.00 21.89           3      4.488                    
ATOM   2311  CZ2 TRP A 358      -0.351   6.993  27.001  1.00 22.35           3      4.312                    
ATOM   2312  CZ3 TRP A 358       0.805   7.617  24.970  1.00 18.82           3      4.875                    
ATOM   2313  CH2 TRP A 358       0.167   6.673  25.773  1.00 19.55           3      4.795                    
ATOM   2314  N   TYR A 359       1.703  13.653  29.254  1.00 20.54           6      5.078                    
ATOM   2315  CA  TYR A 359       1.687  14.026  30.669  1.00 20.06           2      4.888                    
ATOM   2316  C   TYR A 359       0.632  13.345  31.506  1.00 17.16           1      4.343                    
ATOM   2317  O   TYR A 359      -0.524  13.118  31.162  1.00 19.88           4      4.730                    
ATOM   2326  N   MET A 360       1.049  13.067  32.750  1.00 21.38           6      5.092                    
ATOM   2327  CA  MET A 360       0.143  12.935  33.882  1.00 22.53           2      4.646                    
ATOM   2330  CB  MET A 360       0.706  11.982  34.931  1.00 25.60           2      5.008                    
ATOM   2331  CG  MET A 360      -0.289  11.813  36.093  1.00 31.16           2      5.181                    
ATOM   2332  SD  MET A 360       0.155  10.378  37.076  1.00 30.96           2      4.701                    
ATOM   2333  CE  MET A 360       1.534  11.004  38.025  1.00 29.62           2      5.103                    
ATOM   2351  CB  GLU A 363       3.870  15.942  35.803  1.00 16.57           2      5.268                    
ATOM   2353  CD  GLU A 363       6.146  15.431  36.731  1.00 33.23           1      4.859                    
ATOM   2354  OE1 GLU A 363       7.384  15.410  36.593  1.00 40.01           4      5.027                    
ATOM   2355  OE2 GLU A 363       5.515  14.882  37.664  1.00 28.68           4      5.178                    
ATOM   2801  CG1 VAL A 420      -1.765  10.045  32.285  1.00 17.30           2      4.052                    
ATOM   3022  C   TRP A 449       6.675   8.223  42.025  1.00 22.61           1      5.195                    
ATOM   3023  O   TRP A 449       6.088   8.958  41.223  1.00 23.25           4      4.383                    
ATOM   3024  CB  TRP A 449       9.173   8.402  41.833  1.00 18.43           2      5.017                    
ATOM   3025  CG  TRP A 449      10.362   9.212  42.206  1.00 16.85           3      4.865                    
ATOM   3027  CD2 TRP A 449      10.952  10.333  41.543  1.00 26.83           3      5.151                    
ATOM   3029  CE2 TRP A 449      12.064  10.740  42.306  1.00 31.12           3      4.928                    
ATOM   3030  CE3 TRP A 449      10.659  11.041  40.384  1.00 36.48           3      4.122                    
ATOM   3031  CZ2 TRP A 449      12.883  11.813  41.957  1.00 45.70           3      5.029                    
ATOM   3032  CZ3 TRP A 449      11.469  12.104  40.033  1.00 48.14           3      4.765                    
ATOM   3033  CH2 TRP A 449      12.568  12.488  40.809  1.00 50.71           3      4.553                    
ATOM   3225  CA  PHE A 475      17.885   4.984  31.564  1.00 15.40           2      5.182                    
ATOM   3228  CB  PHE A 475      16.587   5.743  31.385  1.00 17.81           2      3.808                    
ATOM   3229  CG  PHE A 475      15.869   5.432  30.070  1.00 18.55           3      4.096                    
ATOM   3230  CD1 PHE A 475      14.734   4.669  30.039  1.00 16.79           3      4.697                    
ATOM   3231  CD2 PHE A 475      16.404   5.967  28.896  1.00 22.39           3      5.097                    
ATOM   3232  CE1 PHE A 475      14.056   4.383  28.864  1.00 22.68           3      4.708                    
ATOM   3233  CE2 PHE A 475      15.715   5.694  27.726  1.00 21.64           3      5.007                    
ATOM   3234  CZ  PHE A 475      14.568   4.947  27.699  1.00 21.41           3      4.029                    
ATOM   3252  CD1 TYR A 477      18.968  11.442  36.097  1.00 32.60           3      5.052                    
ATOM   3254  CE1 TYR A 477      17.689  11.537  36.608  1.00 34.90           3      5.094                    
ATOM   3255  CE2 TYR A 477      18.431  10.418  38.590  1.00 40.52           3      5.032                    
ATOM   3256  CZ  TYR A 477      17.428  11.021  37.860  1.00 41.20           3      5.240                    
ATOM   3257  OH  TYR A 477      16.155  11.118  38.374  1.00 50.30           5      4.580                    
