# Supplementary material for: A mathematical representation of protein binding sites using structural dispersion of atoms from principal axes for classification of binding ligands
Source: PLoS One. 2021 Apr 8;16(4):e0244905. doi: 10.1371/journal.pone.0244905 (PMC8031081; doi:10.1371/journal.pone.0244905)
Supplement: S3 Data — (ZIP) [file pone.0244905.s008.zip › KahramanSet(100)/1D1Q.lig.PO4.pdb]

ATOM   1381  N   ALA B  13      37.299   2.481  14.169  1.00 10.73           6      5.268                    
ATOM   1382  CA  ALA B  13      38.647   2.953  14.509  1.00 12.17           2      4.791                    
ATOM   1383  C   ALA B  13      38.554   3.329  16.003  1.00 13.15           1      4.772                    
ATOM   1384  O   ALA B  13      37.719   2.764  16.733  1.00 12.66           4      4.891                    
ATOM   1385  CB  ALA B  13      39.113   4.150  13.635  1.00  8.86           2      3.579                    
ATOM   1386  N   LEU B  14      39.379   4.268  16.458  1.00 11.53           6      4.042                    
ATOM   1387  CA  LEU B  14      39.357   4.643  17.874  1.00 12.29           2      4.714                    
ATOM   1388  C   LEU B  14      38.368   5.751  18.198  1.00 12.19           1      4.547                    
ATOM   1389  O   LEU B  14      37.496   5.578  19.039  1.00 13.18           4      4.723                    
ATOM   1390  CB  LEU B  14      40.772   5.076  18.318  1.00 11.14           2      4.960                    
ATOM   1391  CG  LEU B  14      40.856   5.539  19.775  1.00 15.75           2      4.686                    
ATOM   1393  CD2 LEU B  14      42.257   6.097  20.031  1.00 12.38           2      5.218                    
ATOM   1394  N   GLY B  15      38.488   6.900  17.539  1.00 11.92           6      3.548                    
ATOM   1395  CA  GLY B  15      37.600   7.987  17.889  1.00 13.75           2      4.160                    
ATOM   1396  C   GLY B  15      36.350   8.181  17.028  1.00 14.11           1      4.296                    
ATOM   1397  O   GLY B  15      35.450   8.911  17.453  1.00 13.33           4      4.749                    
ATOM   1398  N   ASN B  16      36.284   7.501  15.874  1.00 12.18           6      3.679                    
ATOM   1399  CA  ASN B  16      35.179   7.629  14.886  1.00 10.04           2      4.447                    
ATOM   1400  C   ASN B  16      35.188   9.118  14.519  1.00 12.00           1      4.640                    
ATOM   1401  O   ASN B  16      34.142   9.779  14.493  1.00 12.59           4      5.297                    
ATOM   1402  CB  ASN B  16      33.831   7.243  15.509  1.00 12.86           2      4.743                    
ATOM   1405  ND2 ASN B  16      33.077   6.721  13.246  1.00 10.75           6      5.235                    
ATOM   1406  N   PHE B  17      36.377   9.635  14.216  1.00  9.04           6      3.771                    
ATOM   1407  CA  PHE B  17      36.543  11.072  13.973  1.00 11.17           2      4.587                    
ATOM   1408  C   PHE B  17      37.365  11.379  12.725  1.00 12.96           1      4.600                    
ATOM   1409  O   PHE B  17      37.001  12.246  11.926  1.00 11.46           4      4.928                    
ATOM   1410  CB  PHE B  17      37.195  11.679  15.244  1.00  9.63           2      4.791                    
ATOM   1411  CG  PHE B  17      37.285  13.184  15.250  1.00 16.31           3      4.698                    
ATOM   1413  CD2 PHE B  17      38.528  13.817  15.214  1.00 15.91           3      4.907                    
ATOM   1417  N   CYS B  18      38.471  10.654  12.543  1.00 10.63           6      3.631                    
ATOM   1418  CA  CYS B  18      39.315  10.873  11.371  1.00 11.74           2      4.331                    
ATOM   1419  C   CYS B  18      39.142   9.781  10.320  1.00 12.39           1      4.491                    
ATOM   1420  O   CYS B  18      38.587  10.028   9.263  1.00 13.47           4      4.909                    
ATOM   1421  CB  CYS B  18      40.794  10.941  11.786  1.00 14.45           2      4.288                    
ATOM   1422  SG  CYS B  18      41.232  12.417  12.737  1.00 14.45           2      5.270                    
ATOM   1423  N   ARG B  19      39.598   8.570  10.636  1.00 12.51           6      3.727                    
ATOM   1424  CA  ARG B  19      39.568   7.460   9.680  1.00 11.85           2      4.570                    
ATOM   1425  C   ARG B  19      38.249   6.733   9.453  1.00 13.97           1      5.057                    
ATOM   1427  CB  ARG B  19      40.612   6.402  10.056  1.00  8.05           2      4.491                    
ATOM   1428  CG  ARG B  19      42.054   6.919  10.128  1.00  8.54           2      4.859                    
ATOM   1429  CD  ARG B  19      42.924   5.910  10.910  1.00 13.18           2      5.032                    
ATOM   1430  NE  ARG B  19      42.538   5.919  12.318  1.00 13.23           6      3.930                    
ATOM   1431  CZ  ARG B  19      43.040   5.131  13.254  1.00 15.67           1      4.390                    
ATOM   1432  NH1 ARG B  19      43.973   4.245  12.942  1.00 10.79           6      4.877                    
ATOM   1433  NH2 ARG B  19      42.601   5.244  14.514  1.00 13.15           6      3.868                    
ATOM   1434  N   SER B  20      37.589   6.278  10.533  1.00 12.13           6      4.429                    
ATOM   1435  CA  SER B  20      36.375   5.508  10.332  1.00 12.43           2      4.294                    
ATOM   1436  C   SER B  20      35.274   6.301   9.590  1.00 10.50           1      5.251                    
ATOM   1438  CB  SER B  20      35.888   4.813  11.630  1.00 13.82           2      3.987                    
ATOM   1439  OG  SER B  20      35.801   5.668  12.730  1.00 14.49           5      4.526                    
ATOM   1440  N   PRO B  21      35.051   7.601   9.905  1.00 13.21           6      5.087                    
ATOM   1445  CG  PRO B  21      34.500   9.472  11.228  1.00 12.81           2      5.128                    
ATOM   1446  CD  PRO B  21      35.614   8.456  10.974  1.00 12.41           2      5.205                    
ATOM   1700  CD2 HIS B  52      37.815  11.960  18.885  1.00 16.42           3      5.295                    
ATOM   2331  CA  ASP B 132      45.617   7.592  12.871  1.00 12.25           2      5.129                    
ATOM   2334  CB  ASP B 132      45.546   7.507  14.402  1.00 12.56           2      5.215                    
ATOM   2335  CG  ASP B 132      44.603   8.518  15.004  1.00 15.09           1      5.154                    
ATOM   2336  OD1 ASP B 132      44.111   9.399  14.281  1.00 15.50           4      4.859                    
ATOM   2337  OD2 ASP B 132      44.352   8.423  16.233  1.00 12.78           4      5.227                    
ATOM   2344  CD  PRO B 133      44.317   9.576  11.137  1.00 10.44           2      4.713                    
