# Supplementary material for: A mathematical representation of protein binding sites using structural dispersion of atoms from principal axes for classification of binding ligands
Source: PLoS One. 2021 Apr 8;16(4):e0244905. doi: 10.1371/journal.pone.0244905 (PMC8031081; doi:10.1371/journal.pone.0244905)
Supplement: S3 Data — (ZIP) [file pone.0244905.s008.zip › KahramanSet(100)/1D7C.lig.HEM.pdb]

ATOM    418  CE3 TRP A  56      49.364  37.851  37.468  1.00 14.77           3      4.647                    
ATOM    419  CZ2 TRP A  56      47.471  35.902  38.299  1.00 17.56           3      4.740                    
ATOM    420  CZ3 TRP A  56      48.518  37.223  36.571  1.00 12.83           3      5.066                    
ATOM    421  CH2 TRP A  56      47.581  36.259  36.983  1.00 12.53           3      4.171                    
ATOM    430  N   GLY A  58      49.609  40.288  34.620  1.00  9.52           6      5.138                    
ATOM    431  CA  GLY A  58      50.022  39.595  33.396  1.00 13.81           2      5.049                    
ATOM    432  C   GLY A  58      49.584  40.378  32.157  1.00 15.87           1      4.198                    
ATOM    433  O   GLY A  58      48.608  41.127  32.176  1.00 10.62           4      4.723                    
ATOM    434  N   ILE A  59      50.341  40.215  31.084  1.00 13.07           6      4.330                    
ATOM    435  CA  ILE A  59      50.073  40.738  29.754  1.00 13.32           2      4.968                    
ATOM    436  C   ILE A  59      50.050  39.552  28.785  1.00 13.62           1      4.491                    
ATOM    437  O   ILE A  59      51.011  38.781  28.735  1.00  9.68           4      4.558                    
ATOM    442  N   ALA A  60      48.937  39.436  28.082  1.00 12.51           6      4.568                    
ATOM    443  CA  ALA A  60      48.765  38.391  27.072  1.00 12.20           2      4.840                    
ATOM    446  CB  ALA A  60      47.421  37.711  27.219  1.00 11.09           2      4.925                    
ATOM    461  C   GLY A  63      44.208  37.785  24.165  1.00 14.62           1      4.930                    
ATOM    462  O   GLY A  63      42.994  37.910  24.330  1.00 16.46           4      4.785                    
ATOM    463  N   ALA A  64      44.807  36.657  24.503  1.00 11.15           6      4.704                    
ATOM    464  CA  ALA A  64      44.077  35.528  25.056  1.00 13.05           2      4.986                    
ATOM    465  C   ALA A  64      44.964  34.796  26.048  1.00 10.02           1      5.177                    
ATOM    466  O   ALA A  64      46.186  34.982  26.031  1.00 12.90           4      5.234                    
ATOM    467  CB  ALA A  64      43.631  34.593  23.945  1.00 18.42           2      4.768                    
ATOM    468  N   MET A  65      44.382  33.974  26.922  1.00 12.40           6      4.630                    
ATOM    469  CA  MET A  65      45.302  33.295  27.844  1.00 16.15           2      4.048                    
ATOM    470  C   MET A  65      46.146  32.223  27.171  1.00 14.29           1      4.540                    
ATOM    472  CB  MET A  65      44.538  32.619  28.990  1.00 12.60           2      4.060                    
ATOM    473  CG  MET A  65      45.459  32.159  30.114  1.00 12.21           2      3.388                    
ATOM    474  SD  MET A  65      44.515  31.415  31.464  1.00 14.21           2      2.347                    
ATOM    475  CE  MET A  65      45.824  30.469  32.272  1.00 11.84           2      3.338                    
ATOM    476  N   ASN A  66      45.556  31.442  26.264  1.00 14.74           6      4.325                    
ATOM    483  ND2 ASN A  66      43.245  28.802  27.189  1.00 18.89           6      4.786                    
ATOM    509  CA  LEU A  70      52.486  35.882  28.278  1.00 12.39           2      4.372                    
ATOM    510  C   LEU A  70      53.667  36.496  29.032  1.00 15.45           1      4.704                    
ATOM    512  CB  LEU A  70      51.727  34.969  29.249  1.00 12.47           2      5.239                    
ATOM    513  CG  LEU A  70      50.647  34.074  28.626  1.00 15.01           2      5.019                    
ATOM    514  CD1 LEU A  70      50.116  33.113  29.676  1.00 17.29           2      5.240                    
ATOM    515  CD2 LEU A  70      49.516  34.911  28.042  1.00  9.41           2      5.292                    
ATOM    516  N   LEU A  71      53.468  37.706  29.536  1.00 11.33           6      4.415                    
ATOM    517  CA  LEU A  71      54.446  38.364  30.408  1.00 11.90           2      5.183                    
ATOM    518  C   LEU A  71      53.833  38.462  31.804  1.00 14.82           1      4.523                    
ATOM    519  O   LEU A  71      52.688  38.902  31.906  1.00 13.12           4      5.123                    
ATOM    524  N   VAL A  72      54.566  38.037  32.827  1.00 11.86           6      5.208                    
ATOM    525  CA  VAL A  72      53.993  38.143  34.182  1.00 10.38           2      5.236                    
ATOM    528  CB  VAL A  72      53.658  36.758  34.747  1.00 14.30           2      4.957                    
ATOM    529  CG1 VAL A  72      53.031  36.891  36.129  1.00 19.79           2      4.854                    
ATOM    530  CG2 VAL A  72      52.735  35.985  33.816  1.00 12.45           2      5.039                    
ATOM    660  CA  TYR A  90      43.402  27.666  31.296  1.00 23.35           2      4.507                    
ATOM    661  C   TYR A  90      43.963  27.077  32.577  1.00 21.50           1      4.275                    
ATOM    662  O   TYR A  90      43.269  26.978  33.589  1.00 28.49           4      3.779                    
ATOM    663  CB  TYR A  90      41.872  27.729  31.357  1.00 20.06           2      4.394                    
ATOM    664  CG  TYR A  90      41.241  28.492  30.212  1.00 18.95           3      5.242                    
ATOM    665  CD1 TYR A  90      41.375  29.868  30.153  1.00 14.99           3      4.981                    
ATOM    666  CD2 TYR A  90      40.527  27.887  29.188  1.00 22.94           3      5.052                    
ATOM    667  CE1 TYR A  90      40.825  30.631  29.144  1.00 17.96           3      3.700                    
ATOM    668  CE2 TYR A  90      39.976  28.640  28.163  1.00 31.39           3      5.288                    
ATOM    669  CZ  TYR A  90      40.118  30.013  28.135  1.00 25.45           3      4.887                    
ATOM    670  OH  TYR A  90      39.569  30.782  27.131  1.00 22.18           5      5.257                    
ATOM    671  N   VAL A  91      45.236  26.680  32.566  1.00 19.76           6      5.140                    
ATOM    672  CA  VAL A  91      45.866  26.267  33.827  1.00 21.77           2      5.140                    
ATOM    673  C   VAL A  91      47.112  27.130  34.060  1.00 19.76           1      5.029                    
ATOM    674  O   VAL A  91      47.472  27.857  33.129  1.00 18.89           4      5.262                    
ATOM    678  N   GLN A  92      47.695  27.037  35.235  1.00 16.51           6      4.503                    
ATOM    679  CA  GLN A  92      48.938  27.678  35.636  1.00 18.49           2      5.027                    
ATOM    680  C   GLN A  92      49.920  27.775  34.470  1.00 19.63           1      5.026                    
ATOM    682  CB  GLN A  92      49.586  26.890  36.782  1.00 18.64           2      4.764                    
ATOM    683  CG  GLN A  92      50.970  27.371  37.207  1.00 16.77           2      5.297                    
ATOM    684  CD  GLN A  92      50.953  28.753  37.821  1.00 18.03           1      4.542                    
ATOM    685  OE1 GLN A  92      50.503  28.938  38.950  1.00 21.58           4      4.397                    
ATOM    686  NE2 GLN A  92      51.424  29.769  37.110  1.00 17.51           6      4.565                    
ATOM    687  N   PRO A  93      50.121  28.981  33.946  1.00 19.29           6      5.137                    
ATOM    691  CB  PRO A  93      51.026  30.721  32.659  1.00 14.96           2      5.166                    
ATOM    692  CG  PRO A  93      49.614  31.049  33.037  1.00 13.25           2      3.745                    
ATOM    693  CD  PRO A  93      49.367  30.214  34.274  1.00 12.72           2      3.686                    
ATOM   1061  CA  ALA A 142      44.793  41.418  27.245  1.00 12.40           2      4.745                    
ATOM   1062  C   ALA A 142      45.697  41.557  28.474  1.00 11.44           1      4.882                    
ATOM   1064  CB  ALA A 142      44.066  40.091  27.188  1.00 10.50           2      4.980                    
ATOM   1065  N   TRP A 143      45.129  41.852  29.627  1.00 12.23           6      4.951                    
ATOM   1067  C   TRP A 143      45.121  41.091  31.918  1.00 12.00           1      5.098                    
ATOM   1068  O   TRP A 143      43.924  40.814  31.805  1.00 11.64           4      5.198                    
ATOM   1079  N   ALA A 144      45.866  40.674  32.924  1.00 13.46           6      5.016                    
ATOM   1080  CA  ALA A 144      45.350  39.869  34.017  1.00 10.75           2      5.115                    
ATOM   1083  CB  ALA A 144      45.786  38.422  33.942  1.00 12.76           2      3.978                    
ATOM   1194  N   PHE A 160      51.062  30.567  41.329  1.00 16.77           6      5.264                    
ATOM   1196  C   PHE A 160      48.739  31.185  41.595  1.00 16.03           1      4.798                    
ATOM   1197  O   PHE A 160      48.479  30.272  40.814  1.00 19.94           4      4.011                    
ATOM   1199  CG  PHE A 160      50.720  33.146  40.017  1.00 13.99           3      5.230                    
ATOM   1200  CD1 PHE A 160      49.664  33.276  39.144  1.00 14.63           3      5.251                    
ATOM   1202  CE1 PHE A 160      49.862  33.429  37.781  1.00 17.16           3      4.341                    
ATOM   1203  CE2 PHE A 160      52.222  33.324  38.157  1.00 14.56           3      5.154                    
ATOM   1204  CZ  PHE A 160      51.158  33.458  37.286  1.00 16.88           3      5.075                    
ATOM   1205  N   SER A 161      47.777  31.903  42.160  1.00 15.98           6      5.187                    
ATOM   1206  CA  SER A 161      46.395  31.523  41.905  1.00 14.88           2      4.850                    
ATOM   1207  C   SER A 161      45.854  32.359  40.761  1.00 16.34           1      4.802                    
ATOM   1208  O   SER A 161      46.452  33.364  40.386  1.00 17.42           4      4.903                    
ATOM   1211  N   GLU A 162      44.724  31.949  40.223  1.00 15.32           6      4.523                    
ATOM   1212  CA  GLU A 162      44.105  32.620  39.096  1.00 20.16           2      5.130                    
ATOM   1213  C   GLU A 162      43.856  34.100  39.372  1.00 20.21           1      5.163                    
ATOM   1215  CB  GLU A 162      42.778  31.925  38.775  1.00 19.48           2      4.338                    
ATOM   1216  CG  GLU A 162      42.020  32.572  37.629  1.00 20.09           2      5.053                    
ATOM   1217  CD  GLU A 162      40.693  31.877  37.390  1.00 22.57           1      3.561                    
ATOM   1218  OE1 GLU A 162      40.534  30.733  37.855  1.00 28.09           4      3.776                    
ATOM   1219  OE2 GLU A 162      39.826  32.468  36.729  1.00 20.59           4      3.931                    
ATOM   1220  N   HIS A 163      43.975  34.914  38.329  1.00 11.70           6      5.007                    
ATOM   1225  CG  HIS A 163      43.375  35.985  35.934  1.00 13.84           3      4.165                    
ATOM   1226  ND1 HIS A 163      42.041  35.757  35.657  1.00 12.93           7      4.208                    
ATOM   1227  CD2 HIS A 163      44.066  35.182  35.080  1.00  9.59           3      2.964                    
ATOM   1228  CE1 HIS A 163      41.919  34.865  34.686  1.00 12.99           3      3.157                    
ATOM   1229  NE2 HIS A 163      43.147  34.499  34.319  1.00 12.51           7      2.080                    
ATOM   1249  CB  PHE A 166      41.357  38.974  32.800  1.00 12.36           2      5.242                    
ATOM   1250  CG  PHE A 166      40.097  38.207  32.446  1.00 14.33           3      4.812                    
ATOM   1251  CD1 PHE A 166      39.474  38.367  31.221  1.00 12.09           3      4.991                    
ATOM   1252  CD2 PHE A 166      39.546  37.316  33.356  1.00 16.41           3      4.451                    
ATOM   1253  CE1 PHE A 166      38.328  37.667  30.892  1.00 11.07           3      4.860                    
ATOM   1254  CE2 PHE A 166      38.402  36.593  33.042  1.00 13.85           3      4.280                    
ATOM   1255  CZ  PHE A 166      37.802  36.774  31.807  1.00 13.82           3      4.494                    
ATOM   1259  O   GLY A 167      42.255  42.193  28.978  1.00 12.50           4      5.190                    
ATOM   1267  CD2 PHE A 168      40.503  40.163  25.975  1.00 15.63           3      5.270                    
ATOM   1268  CE1 PHE A 168      38.382  39.843  27.728  1.00 12.67           3      4.856                    
ATOM   1269  CE2 PHE A 168      40.169  38.906  26.458  1.00 16.09           3      5.221                    
ATOM   1270  CZ  PHE A 168      39.111  38.731  27.333  1.00 12.16           3      5.056                    
ATOM   1593  CA  PRO B  21      33.451  37.440  30.472  1.00 17.13           2      4.862                    
ATOM   1594  C   PRO B  21      34.064  37.178  31.834  1.00 19.59           1      4.636                    
ATOM   1595  O   PRO B  21      34.274  36.041  32.247  1.00 13.75           4      4.693                    
ATOM   1596  CB  PRO B  21      34.536  37.469  29.388  1.00 15.01           2      4.581                    
ATOM   1599  N   VAL B  22      34.367  38.235  32.608  1.00 15.72           6      5.242                    
ATOM   1600  CA  VAL B  22      35.008  37.990  33.902  1.00 13.15           2      5.011                    
ATOM   1601  C   VAL B  22      34.049  37.362  34.899  1.00 18.86           1      4.907                    
ATOM   1602  O   VAL B  22      34.378  36.366  35.560  1.00 17.72           4      5.176                    
ATOM   1621  CG  ASP B  24      31.423  34.029  32.730  1.00 13.20           1      5.041                    
ATOM   1622  OD1 ASP B  24      31.533  34.274  31.510  1.00 15.25           4      4.959                    
ATOM   1623  OD2 ASP B  24      32.349  33.545  33.399  1.00 16.61           4      4.237                    
