# Supplementary material for: A mathematical representation of protein binding sites using structural dispersion of atoms from principal axes for classification of binding ligands
Source: PLoS One. 2021 Apr 8;16(4):e0244905. doi: 10.1371/journal.pone.0244905 (PMC8031081; doi:10.1371/journal.pone.0244905)
Supplement: S3 Data — (ZIP) [file pone.0244905.s008.zip › KahramanSet(100)/1DK0.lig.HEM.pdb]

ATOM    238  C   HIS A  32       9.093  -2.614  28.887  1.00 15.03           1      5.213                    
ATOM    239  O   HIS A  32       8.387  -1.683  29.240  1.00 13.43           4      5.082                    
ATOM    241  CG  HIS A  32       8.531  -1.591  25.959  1.00 14.54           3      4.227                    
ATOM    242  ND1 HIS A  32       8.934  -1.689  24.642  1.00 13.99           7      4.179                    
ATOM    243  CD2 HIS A  32       8.850  -0.318  26.364  1.00 14.22           3      3.088                    
ATOM    244  CE1 HIS A  32       9.475  -0.571  24.251  1.00 15.41           3      3.097                    
ATOM    245  NE2 HIS A  32       9.428   0.283  25.273  1.00 14.01           7      2.124                    
ATOM    246  N   THR A  33      10.179  -3.018  29.567  1.00 15.37           6      4.660                    
ATOM    247  CA  THR A  33      10.536  -2.445  30.853  1.00 17.27           2      5.011                    
ATOM    248  C   THR A  33      12.042  -2.150  30.850  1.00 20.38           1      5.151                    
ATOM    249  O   THR A  33      12.811  -2.675  30.038  1.00 18.61           4      5.034                    
ATOM    250  CB  THR A  33      10.258  -3.401  32.053  1.00 20.14           2      4.658                    
ATOM    251  OG1 THR A  33      10.876  -4.663  31.735  1.00 18.78           5      5.043                    
ATOM    252  CG2 THR A  33       8.777  -3.606  32.280  1.00 18.81           2      5.028                    
ATOM    253  N   ASN A  34      12.458  -1.274  31.744  1.00 22.80           6      5.129                    
ATOM    254  CA  ASN A  34      13.851  -1.052  32.064  1.00 24.40           2      4.528                    
ATOM    255  C   ASN A  34      14.628  -2.354  32.073  1.00 23.26           1      4.991                    
ATOM    256  O   ASN A  34      14.275  -3.307  32.752  1.00 21.15           4      5.117                    
ATOM    257  CB  ASN A  34      13.943  -0.464  33.495  1.00 32.78           2      4.750                    
ATOM    258  CG  ASN A  34      14.645   0.850  33.579  1.00 42.60           1      5.126                    
ATOM    259  OD1 ASN A  34      14.188   1.844  33.005  1.00 47.82           4      4.658                    
ATOM    260  ND2 ASN A  34      15.765   0.884  34.315  1.00 47.42           6      5.233                    
ATOM    261  N   GLY A  35      15.701  -2.408  31.297  1.00 22.39           6      4.219                    
ATOM    262  CA  GLY A  35      16.563  -3.573  31.289  1.00 22.57           2      5.293                    
ATOM    263  C   GLY A  35      16.159  -4.636  30.307  1.00 21.93           1      4.325                    
ATOM    265  N   ASN A  36      15.069  -4.427  29.542  1.00 19.26           6      5.174                    
ATOM    273  N   VAL A  37      14.448  -3.969  26.903  1.00 15.49           6      4.884                    
ATOM    274  CA  VAL A  37      13.813  -3.541  25.615  1.00 13.10           2      5.187                    
ATOM    277  CB  VAL A  37      13.430  -2.060  25.623  1.00 13.95           2      5.168                    
ATOM    278  CG1 VAL A  37      13.034  -1.560  24.231  1.00 14.98           2      5.227                    
ATOM    279  CG2 VAL A  37      12.223  -1.922  26.565  1.00 15.30           2      5.173                    
ATOM    309  CA  SER A  42       9.267  -2.441  20.939  1.00 15.20           2      5.096                    
ATOM    310  C   SER A  42       8.014  -2.075  20.117  1.00 15.19           1      4.853                    
ATOM    311  O   SER A  42       7.569  -0.935  20.232  1.00 17.40           4      3.810                    
ATOM    312  CB  SER A  42      10.508  -1.825  20.268  1.00 20.47           2      5.274                    
ATOM    313  OG  SER A  42      10.517  -2.257  18.867  1.00 24.36           5      4.901                    
ATOM    316  C   GLY A  43       6.940  -1.701  17.261  1.00 13.45           1      5.043                    
ATOM    317  O   GLY A  43       8.153  -1.591  16.987  1.00 16.18           4      4.660                    
ATOM    319  CA  GLY A  44       6.580  -0.013  15.608  1.00 13.59           2      5.209                    
ATOM    328  CD1 PHE A  45       6.428   4.518  16.653  1.00 14.66           3      5.076                    
ATOM    330  CE1 PHE A  45       6.346   4.852  18.013  1.00 15.16           3      5.201                    
ATOM    331  CE2 PHE A  45       4.158   5.783  17.637  1.00 14.36           3      4.397                    
ATOM    332  CZ  PHE A  45       5.188   5.477  18.489  1.00 12.88           3      4.738                    
ATOM    356  O   SER A  49       9.625   4.841  15.441  1.00 16.31           4      4.868                    
ATOM    366  CD2 LEU A  50      11.395   6.244  18.292  1.00 22.78           2      5.033                    
ATOM    396  CB  TYR A  55       1.508   2.785  17.982  1.00 10.14           2      4.990                    
ATOM    397  CG  TYR A  55       2.471   1.882  18.766  1.00 10.99           3      4.429                    
ATOM    398  CD1 TYR A  55       3.827   1.876  18.480  1.00 10.06           3      4.169                    
ATOM    399  CD2 TYR A  55       1.939   1.047  19.738  1.00 11.90           3      4.305                    
ATOM    400  CE1 TYR A  55       4.673   1.023  19.190  1.00 10.84           3      4.602                    
ATOM    401  CE2 TYR A  55       2.784   0.200  20.452  1.00 11.63           3      5.080                    
ATOM    402  CZ  TYR A  55       4.124   0.218  20.162  1.00 12.40           3      4.753                    
ATOM    403  OH  TYR A  55       4.929  -0.644  20.893  1.00 11.63           5      4.355                    
ATOM    535  CB  TYR A  75       7.227   7.324  21.109  1.00 11.63           2      5.222                    
ATOM    536  CG  TYR A  75       8.025   6.574  22.130  1.00 12.07           3      4.308                    
ATOM    537  CD1 TYR A  75       7.468   6.321  23.389  1.00 12.43           3      4.870                    
ATOM    538  CD2 TYR A  75       9.318   6.111  21.871  1.00 13.36           3      4.982                    
ATOM    539  CE1 TYR A  75       8.183   5.625  24.340  1.00 12.99           3      3.682                    
ATOM    540  CE2 TYR A  75      10.049   5.424  22.849  1.00 10.76           3      3.828                    
ATOM    541  CZ  TYR A  75       9.457   5.174  24.053  1.00 13.39           3      3.012                    
ATOM    542  OH  TYR A  75      10.105   4.450  25.048  1.00 12.59           5      2.105                    
ATOM    555  CG  LEU A  77      14.131   7.055  22.198  1.00 14.79           2      5.295                    
ATOM    556  CD1 LEU A  77      13.730   5.621  22.490  1.00 17.55           2      3.778                    
ATOM    566  CE1 PHE A  78      17.386   6.494  23.779  1.00 21.87           3      5.077                    
ATOM    567  CE2 PHE A  78      16.663   6.004  26.016  1.00 23.90           3      4.859                    
ATOM    568  CZ  PHE A  78      17.143   5.590  24.783  1.00 19.65           3      4.823                    
ATOM    599  CA  HIS A  83       9.477   7.229  27.303  1.00 11.45           2      4.851                    
ATOM    600  C   HIS A  83       8.007   7.508  27.449  1.00 12.25           1      4.544                    
ATOM    601  O   HIS A  83       7.294   6.716  28.075  1.00 14.56           4      3.779                    
ATOM    602  CB  HIS A  83       9.938   6.032  28.177  1.00 13.06           2      4.747                    
ATOM    603  CG  HIS A  83      11.410   5.778  27.910  1.00 15.47           3      4.689                    
ATOM    604  ND1 HIS A  83      11.871   5.366  26.694  1.00 16.34           7      3.986                    
ATOM    605  CD2 HIS A  83      12.484   5.922  28.728  1.00 16.24           3      3.991                    
ATOM    606  CE1 HIS A  83      13.190   5.248  26.739  1.00 18.47           3      4.768                    
ATOM    607  NE2 HIS A  83      13.583   5.578  27.967  1.00 16.34           7      4.026                    
ATOM    615  N   LEU A  85       4.441   8.198  25.342  1.00 10.42           6      5.235                    
ATOM    616  CA  LEU A  85       3.624   8.224  24.120  1.00 10.44           2      4.998                    
ATOM    619  CB  LEU A  85       3.011   6.816  23.928  1.00 11.59           2      4.593                    
ATOM    620  CG  LEU A  85       2.152   6.760  22.623  1.00 13.44           2      4.840                    
ATOM    621  CD1 LEU A  85       3.073   6.790  21.421  1.00 14.42           2      5.265                    
ATOM    622  CD2 LEU A  85       1.342   5.445  22.665  1.00 13.78           2      5.291                    
ATOM    926  CG  HIS A 128       5.486   7.649  32.232  1.00 15.51           3      5.152                    
ATOM    927  ND1 HIS A 128       6.419   6.825  32.814  1.00 18.61           7      4.554                    
ATOM    928  CD2 HIS A 128       6.037   8.077  31.073  1.00 17.07           3      5.041                    
ATOM    929  CE1 HIS A 128       7.488   6.719  32.039  1.00 16.90           3      5.263                    
ATOM    930  NE2 HIS A 128       7.272   7.512  30.965  1.00 17.37           7      5.064                    
ATOM    960  O   HIS A 133       0.150   4.408  28.123  1.00 14.97           4      4.869                    
ATOM    962  CG  HIS A 133       2.498   6.750  28.623  1.00 12.32           3      4.808                    
ATOM    963  ND1 HIS A 133       2.588   5.994  29.768  1.00 15.64           7      5.262                    
ATOM    964  CD2 HIS A 133       3.657   6.617  27.963  1.00 10.66           3      4.879                    
ATOM    965  CE1 HIS A 133       3.786   5.377  29.796  1.00 12.61           3      4.785                    
ATOM    966  NE2 HIS A 133       4.442   5.750  28.699  1.00 17.08           7      4.003                    
ATOM    985  C   VAL A 136      -0.275   1.186  25.982  1.00 11.85           1      5.010                    
ATOM    987  CB  VAL A 136      -0.746   2.773  24.100  1.00 14.77           2      5.164                    
ATOM    988  CG1 VAL A 136       0.108   1.971  23.109  1.00  9.25           2      4.958                    
ATOM    990  N   TYR A 137       0.405   1.858  26.947  1.00 12.62           6      4.325                    
ATOM    991  CA  TYR A 137       1.412   1.074  27.703  1.00 12.73           2      4.240                    
ATOM    994  CB  TYR A 137       2.272   2.031  28.544  1.00 13.15           2      5.024                    
ATOM    995  CG  TYR A 137       3.451   1.290  29.157  1.00 13.36           3      4.492                    
ATOM    996  CD1 TYR A 137       4.519   0.870  28.387  1.00 15.10           3      3.585                    
ATOM    997  CD2 TYR A 137       3.445   1.026  30.518  1.00 14.67           3      4.266                    
ATOM    998  CE1 TYR A 137       5.585   0.184  28.986  1.00 14.02           3      3.810                    
ATOM    999  CE2 TYR A 137       4.497   0.357  31.120  1.00 15.67           3      4.930                    
ATOM   1000  CZ  TYR A 137       5.551  -0.069  30.327  1.00 15.69           3      4.837                    
ATOM   1001  OH  TYR A 137       6.592  -0.743  30.933  1.00 17.12           5      4.697                    
ATOM   1020  SD  MET A 140       3.631  -0.303  24.520  1.00 16.67           2      5.079                    
ATOM   1021  CE  MET A 140       5.250  -1.015  24.319  1.00 16.49           2      5.185                    
