# Supplementary material for: A mathematical representation of protein binding sites using structural dispersion of atoms from principal axes for classification of binding ligands
Source: PLoS One. 2021 Apr 8;16(4):e0244905. doi: 10.1371/journal.pone.0244905 (PMC8031081; doi:10.1371/journal.pone.0244905)
Supplement: S3 Data — (ZIP) [file pone.0244905.s008.zip › KahramanSet(100)/1DNL.lig.FMN.pdb]

ATOM    236  CB  ASP A  49      60.473  13.770  13.860  1.00 37.10           2      4.492                    
ATOM    237  CG  ASP A  49      59.989  12.922  12.682  1.00 40.31           1      3.952                    
ATOM    238  OD1 ASP A  49      60.450  13.157  11.542  1.00 41.17           4      4.162                    
ATOM    239  OD2 ASP A  49      59.139  12.025  12.899  1.00 40.30           4      3.903                    
ATOM    258  CB  ALA A  52      58.856  16.560  15.226  1.00 15.44           2      5.291                    
ATOM    362  O   GLN A  66      47.388  21.519  14.868  1.00  9.79           4      5.137                    
ATOM    369  CA  ARG A  67      50.031  20.991  14.093  1.00 10.43           2      4.983                    
ATOM    370  C   ARG A  67      51.543  20.888  14.226  1.00 11.56           1      4.895                    
ATOM    371  O   ARG A  67      52.201  21.838  14.651  1.00 11.36           4      4.911                    
ATOM    372  CB  ARG A  67      49.676  21.377  12.650  1.00 11.94           2      3.993                    
ATOM    373  CG  ARG A  67      50.560  22.468  12.029  1.00 11.24           2      3.891                    
ATOM    374  CD  ARG A  67      50.340  23.792  12.735  1.00 10.13           2      5.272                    
ATOM    375  NE  ARG A  67      49.045  24.378  12.406  1.00 11.45           6      3.965                    
ATOM    376  CZ  ARG A  67      48.542  25.457  12.991  1.00 12.56           1      4.987                    
ATOM    377  NH1 ARG A  67      49.215  26.069  13.959  1.00 13.42           6      4.623                    
ATOM    378  NH2 ARG A  67      47.390  25.964  12.557  1.00 11.63           6      5.086                    
ATOM    379  N   ILE A  68      52.093  19.732  13.876  1.00 11.94           6      5.157                    
ATOM    380  CA  ILE A  68      53.538  19.568  13.935  1.00 11.28           2      5.182                    
ATOM    381  C   ILE A  68      54.224  20.046  12.657  1.00 12.89           1      4.548                    
ATOM    382  O   ILE A  68      53.691  19.886  11.545  1.00 10.90           4      4.266                    
ATOM    383  CB  ILE A  68      53.916  18.086  14.134  1.00 11.09           2      4.924                    
ATOM    384  CG1 ILE A  68      53.452  17.610  15.516  1.00 12.46           2      5.144                    
ATOM    385  CG2 ILE A  68      55.424  17.895  13.947  1.00 11.09           2      5.136                    
ATOM    386  CD1 ILE A  68      53.612  16.088  15.720  1.00 12.34           2      5.274                    
ATOM    387  N   VAL A  69      55.396  20.654  12.824  1.00 12.27           6      5.035                    
ATOM    388  CA  VAL A  69      56.237  21.056  11.700  1.00 12.70           2      5.032                    
ATOM    389  C   VAL A  69      57.677  20.741  12.112  1.00 14.48           1      4.395                    
ATOM    390  O   VAL A  69      57.952  20.463  13.282  1.00 13.78           4      5.205                    
ATOM    391  CB  VAL A  69      56.141  22.559  11.340  1.00 13.48           2      4.952                    
ATOM    392  CG1 VAL A  69      54.701  22.909  10.938  1.00 13.29           2      4.192                    
ATOM    393  CG2 VAL A  69      56.632  23.420  12.506  1.00 12.71           2      5.120                    
ATOM    394  N   LEU A  70      58.594  20.772  11.157  1.00 14.43           6      5.071                    
ATOM    395  CA  LEU A  70      59.983  20.490  11.476  1.00 14.45           2      5.076                    
ATOM    396  C   LEU A  70      60.818  21.758  11.577  1.00 14.54           1      4.713                    
ATOM    397  O   LEU A  70      60.725  22.644  10.722  1.00 14.44           4      4.257                    
ATOM    398  CB  LEU A  70      60.606  19.592  10.404  1.00 15.30           2      5.110                    
ATOM    399  CG  LEU A  70      60.007  18.199  10.204  1.00 16.02           2      5.177                    
ATOM    400  CD1 LEU A  70      60.809  17.442   9.134  1.00 16.12           2      5.096                    
ATOM    401  CD2 LEU A  70      60.040  17.443  11.531  1.00 16.67           2      4.709                    
ATOM    490  CB  PHE A  81      58.953  25.699  10.487  1.00 13.96           2      5.167                    
ATOM    497  N   TYR A  82      59.241  25.815   7.365  1.00 14.49           6      5.113                    
ATOM    498  CA  TYR A  82      58.686  26.170   6.061  1.00 15.20           2      5.158                    
ATOM    499  C   TYR A  82      57.299  25.564   5.919  1.00 15.05           1      4.789                    
ATOM    500  O   TYR A  82      56.995  24.546   6.543  1.00 14.46           4      5.029                    
ATOM    509  N   THR A  83      56.461  26.185   5.094  1.00 13.76           6      5.075                    
ATOM    510  CA  THR A  83      55.093  25.708   4.934  1.00 13.29           2      4.300                    
ATOM    511  C   THR A  83      54.466  26.332   3.691  1.00 14.38           1      4.394                    
ATOM    513  CB  THR A  83      54.237  26.092   6.195  1.00 13.31           2      4.159                    
ATOM    514  OG1 THR A  83      52.993  25.381   6.174  1.00 13.69           5      4.664                    
ATOM    515  CG2 THR A  83      53.927  27.600   6.200  1.00 11.66           2      4.738                    
ATOM    516  N   ASN A  84      53.231  25.929   3.394  1.00 14.11           6      4.246                    
ATOM    537  CA  SER A  87      47.614  27.005   4.635  1.00 14.41           2      4.217                    
ATOM    538  C   SER A  87      46.926  27.774   5.759  1.00 15.55           1      5.165                    
ATOM    539  O   SER A  87      46.992  29.010   5.839  1.00 14.66           4      4.892                    
ATOM    540  CB  SER A  87      48.784  26.214   5.227  1.00 15.05           2      5.014                    
ATOM    541  OG  SER A  87      49.696  27.067   5.910  1.00 14.44           5      5.020                    
ATOM    542  N   ARG A  88      46.265  27.028   6.639  1.00 14.64           6      4.190                    
ATOM    543  CA  ARG A  88      45.559  27.642   7.753  1.00 16.62           2      4.515                    
ATOM    544  C   ARG A  88      46.527  28.323   8.706  1.00 13.72           1      4.707                    
ATOM    545  O   ARG A  88      46.242  29.412   9.200  1.00 15.85           4      4.953                    
ATOM    546  CB  ARG A  88      44.737  26.601   8.528  1.00 20.44           2      3.989                    
ATOM    547  CG  ARG A  88      43.689  25.884   7.696  1.00 24.91           2      4.518                    
ATOM    548  CD  ARG A  88      42.863  24.926   8.555  1.00 28.28           2      4.770                    
ATOM    549  NE  ARG A  88      43.703  23.995   9.313  1.00 29.91           6      4.985                    
ATOM    550  CZ  ARG A  88      43.224  23.057  10.128  1.00 31.19           1      4.460                    
ATOM    551  NH1 ARG A  88      44.051  22.247  10.785  1.00 29.88           6      4.798                    
ATOM    552  NH2 ARG A  88      41.912  22.924  10.278  1.00 30.53           6      4.850                    
ATOM    553  N   LYS A  89      47.668  27.693   8.978  1.00 13.70           6      5.188                    
ATOM    554  CA  LYS A  89      48.612  28.305   9.910  1.00 12.55           2      4.838                    
ATOM    555  C   LYS A  89      49.127  29.642   9.357  1.00 14.13           1      5.018                    
ATOM    557  CB  LYS A  89      49.788  27.363  10.217  1.00 12.75           2      5.140                    
ATOM    558  CG  LYS A  89      50.827  27.232   9.107  1.00 12.11           2      5.233                    
ATOM    559  CD  LYS A  89      51.854  26.140   9.452  1.00 10.51           2      4.924                    
ATOM    560  CE  LYS A  89      51.256  24.745   9.205  1.00 10.54           2      4.834                    
ATOM    561  NZ  LYS A  89      50.834  24.544   7.749  1.00 10.18           6      4.575                    
ATOM    562  N   ALA A  90      49.300  29.723   8.036  1.00 12.83           6      5.022                    
ATOM   1047  CB  GLN A 146      48.870  23.053   2.454  1.00 15.81           2      5.297                    
ATOM   1048  CG  GLN A 146      49.080  22.472   3.844  1.00 17.20           2      5.276                    
ATOM   1049  CD  GLN A 146      50.456  22.776   4.387  1.00 16.32           1      4.745                    
ATOM   1050  OE1 GLN A 146      50.809  23.937   4.583  1.00 15.99           4      4.991                    
ATOM   1051  NE2 GLN A 146      51.245  21.734   4.631  1.00 16.79           6      3.738                    
ATOM   1052  N   SER A 147      45.701  22.375   3.376  1.00 16.28           6      5.281                    
ATOM   1053  CA  SER A 147      44.587  22.757   4.252  1.00 18.15           2      4.250                    
ATOM   1056  CB  SER A 147      44.959  24.002   5.060  1.00 18.76           2      5.118                    
ATOM   1057  OG  SER A 147      46.215  23.808   5.684  1.00 21.06           5      5.235                    
ATOM   1312  CZ3 TRP A 178      55.310  23.549   1.485  1.00 29.47           3      5.104                    
ATOM   1313  CH2 TRP A 178      56.308  23.029   2.330  1.00 29.52           3      5.158                    
