# Supplementary material for: A mathematical representation of protein binding sites using structural dispersion of atoms from principal axes for classification of binding ligands
Source: PLoS One. 2021 Apr 8;16(4):e0244905. doi: 10.1371/journal.pone.0244905 (PMC8031081; doi:10.1371/journal.pone.0244905)
Supplement: S3 Data — (ZIP) [file pone.0244905.s008.zip › KahramanSet(100)/1DV2.lig.ATP.pdb]

ATOM    897  CD  LYS A 116      31.323  28.323  43.705  1.00 71.66           2      5.020                    
ATOM    898  CE  LYS A 116      30.827  29.767  43.573  1.00 45.59           2      4.470                    
ATOM    899  NZ  LYS A 116      31.863  30.783  43.822  1.00100.00           6      3.739                    
ATOM    995  CB  VAL A 131      36.795  24.973  35.822  1.00 51.46           2      4.817                    
ATOM    996  CG1 VAL A 131      38.313  25.050  36.033  1.00 10.68           2      4.388                    
ATOM    997  CG2 VAL A 131      36.249  26.282  35.271  1.00 28.34           2      5.166                    
ATOM   1186  CB  ILE A 157      41.212  29.840  41.319  1.00  1.00           2      5.213                    
ATOM   1187  CG1 ILE A 157      41.110  31.243  41.809  1.00 34.54           2      5.261                    
ATOM   1188  CG2 ILE A 157      39.770  29.342  41.188  1.00 13.83           2      5.277                    
ATOM   1189  CD1 ILE A 157      39.723  31.734  41.451  1.00 36.02           2      4.675                    
ATOM   1203  CG  LYS A 159      36.582  29.224  43.453  1.00  2.13           2      4.907                    
ATOM   1204  CD  LYS A 159      36.448  28.758  42.032  1.00 19.67           2      4.587                    
ATOM   1205  CE  LYS A 159      35.210  29.302  41.314  1.00 23.88           2      5.152                    
ATOM   1206  NZ  LYS A 159      34.525  28.296  40.477  1.00 67.01           6      4.335                    
ATOM   1222  N   GLY A 163      29.819  30.280  47.846  1.00 70.90           6      5.200                    
ATOM   1223  CA  GLY A 163      29.535  31.323  46.888  1.00100.00           2      4.723                    
ATOM   1224  C   GLY A 163      30.090  32.674  47.276  1.00 65.14           1      4.305                    
ATOM   1225  O   GLY A 163      31.252  32.978  46.994  1.00 80.12           4      3.995                    
ATOM   1226  N   GLY A 164      29.208  33.482  47.837  1.00100.00           6      5.066                    
ATOM   1227  CA  GLY A 164      29.507  34.810  48.302  1.00 47.65           2      5.141                    
ATOM   1228  C   GLY A 164      29.479  35.854  47.286  1.00 32.76           1      4.981                    
ATOM   1229  O   GLY A 164      28.638  36.720  47.277  1.00100.00           4      4.910                    
ATOM   1230  N   GLY A 165      30.378  35.817  46.365  1.00 29.49           6      4.375                    
ATOM   1231  CA  GLY A 165      30.348  36.892  45.399  1.00 64.39           2      3.568                    
ATOM   1232  C   GLY A 165      31.691  37.550  45.410  1.00 38.53           1      4.561                    
ATOM   1233  O   GLY A 165      31.737  38.672  45.889  1.00 50.81           4      4.705                    
ATOM   1234  N   GLY A 166      32.738  36.889  44.886  1.00100.00           6      4.916                    
ATOM   1235  CA  GLY A 166      34.090  37.415  44.826  1.00 56.59           2      5.069                    
ATOM   1236  C   GLY A 166      34.850  37.233  46.131  1.00100.00           1      5.099                    
ATOM   1238  N   ARG A 167      34.076  36.929  47.192  1.00 74.58           6      4.813                    
ATOM   1241  O   ARG A 167      33.984  34.455  48.236  1.00 73.74           4      4.654                    
ATOM   1259  SD  MET A 169      36.208  33.378  43.197  1.00 48.29           2      4.791                    
ATOM   1260  CE  MET A 169      34.617  34.119  43.614  1.00 25.40           2      4.152                    
ATOM   1499  C   GLU A 201      41.174  25.357  39.112  1.00 39.89           1      4.916                    
ATOM   1500  O   GLU A 201      41.948  26.091  39.715  1.00 40.95           4      5.118                    
ATOM   1501  CB  GLU A 201      38.738  24.737  39.455  1.00 40.09           2      4.782                    
ATOM   1502  CG  GLU A 201      38.369  26.219  39.471  1.00 55.07           2      5.249                    
ATOM   1503  CD  GLU A 201      36.984  26.421  38.948  1.00 33.54           1      4.673                    
ATOM   1504  OE1 GLU A 201      36.149  25.518  38.902  1.00 37.09           4      4.459                    
ATOM   1505  OE2 GLU A 201      36.787  27.662  38.544  1.00 34.86           4      4.741                    
ATOM   1506  N   LYS A 202      41.187  25.232  37.805  1.00 22.38           6      4.797                    
ATOM   1507  CA  LYS A 202      42.163  26.002  37.121  1.00 53.55           2      4.916                    
ATOM   1508  C   LYS A 202      41.696  27.424  37.068  1.00 26.24           1      4.505                    
ATOM   1509  O   LYS A 202      40.486  27.648  36.942  1.00 58.69           4      4.890                    
ATOM   1515  N   TYR A 203      42.663  28.343  37.126  1.00 20.72           6      4.779                    
ATOM   1516  CA  TYR A 203      42.438  29.777  36.984  1.00 16.12           2      4.127                    
ATOM   1517  C   TYR A 203      42.532  30.195  35.511  1.00 25.53           1      4.563                    
ATOM   1518  O   TYR A 203      43.456  29.820  34.774  1.00 15.49           4      4.728                    
ATOM   1519  CB  TYR A 203      43.406  30.581  37.831  1.00 23.00           2      5.033                    
ATOM   1520  CG  TYR A 203      43.142  32.042  37.709  1.00 32.71           3      5.013                    
ATOM   1521  CD1 TYR A 203      41.859  32.572  37.826  1.00 34.42           3      4.580                    
ATOM   1522  CD2 TYR A 203      44.214  32.897  37.482  1.00 26.92           3      5.133                    
ATOM   1523  CE1 TYR A 203      41.646  33.944  37.696  1.00 99.10           3      5.265                    
ATOM   1524  CE2 TYR A 203      44.021  34.268  37.330  1.00100.00           3      5.224                    
ATOM   1525  CZ  TYR A 203      42.733  34.783  37.473  1.00 24.33           3      5.122                    
ATOM   1526  OH  TYR A 203      42.502  36.127  37.330  1.00100.00           5      5.026                    
ATOM   1527  N   LEU A 204      41.546  30.955  35.066  1.00 32.92           6      5.063                    
ATOM   1528  CA  LEU A 204      41.502  31.394  33.692  1.00 34.84           2      4.934                    
ATOM   1529  C   LEU A 204      41.901  32.842  33.576  1.00 19.13           1      4.376                    
ATOM   1530  O   LEU A 204      41.322  33.720  34.217  1.00 30.44           4      4.102                    
ATOM   1531  CB  LEU A 204      40.185  31.090  32.958  1.00 20.95           2      4.839                    
ATOM   1532  CG  LEU A 204      40.118  29.643  32.501  1.00 31.53           2      5.268                    
ATOM   1533  CD1 LEU A 204      40.568  28.790  33.653  1.00  1.89           2      4.654                    
ATOM   1534  CD2 LEU A 204      38.684  29.239  32.261  1.00  6.72           2      4.772                    
ATOM   1535  N   GLU A 205      42.900  33.044  32.724  1.00 45.51           6      5.244                    
ATOM   1557  CG  PRO A 207      38.324  34.259  31.866  1.00 12.49           2      4.973                    
ATOM   1576  ND1 HIS A 209      30.349  35.686  33.855  1.00 68.49           7      4.907                    
ATOM   1758  CD  GLN A 233      32.408  40.477  35.720  1.00 22.34           1      4.632                    
ATOM   1759  OE1 GLN A 233      33.229  39.960  36.510  1.00100.00           4      4.962                    
ATOM   1760  NE2 GLN A 233      31.798  39.812  34.727  1.00 42.99           6      4.782                    
ATOM   1786  O   HIS A 236      30.259  41.800  39.710  1.00 67.42           4      5.178                    
ATOM   1788  CG  HIS A 236      32.229  39.830  41.210  1.00 36.00           3      4.274                    
ATOM   1789  ND1 HIS A 236      32.272  38.943  40.142  1.00100.00           7      5.162                    
ATOM   1790  CD2 HIS A 236      31.407  39.298  42.164  1.00 88.11           3      4.247                    
ATOM   1791  CE1 HIS A 236      31.501  37.905  40.472  1.00100.00           3      3.927                    
ATOM   1792  NE2 HIS A 236      30.977  38.086  41.685  1.00 70.35           7      3.174                    
ATOM   2094  CD  GLU A 276      27.092  33.787  36.812  1.00  8.37           1      4.808                    
ATOM   2095  OE1 GLU A 276      28.165  33.622  37.400  1.00 50.90           4      4.304                    
ATOM   2096  OE2 GLU A 276      26.325  34.844  37.008  1.00 69.17           4      4.493                    
ATOM   2113  CG  LEU A 278      35.501  32.076  33.351  1.00 75.53           2      5.122                    
ATOM   2114  CD1 LEU A 278      34.683  33.350  33.478  1.00  9.85           2      4.728                    
ATOM   2115  CD2 LEU A 278      35.731  31.597  34.761  1.00  7.21           2      4.795                    
ATOM   2193  C   ILE A 287      30.315  28.211  38.062  1.00 26.72           1      5.183                    
ATOM   2194  O   ILE A 287      30.610  27.840  39.206  1.00 30.82           4      4.746                    
ATOM   2195  CB  ILE A 287      31.530  29.921  36.705  1.00 11.00           2      5.027                    
ATOM   2197  CG2 ILE A 287      32.212  30.637  37.847  1.00 51.98           2      4.165                    
ATOM   2203  CB  LYS A 288      27.995  29.319  39.671  1.00 47.18           2      5.099                    
ATOM   2204  CG  LYS A 288      27.611  30.746  39.295  1.00 14.06           2      4.872                    
ATOM   2205  CD  LYS A 288      27.503  31.603  40.564  1.00 24.42           2      5.021                    
ATOM   2206  CE  LYS A 288      27.669  33.100  40.348  1.00 50.13           2      3.787                    
ATOM   2207  NZ  LYS A 288      26.567  33.896  40.907  1.00100.00           6      3.363                    
ATOM   2222  OD1 ASN A 290      23.992  32.667  39.625  1.00 44.16           4      5.208                    
ATOM   3381  CG1 ILE A 437      37.117  38.662  33.128  1.00 12.24           2      4.968                    
ATOM   3383  CD1 ILE A 437      36.953  37.681  34.280  1.00 33.38           2      5.195                    
