# Supplementary material for: A mathematical representation of protein binding sites using structural dispersion of atoms from principal axes for classification of binding ligands
Source: PLoS One. 2021 Apr 8;16(4):e0244905. doi: 10.1371/journal.pone.0244905 (PMC8031081; doi:10.1371/journal.pone.0244905)
Supplement: S3 Data — (ZIP) [file pone.0244905.s008.zip › KahramanSet(100)/1E2Q.lig.ATP.pdb]

ATOM     78  C   VAL A  14       7.714  75.330  31.342  1.00 35.77           1      4.363                    
ATOM     79  O   VAL A  14       7.142  74.252  31.135  1.00 33.54           4      5.277                    
ATOM     83  N   ASP A  15       8.997  75.423  31.714  1.00 35.31           6      3.997                    
ATOM     84  CA  ASP A  15       9.758  74.179  31.938  1.00 36.70           2      4.173                    
ATOM     85  C   ASP A  15       9.080  73.369  33.038  1.00 34.83           1      4.490                    
ATOM     86  O   ASP A  15       8.481  73.837  34.002  1.00 35.03           4      4.754                    
ATOM     87  CB  ASP A  15      11.217  74.581  32.223  1.00 38.98           2      4.532                    
ATOM     88  CG  ASP A  15      11.891  75.204  31.016  1.00 42.01           1      4.741                    
ATOM     89  OD1 ASP A  15      11.469  74.828  29.895  1.00 43.58           4      4.154                    
ATOM     90  OD2 ASP A  15      12.835  76.026  31.013  1.00 37.09           4      4.859                    
ATOM     91  N   ARG A  16       9.001  72.052  32.887  1.00 33.83           6      3.778                    
ATOM     92  CA  ARG A  16       8.435  71.065  33.775  1.00 35.49           2      4.602                    
ATOM     93  C   ARG A  16       6.938  70.961  33.922  1.00 31.13           1      5.272                    
ATOM     94  O   ARG A  16       6.398  70.324  34.831  1.00 26.38           4      5.070                    
ATOM     95  CB  ARG A  16       9.025  71.143  35.205  1.00 41.69           2      4.697                    
ATOM     96  CG  ARG A  16      10.063  70.055  35.379  1.00 49.93           2      5.157                    
ATOM     97  CD  ARG A  16      11.244  70.442  36.226  1.00 52.84           2      4.940                    
ATOM    102  N   ALA A  17       6.205  71.585  33.002  1.00 30.30           6      5.075                    
ATOM    103  CA  ALA A  17       4.765  71.572  33.023  1.00 28.03           2      5.016                    
ATOM    104  C   ALA A  17       4.157  70.232  32.595  1.00 26.20           1      4.841                    
ATOM    105  O   ALA A  17       2.980  70.009  32.814  1.00 27.05           4      4.960                    
ATOM    106  CB  ALA A  17       4.252  72.657  32.081  1.00 25.44           2      4.167                    
ATOM    107  N   GLY A  18       4.970  69.378  31.993  1.00 20.72           6      3.757                    
ATOM    108  CA  GLY A  18       4.479  68.092  31.499  1.00 18.16           2      4.206                    
ATOM    109  C   GLY A  18       4.317  68.073  29.971  1.00 17.89           1      4.177                    
ATOM    110  O   GLY A  18       3.694  67.165  29.424  1.00 16.37           4      5.148                    
ATOM    111  N   LYS A  19       4.837  69.041  29.222  1.00 18.46           6      3.607                    
ATOM    112  CA  LYS A  19       4.687  69.088  27.786  1.00 17.39           2      4.358                    
ATOM    113  C   LYS A  19       5.163  67.841  27.051  1.00 16.37           1      4.704                    
ATOM    114  O   LYS A  19       4.494  67.304  26.179  1.00 16.53           4      5.117                    
ATOM    115  CB  LYS A  19       5.482  70.288  27.173  1.00 19.72           2      4.254                    
ATOM    116  CG  LYS A  19       5.033  71.590  27.872  1.00 22.70           2      4.602                    
ATOM    117  CD  LYS A  19       5.690  72.787  27.186  1.00 25.17           2      5.276                    
ATOM    118  CE  LYS A  19       7.211  72.739  27.352  1.00 26.22           2      4.872                    
ATOM    119  NZ  LYS A  19       7.584  72.803  28.792  1.00 29.15           6      4.028                    
ATOM    120  N   SER A  20       6.353  67.345  27.363  1.00 15.85           6      3.995                    
ATOM    121  CA  SER A  20       6.903  66.200  26.662  1.00 13.99           2      4.954                    
ATOM    122  C   SER A  20       6.126  64.918  27.019  1.00 14.44           1      4.900                    
ATOM    123  O   SER A  20       5.841  64.091  26.149  1.00 15.73           4      4.997                    
ATOM    124  CB  SER A  20       8.376  66.008  26.995  1.00 16.19           2      5.158                    
ATOM    125  OG  SER A  20       9.072  67.160  26.478  1.00 18.88           5      5.235                    
ATOM    126  N   THR A  21       5.804  64.792  28.304  1.00 14.69           6      4.836                    
ATOM    127  CA  THR A  21       5.061  63.588  28.726  1.00 14.89           2      5.047                    
ATOM    128  C   THR A  21       3.697  63.556  28.048  1.00 17.59           1      4.840                    
ATOM    130  CB  THR A  21       4.880  63.619  30.254  1.00 15.96           2      4.549                    
ATOM    131  OG1 THR A  21       6.124  63.480  30.915  1.00 17.90           5      3.756                    
ATOM    132  CG2 THR A  21       3.996  62.427  30.674  1.00 14.14           2      4.690                    
ATOM    133  N   GLN A  22       3.034  64.729  28.047  1.00 15.52           6      4.866                    
ATOM    141  NE2 GLN A  22      -0.045  64.392  31.128  1.00 16.05           6      5.071                    
ATOM    159  NH2 ARG A  24       7.696  61.433  28.815  1.00 19.63           6      5.022                    
ATOM    730  OD1 ASP A  96       7.322  69.709  24.477  1.00 19.59           4      4.737                    
ATOM    731  OD2 ASP A  96       8.223  67.722  24.040  1.00 21.30           4      5.006                    
ATOM    739  NE  ARG A  97      10.030  73.968  26.003  1.00 25.45           6      5.122                    
ATOM    740  CZ  ARG A  97       9.694  74.760  27.010  1.00 24.88           1      5.088                    
ATOM    741  NH1 ARG A  97       8.936  75.862  26.917  1.00 19.67           6      5.049                    
ATOM    742  NH2 ARG A  97      10.169  74.281  28.175  1.00 23.25           6      4.006                    
ATOM   1087  CA  ARG A 143       8.786  68.217  40.007  1.00 51.20           2      4.978                    
ATOM   1089  O   ARG A 143      10.948  68.064  38.928  1.00 47.38           4      4.935                    
ATOM   1090  CB  ARG A 143       8.140  68.329  38.642  1.00 43.40           2      5.076                    
ATOM   1091  CG  ARG A 143       6.661  68.011  38.795  1.00 40.10           2      4.844                    
ATOM   1092  CD  ARG A 143       5.830  68.587  37.650  1.00 30.71           2      5.188                    
ATOM   1093  NE  ARG A 143       4.432  68.487  38.057  1.00 34.54           6      4.691                    
ATOM   1094  CZ  ARG A 143       3.451  68.571  37.147  1.00 33.21           1      5.122                    
ATOM   1095  NH1 ARG A 143       3.811  68.750  35.883  1.00 33.71           6      4.724                    
ATOM   1096  NH2 ARG A 143       2.206  68.483  37.539  1.00 34.78           6      4.721                    
ATOM   1166  OE2 GLU A 152      16.009  72.689  32.753  1.00 56.39           4      4.859                    
ATOM   1395  C   ALA A 180      -0.959  70.047  35.896  1.00 25.61           1      4.971                    
ATOM   1396  O   ALA A 180       0.032  69.339  35.996  1.00 24.79           4      4.632                    
ATOM   1400  C   SER A 181      -1.930  68.729  38.640  1.00 29.02           1      5.211                    
ATOM   1404  N   LYS A 182      -2.850  68.230  37.806  1.00 25.01           6      5.158                    
ATOM   1405  CA  LYS A 182      -3.446  66.919  38.096  1.00 23.89           2      5.237                    
ATOM   1406  C   LYS A 182      -2.519  65.755  37.764  1.00 24.26           1      4.973                    
ATOM   1407  O   LYS A 182      -1.385  66.022  37.387  1.00 25.46           4      5.176                    
ATOM   1413  N   SER A 183      -3.002  64.522  37.899  1.00 23.46           6      4.665                    
ATOM   1414  CA  SER A 183      -2.141  63.367  37.646  1.00 22.67           2      4.948                    
ATOM   1415  C   SER A 183      -1.758  63.279  36.161  1.00 21.07           1      4.497                    
ATOM   1416  O   SER A 183      -2.497  63.857  35.369  1.00 19.87           4      5.075                    
ATOM   1419  N   ILE A 184      -0.753  62.476  35.830  1.00 20.52           6      5.013                    
ATOM   1420  CA  ILE A 184      -0.429  62.339  34.397  1.00 20.43           2      5.133                    
ATOM   1421  C   ILE A 184      -1.619  61.834  33.614  1.00 19.42           1      5.073                    
ATOM   1423  CB  ILE A 184       0.808  61.421  34.252  1.00 18.11           2      4.892                    
ATOM   1424  CG1 ILE A 184       2.032  62.186  34.763  1.00 22.08           2      4.554                    
ATOM   1426  CD1 ILE A 184       3.269  61.306  34.682  1.00 22.16           2      5.105                    
ATOM   1445  CB  VAL A 187      -2.708  66.149  32.738  1.00 15.95           2      4.936                    
ATOM   1447  CG2 VAL A 187      -2.695  66.764  34.148  1.00 15.76           2      4.318                    
