# Supplementary material for: A mathematical representation of protein binding sites using structural dispersion of atoms from principal axes for classification of binding ligands
Source: PLoS One. 2021 Apr 8;16(4):e0244905. doi: 10.1371/journal.pone.0244905 (PMC8031081; doi:10.1371/journal.pone.0244905)
Supplement: S3 Data — (ZIP) [file pone.0244905.s008.zip › KahramanSet(100)/1E8G.lig.FAD.pdb]

ATOM    320  CE1 TYR A  51     105.751  46.069  80.958  1.00 78.07           3      5.275                    
ATOM    687  CD1 TRP A  98      92.344  53.713  75.880  1.00 36.59           3      4.844                    
ATOM    689  NE1 TRP A  98      93.472  53.779  75.098  1.00 36.47           6      4.729                    
ATOM    690  CE2 TRP A  98      93.184  54.492  73.962  1.00 35.87           3      5.089                    
ATOM    692  CZ2 TRP A  98      93.991  54.794  72.871  1.00 36.17           3      4.984                    
ATOM    694  CH2 TRP A  98      93.441  55.533  71.838  1.00 35.48           3      5.116                    
ATOM    697  C   PRO A  99      90.925  49.421  75.352  1.00 36.70           1      5.080                    
ATOM    698  O   PRO A  99      91.694  49.767  74.469  1.00 35.97           4      3.981                    
ATOM    699  CB  PRO A  99      88.867  48.890  74.069  1.00 36.62           2      4.644                    
ATOM    700  CG  PRO A  99      88.891  49.805  72.900  1.00 36.83           2      5.020                    
ATOM    702  N   ILE A 100      91.357  48.790  76.434  1.00 36.86           6      5.250                    
ATOM    703  CA  ILE A 100      92.727  48.330  76.620  1.00 37.69           2      4.986                    
ATOM    704  C   ILE A 100      92.657  46.834  77.005  1.00 38.28           1      5.095                    
ATOM    705  O   ILE A 100      91.574  46.376  77.435  1.00 37.02           4      5.117                    
ATOM    706  CB  ILE A 100      93.436  49.099  77.743  1.00 38.66           2      4.925                    
ATOM    707  CG1 ILE A 100      92.742  48.829  79.090  1.00 39.76           2      5.170                    
ATOM    708  CG2 ILE A 100      93.485  50.598  77.480  1.00 39.02           2      4.991                    
ATOM    710  N   SER A 101      93.751  46.096  76.844  1.00 37.48           6      4.181                    
ATOM    711  CA  SER A 101      93.744  44.684  77.252  1.00 38.69           2      4.942                    
ATOM    712  C   SER A 101      94.477  44.567  78.593  1.00 38.60           1      5.142                    
ATOM    713  O   SER A 101      93.876  44.197  79.592  1.00 39.65           4      4.970                    
ATOM    714  CB  SER A 101      94.376  43.745  76.234  1.00 37.48           2      4.861                    
ATOM    715  OG  SER A 101      93.715  43.813  74.986  1.00 37.83           5      5.251                    
ATOM    716  N   ILE A 102      95.732  44.985  78.638  1.00 38.62           6      4.300                    
ATOM    717  CA  ILE A 102      96.545  44.971  79.849  1.00 38.66           2      5.027                    
ATOM    718  C   ILE A 102      96.978  46.394  80.186  1.00 39.47           1      4.769                    
ATOM    719  O   ILE A 102      97.212  46.794  81.330  1.00 39.16           4      5.109                    
ATOM    720  CB  ILE A 102      97.749  44.023  79.632  1.00 39.27           2      5.299                    
ATOM    721  CG1 ILE A 102      97.326  42.549  79.711  1.00 38.88           2      4.576                    
ATOM    722  CG2 ILE A 102      98.874  44.298  80.627  1.00 39.92           2      4.796                    
ATOM    724  N   GLY A 103      97.117  47.247  79.168  1.00 40.03           6      3.637                    
ATOM    725  CA  GLY A 103      97.477  48.642  79.373  1.00 40.24           2      4.015                    
ATOM    726  C   GLY A 103      98.954  48.895  79.566  1.00 42.83           1      4.518                    
ATOM    727  O   GLY A 103      99.375  49.941  80.093  1.00 44.03           4      4.419                    
ATOM    728  N   ARG A 104      99.794  47.970  79.122  1.00 43.02           6      4.275                    
ATOM    729  CA  ARG A 104     101.246  48.166  79.255  1.00 44.22           2      4.631                    
ATOM    730  C   ARG A 104     101.845  48.680  77.958  1.00 43.33           1      5.121                    
ATOM    731  O   ARG A 104     102.904  48.210  77.554  1.00 44.28           4      5.229                    
ATOM    732  CB  ARG A 104     101.901  46.847  79.685  1.00 44.18           2      5.096                    
ATOM    733  CG  ARG A 104     101.855  46.597  81.185  1.00 45.94           2      4.294                    
ATOM    734  CD  ARG A 104     102.407  45.221  81.549  1.00 46.32           2      4.852                    
ATOM    739  N   ASN A 105     101.260  49.630  77.257  1.00 42.56           6      4.685                    
ATOM    740  CA  ASN A 105     101.757  50.195  76.005  1.00 42.79           2      5.106                    
ATOM    741  C   ASN A 105     102.690  51.375  76.284  1.00 43.79           1      4.644                    
ATOM    743  CB  ASN A 105     100.582  50.623  75.138  1.00 41.76           2      4.473                    
ATOM    744  CG  ASN A 105     100.771  50.473  73.651  1.00 41.96           1      4.870                    
ATOM    745  OD1 ASN A 105     101.677  49.787  73.154  1.00 43.58           4      4.888                    
ATOM    746  ND2 ASN A 105      99.917  51.094  72.851  1.00 40.82           6      5.173                    
ATOM    747  N   SER A 106     103.606  51.145  77.229  1.00 44.87           6      5.244                    
ATOM    748  CA  SER A 106     104.577  52.123  77.689  1.00 46.44           2      4.900                    
ATOM    749  C   SER A 106     105.482  52.527  76.536  1.00 44.53           1      5.247                    
ATOM    750  O   SER A 106     106.058  51.675  75.877  1.00 44.22           4      4.288                    
ATOM    751  CB  SER A 106     105.465  51.562  78.815  1.00 48.56           2      5.092                    
ATOM    752  OG  SER A 106     104.634  51.211  79.920  1.00 51.74           5      4.971                    
ATOM    764  CD2 TYR A 108     104.145  51.556  71.449  1.00 35.37           3      4.501                    
ATOM    766  CE2 TYR A 108     105.138  51.112  70.578  1.00 33.72           3      4.409                    
ATOM    775  C   GLY A 110      98.806  53.062  78.094  1.00 40.91           1      4.832                    
ATOM    776  O   GLY A 110      98.417  52.870  76.933  1.00 40.55           4      4.230                    
ATOM    778  CA  ALA A 111      96.556  52.854  79.004  1.00 42.49           2      5.206                    
ATOM    862  CB  MET A 123      89.182  44.011  77.774  1.00 41.91           2      4.784                    
ATOM    863  CG  MET A 123      88.594  45.111  76.909  1.00 40.93           2      5.043                    
ATOM    864  SD  MET A 123      86.787  45.083  76.797  1.00 41.32           2      5.252                    
ATOM    865  CE  MET A 123      86.583  43.488  76.000  1.00 37.33           2      4.942                    
ATOM   1023  CB  PRO A 144      91.463  41.463  76.467  1.00 36.97           2      4.475                    
ATOM   1024  CG  PRO A 144      90.302  40.896  75.642  1.00 35.96           2      4.269                    
ATOM   1053  CE2 TYR A 148     103.003  39.791  74.386  1.00 37.56           3      4.605                    
ATOM   1231  N   PRO A 169     107.556  39.511  72.873  1.00 39.88           6      5.071                    
ATOM   1232  CA  PRO A 169     108.254  40.780  72.690  1.00 40.64           2      5.021                    
ATOM   1233  C   PRO A 169     109.258  40.863  73.828  1.00 42.47           1      4.896                    
ATOM   1234  O   PRO A 169     109.281  39.943  74.663  1.00 42.00           4      4.989                    
ATOM   1235  CB  PRO A 169     107.146  41.811  72.785  1.00 39.86           2      4.419                    
ATOM   1236  CG  PRO A 169     106.144  41.202  73.702  1.00 39.92           2      5.239                    
ATOM   1238  N   ASP A 170     110.026  41.931  73.935  1.00 45.42           6      4.579                    
ATOM   1239  CA  ASP A 170     111.034  42.105  74.950  1.00 48.65           2      4.637                    
ATOM   1240  C   ASP A 170     110.557  41.934  76.381  1.00 49.40           1      5.178                    
ATOM   1242  CB  ASP A 170     111.758  43.464  74.801  1.00 51.16           2      4.414                    
ATOM   1243  CG  ASP A 170     112.953  43.229  73.885  1.00 53.48           1      4.857                    
ATOM   1244  OD1 ASP A 170     113.142  42.048  73.497  1.00 54.96           4      4.208                    
ATOM   1245  OD2 ASP A 170     113.695  44.161  73.542  1.00 55.96           4      5.223                    
ATOM   1246  N   LEU A 171     109.321  42.306  76.695  1.00 48.84           6      5.193                    
ATOM   1250  CB  LEU A 171     108.366  43.480  78.611  1.00 50.44           2      5.245                    
ATOM   1251  CG  LEU A 171     109.273  44.704  78.552  1.00 50.88           2      5.032                    
ATOM   1252  CD1 LEU A 171     108.567  45.862  79.237  1.00 50.85           2      4.797                    
ATOM   1253  CD2 LEU A 171     110.620  44.467  79.230  1.00 52.02           2      4.444                    
ATOM   1261  O   GLY A 173     101.645  42.236  80.249  1.00 41.60           4      4.859                    
ATOM   1262  N   GLY A 174     103.072  41.944  78.585  1.00 41.65           6      4.673                    
ATOM   1263  CA  GLY A 174     102.128  42.466  77.613  1.00 40.82           2      4.391                    
ATOM   1264  C   GLY A 174     101.009  41.464  77.343  1.00 39.22           1      4.334                    
ATOM   1265  O   GLY A 174     101.128  40.272  77.597  1.00 40.28           4      4.818                    
ATOM   1266  N   SER A 175      99.914  41.943  76.799  1.00 37.59           6      4.294                    
ATOM   1267  CA  SER A 175      98.781  41.135  76.399  1.00 36.47           2      4.709                    
ATOM   1268  C   SER A 175      99.073  40.484  75.052  1.00 36.38           1      4.040                    
ATOM   1269  O   SER A 175      99.499  41.167  74.109  1.00 34.96           4      4.559                    
ATOM   1270  CB  SER A 175      97.544  42.046  76.294  1.00 36.76           2      4.812                    
ATOM   1271  OG  SER A 175      96.597  41.411  75.449  1.00 36.56           5      4.486                    
ATOM   1284  CG  LEU A 177      93.316  40.426  72.446  1.00 36.80           2      4.891                    
ATOM   1285  CD1 LEU A 177      93.001  41.724  71.741  1.00 34.60           2      5.272                    
ATOM   1286  CD2 LEU A 177      92.128  39.440  72.264  1.00 34.71           2      5.282                    
ATOM   1287  N   GLY A 178      96.486  42.199  72.783  1.00 32.81           6      5.075                    
ATOM   1288  CA  GLY A 178      96.724  43.645  72.629  1.00 34.68           2      4.825                    
ATOM   1289  C   GLY A 178      97.958  43.927  71.782  1.00 34.69           1      5.148                    
ATOM   1290  O   GLY A 178      97.961  44.807  70.925  1.00 33.87           4      4.493                    
ATOM   1291  N   ASN A 179      99.052  43.184  71.998  1.00 34.57           6      4.641                    
ATOM   1292  CA  ASN A 179     100.239  43.340  71.201  1.00 34.13           2      5.045                    
ATOM   1295  CB  ASN A 179     101.379  42.483  71.798  1.00 36.70           2      5.283                    
ATOM   1296  CG  ASN A 179     102.653  42.674  70.973  1.00 38.60           1      5.126                    
ATOM   1297  OD1 ASN A 179     102.756  42.070  69.897  1.00 40.09           4      5.055                    
ATOM   1298  ND2 ASN A 179     103.555  43.506  71.478  1.00 37.08           6      3.852                    
ATOM   1308  CB  VAL A 181      94.863  44.411  67.903  1.00 34.76           2      5.206                    
ATOM   1310  CG2 VAL A 181      94.975  45.038  69.289  1.00 36.67           2      4.003                    
ATOM   1311  N   GLU A 182      98.080  45.685  67.811  1.00 36.01           6      5.031                    
ATOM   1312  CA  GLU A 182      98.968  46.813  67.535  1.00 35.77           2      5.263                    
ATOM   1315  CB  GLU A 182      99.690  47.237  68.825  1.00 37.02           2      5.046                    
ATOM   1316  CG  GLU A 182      98.961  48.157  69.789  1.00 37.90           2      4.837                    
ATOM   1317  CD  GLU A 182      98.944  49.619  69.339  1.00 38.95           1      4.213                    
ATOM   1318  OE1 GLU A 182      97.961  49.922  68.620  1.00 37.71           4      4.786                    
ATOM   1319  OE2 GLU A 182      99.855  50.433  69.672  1.00 38.32           4      4.561                    
ATOM   1331  N   GLY A 184     102.573  44.425  66.822  1.00 34.62           6      4.557                    
ATOM   1332  CA  GLY A 184     103.837  44.343  67.525  1.00 35.84           2      5.221                    
ATOM   1333  C   GLY A 184     104.736  43.230  66.955  1.00 36.19           1      4.690                    
ATOM   1334  O   GLY A 184     104.454  42.473  66.037  1.00 34.14           4      4.791                    
ATOM   1335  N   VAL A 185     105.957  43.246  67.483  1.00 36.31           6      5.096                    
ATOM   1336  CA  VAL A 185     107.061  42.435  67.036  1.00 37.77           2      4.632                    
ATOM   1337  C   VAL A 185     107.630  41.561  68.152  1.00 37.66           1      4.541                    
ATOM   1338  O   VAL A 185     107.766  41.967  69.299  1.00 35.74           4      4.917                    
ATOM   1339  CB  VAL A 185     108.202  43.358  66.515  1.00 39.05           2      4.864                    
ATOM   1340  CG1 VAL A 185     109.456  42.601  66.098  1.00 39.81           2      5.198                    
ATOM   1341  CG2 VAL A 185     107.688  44.134  65.287  1.00 39.92           2      5.015                    
ATOM   1342  N   GLY A 186     107.943  40.342  67.721  1.00 37.06           6      5.034                    
ATOM   1353  CD2 TYR A 187     111.931  39.917  70.325  1.00 36.41           3      4.656                    
ATOM   1354  CE1 TYR A 187     112.653  41.813  68.422  1.00 36.70           3      4.737                    
ATOM   1355  CE2 TYR A 187     111.643  41.256  70.529  1.00 37.81           3      4.898                    
ATOM   1356  CZ  TYR A 187     111.993  42.192  69.565  1.00 36.94           3      4.802                    
ATOM   1357  OH  TYR A 187     111.676  43.505  69.778  1.00 37.86           5      4.009                    
ATOM   1903  O   SER A 257      91.376  50.842  66.774  1.00 35.56           4      5.223                    
ATOM   1924  C   GLY A 260      86.544  47.209  68.447  1.00 35.74           1      4.847                    
ATOM   1925  O   GLY A 260      87.601  47.762  68.751  1.00 35.50           4      4.141                    
ATOM   1926  N   ILE A 261      85.860  46.459  69.297  1.00 34.91           6      4.786                    
ATOM   1927  CA  ILE A 261      86.440  46.064  70.577  1.00 34.42           2      4.884                    
ATOM   1928  C   ILE A 261      86.752  44.570  70.443  1.00 34.30           1      4.680                    
ATOM   1929  O   ILE A 261      85.808  43.803  70.238  1.00 34.67           4      4.914                    
ATOM   1930  CB  ILE A 261      85.512  46.441  71.724  1.00 36.01           2      4.593                    
ATOM   1931  CG1 ILE A 261      85.206  47.949  71.798  1.00 35.74           2      5.285                    
ATOM   1932  CG2 ILE A 261      86.143  45.926  73.032  1.00 36.72           2      4.830                    
ATOM   1934  N   VAL A 262      88.003  44.160  70.544  1.00 33.67           6      5.012                    
ATOM   1935  CA  VAL A 262      88.418  42.778  70.346  1.00 33.27           2      4.169                    
ATOM   1936  C   VAL A 262      88.274  42.034  71.672  1.00 34.04           1      4.333                    
ATOM   1937  O   VAL A 262      88.807  42.434  72.710  1.00 33.49           4      4.963                    
ATOM   1938  CB  VAL A 262      89.838  42.678  69.755  1.00 32.72           2      4.963                    
ATOM   1939  CG1 VAL A 262      90.263  41.235  69.462  1.00 30.46           2      5.150                    
ATOM   1940  CG2 VAL A 262      89.908  43.482  68.425  1.00 33.20           2      4.552                    
ATOM   1941  N   THR A 263      87.491  40.948  71.598  1.00 34.06           6      4.887                    
ATOM   3120  CA  GLU A 410     114.973  44.846  79.394  1.00 61.95           2      5.248                    
ATOM   3121  C   GLU A 410     114.253  46.077  79.881  1.00 60.72           1      4.293                    
ATOM   3122  O   GLU A 410     114.545  47.167  79.361  1.00 60.31           4      5.280                    
ATOM   3123  CB  GLU A 410     114.575  44.445  77.960  1.00 62.98           2      4.913                    
ATOM   3128  N   LEU A 411     113.448  46.051  80.930  1.00 59.80           6      4.509                    
ATOM   3129  CA  LEU A 411     112.813  47.220  81.500  1.00 60.03           2      4.346                    
ATOM   3130  C   LEU A 411     113.836  48.173  82.124  1.00 59.51           1      5.284                    
ATOM   3132  CB  LEU A 411     111.844  46.844  82.618  1.00 60.87           2      5.254                    
ATOM   3133  CG  LEU A 411     110.373  46.628  82.329  1.00 61.95           2      5.064                    
ATOM   3135  CD2 LEU A 411     109.708  47.867  81.746  1.00 61.48           2      5.256                    
ATOM   3150  CG  TRP A 413     116.078  50.072  77.832  1.00 57.72           3      5.280                    
ATOM   3151  CD1 TRP A 413     115.822  48.836  77.309  1.00 57.70           3      4.675                    
ATOM   3152  CD2 TRP A 413     115.051  50.935  77.331  1.00 57.29           3      4.818                    
ATOM   3153  NE1 TRP A 413     114.696  48.871  76.526  1.00 58.16           6      4.940                    
ATOM   3154  CE2 TRP A 413     114.206  50.155  76.519  1.00 57.84           3      5.202                    
ATOM   3156  CZ2 TRP A 413     113.084  50.680  75.874  1.00 57.47           3      4.728                    
ATOM   3158  CH2 TRP A 413     112.822  52.011  76.064  1.00 57.22           3      5.018                    
ATOM   3164  CG1 ILE A 414     111.976  51.671  80.263  1.00 59.02           2      4.626                    
ATOM   3166  CD1 ILE A 414     110.664  51.024  80.669  1.00 58.56           2      5.295                    
ATOM   3226  CG  HIS A 422     109.913  54.175  77.834  1.00 49.90           3      4.728                    
ATOM   3227  ND1 HIS A 422     109.482  54.170  79.150  1.00 52.03           7      4.860                    
ATOM   3228  CD2 HIS A 422     109.223  53.198  77.212  1.00 50.13           3      4.673                    
ATOM   3229  CE1 HIS A 422     108.577  53.240  79.330  1.00 52.30           3      4.007                    
ATOM   3230  NE2 HIS A 422     108.418  52.638  78.165  1.00 52.23           7      4.389                    
ATOM   3246  CD2 PHE A 424     108.131  52.299  72.590  1.00 40.23           3      4.980                    
ATOM   3247  CE1 PHE A 424     110.746  51.654  73.210  1.00 40.17           3      5.116                    
ATOM   3248  CE2 PHE A 424     108.391  51.316  73.546  1.00 40.12           3      4.820                    
ATOM   3249  CZ  PHE A 424     109.702  51.002  73.841  1.00 39.77           3      5.273                    
ATOM   3881  OH  TYR A 503     106.016  47.933  66.814  1.00 36.79           5      5.272                    
ATOM   3889  NE  ARG A 504     102.690  49.372  69.138  1.00 34.16           6      4.942                    
ATOM   3890  CZ  ARG A 504     103.102  48.342  69.873  1.00 36.63           1      4.458                    
ATOM   3891  NH1 ARG A 504     104.096  47.534  69.476  1.00 35.13           6      3.573                    
ATOM   3892  NH2 ARG A 504     102.520  48.098  71.047  1.00 35.89           6      4.482                    
ATOM   4219  CG  LYS A 545      93.373  53.861  67.471  1.00 31.22           2      4.699                    
ATOM   4220  CD  LYS A 545      94.677  53.844  68.250  1.00 31.86           2      3.996                    
ATOM   4221  CE  LYS A 545      95.318  52.438  68.153  1.00 32.82           2      4.661                    
ATOM   4222  NZ  LYS A 545      96.794  52.507  68.419  1.00 33.18           6      5.085                    
