# Supplementary material for: A mathematical representation of protein binding sites using structural dispersion of atoms from principal axes for classification of binding ligands
Source: PLoS One. 2021 Apr 8;16(4):e0244905. doi: 10.1371/journal.pone.0244905 (PMC8031081; doi:10.1371/journal.pone.0244905)
Supplement: S3 Data — (ZIP) [file pone.0244905.s008.zip › KahramanSet(100)/1E9G.lig.PO4.pdb]

ATOM    801  OE1 GLU A  48      45.972 -23.529 -38.433  1.00  9.46           4      5.162                    
ATOM    933  CG  LYS A  56      47.072 -24.580 -46.166  1.00 11.44           2      5.176                    
ATOM    934  CD  LYS A  56      46.582 -23.762 -45.000  1.00 12.17           2      4.992                    
ATOM    935  CE  LYS A  56      47.704 -22.911 -44.416  1.00 18.11           2      4.369                    
ATOM    936  NZ  LYS A  56      47.256 -22.094 -43.259  1.00 21.77           6      4.627                    
ATOM    941  HG2 LYS A  56      47.803 -25.162 -45.838  1.00 13.73           8      5.147                    
ATOM    942  HG3 LYS A  56      47.469 -23.957 -46.824  1.00 13.73           8      5.163                    
ATOM    943  HD2 LYS A  56      45.844 -23.174 -45.298  1.00 14.60           8      4.410                    
ATOM    945  HE2 LYS A  56      48.443 -23.504 -44.127  1.00 21.73           8      4.653                    
ATOM    946  HE3 LYS A  56      48.055 -22.310 -45.120  1.00 21.73           8      3.493                    
ATOM    947  HZ1 LYS A  56      46.918 -22.641 -42.614  1.00 32.66           8      5.021                    
ATOM    948  HZ2 LYS A  56      47.963 -21.631 -42.923  1.00 32.66           8      4.225                    
ATOM    949  HZ3 LYS A  56      46.613 -21.511 -43.530  1.00 32.66           8      4.610                    
ATOM    974  CG AGLU A  58      44.201 -21.903 -43.054  0.55 10.23           2      4.919                    
ATOM    975  CD AGLU A  58      44.643 -20.620 -43.730  0.55  8.76           1      4.474                    
ATOM    976  OE1AGLU A  58      43.781 -19.716 -43.839  0.55 10.62           4      5.102                    
ATOM    977  OE2AGLU A  58      45.827 -20.528 -44.116  0.55  9.29           4      4.654                    
ATOM    982  HG2AGLU A  58      44.936 -22.221 -42.472  0.55 12.28           8      5.298                    
ATOM    990  CD BGLU A  58      43.203 -20.497 -43.738  0.45  9.28           1      5.178                    
ATOM    991  OE1BGLU A  58      44.327 -20.733 -44.238  0.45 14.88           4      4.569                    
ATOM    995  HB2BGLU A  58      43.698 -21.545 -41.163  0.45 11.42           8      5.218                    
ATOM    996  HB3BGLU A  58      44.149 -22.651 -42.235  0.45 11.42           8      5.208                    
ATOM   1207  OD2 ASP A  71      44.873 -20.590 -47.836  1.00 13.02           4      4.220                    
ATOM   1233  CE  LYS A  73      47.050 -19.254 -51.454  1.00 23.36           2      5.231                    
ATOM   1234  NZ  LYS A  73      47.238 -17.857 -51.000  1.00 26.74           6      4.961                    
ATOM   1243  HE2 LYS A  73      46.687 -19.805 -50.715  1.00 28.03           8      4.976                    
ATOM   1244  HE3 LYS A  73      47.918 -19.639 -51.734  1.00 28.03           8      4.989                    
ATOM   1245  HZ1 LYS A  73      46.429 -17.492 -50.797  1.00 40.10           8      5.148                    
ATOM   1246  HZ2 LYS A  73      47.768 -17.847 -50.261  1.00 40.10           8      5.093                    
ATOM   1343  NE  ARG A  78      47.892 -22.771 -49.646  1.00 16.40           6      4.853                    
ATOM   1344  CZ  ARG A  78      48.398 -21.908 -48.787  1.00 13.63           1      4.005                    
ATOM   1345  NH1 ARG A  78      47.602 -21.200 -47.985  1.00 12.85           6      3.527                    
ATOM   1346  NH2 ARG A  78      49.715 -21.847 -48.729  1.00 21.49           6      3.609                    
ATOM   1354  HD3 ARG A  78      46.026 -22.979 -48.944  1.00 16.47           8      5.154                    
ATOM   1355  HE  ARG A  78      48.440 -23.265 -50.125  1.00 19.69           8      5.221                    
ATOM   1356 HH11 ARG A  78      46.729 -21.306 -48.026  1.00 15.42           8      4.227                    
ATOM   1357 HH12 ARG A  78      47.949 -20.626 -47.415  1.00 15.42           8      2.712                    
ATOM   1358 HH21 ARG A  78      50.203 -22.365 -49.247  1.00 25.79           8      4.337                    
ATOM   1359 HH22 ARG A  78      50.106 -21.288 -48.173  1.00 25.79           8      2.819                    
ATOM   1530  OH  TYR A  89      50.218 -25.404 -44.309  1.00 11.90           5      4.714                    
ATOM   1538  HE2 TYR A  89      51.583 -25.839 -42.143  1.00 11.85           8      5.234                    
ATOM   1539  HH  TYR A  89      50.463 -24.774 -43.811  1.00 17.85           8      4.267                    
ATOM   1597  CD2 TYR A  93      49.478 -24.932 -39.496  1.00  7.72           3      4.761                    
ATOM   1598  CE1 TYR A  93      52.018 -23.899 -39.254  1.00  8.51           3      5.124                    
ATOM   1599  CE2 TYR A  93      49.704 -23.588 -39.793  1.00  7.65           3      4.478                    
ATOM   1600  CZ  TYR A  93      50.974 -23.097 -39.660  1.00  8.23           3      4.360                    
ATOM   1601  OH  TYR A  93      51.240 -21.761 -39.939  1.00 10.01           5      5.278                    
ATOM   1607  HD2 TYR A  93      48.597 -25.277 -39.578  1.00  9.26           8      5.120                    
ATOM   1608  HE1 TYR A  93      52.898 -23.549 -39.178  1.00 10.22           8      5.069                    
ATOM   1609  HE2 TYR A  93      48.993 -23.027 -40.080  1.00  9.18           8      3.897                    
ATOM   1610  HH  TYR A  93      50.531 -21.377 -40.175  1.00 15.02           8      4.814                    
ATOM   1919  CG AASP A 115      50.133 -14.122 -40.803  0.57  8.33           1      4.652                    
ATOM   1920  OD1AASP A 115      49.787 -13.782 -39.645  0.57  9.64           4      4.736                    
ATOM   1921  OD2AASP A 115      50.253 -15.320 -41.201  0.57  8.78           4      4.923                    
ATOM   1931  CG BASP A 115      50.016 -14.129 -40.731  0.43  8.35           1      4.676                    
ATOM   1932  OD1BASP A 115      49.659 -13.734 -39.596  0.43 11.46           4      4.753                    
ATOM   1933  OD2BASP A 115      49.884 -15.313 -41.139  0.43  7.56           4      5.002                    
ATOM   1936  HB2BASP A 115      50.507 -13.451 -42.618  0.43 10.12           8      5.212                    
ATOM   1967  CA AASP A 117      45.959 -14.214 -38.277  0.57 10.15           2      5.172                    
ATOM   1970  CB AASP A 117      46.390 -15.424 -39.085  0.57  9.56           2      5.206                    
ATOM   1971  CG AASP A 117      45.466 -15.898 -40.177  0.57  9.20           1      5.109                    
ATOM   1972  OD1AASP A 117      44.236 -15.837 -39.998  0.57  7.84           4      4.731                    
ATOM   1973  OD2AASP A 117      46.005 -16.346 -41.216  0.57 13.75           4      5.035                    
ATOM   1976  HB2AASP A 117      47.267 -15.220 -39.496  0.57 11.47           8      5.289                    
ATOM   1977  HB3AASP A 117      46.529 -16.177 -38.457  0.57 11.47           8      4.974                    
ATOM   1979  CA BASP A 117      45.955 -14.295 -38.450  0.43  9.40           2      5.034                    
ATOM   1982  CB BASP A 117      46.607 -15.313 -39.364  0.43  9.07           2      5.057                    
ATOM   1983  CG BASP A 117      46.042 -15.582 -40.730  0.43  9.37           1      4.777                    
ATOM   1984  OD1BASP A 117      45.108 -14.873 -41.162  0.43 14.44           4      4.615                    
ATOM   1985  OD2BASP A 117      46.527 -16.503 -41.434  0.43 12.46           4      4.525                    
ATOM   1988  HB2BASP A 117      47.550 -15.035 -39.486  0.43 10.88           8      5.297                    
ATOM   1989  HB3BASP A 117      46.623 -16.175 -38.878  0.43 10.88           8      5.229                    
ATOM   1993  O  APRO A 118      48.158 -16.938 -36.150  0.57  8.65           4      4.670                    
ATOM   2002  HD2APRO A 118      44.663 -16.716 -37.397  0.57 10.96           8      5.094                    
ATOM   2007  O  BPRO A 118      48.175 -16.607 -36.241  0.43  8.09           4      4.682                    
ATOM   2016  HD2BPRO A 118      44.566 -16.763 -37.227  0.43 10.48           8      5.260                    
ATOM   2041  CB  ASP A 120      51.590 -20.083 -36.933  1.00  7.78           2      5.286                    
ATOM   2042  CG  ASP A 120      50.732 -19.353 -37.932  1.00  7.04           1      4.333                    
ATOM   2043  OD1 ASP A 120      49.478 -19.483 -37.816  1.00  8.47           4      4.292                    
ATOM   2044  OD2 ASP A 120      51.305 -18.705 -38.854  1.00  8.39           4      3.807                    
ATOM   2046  HA  ASP A 120      50.038 -20.491 -35.610  1.00  9.79           8      5.204                    
ATOM   2047  HB2 ASP A 120      52.475 -19.643 -36.881  1.00  9.33           8      5.060                    
ATOM   2048  HB3 ASP A 120      51.730 -21.013 -37.243  1.00  9.33           8      4.326                    
ATOM   2489  CB  ASP A 147      55.061 -16.202 -44.484  1.00  9.13           2      5.166                    
ATOM   2490  CG  ASP A 147      54.354 -17.139 -45.451  1.00  9.01           1      5.018                    
ATOM   2491  OD1 ASP A 147      54.818 -17.296 -46.600  1.00  9.77           4      4.799                    
ATOM   2492  OD2 ASP A 147      53.333 -17.733 -45.045  1.00  9.92           4      3.923                    
ATOM   2495  HB2 ASP A 147      55.441 -16.726 -43.735  1.00 10.96           8      4.992                    
ATOM   2496  HB3 ASP A 147      54.408 -15.560 -44.108  1.00 10.96           8      4.986                    
ATOM   2505  OE2 GLU A 148      52.370 -16.595 -50.271  1.00 15.96           4      4.398                    
ATOM   2552  CB  ASP A 152      54.478 -15.555 -40.856  1.00  8.19           2      5.045                    
ATOM   2553  CG  ASP A 152      53.352 -16.579 -40.994  1.00  9.41           1      5.161                    
ATOM   2554  OD1 ASP A 152      52.437 -16.565 -40.133  1.00  9.57           4      4.691                    
ATOM   2555  OD2 ASP A 152      53.418 -17.371 -41.972  1.00  8.74           4      4.402                    
ATOM   2591  CE  LYS A 154      54.739 -20.151 -39.943  1.00 12.02           2      4.829                    
ATOM   2592  NZ  LYS A 154      53.373 -19.790 -40.257  1.00 12.96           6      4.191                    
ATOM   2601  HE2 LYS A 154      55.323 -19.372 -40.119  1.00 14.42           8      5.102                    
ATOM   2602  HE3 LYS A 154      55.022 -20.882 -40.548  1.00 14.42           8      5.147                    
ATOM   2603  HZ1 LYS A 154      53.109 -19.105 -39.719  1.00 19.43           8      4.282                    
ATOM   2604  HZ2 LYS A 154      53.320 -19.530 -41.127  1.00 19.43           8      4.983                    
ATOM   2605  HZ3 LYS A 154      52.830 -20.508 -40.122  1.00 19.43           8      3.855                    
ATOM   3186  HE1 PHE A 189      54.215 -23.115 -42.095  1.00 11.75           8      4.664                    
ATOM   3239  CD2 TYR A 192      53.995 -24.232 -47.295  1.00  9.30           3      5.096                    
ATOM   3240  CE1 TYR A 192      55.348 -22.035 -46.330  1.00 10.20           3      4.945                    
ATOM   3241  CE2 TYR A 192      53.292 -23.162 -46.754  1.00 10.01           3      4.991                    
ATOM   3242  CZ  TYR A 192      53.967 -22.062 -46.279  1.00 10.19           3      4.747                    
ATOM   3243  OH  TYR A 192      53.325 -20.962 -45.745  1.00 10.54           5      3.661                    
ATOM   3250  HE1 TYR A 192      55.822 -21.284 -45.991  1.00 12.24           8      5.247                    
ATOM   3251  HE2 TYR A 192      52.344 -23.191 -46.712  1.00 12.01           8      4.433                    
ATOM   3252  HH  TYR A 192      52.494 -21.082 -45.773  1.00 15.80           8      2.977                    
ATOM   3258  CG  LYS A 193      53.683 -21.712 -50.133  1.00 12.40           2      4.965                    
ATOM   3259  CD  LYS A 193      52.861 -20.534 -49.666  1.00 12.63           2      4.791                    
ATOM   3260  CE  LYS A 193      53.686 -19.525 -48.944  1.00 10.81           2      4.752                    
ATOM   3261  NZ  LYS A 193      52.929 -18.459 -48.221  1.00 12.26           6      3.859                    
ATOM   3266  HG2 LYS A 193      53.066 -22.405 -50.478  1.00 14.89           8      5.179                    
ATOM   3267  HG3 LYS A 193      54.150 -22.095 -49.349  1.00 14.89           8      5.132                    
ATOM   3268  HD2 LYS A 193      52.433 -20.105 -50.450  1.00 15.15           8      5.135                    
ATOM   3269  HD3 LYS A 193      52.142 -20.857 -49.066  1.00 15.15           8      4.002                    
ATOM   3270  HE2 LYS A 193      54.256 -20.001 -48.290  1.00 12.97           8      4.892                    
ATOM   3271  HE3 LYS A 193      54.287 -19.089 -49.599  1.00 12.97           8      4.510                    
ATOM   3272  HZ1 LYS A 193      52.417 -17.995 -48.813  1.00 18.40           8      4.040                    
ATOM   3273  HZ2 LYS A 193      52.395 -18.841 -47.591  1.00 18.40           8      2.988                    
ATOM   3274  HZ3 LYS A 193      53.515 -17.891 -47.817  1.00 18.40           8      4.311                    
ATOM   3347  HZ2 LYS A 198      51.363 -17.187 -52.001  1.00 42.03           8      5.142                    
