# Supplementary material for: A mathematical representation of protein binding sites using structural dispersion of atoms from principal axes for classification of binding ligands
Source: PLoS One. 2021 Apr 8;16(4):e0244905. doi: 10.1371/journal.pone.0244905 (PMC8031081; doi:10.1371/journal.pone.0244905)
Supplement: S3 Data — (ZIP) [file pone.0244905.s008.zip › KahramanSet(100)/1EJ2.lig.NAD.pdb]

ATOM     37  CG  LEU A   8      20.343  20.042  39.336  1.00 29.13           2      5.135                    
ATOM     38  CD1 LEU A   8      20.193  21.030  40.481  1.00 31.80           2      5.259                    
ATOM     39  CD2 LEU A   8      19.708  18.682  39.683  1.00 31.59           2      5.080                    
ATOM     42  C   VAL A   9      24.750  21.212  39.061  1.00 27.95           1      4.314                    
ATOM     43  O   VAL A   9      24.453  21.721  40.144  1.00 30.03           4      5.296                    
ATOM     44  CB  VAL A   9      24.999  23.109  37.458  1.00 29.81           2      5.146                    
ATOM     45  CG1 VAL A   9      26.500  22.774  37.281  1.00 30.46           2      4.523                    
ATOM     47  N   GLY A  10      25.552  20.171  38.960  1.00 28.73           6      5.207                    
ATOM     48  CA  GLY A  10      26.124  19.548  40.156  1.00 28.65           2      4.125                    
ATOM     49  C   GLY A  10      27.345  18.709  39.793  1.00 28.73           1      4.484                    
ATOM     50  O   GLY A  10      27.448  18.206  38.664  1.00 28.12           4      4.937                    
ATOM     51  N   ARG A  11      28.284  18.552  40.728  1.00 28.77           6      3.839                    
ATOM     52  CA  ARG A  11      29.451  17.698  40.432  1.00 28.57           2      4.860                    
ATOM     53  C   ARG A  11      29.042  16.230  40.565  1.00 27.24           1      5.256                    
ATOM     55  CB  ARG A  11      30.638  17.953  41.390  1.00 29.20           2      4.908                    
ATOM     56  CG  ARG A  11      31.074  19.418  41.528  1.00 29.94           2      4.993                    
ATOM     57  CD  ARG A  11      32.556  19.574  41.908  1.00 32.14           2      5.105                    
ATOM     58  NE  ARG A  11      33.035  18.692  43.004  1.00 32.38           6      5.116                    
ATOM     59  CZ  ARG A  11      32.465  18.598  44.204  1.00 32.09           1      5.221                    
ATOM     60  NH1 ARG A  11      31.391  19.306  44.506  1.00 32.52           6      4.539                    
ATOM     62  N   MET A  12      28.030  15.957  41.390  1.00 27.39           6      4.546                    
ATOM     63  CA  MET A  12      27.582  14.569  41.570  1.00 27.44           2      4.058                    
ATOM     64  C   MET A  12      28.742  13.636  41.966  1.00 26.51           1      5.064                    
ATOM     66  CB  MET A  12      27.019  14.014  40.274  1.00 29.53           2      5.174                    
ATOM     67  CG  MET A  12      26.075  14.901  39.544  1.00 34.69           2      5.113                    
ATOM     68  SD  MET A  12      24.814  15.553  40.618  1.00 37.89           2      4.282                    
ATOM     70  N   GLN A  13      29.429  13.950  43.045  1.00 27.05           6      4.896                    
ATOM    103  ND1 HIS A  16      22.934  13.820  47.743  1.00 31.42           7      5.206                    
ATOM    104  CD2 HIS A  16      25.111  13.852  47.499  1.00 30.96           3      5.061                    
ATOM    105  CE1 HIS A  16      23.316  15.087  47.768  1.00 31.67           3      4.965                    
ATOM    106  NE2 HIS A  16      24.633  15.132  47.625  1.00 31.49           7      4.298                    
ATOM    118  N   GLY A  18      20.100  13.243  48.186  1.00 34.00           6      4.931                    
ATOM    119  CA  GLY A  18      19.759  14.668  48.164  1.00 33.59           2      4.646                    
ATOM    120  C   GLY A  18      19.521  15.106  46.712  1.00 34.12           1      4.922                    
ATOM    121  O   GLY A  18      18.535  15.785  46.402  1.00 34.17           4      4.872                    
ATOM    122  N   HIS A  19      20.426  14.713  45.811  1.00 34.13           6      4.949                    
ATOM    123  CA  HIS A  19      20.292  15.026  44.398  1.00 33.94           2      5.179                    
ATOM    127  CG  HIS A  19      22.805  15.003  43.901  1.00 33.14           3      4.968                    
ATOM    128  ND1 HIS A  19      23.894  14.247  44.299  1.00 31.88           7      4.781                    
ATOM    129  CD2 HIS A  19      23.251  16.280  43.813  1.00 33.29           3      4.742                    
ATOM    130  CE1 HIS A  19      24.946  15.031  44.444  1.00 32.64           3      4.711                    
ATOM    131  NE2 HIS A  19      24.584  16.271  44.154  1.00 33.73           7      3.813                    
ATOM    145  CG  GLN A  21      15.176  16.195  47.881  1.00 49.82           2      4.784                    
ATOM    148  NE2 GLN A  21      14.085  17.783  49.428  1.00 54.33           6      5.170                    
ATOM    149  N   VAL A  22      15.753  16.452  45.212  1.00 39.91           6      4.967                    
ATOM    150  CA  VAL A  22      15.643  17.726  44.498  1.00 38.41           2      4.968                    
ATOM    153  CB  VAL A  22      16.964  18.542  44.565  1.00 39.37           2      4.855                    
ATOM    154  CG1 VAL A  22      17.949  18.025  43.519  1.00 38.55           2      4.740                    
ATOM    155  CG2 VAL A  22      16.666  20.026  44.349  1.00 39.48           2      4.988                    
ATOM    275  N   GLY A  38      28.905  19.062  36.402  1.00 26.22           6      4.942                    
ATOM    276  CA  GLY A  38      30.006  20.009  36.415  1.00 26.72           2      4.261                    
ATOM    277  C   GLY A  38      31.361  19.394  36.735  1.00 27.55           1      4.786                    
ATOM    278  O   GLY A  38      31.443  18.234  37.149  1.00 26.03           4      4.864                    
ATOM    279  N   SER A  39      32.434  20.176  36.560  1.00 26.17           6      4.947                    
ATOM    280  CA  SER A  39      33.777  19.654  36.809  1.00 25.84           2      4.853                    
ATOM    281  C   SER A  39      33.969  18.318  36.124  1.00 26.22           1      4.813                    
ATOM    283  CB  SER A  39      34.012  19.515  38.308  1.00 23.58           2      4.373                    
ATOM    284  OG  SER A  39      33.954  20.800  38.902  1.00 23.63           5      4.858                    
ATOM    347  NH2 ARG A  47      33.881  21.737  45.511  1.00 45.73           6      4.876                    
ATOM    590  C   GLN A  79      34.156  22.234  32.535  1.00 26.08           1      5.213                    
ATOM    591  O   GLN A  79      33.393  23.091  32.090  1.00 27.02           4      4.874                    
ATOM    597  N   ASP A  80      34.971  22.471  33.553  1.00 24.47           6      4.593                    
ATOM    598  CA  ASP A  80      35.037  23.804  34.144  1.00 25.54           2      4.934                    
ATOM    599  C   ASP A  80      35.915  24.668  33.244  1.00 25.35           1      4.738                    
ATOM    600  O   ASP A  80      36.678  24.146  32.427  1.00 24.16           4      4.684                    
ATOM    601  CB  ASP A  80      35.687  23.780  35.542  1.00 26.60           2      4.580                    
ATOM    602  CG  ASP A  80      34.837  23.022  36.575  1.00 28.58           1      5.041                    
ATOM    603  OD1 ASP A  80      33.585  23.046  36.464  1.00 28.59           4      5.184                    
ATOM    604  OD2 ASP A  80      35.435  22.403  37.479  1.00 27.41           4      4.998                    
ATOM    605  N   ILE A  81      35.818  25.984  33.419  1.00 24.48           6      5.224                    
ATOM    606  CA  ILE A  81      36.643  26.889  32.634  1.00 25.27           2      4.747                    
ATOM    607  C   ILE A  81      37.266  27.896  33.573  1.00 26.50           1      4.563                    
ATOM    608  O   ILE A  81      36.781  28.124  34.690  1.00 26.70           4      5.085                    
ATOM    609  CB  ILE A  81      35.831  27.641  31.539  1.00 22.30           2      5.152                    
ATOM    610  CG1 ILE A  81      34.758  28.529  32.148  1.00 23.65           2      4.293                    
ATOM    611  CG2 ILE A  81      35.241  26.623  30.591  1.00 24.01           2      5.026                    
ATOM    612  CD1 ILE A  81      33.900  29.306  31.036  1.00 23.52           2      5.230                    
ATOM    613  N   GLU A  82      38.261  28.590  33.071  1.00 27.22           6      5.267                    
ATOM    615  C   GLU A  82      38.222  30.784  34.303  1.00 29.17           1      5.008                    
ATOM    616  O   GLU A  82      38.346  31.262  35.438  1.00 30.53           4      5.081                    
ATOM    622  N   CYS A  83      37.383  31.289  33.402  1.00 27.98           6      4.983                    
ATOM    623  CA  CYS A  83      36.701  32.565  33.659  1.00 27.20           2      5.250                    
ATOM    624  C   CYS A  83      35.263  32.398  34.116  1.00 25.51           1      4.315                    
ATOM    625  O   CYS A  83      34.385  32.047  33.309  1.00 24.51           4      4.283                    
ATOM    628  N   ASN A  84      35.021  32.647  35.403  1.00 25.41           6      4.100                    
ATOM    629  CA  ASN A  84      33.634  32.547  35.890  1.00 23.42           2      5.008                    
ATOM    630  C   ASN A  84      32.730  33.445  35.093  1.00 22.94           1      4.962                    
ATOM    631  O   ASN A  84      31.532  33.150  34.934  1.00 22.85           4      5.163                    
ATOM    632  CB  ASN A  84      33.520  32.968  37.348  1.00 24.80           2      4.481                    
ATOM    633  CG  ASN A  84      34.114  31.968  38.282  1.00 25.11           1      5.070                    
ATOM    634  OD1 ASN A  84      34.037  30.764  38.030  1.00 25.13           4      5.287                    
ATOM    635  ND2 ASN A  84      34.711  32.443  39.366  1.00 24.72           6      5.081                    
ATOM    650  CA  TRP A  87      30.635  30.170  32.546  1.00 22.50           2      5.293                    
ATOM    653  CB  TRP A  87      30.930  29.762  33.987  1.00 24.98           2      5.098                    
ATOM    654  CG  TRP A  87      30.473  28.356  34.283  1.00 25.71           3      4.781                    
ATOM    655  CD1 TRP A  87      31.114  27.193  33.978  1.00 26.09           3      4.497                    
ATOM    656  CD2 TRP A  87      29.300  27.996  35.013  1.00 27.36           3      5.272                    
ATOM    657  NE1 TRP A  87      30.412  26.119  34.502  1.00 25.05           6      5.065                    
ATOM    658  CE2 TRP A  87      29.296  26.592  35.139  1.00 27.22           3      4.646                    
ATOM    659  CE3 TRP A  87      28.245  28.734  35.578  1.00 28.61           3      4.855                    
ATOM    660  CZ2 TRP A  87      28.280  25.901  35.822  1.00 28.22           3      5.193                    
ATOM    661  CZ3 TRP A  87      27.235  28.037  36.261  1.00 28.55           3      4.804                    
ATOM    662  CH2 TRP A  87      27.269  26.650  36.369  1.00 28.76           3      4.306                    
ATOM    777  C   TYR A 102      19.279  25.154  40.730  1.00 31.39           1      4.564                    
ATOM    778  O   TYR A 102      19.978  24.297  40.215  1.00 33.07           4      4.318                    
ATOM    787  N   SER A 103      19.628  25.823  41.815  1.00 31.04           6      4.233                    
ATOM    788  CA  SER A 103      20.932  25.618  42.447  1.00 30.88           2      5.001                    
ATOM    789  C   SER A 103      21.013  26.133  43.865  1.00 30.97           1      4.964                    
ATOM    790  O   SER A 103      20.449  27.176  44.188  1.00 31.64           4      4.753                    
ATOM    791  CB  SER A 103      22.045  26.325  41.642  1.00 28.67           2      4.533                    
ATOM    792  OG  SER A 103      23.316  26.166  42.264  1.00 28.46           5      4.982                    
ATOM    793  N   GLY A 104      21.767  25.410  44.692  1.00 31.45           6      5.023                    
ATOM    794  CA  GLY A 104      22.002  25.805  46.059  1.00 31.46           2      4.451                    
ATOM    795  C   GLY A 104      23.424  26.339  46.209  1.00 32.35           1      4.819                    
ATOM    796  O   GLY A 104      23.854  26.697  47.317  1.00 33.15           4      4.777                    
ATOM    797  N   ASN A 105      24.163  26.406  45.088  1.00 31.57           6      4.725                    
ATOM    798  CA  ASN A 105      25.561  26.897  45.042  1.00 30.18           2      4.295                    
ATOM    801  CB  ASN A 105      26.291  26.229  43.862  1.00 31.62           2      4.037                    
ATOM    802  CG  ASN A 105      27.745  26.582  43.825  1.00 33.43           1      5.290                    
ATOM    803  OD1 ASN A 105      28.117  27.734  43.581  1.00 34.74           4      5.164                    
ATOM    804  ND2 ASN A 105      28.591  25.599  44.079  1.00 34.78           6      3.887                    
ATOM    814  C   LEU A 107      27.633  30.901  41.623  1.00 26.37           1      5.065                    
ATOM    816  CB  LEU A 107      29.892  30.400  42.523  1.00 25.83           2      4.624                    
ATOM    817  CG  LEU A 107      30.590  30.718  41.193  1.00 25.90           2      4.249                    
ATOM    818  CD1 LEU A 107      30.730  32.226  41.018  1.00 24.49           2      5.063                    
ATOM    819  CD2 LEU A 107      31.993  30.088  41.176  1.00 26.73           2      4.931                    
ATOM    820  N   VAL A 108      27.153  29.674  41.448  1.00 26.22           6      4.682                    
ATOM    821  CA  VAL A 108      26.227  29.430  40.373  1.00 27.64           2      4.825                    
ATOM    824  CB  VAL A 108      25.763  27.984  40.386  1.00 28.10           2      5.035                    
ATOM    826  CG2 VAL A 108      26.957  27.102  40.129  1.00 29.31           2      5.290                    
ATOM    853  CD1 LEU A 111      29.511  31.815  37.597  1.00 23.20           2      3.920                    
ATOM    939  CD  PRO A 122      16.616  24.710  44.624  1.00 48.96           2      4.973                    
ATOM    942  C   PRO A 123      16.016  22.275  50.309  1.00 55.41           1      5.131                    
ATOM    943  O   PRO A 123      15.776  21.335  49.556  1.00 56.16           4      4.518                    
ATOM    947  N   LEU A 124      17.057  22.287  51.127  1.00 56.46           6      4.836                    
ATOM    948  CA  LEU A 124      17.960  21.146  51.172  1.00 57.73           2      4.498                    
ATOM    949  C   LEU A 124      17.331  19.959  51.914  1.00 58.75           1      4.634                    
ATOM    950  O   LEU A 124      16.774  20.119  53.000  1.00 59.04           4      4.846                    
ATOM    951  CB  LEU A 124      19.275  21.553  51.844  1.00 57.40           2      5.288                    
ATOM    952  CG  LEU A 124      20.037  22.657  51.103  1.00 57.05           2      5.017                    
ATOM    954  CD2 LEU A 124      20.418  22.168  49.708  1.00 56.83           2      4.932                    
ATOM    955  N   PHE A 125      17.424  18.773  51.314  1.00 59.29           6      5.085                    
ATOM    956  CA  PHE A 125      16.882  17.547  51.897  1.00 59.79           2      4.593                    
ATOM    957  C   PHE A 125      17.979  16.918  52.770  1.00 59.87           1      4.564                    
ATOM    958  O   PHE A 125      19.003  16.468  52.249  1.00 59.35           4      5.184                    
ATOM    959  CB  PHE A 125      16.475  16.601  50.758  1.00 60.59           2      4.602                    
ATOM    960  CG  PHE A 125      15.617  15.434  51.185  1.00 61.89           3      5.090                    
ATOM    966  N   TYR A 126      17.778  16.913  54.088  1.00 59.93           6      5.031                    
ATOM    968  C   TYR A 126      20.183  16.808  54.771  1.00 60.29           1      4.651                    
ATOM    969  O   TYR A 126      21.104  15.996  54.665  1.00 59.39           4      4.649                    
ATOM    978  N   ARG A 127      20.349  18.127  54.699  1.00 60.10           6      4.592                    
ATOM    979  CA  ARG A 127      21.640  18.734  54.433  1.00 60.55           2      4.492                    
ATOM   1008  N   TYR A 130      23.072  14.380  53.489  1.00 48.87           6      4.890                    
ATOM   1009  CA  TYR A 130      23.075  14.293  52.027  1.00 46.33           2      4.126                    
ATOM   1010  C   TYR A 130      24.002  15.320  51.343  1.00 44.24           1      4.814                    
ATOM   1011  O   TYR A 130      23.550  16.334  50.838  1.00 42.69           4      4.995                    
ATOM   1012  CB  TYR A 130      21.638  14.402  51.485  1.00 47.35           2      4.462                    
ATOM   1013  CG  TYR A 130      20.768  13.202  51.835  1.00 48.16           3      4.447                    
ATOM   1014  CD1 TYR A 130      19.387  13.223  51.613  1.00 48.43           3      4.624                    
ATOM   1020  N   SER A 131      25.304  15.045  51.349  1.00 41.76           6      5.039                    
ATOM   1021  CA  SER A 131      26.288  15.926  50.724  1.00 39.83           2      5.223                    
