# Supplementary material for: A mathematical representation of protein binding sites using structural dispersion of atoms from principal axes for classification of binding ligands
Source: PLoS One. 2021 Apr 8;16(4):e0244905. doi: 10.1371/journal.pone.0244905 (PMC8031081; doi:10.1371/journal.pone.0244905)
Supplement: S3 Data — (ZIP) [file pone.0244905.s008.zip › KahramanSet(100)/1EJD.lig.PO4.pdb]

ATOM   1442  CB  GLU A 188       6.686  41.458  11.512  1.00 19.74           2      4.559      
ATOM   1443  CG  GLU A 188       7.108  42.651  10.648  1.00 22.93           2      3.953      
ATOM   1444  CD  GLU A 188       6.050  43.727  10.494  1.00 27.68           1      4.091      
ATOM   1445  OE1 GLU A 188       4.877  43.510  10.878  1.00 23.89           4      5.239      
ATOM   1446  OE2 GLU A 188       6.415  44.821   9.980  1.00 28.42           4      3.413      
ATOM   1461  OE1 GLU A 190       9.919  40.348  12.321  1.00 19.79           4      5.138      
ATOM   1777  NE  ARG A 232      11.291  39.505   9.254  1.00 17.90           6      5.144      
ATOM   1778  CZ  ARG A 232      10.824  40.657   8.768  1.00 19.21           1      4.459      
ATOM   1779  NH1 ARG A 232      10.860  40.923   7.467  1.00 18.80           6      4.095      
ATOM   1780  NH2 ARG A 232      10.308  41.540   9.619  1.00 19.09           6      3.847      
ATOM   2280  C   ALA A 297       5.925  46.572   2.868  1.00 24.42           1      5.273      
ATOM   2281  O   ALA A 297       6.867  45.851   3.204  1.00 22.38           4      5.036      
ATOM   2283  N   PRO A 298       4.821  46.673   3.616  1.00 24.22           6      5.109      
ATOM   2284  CA  PRO A 298       4.703  45.909   4.863  1.00 23.44           2      5.189      
ATOM   2285  C   PRO A 298       4.766  44.398   4.631  1.00 22.56           1      5.075      
ATOM   2286  O   PRO A 298       4.345  43.897   3.601  1.00 22.83           4      5.090      
ATOM   2287  CB  PRO A 298       3.351  46.359   5.422  1.00 26.98           2      4.854      
ATOM   2290  N   HIS A 299       5.318  43.679   5.602  1.00 23.13           6      4.162      
ATOM   2291  CA  HIS A 299       5.407  42.226   5.486  1.00 23.59           2      4.654      
ATOM   2292  C   HIS A 299       4.009  41.698   5.199  1.00 24.79           1      5.142      
ATOM   2294  CB  HIS A 299       5.917  41.629   6.796  1.00 22.92           2      4.193      
ATOM   2295  CG  HIS A 299       6.193  40.170   6.705  1.00 22.42           3      5.165      
ATOM   2296  ND1 HIS A 299       7.338  39.666   6.128  1.00 21.85           7      5.280      
ATOM   2310  O   ALA A 301       8.035  42.009   2.154  1.00 24.34           4      4.941      
ATOM   2323  N   PRO A 303      10.848  43.700   2.318  1.00 17.66           6      4.775      
ATOM   2324  CA  PRO A 303      11.197  44.481   3.509  1.00 18.29           2      4.731      
ATOM   2325  C   PRO A 303      12.126  45.665   3.361  1.00 18.77           1      4.517      
ATOM   2327  CB  PRO A 303      11.781  43.418   4.453  1.00 18.52           2      4.442      
ATOM   2328  CG  PRO A 303      12.491  42.529   3.480  1.00 18.82           2      4.734      
ATOM   2329  CD  PRO A 303      11.568  42.412   2.290  1.00 19.42           2      5.160      
ATOM   2330  N   THR A 304      11.741  46.780   3.976  1.00 18.65           6      5.178      
ATOM   2331  CA  THR A 304      12.566  47.966   3.942  1.00 18.54           2      4.903      
ATOM   2334  CB  THR A 304      11.879  49.165   4.699  1.00 17.68           2      4.806      
ATOM   2336  CG2 THR A 304      11.431  48.740   6.092  1.00 19.48           2      5.192      
ATOM   2337  N   ASP A 305      14.033  46.741   5.484  1.00 17.24           6      4.857      
ATOM   2344  OD2 ASP A 305      14.315  45.860   9.548  1.00 27.54           4      5.291      
