# Supplementary material for: A mathematical representation of protein binding sites using structural dispersion of atoms from principal axes for classification of binding ligands
Source: PLoS One. 2021 Apr 8;16(4):e0244905. doi: 10.1371/journal.pone.0244905 (PMC8031081; doi:10.1371/journal.pone.0244905)
Supplement: S3 Data — (ZIP) [file pone.0244905.s008.zip › KahramanSet(100)/1EQG.lig.HEM.pdb]

ATOM    963  CZ  TYR A 148      31.342  38.412 181.968  1.00 15.38           3      5.066                    
ATOM    964  OH  TYR A 148      30.868  39.694 182.176  1.00 16.01           5      4.508                    
ATOM   1370  CA  ALA A 199      21.130  47.358 196.227  1.00 21.06           2      4.783                    
ATOM   1371  C   ALA A 199      22.161  48.037 195.338  1.00 21.53           1      4.428                    
ATOM   1372  O   ALA A 199      22.782  47.396 194.486  1.00 20.81           4      4.815                    
ATOM   1373  CB  ALA A 199      19.742  47.823 195.862  1.00 20.90           2      4.565                    
ATOM   1374  N   PHE A 200      22.356  49.336 195.538  1.00 21.98           6      5.273                    
ATOM   1397  CA  ALA A 202      25.682  45.397 194.860  1.00 20.80           2      5.152                    
ATOM   1398  C   ALA A 202      25.882  45.677 193.367  1.00 21.09           1      5.238                    
ATOM   1399  O   ALA A 202      26.702  45.040 192.704  1.00 20.79           4      4.757                    
ATOM   1400  CB  ALA A 202      24.388  44.597 195.074  1.00 18.69           2      4.384                    
ATOM   1401  N   GLN A 203      25.124  46.629 192.840  1.00 20.14           6      4.882                    
ATOM   1402  CA  GLN A 203      25.227  46.969 191.434  1.00 19.80           2      5.220                    
ATOM   1403  C   GLN A 203      26.606  47.551 191.152  1.00 18.56           1      4.764                    
ATOM   1404  O   GLN A 203      27.244  47.209 190.151  1.00 17.72           4      5.098                    
ATOM   1405  CB  GLN A 203      24.140  47.977 191.073  1.00 21.11           2      4.819                    
ATOM   1406  CG  GLN A 203      23.968  48.238 189.597  1.00 21.19           2      5.036                    
ATOM   1407  CD  GLN A 203      22.884  49.264 189.330  1.00 23.02           1      5.029                    
ATOM   1408  OE1 GLN A 203      22.514  49.509 188.179  1.00 22.33           4      4.449                    
ATOM   1409  NE2 GLN A 203      22.370  49.875 190.394  1.00 23.51           6      3.834                    
ATOM   1435  CB  THR A 206      28.179  42.815 190.713  1.00 17.88           2      4.532                    
ATOM   1436  OG1 THR A 206      27.211  43.813 190.363  1.00 18.39           5      4.810                    
ATOM   1437  CG2 THR A 206      27.755  42.085 191.977  1.00 16.17           2      4.276                    
ATOM   1444  ND1 HIS A 207      27.018  45.801 187.710  1.00 21.40           7      4.656                    
ATOM   1445  CD2 HIS A 207      27.193  47.137 185.990  1.00 22.52           3      5.189                    
ATOM   1446  CE1 HIS A 207      25.894  45.704 187.025  1.00 21.11           3      4.577                    
ATOM   1447  NE2 HIS A 207      25.975  46.504 185.977  1.00 23.30           7      4.601                    
ATOM   1469  CA  PHE A 210      30.825  41.664 185.274  1.00 19.95           2      4.825                    
ATOM   1470  C   PHE A 210      30.766  42.755 184.196  1.00 21.02           1      4.457                    
ATOM   1471  O   PHE A 210      30.054  43.752 184.350  1.00 21.79           4      3.956                    
ATOM   1472  CB  PHE A 210      29.427  41.528 185.902  1.00 19.07           2      4.665                    
ATOM   1473  CG  PHE A 210      29.280  40.370 186.854  1.00 19.05           3      4.491                    
ATOM   1475  CD2 PHE A 210      28.535  40.512 188.023  1.00 18.48           3      5.119                    
ATOM   1477  CE2 PHE A 210      28.349  39.430 188.889  1.00 17.80           3      4.349                    
ATOM   1479  N   LYS A 211      31.537  42.593 183.125  1.00 21.48           6      5.235                    
ATOM   1480  CA  LYS A 211      31.546  43.581 182.041  1.00 20.59           2      4.672                    
ATOM   1481  C   LYS A 211      31.555  42.853 180.717  1.00 21.27           1      4.830                    
ATOM   1482  O   LYS A 211      32.578  42.774 180.032  1.00 21.43           4      5.096                    
ATOM   1483  CB  LYS A 211      32.773  44.491 182.128  1.00 19.89           2      5.110                    
ATOM   1488  N   THR A 212      30.402  42.303 180.374  1.00 22.48           6      5.278                    
ATOM   1489  CA  THR A 212      30.250  41.562 179.142  1.00 23.63           2      4.627                    
ATOM   1490  C   THR A 212      30.578  42.475 177.970  1.00 25.20           1      4.868                    
ATOM   1491  O   THR A 212      30.164  43.630 177.927  1.00 25.19           4      4.693                    
ATOM   1492  CB  THR A 212      28.820  41.009 179.043  1.00 22.16           2      4.017                    
ATOM   1493  OG1 THR A 212      28.557  40.228 180.213  1.00 20.84           5      4.762                    
ATOM   1494  CG2 THR A 212      28.656  40.133 177.818  1.00 22.29           2      4.595                    
ATOM   2139  CG  LEU A 295      21.152  53.627 187.676  1.00 29.66           2      5.250                    
ATOM   2140  CD1 LEU A 295      21.196  52.260 188.341  1.00 29.10           2      5.009                    
ATOM   2141  CD2 LEU A 295      19.769  54.221 187.797  1.00 31.04           2      5.226                    
ATOM   2866  C   ASN A 382      25.536  36.462 185.952  1.00 18.40           1      5.121                    
ATOM   2867  O   ASN A 382      24.846  37.388 186.381  1.00 17.38           4      5.121                    
ATOM   2868  CB  ASN A 382      27.649  36.694 184.599  1.00 18.67           2      5.084                    
ATOM   2869  CG  ASN A 382      27.285  38.027 183.965  1.00 19.37           1      5.185                    
ATOM   2870  OD1 ASN A 382      26.116  38.367 183.840  1.00 20.24           4      5.168                    
ATOM   2871  ND2 ASN A 382      28.291  38.782 183.552  1.00 21.99           6      4.613                    
ATOM   2890  CA  TYR A 385      23.836  38.033 190.055  1.00 18.87           2      4.622                    
ATOM   2891  C   TYR A 385      22.922  39.106 189.476  1.00 19.36           1      4.686                    
ATOM   2892  O   TYR A 385      23.037  40.278 189.833  1.00 19.76           4      3.723                    
ATOM   2893  CB  TYR A 385      25.268  38.569 190.100  1.00 19.06           2      4.152                    
ATOM   2894  CG  TYR A 385      25.745  38.913 191.500  1.00 19.82           3      5.168                    
ATOM   2896  CD2 TYR A 385      25.054  39.825 192.297  1.00 20.13           3      4.922                    
ATOM   2898  CE2 TYR A 385      25.499  40.144 193.578  1.00 21.62           3      4.422                    
ATOM   2901  N   HIS A 386      22.022  38.724 188.578  1.00 20.09           6      4.983                    
ATOM   2902  CA  HIS A 386      21.094  39.701 188.019  1.00 20.12           2      4.320                    
ATOM   2903  C   HIS A 386      19.964  39.897 189.026  1.00 19.66           1      4.831                    
ATOM   2905  CB  HIS A 386      20.546  39.209 186.680  1.00 18.92           2      5.220                    
ATOM   2906  CG  HIS A 386      21.499  39.402 185.546  1.00 19.47           3      5.157                    
ATOM   2907  ND1 HIS A 386      22.691  38.717 185.451  1.00 20.15           7      4.964                    
ATOM   2908  CD2 HIS A 386      21.447  40.216 184.466  1.00 19.95           3      4.446                    
ATOM   2909  CE1 HIS A 386      23.329  39.096 184.359  1.00 18.05           3      5.265                    
ATOM   2910  NE2 HIS A 386      22.596  40.005 183.743  1.00 18.80           7      4.285                    
ATOM   2911  N   TRP A 387      20.224  40.717 190.044  1.00 18.67           6      4.386                    
ATOM   2912  CA  TRP A 387      19.269  40.967 191.122  1.00 18.88           2      5.206                    
ATOM   2913  C   TRP A 387      18.363  42.180 190.930  1.00 20.67           1      5.178                    
ATOM   2914  O   TRP A 387      18.139  42.971 191.860  1.00 20.54           4      5.162                    
ATOM   2915  CB  TRP A 387      20.031  41.101 192.444  1.00 17.92           2      5.258                    
ATOM   2916  CG  TRP A 387      20.719  39.836 192.861  1.00 18.70           3      4.562                    
ATOM   2918  CD2 TRP A 387      21.597  39.666 193.981  1.00 18.57           3      4.991                    
ATOM   2921  CE3 TRP A 387      22.125  40.537 194.943  1.00 16.80           3      4.907                    
ATOM   2925  N   HIS A 388      17.806  42.309 189.734  1.00 20.25           6      5.173                    
ATOM   2926  CA  HIS A 388      16.954  43.446 189.441  1.00 19.26           2      5.063                    
ATOM   2929  CB  HIS A 388      16.658  43.471 187.948  1.00 19.99           2      5.217                    
ATOM   2930  CG  HIS A 388      17.901  43.479 187.120  1.00 20.77           3      4.358                    
ATOM   2931  ND1 HIS A 388      18.667  42.361 186.874  1.00 21.32           7      4.481                    
ATOM   2932  CD2 HIS A 388      18.596  44.520 186.598  1.00 22.16           3      3.158                    
ATOM   2933  CE1 HIS A 388      19.781  42.754 186.238  1.00 22.19           3      3.454                    
ATOM   2934  NE2 HIS A 388      19.789  44.060 186.045  1.00 23.04           7      2.378                    
ATOM   2946  CB  LEU A 390      17.339  44.727 194.515  1.00 17.71           2      4.600                    
ATOM   2947  CG  LEU A 390      18.084  43.540 195.140  1.00 18.13           2      5.144                    
ATOM   2948  CD1 LEU A 390      19.596  43.768 195.040  1.00 16.13           2      4.423                    
ATOM   2950  N   MET A 391      15.337  46.550 192.783  1.00 19.39           6      5.276                    
ATOM   2954  CB  MET A 391      15.179  48.218 190.986  1.00 23.06           2      4.561                    
ATOM   2955  CG  MET A 391      16.652  48.201 190.638  1.00 23.71           2      3.985                    
ATOM   2956  SD  MET A 391      17.635  49.209 191.761  1.00 27.27           2      4.311                    
ATOM   2957  CE  MET A 391      17.261  50.794 191.232  1.00 27.27           2      5.072                    
ATOM   2989  CZ  PHE A 395      15.071  53.388 190.947  1.00 26.31           3      4.724                    
ATOM   3060  CD1 TYR A 404      13.509  52.664 186.911  1.00 23.71           3      4.170                    
ATOM   3062  CE1 TYR A 404      13.762  51.563 187.724  1.00 23.98           3      4.740                    
ATOM   3064  CZ  TYR A 404      12.814  51.152 188.647  1.00 24.89           3      4.103                    
ATOM   3065  OH  TYR A 404      13.071  50.059 189.447  1.00 23.83           5      3.984                    
ATOM   3100  CG  LEU A 408      17.182  54.695 184.563  1.00 34.49           2      4.458                    
ATOM   3101  CD1 LEU A 408      16.719  54.403 185.986  1.00 35.90           2      4.450                    
ATOM   3102  CD2 LEU A 408      16.347  53.916 183.557  1.00 34.95           2      4.230                    
ATOM   3374  CB  ILE A 444      14.851  46.991 184.715  1.00 19.38           2      5.079                    
ATOM   3375  CG1 ILE A 444      14.289  46.479 186.047  1.00 19.12           2      4.814                    
ATOM   3376  CG2 ILE A 444      15.251  48.457 184.855  1.00 19.00           2      4.888                    
ATOM   3377  CD1 ILE A 444      15.147  46.831 187.269  1.00 16.96           2      5.091                    
ATOM   3389  O   HIS A 446      15.672  42.269 178.962  1.00 18.81           4      4.980                    
ATOM   3393  CD2 HIS A 446      16.246  46.038 178.755  1.00 18.04           3      5.029                    
ATOM   3394  CE1 HIS A 446      15.681  47.660 180.124  1.00 18.66           3      4.859                    
ATOM   3395  NE2 HIS A 446      16.683  47.158 179.423  1.00 18.49           7      5.036                    
ATOM   3397  CA  VAL A 447      17.061  42.741 181.285  1.00 17.90           2      4.811                    
ATOM   3399  O   VAL A 447      17.635  40.459 180.875  1.00 16.59           4      5.060                    
ATOM   3400  CB  VAL A 447      17.627  43.329 182.595  1.00 18.53           2      4.926                    
ATOM   3401  CG1 VAL A 447      18.913  42.609 182.974  1.00 19.45           2      5.060                    
ATOM   3402  CG2 VAL A 447      17.896  44.825 182.421  1.00 20.19           2      5.126                    
ATOM   3416  CA  ASP A 450      17.797  39.160 177.551  1.00 21.70           2      5.036                    
ATOM   3419  CB  ASP A 450      18.517  40.498 177.371  1.00 23.28           2      4.640                    
ATOM   3420  CG  ASP A 450      17.837  41.400 176.350  1.00 23.93           1      4.861                    
ATOM   3421  OD1 ASP A 450      17.347  40.888 175.312  1.00 23.14           4      4.737                    
ATOM   3422  OD2 ASP A 450      17.808  42.628 176.585  1.00 26.07           4      5.065                    
