# Supplementary material for: A mathematical representation of protein binding sites using structural dispersion of atoms from principal axes for classification of binding ligands
Source: PLoS One. 2021 Apr 8;16(4):e0244905. doi: 10.1371/journal.pone.0244905 (PMC8031081; doi:10.1371/journal.pone.0244905)
Supplement: S3 Data — (ZIP) [file pone.0244905.s008.zip › KahramanSet(100)/1EUC.lig.PO4.pdb]

ATOM   1198  C   ARG A 161      21.756  -6.468  13.827  1.00 17.39           1      4.833                    
ATOM   1199  O   ARG A 161      20.721  -6.211  14.463  1.00 19.62           4      4.213                    
ATOM   1207  N   SER A 162      22.726  -7.211  14.331  1.00 17.19           6      4.544                    
ATOM   1208  CA  SER A 162      22.599  -7.838  15.631  1.00 19.45           2      4.282                    
ATOM   1209  C   SER A 162      23.836  -7.669  16.519  1.00 20.67           1      4.337                    
ATOM   1210  O   SER A 162      24.990  -7.943  16.091  1.00 23.56           4      5.227                    
ATOM   1211  CB  SER A 162      22.344  -9.335  15.427  1.00 14.96           2      4.426                    
ATOM   1212  OG  SER A 162      22.607 -10.046  16.603  1.00 25.54           5      3.785                    
ATOM   1213  N   GLY A 163      23.596  -7.302  17.774  1.00 18.78           6      3.507                    
ATOM   1214  CA  GLY A 163      24.712  -7.117  18.706  1.00 20.07           2      4.268                    
ATOM   1215  C   GLY A 163      25.393  -8.414  19.090  1.00 18.24           1      4.699                    
ATOM   1216  O   GLY A 163      26.580  -8.657  18.772  1.00 21.43           4      5.164                    
ATOM   1217  N   THR A 164      24.635  -9.267  19.768  1.00 18.12           6      4.038                    
ATOM   1218  CA  THR A 164      25.143 -10.562  20.206  1.00 17.49           2      4.997                    
ATOM   1219  C   THR A 164      25.740 -11.420  19.116  1.00 19.65           1      5.265                    
ATOM   1221  CB  THR A 164      24.035 -11.329  20.917  1.00 19.28           2      4.678                    
ATOM   1222  OG1 THR A 164      22.842 -11.336  20.094  1.00 22.80           5      3.692                    
ATOM   1223  CG2 THR A 164      23.748 -10.638  22.212  1.00  8.16           2      4.691                    
ATOM   1224  N   LEU A 165      25.179 -11.352  17.912  1.00 23.03           6      4.756                    
ATOM   1918  CG  HIS A 259      16.545  -7.309  16.568  1.00 16.08           3      5.167                    
ATOM   1919  ND1 HIS A 259      17.593  -7.861  15.878  1.00 16.94           7      4.754                    
ATOM   1920  CD2 HIS A 259      17.060  -6.853  17.740  1.00 22.06           3      4.306                    
ATOM   1921  CE1 HIS A 259      18.703  -7.734  16.587  1.00 19.74           3      3.541                    
ATOM   1922  NE2 HIS A 259      18.408  -7.124  17.721  1.00 21.22           7      3.135                    
ATOM   4254  NZ  LYS B 258      14.411  -7.717  21.762  1.00 55.14           6      5.270                    
ATOM   4346  C   ASN B 271      20.571 -12.222  23.962  1.00 19.96           1      5.243                    
ATOM   4347  O   ASN B 271      21.581 -12.559  23.365  1.00 27.17           4      5.009                    
ATOM   4352  N   GLY B 272      19.634 -11.488  23.376  1.00 17.20           6      5.124                    
ATOM   4353  CA  GLY B 272      19.846 -11.055  21.996  1.00 12.05           2      3.792                    
ATOM   4354  C   GLY B 272      18.909 -11.714  21.001  1.00 16.59           1      4.085                    
ATOM   4355  O   GLY B 272      18.820 -12.962  20.889  1.00 12.94           4      5.149                    
ATOM   4356  N   ALA B 273      18.209 -10.868  20.259  1.00 10.67           6      3.609                    
ATOM   4357  CA  ALA B 273      17.278 -11.330  19.250  1.00 16.08           2      4.514                    
ATOM   4358  C   ALA B 273      18.014 -12.137  18.166  1.00 16.06           1      4.778                    
ATOM   4359  O   ALA B 273      17.568 -13.206  17.756  1.00 14.66           4      4.857                    
ATOM   4360  CB  ALA B 273      16.564 -10.119  18.601  1.00 13.64           2      4.561                    
ATOM   4361  N   GLY B 274      19.133 -11.603  17.697  1.00 13.03           6      3.969                    
ATOM   4362  CA  GLY B 274      19.875 -12.274  16.645  1.00 12.53           2      4.845                    
ATOM   4363  C   GLY B 274      20.384 -13.641  17.054  1.00 15.05           1      4.290                    
ATOM   4365  N   LEU B 275      21.016 -13.650  18.227  1.00  8.70           6      3.995                    
ATOM   4366  CA  LEU B 275      21.573 -14.830  18.773  1.00 13.28           2      5.205                    
ATOM   4369  CB  LEU B 275      22.269 -14.486  20.088  1.00 10.89           2      5.220                    
ATOM   4518  OD2 ASP B 295      15.739 -10.063  22.215  1.00 31.77           4      4.623                    
