# Supplementary material for: A mathematical representation of protein binding sites using structural dispersion of atoms from principal axes for classification of binding ligands
Source: PLoS One. 2021 Apr 8;16(4):e0244905. doi: 10.1371/journal.pone.0244905 (PMC8031081; doi:10.1371/journal.pone.0244905)
Supplement: S3 Data — (ZIP) [file pone.0244905.s008.zip › KahramanSet(100)/1EVI.lig.FAD.pdb]

ATOM     43  C   ILE A   6      34.959  84.669  46.737  1.00 29.62           1      5.139                    
ATOM     44  O   ILE A   6      34.170  84.680  47.683  1.00 30.02           4      5.031                    
ATOM     47  CG2 ILE A   6      35.743  87.626  46.521  1.00 29.01           2      4.949                    
ATOM     49  N   GLY A   7      36.041  83.896  46.700  1.00 27.00           6      4.761                    
ATOM     50  CA  GLY A   7      36.373  83.013  47.806  1.00 26.61           2      4.082                    
ATOM     51  C   GLY A   7      36.636  81.576  47.376  1.00 25.38           1      4.159                    
ATOM     52  O   GLY A   7      35.757  80.915  46.825  1.00 24.88           4      5.019                    
ATOM     53  N   ALA A   8      37.839  81.085  47.648  1.00 23.10           6      5.245                    
ATOM     54  CA  ALA A   8      38.221  79.725  47.282  1.00 23.30           2      4.543                    
ATOM     55  C   ALA A   8      38.167  78.730  48.457  1.00 24.16           1      5.195                    
ATOM     56  O   ALA A   8      38.880  77.717  48.464  1.00 23.91           4      4.999                    
ATOM     57  CB  ALA A   8      39.606  79.735  46.661  1.00 22.88           2      4.952                    
ATOM     58  N   GLY A   9      37.337  79.033  49.451  1.00 23.69           6      4.817                    
ATOM     59  CA  GLY A   9      37.200  78.156  50.600  1.00 22.24           2      4.273                    
ATOM     60  C   GLY A   9      36.101  77.161  50.320  1.00 23.53           1      4.927                    
ATOM     61  O   GLY A   9      35.597  77.094  49.201  1.00 26.55           4      5.278                    
ATOM     62  N   VAL A  10      35.689  76.416  51.335  1.00 21.99           6      5.077                    
ATOM     63  CA  VAL A  10      34.640  75.422  51.151  1.00 19.23           2      5.078                    
ATOM     64  C   VAL A  10      33.338  76.055  50.705  1.00 20.75           1      5.246                    
ATOM     66  CB  VAL A  10      34.380  74.580  52.440  1.00 18.43           2      4.929                    
ATOM     67  CG1 VAL A  10      33.790  75.442  53.555  1.00 15.98           2      4.330                    
ATOM     69  N   ILE A  11      33.121  77.311  51.086  1.00 22.01           6      4.446                    
ATOM     70  CA  ILE A  11      31.887  78.014  50.729  1.00 20.79           2      5.161                    
ATOM     71  C   ILE A  11      31.923  78.550  49.297  1.00 20.39           1      4.578                    
ATOM     73  CB  ILE A  11      31.569  79.162  51.731  1.00 18.97           2      4.545                    
ATOM     74  CG1 ILE A  11      31.548  78.636  53.176  1.00 15.44           2      4.500                    
ATOM     75  CG2 ILE A  11      30.231  79.790  51.407  1.00 20.24           2      4.017                    
ATOM     76  CD1 ILE A  11      30.468  77.623  53.480  1.00 16.34           2      5.227                    
ATOM     77  N   GLY A  12      33.106  78.939  48.825  1.00 21.31           6      4.539                    
ATOM    259  C   TYR A  35      38.951  84.828  44.083  1.00 31.20           1      4.579                    
ATOM    260  O   TYR A  35      38.082  84.859  44.953  1.00 31.87           4      5.057                    
ATOM    269  N   ALA A  36      40.230  84.626  44.357  1.00 30.41           6      4.503                    
ATOM    270  CA  ALA A  36      40.681  84.434  45.727  1.00 31.64           2      5.191                    
ATOM    271  C   ALA A  36      42.133  84.880  45.854  1.00 32.94           1      5.013                    
ATOM    272  O   ALA A  36      42.936  84.648  44.942  1.00 33.01           4      4.888                    
ATOM    273  CB  ALA A  36      40.535  82.970  46.113  1.00 31.73           2      4.860                    
ATOM    274  N   ASP A  37      42.470  85.532  46.967  1.00 34.14           6      5.219                    
ATOM    275  CA  ASP A  37      43.844  85.995  47.173  1.00 36.73           2      5.144                    
ATOM    276  C   ASP A  37      44.748  84.978  47.851  1.00 37.47           1      5.183                    
ATOM    277  O   ASP A  37      45.932  85.237  48.083  1.00 39.42           4      4.875                    
ATOM    278  CB  ASP A  37      43.911  87.376  47.856  1.00 38.92           2      4.326                    
ATOM    279  CG  ASP A  37      43.177  87.437  49.184  1.00 40.60           1      4.506                    
ATOM    280  OD1 ASP A  37      43.689  88.121  50.096  1.00 42.63           4      5.181                    
ATOM    281  OD2 ASP A  37      42.084  86.850  49.309  1.00 41.23           4      5.105                    
ATOM    282  N   ARG A  38      44.170  83.823  48.173  1.00 37.83           6      5.018                    
ATOM    283  CA  ARG A  38      44.895  82.701  48.771  1.00 35.93           2      5.259                    
ATOM    284  C   ARG A  38      44.067  81.446  48.539  1.00 32.84           1      4.786                    
ATOM    285  O   ARG A  38      42.836  81.463  48.647  1.00 29.41           4      4.822                    
ATOM    286  CB  ARG A  38      45.208  82.900  50.267  1.00 36.88           2      5.193                    
ATOM    287  CG  ARG A  38      44.049  82.722  51.229  1.00 38.62           2      4.024                    
ATOM    288  CD  ARG A  38      43.342  84.032  51.526  1.00 45.68           2      5.083                    
ATOM    289  NE  ARG A  38      44.164  85.003  52.246  1.00 48.03           6      4.927                    
ATOM    290  CZ  ARG A  38      43.681  86.092  52.845  1.00 49.06           1      4.502                    
ATOM    291  NH1 ARG A  38      42.376  86.360  52.815  1.00 44.93           6      4.772                    
ATOM    293  N   PHE A  39      44.747  80.390  48.115  1.00 31.28           6      4.633                    
ATOM    294  CA  PHE A  39      44.090  79.121  47.836  1.00 30.54           2      4.800                    
ATOM    321  O   PHE A  42      44.724  80.670  53.581  1.00 25.34           4      5.291                    
ATOM    329  N   THR A  43      43.734  78.683  53.250  1.00 23.45           6      5.156                    
ATOM    330  CA  THR A  43      42.406  79.184  53.577  1.00 21.39           2      5.034                    
ATOM    331  C   THR A  43      42.020  78.747  54.980  1.00 22.32           1      4.945                    
ATOM    332  O   THR A  43      42.670  77.881  55.562  1.00 26.83           4      4.878                    
ATOM    333  CB  THR A  43      41.341  78.671  52.595  1.00 21.44           2      4.463                    
ATOM    334  OG1 THR A  43      41.096  77.282  52.829  1.00 22.41           5      5.048                    
ATOM    335  CG2 THR A  43      41.806  78.862  51.167  1.00 22.67           2      3.993                    
ATOM    336  N   THR A  44      40.949  79.332  55.510  1.00 21.84           6      3.947                    
ATOM    337  CA  THR A  44      40.479  78.998  56.850  1.00 23.73           2      4.458                    
ATOM    338  C   THR A  44      40.018  77.544  56.859  1.00 23.72           1      4.992                    
ATOM    339  O   THR A  44      40.247  76.813  57.824  1.00 24.22           4      5.192                    
ATOM    340  CB  THR A  44      39.303  79.905  57.274  1.00 25.15           2      3.849                    
ATOM    341  OG1 THR A  44      39.671  81.284  57.118  1.00 30.47           5      3.813                    
ATOM    342  CG2 THR A  44      38.926  79.645  58.728  1.00 21.99           2      5.112                    
ATOM    343  N   THR A  45      39.396  77.135  55.757  1.00 22.01           6      4.466                    
ATOM    344  CA  THR A  45      38.893  75.780  55.587  1.00 21.96           2      4.594                    
ATOM    345  C   THR A  45      39.975  74.704  55.711  1.00 23.64           1      4.799                    
ATOM    346  O   THR A  45      39.692  73.569  56.116  1.00 23.28           4      4.863                    
ATOM    347  CB  THR A  45      38.200  75.643  54.231  1.00 18.54           2      5.207                    
ATOM    348  OG1 THR A  45      37.162  76.622  54.139  1.00 17.84           5      4.225                    
ATOM    349  CG2 THR A  45      37.576  74.274  54.090  1.00 22.97           2      5.008                    
ATOM    360  C   VAL A  47      41.846  74.003  59.944  1.00 27.97           1      5.103                    
ATOM    361  O   VAL A  47      42.170  73.391  60.956  1.00 27.79           4      4.984                    
ATOM    362  CB  VAL A  47      43.127  76.134  59.756  1.00 28.89           2      5.248                    
ATOM    363  CG1 VAL A  47      43.440  76.003  61.233  1.00 30.40           2      4.570                    
ATOM    365  N   ALA A  48      40.598  74.053  59.485  1.00 26.91           6      4.967                    
ATOM    366  CA  ALA A  48      39.489  73.388  60.158  1.00 29.20           2      5.001                    
ATOM    367  C   ALA A  48      39.785  71.918  60.471  1.00 33.57           1      4.833                    
ATOM    368  O   ALA A  48      40.629  71.292  59.820  1.00 34.67           4      5.001                    
ATOM    369  CB  ALA A  48      38.229  73.507  59.326  1.00 27.48           2      4.444                    
ATOM    370  N   ALA A  49      39.115  71.383  61.493  1.00 35.46           6      5.023                    
ATOM    371  CA  ALA A  49      39.302  69.994  61.909  1.00 33.85           2      4.343                    
ATOM    372  C   ALA A  49      38.597  69.038  60.952  1.00 32.20           1      5.168                    
ATOM    373  O   ALA A  49      39.168  68.029  60.542  1.00 34.23           4      4.842                    
ATOM    374  CB  ALA A  49      38.801  69.795  63.341  1.00 33.90           2      4.119                    
ATOM    375  N   GLY A  50      37.361  69.365  60.590  1.00 30.20           6      5.045                    
ATOM    376  CA  GLY A  50      36.627  68.521  59.668  1.00 28.09           2      5.284                    
ATOM    377  C   GLY A  50      35.374  67.865  60.210  1.00 27.22           1      5.141                    
ATOM    378  O   GLY A  50      34.540  67.381  59.442  1.00 30.13           4      4.652                    
ATOM    379  N   LEU A  51      35.200  67.886  61.523  1.00 23.02           6      5.054                    
ATOM    380  CA  LEU A  51      34.036  67.250  62.114  1.00 19.49           2      4.289                    
ATOM    381  C   LEU A  51      32.728  67.975  61.848  1.00 19.88           1      4.792                    
ATOM    382  O   LEU A  51      32.640  69.191  61.989  1.00 23.61           4      4.963                    
ATOM    383  CB  LEU A  51      34.234  67.077  63.618  1.00 15.93           2      4.885                    
ATOM    387  N   TRP A  52      31.722  67.224  61.417  1.00 18.60           6      4.893                    
ATOM    388  CA  TRP A  52      30.409  67.795  61.176  1.00 16.39           2      5.104                    
ATOM    401  N   GLN A  53      29.670  69.049  63.117  1.00 18.95           6      5.160                    
ATOM   1315  C   ARG A 162      42.638  88.650  43.885  1.00 37.89           1      4.983                    
ATOM   1316  O   ARG A 162      41.531  88.195  44.184  1.00 38.34           4      4.202                    
ATOM   1324  N   LYS A 163      43.255  89.583  44.604  1.00 36.55           6      4.884                    
ATOM   1325  CA  LYS A 163      42.605  90.149  45.775  1.00 35.90           2      4.855                    
ATOM   1326  C   LYS A 163      41.614  91.225  45.356  1.00 33.91           1      4.745                    
ATOM   1327  O   LYS A 163      42.005  92.311  44.942  1.00 34.88           4      4.765                    
ATOM   1328  CB  LYS A 163      43.612  90.738  46.764  1.00 35.90           2      5.280                    
ATOM   1329  CG  LYS A 163      42.912  91.431  47.929  1.00 36.75           2      4.513                    
ATOM   1330  CD  LYS A 163      43.858  91.934  48.996  1.00 39.20           2      5.298                    
ATOM   1331  CE  LYS A 163      43.142  92.951  49.871  1.00 41.57           2      5.060                    
ATOM   1332  NZ  LYS A 163      41.804  92.458  50.311  1.00 43.53           6      5.184                    
ATOM   1333  N   VAL A 164      40.330  90.906  45.437  1.00 33.51           6      5.214                    
ATOM   1334  CA  VAL A 164      39.288  91.855  45.079  1.00 33.13           2      4.471                    
ATOM   1335  C   VAL A 164      39.282  93.040  46.049  1.00 35.06           1      4.520                    
ATOM   1336  O   VAL A 164      39.189  92.864  47.270  1.00 37.66           4      5.168                    
ATOM   1337  CB  VAL A 164      37.906  91.173  45.054  1.00 30.55           2      4.289                    
ATOM   1338  CG1 VAL A 164      36.801  92.206  44.916  1.00 29.74           2      5.234                    
ATOM   1339  CG2 VAL A 164      37.846  90.176  43.914  1.00 27.44           2      5.128                    
ATOM   1340  N   GLU A 165      39.424  94.241  45.497  1.00 35.69           6      5.232                    
ATOM   1460  CA  CYS A 181      32.065  83.989  50.049  1.00 24.35           2      5.255                    
ATOM   1461  C   CYS A 181      33.498  84.280  50.488  1.00 24.04           1      5.086                    
ATOM   1462  O   CYS A 181      34.405  83.468  50.303  1.00 25.48           4      4.538                    
ATOM   1463  CB  CYS A 181      31.994  82.645  49.300  1.00 24.46           2      4.950                    
ATOM   1465  N   THR A 182      33.679  85.455  51.082  1.00 23.31           6      4.667                    
ATOM   1466  CA  THR A 182      34.986  85.929  51.541  1.00 24.65           2      5.097                    
ATOM   1467  C   THR A 182      35.412  85.553  52.969  1.00 25.57           1      5.182                    
ATOM   1468  O   THR A 182      36.520  85.885  53.402  1.00 23.85           4      5.224                    
ATOM   1469  CB  THR A 182      35.072  87.451  51.373  1.00 25.05           2      4.634                    
ATOM   1470  OG1 THR A 182      33.838  88.036  51.795  1.00 24.67           5      4.744                    
ATOM   1471  CG2 THR A 182      35.313  87.814  49.911  1.00 20.76           2      4.798                    
ATOM   1472  N   GLY A 183      34.532  84.878  53.701  1.00 26.11           6      5.131                    
ATOM   1473  CA  GLY A 183      34.859  84.469  55.055  1.00 25.94           2      4.742                    
ATOM   1474  C   GLY A 183      34.826  85.564  56.105  1.00 26.64           1      5.152                    
ATOM   1475  O   GLY A 183      33.842  86.294  56.222  1.00 27.13           4      5.283                    
ATOM   1476  N   VAL A 184      35.912  85.673  56.869  1.00 27.39           6      4.939                    
ATOM   1484  CA  TRP A 185      37.617  89.244  55.626  1.00 32.80           2      5.172                    
ATOM   1485  C   TRP A 185      36.544  89.892  54.756  1.00 34.56           1      5.106                    
ATOM   1486  O   TRP A 185      36.824  90.828  54.007  1.00 36.06           4      5.195                    
ATOM   1487  CB  TRP A 185      38.818  88.901  54.748  1.00 34.33           2      4.209                    
ATOM   1488  CG  TRP A 185      39.849  88.059  55.416  1.00 37.15           3      4.703                    
ATOM   1490  CD2 TRP A 185      39.916  86.627  55.423  1.00 39.11           3      4.557                    
ATOM   1493  CE3 TRP A 185      39.103  85.611  54.899  1.00 39.69           3      5.108                    
ATOM   1494  CZ2 TRP A 185      41.462  84.936  56.327  1.00 40.55           3      5.234                    
ATOM   1495  CZ3 TRP A 185      39.480  84.287  55.095  1.00 40.50           3      4.098                    
ATOM   1496  CH2 TRP A 185      40.649  83.963  55.802  1.00 39.77           3      4.738                    
ATOM   1497  N   ALA A 186      35.319  89.380  54.845  1.00 36.04           6      5.061                    
ATOM   1510  CB  VAL A 188      37.818  94.133  53.011  1.00 33.37           2      5.094                    
ATOM   1511  CG1 VAL A 188      38.578  95.131  52.152  1.00 34.32           2      5.237                    
ATOM   1517  CB  LEU A 189      34.193  93.366  49.585  1.00 35.21           2      5.162                    
ATOM   1518  CG  LEU A 189      35.468  92.640  49.150  1.00 36.76           2      4.654                    
ATOM   1519  CD1 LEU A 189      35.133  91.577  48.121  1.00 34.70           2      5.122                    
ATOM   1520  CD2 LEU A 189      36.484  93.630  48.588  1.00 34.24           2      4.775                    
ATOM   1587  O   GLY A 198      38.280  81.487  65.823  1.00 26.66           4      4.652                    
ATOM   1590  C   ARG A 199      40.832  81.425  66.825  1.00 22.01           1      5.291                    
ATOM   1599  N   GLY A 200      41.536  80.519  66.163  1.00 19.05           6      5.079                    
ATOM   1600  CA  GLY A 200      41.706  79.190  66.699  1.00 16.80           2      5.209                    
ATOM   1601  C   GLY A 200      43.048  78.622  66.313  1.00 16.75           1      4.106                    
ATOM   1602  O   GLY A 200      43.569  78.896  65.233  1.00 18.04           4      4.215                    
ATOM   1603  N   GLN A 201      43.630  77.865  67.230  1.00 15.88           6      4.566                    
ATOM   1604  CA  GLN A 201      44.904  77.223  66.994  1.00 18.51           2      5.117                    
ATOM   1605  C   GLN A 201      44.649  75.718  67.156  1.00 20.40           1      4.824                    
ATOM   1606  O   GLN A 201      43.769  75.309  67.913  1.00 19.56           4      4.747                    
ATOM   1612  N   ILE A 202      45.360  74.898  66.396  1.00 20.69           6      5.131                    
ATOM   1616  CB  ILE A 202      44.325  72.882  65.309  1.00 20.09           2      4.741                    
ATOM   1617  CG1 ILE A 202      45.038  73.104  63.970  1.00 20.92           2      5.068                    
ATOM   1618  CG2 ILE A 202      42.940  73.491  65.304  1.00 17.82           2      4.571                    
ATOM   1619  CD1 ILE A 202      44.402  72.389  62.804  1.00 15.61           2      5.214                    
ATOM   1838  CZ  TYR A 228      38.929  71.976  68.037  1.00 18.00           3      5.192                    
ATOM   1839  OH  TYR A 228      39.230  72.897  67.055  1.00 17.50           5      4.726                    
ATOM   1855  CD1 ILE A 230      37.133  68.125  66.250  1.00 13.74           2      4.519                    
ATOM   2245  N   GLY A 281      43.784  79.860  62.566  1.00 21.71           6      5.257                    
ATOM   2246  CA  GLY A 281      42.856  80.378  61.580  1.00 20.92           2      4.134                    
ATOM   2247  C   GLY A 281      41.837  81.274  62.254  1.00 23.19           1      3.874                    
ATOM   2248  O   GLY A 281      41.807  81.357  63.476  1.00 24.87           4      3.931                    
ATOM   2249  N   PHE A 282      40.991  81.932  61.465  1.00 22.97           6      4.244                    
ATOM   2250  CA  PHE A 282      39.976  82.820  62.012  1.00 20.44           2      4.742                    
ATOM   2251  C   PHE A 282      38.580  82.393  61.584  1.00 21.03           1      4.526                    
ATOM   2252  O   PHE A 282      38.244  82.449  60.409  1.00 25.32           4      5.108                    
ATOM   2260  N   ARG A 283      37.769  81.967  62.545  1.00 21.93           6      5.276                    
ATOM   2261  CA  ARG A 283      36.398  81.540  62.274  1.00 23.79           2      4.685                    
ATOM   2264  CB  ARG A 283      35.819  80.813  63.495  1.00 21.73           2      5.092                    
ATOM   2265  CG  ARG A 283      36.624  79.627  64.027  1.00 22.46           2      4.886                    
ATOM   2266  CD  ARG A 283      36.084  79.241  65.405  1.00 22.71           2      5.262                    
ATOM   2267  NE  ARG A 283      36.670  78.031  65.969  1.00 21.76           6      4.954                    
ATOM   2268  CZ  ARG A 283      37.762  78.010  66.723  1.00 21.54           1      4.887                    
ATOM   2269  NH1 ARG A 283      38.401  79.135  66.998  1.00 26.90           6      5.005                    
ATOM   2270  NH2 ARG A 283      38.184  76.872  67.259  1.00 20.76           6      5.141                    
ATOM   2275  CB  PRO A 284      33.361  83.406  59.100  1.00 23.44           2      4.857                    
ATOM   2276  CG  PRO A 284      34.425  82.470  58.608  1.00 28.42           2      4.949                    
ATOM   2277  CD  PRO A 284      34.737  81.671  59.835  1.00 25.70           2      4.313                    
ATOM   2474  O   ASN A 308      29.727  83.242  52.364  1.00 20.16           4      5.214                    
ATOM   2496  CA  HIS A 311      29.801  80.445  59.273  1.00 21.92           2      4.755                    
ATOM   2497  C   HIS A 311      30.499  79.988  60.560  1.00 23.56           1      4.273                    
ATOM   2498  O   HIS A 311      30.324  78.852  60.997  1.00 22.92           4      4.114                    
ATOM   2499  CB  HIS A 311      30.182  79.501  58.123  1.00 22.03           2      5.190                    
ATOM   2500  CG  HIS A 311      29.520  79.822  56.816  1.00 20.08           3      5.043                    
ATOM   2502  CD2 HIS A 311      30.027  80.300  55.654  1.00 18.59           3      4.869                    
ATOM   2504  NE2 HIS A 311      28.990  80.363  54.754  1.00 21.87           7      5.113                    
ATOM   2505  N   GLY A 312      31.345  80.850  61.115  1.00 21.83           6      4.571                    
ATOM   2506  CA  GLY A 312      32.040  80.535  62.350  1.00 21.74           2      4.850                    
ATOM   2507  C   GLY A 312      32.773  79.210  62.425  1.00 22.36           1      5.107                    
ATOM   2508  O   GLY A 312      33.715  78.970  61.671  1.00 22.30           4      5.233                    
ATOM   2509  N   GLY A 313      32.344  78.362  63.359  1.00 19.92           6      5.050                    
ATOM   2510  CA  GLY A 313      32.971  77.068  63.561  1.00 19.99           2      4.364                    
ATOM   2511  C   GLY A 313      32.211  75.879  63.000  1.00 19.37           1      3.503                    
ATOM   2512  O   GLY A 313      32.481  74.733  63.366  1.00 17.67           4      3.098                    
ATOM   2513  N   TYR A 314      31.247  76.155  62.129  1.00 20.19           6      3.882                    
ATOM   2514  CA  TYR A 314      30.453  75.110  61.508  1.00 18.79           2      3.900                    
ATOM   2515  C   TYR A 314      30.386  75.280  59.993  1.00 17.02           1      4.068                    
ATOM   2516  O   TYR A 314      29.361  75.009  59.359  1.00 14.17           4      5.095                    
ATOM   2517  CB  TYR A 314      29.052  75.053  62.126  1.00 21.82           2      5.230                    
ATOM   2525  N   GLY A 315      31.512  75.684  59.414  1.00 16.30           6      3.495                    
ATOM   2526  CA  GLY A 315      31.577  75.887  57.980  1.00 20.18           2      4.351                    
ATOM   2527  C   GLY A 315      31.462  74.584  57.230  1.00 21.83           1      4.551                    
ATOM   2528  O   GLY A 315      30.560  74.419  56.404  1.00 25.83           4      4.835                    
ATOM   2529  N   LEU A 316      32.372  73.657  57.514  1.00 19.58           6      3.771                    
ATOM   2530  CA  LEU A 316      32.339  72.354  56.870  1.00 17.13           2      4.601                    
ATOM   2531  C   LEU A 316      30.995  71.684  57.176  1.00 16.08           1      5.262                    
ATOM   2532  O   LEU A 316      30.386  71.065  56.315  1.00 20.40           4      4.738                    
ATOM   2533  CB  LEU A 316      33.505  71.501  57.368  1.00 13.63           2      4.237                    
ATOM   2534  CG  LEU A 316      34.897  72.041  57.009  1.00 17.30           2      4.330                    
ATOM   2535  CD1 LEU A 316      35.959  71.289  57.762  1.00 13.99           2      4.427                    
ATOM   2537  N   THR A 317      30.483  71.944  58.368  1.00 14.19           6      4.761                    
ATOM   2538  CA  THR A 317      29.229  71.380  58.831  1.00 14.69           2      4.905                    
ATOM   2539  C   THR A 317      27.989  71.915  58.127  1.00 18.53           1      5.027                    
ATOM   2541  CB  THR A 317      29.071  71.631  60.351  1.00 12.84           2      4.574                    
ATOM   2542  OG1 THR A 317      30.157  71.017  61.049  1.00 15.23           5      4.815                    
ATOM   2543  CG2 THR A 317      27.762  71.089  60.875  1.00  8.35           2      4.911                    
ATOM   2544  N   ILE A 318      28.056  73.125  57.593  1.00 21.40           6      5.258                    
