# Supplementary material for: A mathematical representation of protein binding sites using structural dispersion of atoms from principal axes for classification of binding ligands
Source: PLoS One. 2021 Apr 8;16(4):e0244905. doi: 10.1371/journal.pone.0244905 (PMC8031081; doi:10.1371/journal.pone.0244905)
Supplement: S3 Data — (ZIP) [file pone.0244905.s008.zip › KahramanSet(100)/1EW0.lig.HEM.pdb]

ATOM    224  N   VAL A 151      22.558   5.536  16.160  1.00  8.57           6      5.174                    
ATOM    225  CA  VAL A 151      22.751   6.440  15.050  1.00  9.95           2      4.967                    
ATOM    226  C   VAL A 151      21.498   7.270  14.854  1.00 10.82           1      5.204                    
ATOM    227  O   VAL A 151      20.388   6.769  14.997  1.00 10.42           4      4.903                    
ATOM    228  CB  VAL A 151      22.998   5.657  13.761  1.00  9.48           2      5.092                    
ATOM    229  CG1 VAL A 151      23.322   6.619  12.615  1.00 11.50           2      4.360                    
ATOM    230  CG2 VAL A 151      24.124   4.672  13.977  1.00 11.26           2      4.094                    
ATOM    231  N   VAL A 152      21.669   8.554  14.569  1.00 10.05           6      4.457                    
ATOM    232  CA  VAL A 152      20.522   9.403  14.290  1.00 10.91           2      4.429                    
ATOM    233  C   VAL A 152      20.750   9.911  12.871  1.00 10.35           1      4.520                    
ATOM    234  O   VAL A 152      21.884  10.242  12.489  1.00 10.67           4      5.283                    
ATOM    238  N   SER A 153      19.692   9.938  12.077  1.00 10.63           6      4.236                    
ATOM    239  CA  SER A 153      19.832  10.409  10.713  1.00 13.30           2      4.955                    
ATOM    242  CB  SER A 153      20.013   9.226   9.754  1.00 14.37           2      5.110                    
ATOM    243  OG  SER A 153      18.767   8.776   9.272  1.00 18.93           5      4.657                    
ATOM    366  CE2 PHE A 170      27.734  -0.344  11.517  1.00 10.20           3      4.595                    
ATOM    367  CZ  PHE A 170      26.845  -0.058  12.543  1.00 10.41           3      4.367                    
ATOM    455  O   LEU A 182      24.355   3.104   6.349  1.00 11.07           4      5.177                    
ATOM    456  CB  LEU A 182      21.850   5.062   6.898  1.00 10.15           2      5.086                    
ATOM    457  CG  LEU A 182      21.273   5.889   8.050  1.00  9.07           2      5.163                    
ATOM    458  CD1 LEU A 182      19.776   5.653   8.133  1.00 10.33           2      5.270                    
ATOM    459  CD2 LEU A 182      21.939   5.515   9.357  1.00 10.00           2      5.024                    
ATOM    480  CA  LEU A 185      27.055   1.166   7.603  1.00 11.37           2      4.585                    
ATOM    481  C   LEU A 185      26.613  -0.283   7.402  1.00 11.14           1      4.696                    
ATOM    482  O   LEU A 185      26.628  -1.066   8.357  1.00 11.06           4      4.221                    
ATOM    483  CB  LEU A 185      26.191   1.779   8.702  1.00  9.69           2      5.007                    
ATOM    484  CG  LEU A 185      26.481   3.215   9.135  1.00 10.86           2      4.928                    
ATOM    485  CD1 LEU A 185      25.439   3.626  10.162  1.00  9.85           2      4.695                    
ATOM    487  N   MET A 186      26.235  -0.642   6.178  1.00 10.09           6      4.969                    
ATOM    488  CA  MET A 186      25.764  -1.994   5.915  1.00  9.73           2      5.139                    
ATOM    491  CB  MET A 186      24.239  -1.997   5.826  1.00  9.89           2      5.219                    
ATOM    492  CG  MET A 186      23.707  -1.130   4.695  1.00 11.29           2      4.695                    
ATOM    493  SD  MET A 186      21.973  -0.645   4.866  1.00 11.59           2      4.586                    
ATOM    494  CE  MET A 186      22.099   0.573   6.175  1.00 13.00           2      4.883                    
ATOM    501  CD  PRO A 187      25.991  -4.864   5.643  1.00 10.27           2      5.292                    
ATOM    522  CB  TYR A 190      21.393  -4.130   3.674  1.00 12.26           2      4.742                    
ATOM    523  CG  TYR A 190      21.092  -5.453   4.336  1.00 11.89           3      4.756                    
ATOM    524  CD1 TYR A 190      22.115  -6.250   4.851  1.00 10.79           3      5.247                    
ATOM    525  CD2 TYR A 190      19.777  -5.903   4.458  1.00 11.77           3      4.414                    
ATOM    526  CE1 TYR A 190      21.832  -7.461   5.477  1.00 10.96           3      4.348                    
ATOM    527  CE2 TYR A 190      19.484  -7.110   5.079  1.00 12.27           3      5.044                    
ATOM    528  CZ  TYR A 190      20.512  -7.883   5.588  1.00 11.33           3      4.677                    
ATOM    565  CG  HIS A 194      19.192   1.679   4.184  1.00 10.00           3      4.320                    
ATOM    566  ND1 HIS A 194      19.043   2.935   4.752  1.00 10.21           7      4.292                    
ATOM    567  CD2 HIS A 194      18.772   0.713   5.140  1.00 10.73           3      3.141                    
ATOM    568  CE1 HIS A 194      18.507   2.759   5.977  1.00 10.13           3      3.128                    
ATOM    569  NE2 HIS A 194      18.316   1.501   6.231  1.00 10.06           7      2.154                    
ATOM    583  CA  TYR A 197      13.553   1.318   2.398  1.00 12.65           2      4.903                    
ATOM    584  C   TYR A 197      13.028   2.588   3.057  1.00 12.04           1      4.932                    
ATOM    585  O   TYR A 197      11.874   2.655   3.489  1.00 12.49           4      5.066                    
ATOM    586  CB  TYR A 197      14.498   0.645   3.389  1.00 12.75           2      3.735                    
ATOM    587  CG  TYR A 197      15.072  -0.677   2.946  1.00 14.39           3      4.246                    
ATOM    588  CD1 TYR A 197      14.407  -1.494   2.030  1.00 16.18           3      5.255                    
ATOM    589  CD2 TYR A 197      16.282  -1.120   3.464  1.00 16.55           3      5.068                    
ATOM    590  CE1 TYR A 197      14.949  -2.731   1.648  1.00 18.39           3      4.806                    
ATOM    591  CE2 TYR A 197      16.822  -2.337   3.093  1.00 18.47           3      5.257                    
ATOM    592  CZ  TYR A 197      16.157  -3.137   2.191  1.00 18.15           3      5.240                    
ATOM    593  OH  TYR A 197      16.727  -4.341   1.852  1.00 23.69           5      4.769                    
ATOM    594  N   LEU A 198      13.898   3.588   3.153  1.00 12.19           6      4.985                    
ATOM    595  CA  LEU A 198      13.525   4.857   3.761  1.00 12.12           2      5.248                    
ATOM    599  CG  LEU A 198      15.907   5.273   4.674  1.00 12.32           2      5.149                    
ATOM    601  CD2 LEU A 198      15.439   5.075   6.097  1.00 14.45           2      5.281                    
ATOM    617  CD  ARG A 200       8.349  -0.309   1.443  1.00 23.11           2      5.058                    
ATOM    622  N   TYR A 201       9.063   3.937   3.530  1.00 12.48           6      5.269                    
ATOM    623  CA  TYR A 201       8.495   4.277   4.831  1.00 12.63           2      4.946                    
ATOM    626  CB  TYR A 201       9.545   4.100   5.922  1.00 11.23           2      4.934                    
ATOM    627  CG  TYR A 201       9.021   4.476   7.271  1.00 12.40           3      5.176                    
ATOM    628  CD1 TYR A 201       9.568   5.542   7.972  1.00 13.82           3      5.292                    
ATOM    629  CD2 TYR A 201       7.939   3.789   7.837  1.00 14.24           3      4.552                    
ATOM    630  CE1 TYR A 201       9.054   5.928   9.215  1.00 16.75           3      4.832                    
ATOM    631  CE2 TYR A 201       7.416   4.163   9.078  1.00 15.72           3      4.433                    
ATOM    632  CZ  TYR A 201       7.981   5.235   9.760  1.00 16.67           3      4.723                    
ATOM    660  C   GLU A 206       5.627   0.854   7.744  1.00 24.58           1      5.207                    
ATOM    661  O   GLU A 206       6.647   0.731   7.067  1.00 23.65           4      5.086                    
ATOM    667  N   LYS A 207       5.590   0.594   9.042  1.00 25.68           6      5.182                    
ATOM    668  CA  LYS A 207       6.764   0.123   9.751  1.00 28.18           2      5.080                    
ATOM    669  C   LYS A 207       7.097  -1.295   9.294  1.00 30.10           1      4.210                    
ATOM    670  O   LYS A 207       6.296  -2.218   9.466  1.00 30.54           4      5.283                    
ATOM    671  CB  LYS A 207       6.504   0.143  11.264  1.00 29.48           2      5.030                    
ATOM    672  CG  LYS A 207       6.584   1.537  11.863  1.00 31.87           2      4.580                    
ATOM    676  N   ARG A 208       8.272  -1.458   8.692  1.00 30.94           6      4.667                    
ATOM    677  CA  ARG A 208       8.719  -2.764   8.223  1.00 33.10           2      5.205                    
ATOM    678  C   ARG A 208       9.815  -3.275   9.160  1.00 34.51           1      4.711                    
ATOM    679  O   ARG A 208      10.125  -4.468   9.192  1.00 35.00           4      4.715                    
ATOM    680  CB  ARG A 208       9.227  -2.661   6.779  1.00 32.65           2      4.363                    
ATOM    681  CG  ARG A 208       8.100  -2.432   5.770  1.00 33.20           2      4.388                    
ATOM    682  CD  ARG A 208       8.513  -2.782   4.343  1.00 35.72           2      4.875                    
ATOM    683  NE  ARG A 208       8.464  -4.219   4.087  1.00 36.43           6      4.987                    
ATOM    684  CZ  ARG A 208       7.341  -4.920   3.992  1.00 37.73           1      4.783                    
ATOM    685  NH1 ARG A 208       7.381  -6.222   3.758  1.00 39.45           6      5.167                    
ATOM    686  NH2 ARG A 208       6.173  -4.317   4.133  1.00 39.72           6      5.154                    
ATOM    687  N   ILE A 209      10.378  -2.357   9.940  1.00 35.96           6      4.869                    
ATOM    688  CA  ILE A 209      11.426  -2.682  10.895  1.00 37.01           2      5.070                    
ATOM    689  C   ILE A 209      11.218  -1.927  12.228  1.00 39.01           1      4.469                    
ATOM    690  O   ILE A 209      11.754  -2.337  13.257  1.00 41.07           4      4.538                    
ATOM    691  CB  ILE A 209      12.837  -2.398  10.272  1.00 36.30           2      4.270                    
ATOM    692  CG1 ILE A 209      13.889  -3.321  10.884  1.00 36.79           2      5.085                    
ATOM    693  CG2 ILE A 209      13.225  -0.964  10.458  1.00 35.58           2      5.226                    
ATOM    694  CD1 ILE A 209      15.136  -3.463  10.035  1.00 34.14           2      5.146                    
ATOM    695  N   ILE A 210      10.427  -0.848  12.218  1.00 40.25           6      4.745                    
ATOM    696  CA  ILE A 210      10.149  -0.076  13.447  1.00 41.33           2      4.915                    
ATOM    697  C   ILE A 210       9.114  -0.798  14.324  1.00 43.62           1      4.867                    
ATOM    698  O   ILE A 210       8.069  -1.248  13.838  1.00 44.08           4      4.940                    
ATOM    699  CB  ILE A 210       9.585   1.357  13.158  1.00 40.63           2      4.931                    
ATOM    700  CG1 ILE A 210      10.507   2.134  12.212  1.00 37.78           2      5.259                    
ATOM    701  CG2 ILE A 210       9.421   2.126  14.479  1.00 40.36           2      5.204                    
ATOM    702  CD1 ILE A 210      10.077   3.576  11.966  1.00 35.10           2      4.667                    
ATOM    730  NE  ARG A 214      14.496  -8.066   8.563  1.00 32.06           6      4.675                    
ATOM    731  CZ  ARG A 214      13.576  -7.183   8.184  1.00 33.74           1      5.295                    
ATOM    732  NH1 ARG A 214      12.641  -6.770   9.033  1.00 33.10           6      5.188                    
ATOM    733  NH2 ARG A 214      13.580  -6.725   6.938  1.00 32.21           6      4.586                    
ATOM    742  CA  VAL A 216      20.384  -8.095   9.662  1.00 10.29           2      4.959                    
ATOM    743  C   VAL A 216      21.893  -8.120   9.902  1.00  9.55           1      5.072                    
ATOM    745  CB  VAL A 216      19.930  -6.684   9.192  1.00 10.45           2      4.873                    
ATOM    746  CG1 VAL A 216      18.448  -6.709   8.835  1.00 11.07           2      4.503                    
ATOM    747  CG2 VAL A 216      20.213  -5.644  10.277  1.00 10.66           2      4.805                    
ATOM    748  N   SER A 217      22.656  -7.409   9.083  1.00  9.28           6      4.287                    
ATOM    749  CA  SER A 217      24.102  -7.347   9.275  1.00  8.84           2      4.988                    
ATOM    750  C   SER A 217      24.591  -5.926   9.040  1.00  9.09           1      4.338                    
ATOM    751  O   SER A 217      24.047  -5.204   8.199  1.00  8.95           4      4.423                    
ATOM    754  N   GLY A 218      25.622  -5.547   9.789  1.00  8.97           6      4.994                    
ATOM    755  CA  GLY A 218      26.228  -4.236   9.652  1.00  9.20           2      4.508                    
ATOM    836  SD  MET A 228      23.593  -4.034  12.084  1.00 13.28           2      5.255                    
ATOM    837  CE  MET A 228      22.004  -3.361  12.468  1.00 11.44           2      5.076                    
ATOM    852  CG  LEU A 230      18.053  -1.614  12.837  1.00 12.86           2      5.297                    
ATOM    853  CD1 LEU A 230      19.156  -0.649  13.263  1.00 10.56           2      3.903                    
ATOM    854  CD2 LEU A 230      17.844  -1.571  11.322  1.00 13.63           2      3.937                    
ATOM    864  CB  VAL A 232      14.607   2.061  13.165  1.00 18.00           2      4.243                    
ATOM    865  CG1 VAL A 232      13.557   1.175  12.607  1.00 23.02           2      4.769                    
ATOM    866  CG2 VAL A 232      14.389   3.492  12.688  1.00 20.84           2      3.718                    
ATOM    945  CA  PHE A 243      15.277   8.484  12.547  1.00 12.48           2      4.902                    
ATOM    946  C   PHE A 243      16.403   8.139  13.506  1.00 13.52           1      4.323                    
ATOM    947  O   PHE A 243      17.515   8.655  13.380  1.00 13.26           4      4.348                    
ATOM    948  CB  PHE A 243      15.439   7.629  11.290  1.00 12.84           2      4.622                    
ATOM    949  CG  PHE A 243      14.355   7.821  10.272  1.00 13.99           3      4.919                    
ATOM    950  CD1 PHE A 243      14.675   8.016   8.931  1.00 17.20           3      4.977                    
ATOM    951  CD2 PHE A 243      13.017   7.797  10.643  1.00 16.09           3      5.146                    
ATOM    952  CE1 PHE A 243      13.681   8.186   7.974  1.00 15.12           3      5.067                    
ATOM    953  CE2 PHE A 243      12.015   7.967   9.694  1.00 15.50           3      3.854                    
ATOM    954  CZ  PHE A 243      12.349   8.161   8.357  1.00 16.67           3      3.947                    
ATOM    955  N   THR A 244      16.115   7.277  14.475  1.00 13.41           6      4.408                    
ATOM    956  CA  THR A 244      17.136   6.828  15.416  1.00 13.76           2      4.492                    
ATOM    957  C   THR A 244      17.258   5.318  15.224  1.00 13.42           1      4.868                    
ATOM    958  O   THR A 244      16.263   4.628  14.996  1.00 16.17           4      4.869                    
ATOM    962  N   GLY A 245      18.476   4.805  15.277  1.00 11.19           6      4.910                    
ATOM    963  CA  GLY A 245      18.654   3.383  15.095  1.00 11.19           2      4.307                    
ATOM    964  C   GLY A 245      19.493   2.858  16.230  1.00 12.00           1      5.259                    
ATOM    965  O   GLY A 245      20.502   3.469  16.584  1.00 12.30           4      4.703                    
ATOM    982  CG1 ILE A 247      22.529  -0.462  14.672  1.00 12.67           2      4.934                    
ATOM    984  CD1 ILE A 247      23.370   0.449  13.830  1.00 15.11           2      4.903                    
