# Supplementary material for: A mathematical representation of protein binding sites using structural dispersion of atoms from principal axes for classification of binding ligands
Source: PLoS One. 2021 Apr 8;16(4):e0244905. doi: 10.1371/journal.pone.0244905 (PMC8031081; doi:10.1371/journal.pone.0244905)
Supplement: S3 Data — (ZIP) [file pone.0244905.s008.zip › KahramanSet(100)/1FBT.lig.PO4.pdb]

ATOM     56  CB  ARG A   7      29.050  12.221  39.309  1.00 24.30           2      4.452                    
ATOM     57  CG  ARG A   7      27.592  12.028  39.138  1.00 24.07           2      4.410                    
ATOM     58  CD  ARG A   7      27.319  12.099  37.635  1.00 28.78           2      4.557                    
ATOM     59  NE  ARG A   7      25.988  11.664  37.263  1.00 26.96           6      5.052                    
ATOM     60  CZ  ARG A   7      25.200  12.245  36.352  1.00 18.89           1      4.710                    
ATOM     61  NH1 ARG A   7      25.565  13.328  35.682  1.00 14.79           6      3.681                    
ATOM     62  NH2 ARG A   7      24.041  11.677  36.086  1.00 14.79           6      4.909                    
ATOM     68  CG  HIS A   8      29.839  16.611  38.581  1.00 23.17           3      4.920                    
ATOM     69  ND1 HIS A   8      28.628  17.234  38.363  1.00 19.12           7      5.291                    
ATOM     70  CD2 HIS A   8      29.956  15.674  37.610  1.00 19.15           3      4.145                    
ATOM     71  CE1 HIS A   8      28.025  16.678  37.329  1.00 19.07           3      4.164                    
ATOM     72  NE2 HIS A   8      28.809  15.729  36.855  1.00 14.08           7      3.247                    
ATOM     91  OG  SER A  11      26.850  20.191  34.986  1.00 23.91           5      4.918                    
ATOM    114  CG  ASN A  14      24.738  18.079  35.389  1.00 22.05           1      4.103                    
ATOM    115  OD1 ASN A  14      25.442  17.942  36.387  1.00 22.39           4      4.048                    
ATOM    116  ND2 ASN A  14      24.981  17.444  34.254  1.00 19.14           6      4.766                    
ATOM    445  CD  ARG A  57      30.913  18.761  35.584  1.00 23.33           2      5.225                    
ATOM    446  NE  ARG A  57      31.606  18.156  34.439  1.00 30.78           6      4.848                    
ATOM    447  CZ  ARG A  57      30.999  17.529  33.437  1.00 32.79           1      3.979                    
ATOM    448  NH1 ARG A  57      29.667  17.432  33.435  1.00 39.10           6      3.264                    
ATOM    449  NH2 ARG A  57      31.716  16.966  32.462  1.00 18.45           6      4.290                    
ATOM    604  CB  GLU A  77      32.841  13.660  31.551  1.00 14.46           2      4.893                    
ATOM    605  CG  GLU A  77      31.546  13.060  30.954  1.00 14.21           2      4.366                    
ATOM    606  CD  GLU A  77      31.072  11.768  31.621  1.00 10.92           1      4.253                    
ATOM    607  OE1 GLU A  77      31.841  10.791  31.702  1.00 14.55           4      4.472                    
ATOM    608  OE2 GLU A  77      29.896  11.715  32.027  1.00 10.01           4      3.504                    
ATOM   1151  C   CYS A 141      32.545  12.235  38.109  1.00 17.90           1      5.201                    
ATOM   1152  O   CYS A 141      31.847  13.227  38.432  1.00 10.74           4      4.750                    
ATOM   1155  N   HIS A 142      32.290  11.474  37.040  1.00 21.47           6      4.701                    
ATOM   1156  CA  HIS A 142      31.249  11.794  36.069  1.00 18.35           2      4.277                    
ATOM   1157  C   HIS A 142      30.380  10.584  35.787  1.00 18.21           1      4.588                    
ATOM   1158  O   HIS A 142      30.779   9.466  36.120  1.00 19.40           4      4.700                    
ATOM   1159  CB  HIS A 142      31.948  12.277  34.798  1.00 16.80           2      4.041                    
ATOM   1160  CG  HIS A 142      32.869  13.436  35.033  1.00 14.20           3      4.501                    
ATOM   1161  ND1 HIS A 142      32.411  14.718  35.266  1.00 15.52           7      4.047                    
ATOM   1162  CD2 HIS A 142      34.218  13.498  35.135  1.00 15.88           3      4.730                    
ATOM   1163  CE1 HIS A 142      33.436  15.518  35.506  1.00 13.62           3      5.206                    
ATOM   1164  NE2 HIS A 142      34.543  14.804  35.433  1.00 12.43           7      4.873                    
ATOM   1165  N   GLN A 143      29.229  10.790  35.132  1.00 17.22           6      3.842                    
ATOM   1166  CA  GLN A 143      28.307   9.679  34.821  1.00 15.98           2      4.798                    
ATOM   1167  C   GLN A 143      28.898   8.541  34.006  1.00 10.33           1      5.028                    
ATOM   1169  CB  GLN A 143      27.030  10.157  34.131  1.00 18.96           2      4.515                    
ATOM   1170  CG  GLN A 143      26.051   9.007  33.919  1.00 24.01           2      5.196                    
ATOM   1172  OE1 GLN A 143      24.519  10.255  32.580  1.00 22.79           4      5.144                    
ATOM   1174  N   ALA A 144      29.440   8.840  32.839  1.00 12.65           6      5.195                    
ATOM   2248  OE2 GLU B  89      23.246  13.559  33.804  1.00 21.99           4      4.692                    
