# Supplementary material for: A mathematical representation of protein binding sites using structural dispersion of atoms from principal axes for classification of binding ligands
Source: PLoS One. 2021 Apr 8;16(4):e0244905. doi: 10.1371/journal.pone.0244905 (PMC8031081; doi:10.1371/journal.pone.0244905)
Supplement: S3 Data — (ZIP) [file pone.0244905.s008.zip › KahramanSet(100)/1GN8.lig.ATP.pdb]

ATOM     57  CD1 TYR A   7      14.936  26.930  44.416  1.00 14.79           3      5.106                    
ATOM     59  CE1 TYR A   7      16.142  26.276  44.169  1.00 14.17           3      5.067                    
ATOM     60  CE2 TYR A   7      15.356  24.374  45.412  1.00 14.38           3      5.146                    
ATOM     61  CZ  TYR A   7      16.346  24.999  44.669  1.00 14.63           3      4.573                    
ATOM     62  OH  TYR A   7      17.533  24.348  44.421  1.00 15.06           5      4.969                    
ATOM     65  C   PRO A   8      12.785  26.207  39.958  1.00 17.42           1      4.870                    
ATOM     66  O   PRO A   8      13.953  26.495  40.226  1.00 18.26           4      5.294                    
ATOM     70  N   GLY A   9      12.441  25.245  39.107  1.00 17.56           6      5.173                    
ATOM     71  CA  GLY A   9      13.436  24.435  38.431  1.00 18.64           2      4.931                    
ATOM     72  C   GLY A   9      12.778  23.238  37.774  1.00 18.72           1      5.296                    
ATOM     73  O   GLY A   9      11.567  23.040  37.901  1.00 18.10           4      5.162                    
ATOM     74  N   THR A  10      13.568  22.407  37.067  1.00 19.77           6      4.581                    
ATOM     75  CA  THR A  10      13.005  21.225  36.408  1.00 21.21           2      4.285                    
ATOM     76  C   THR A  10      13.042  20.017  37.325  1.00 21.06           1      4.439                    
ATOM     78  CB  THR A  10      13.766  20.972  35.072  1.00 21.91           2      5.237                    
ATOM     79  OG1 THR A  10      15.185  21.022  35.307  1.00 24.53           5      5.103                    
ATOM     81  N   PHE A  11      13.953  20.049  38.269  1.00 21.93           6      4.931                    
ATOM     82  CA  PHE A  11      14.048  18.898  39.130  1.00 23.96           2      4.437                    
ATOM     85  CB  PHE A  11      13.203  19.125  40.409  1.00 22.49           2      5.201                    
ATOM     86  CG  PHE A  11      13.345  20.481  41.126  1.00 22.20           3      4.758                    
ATOM     87  CD1 PHE A  11      12.565  21.556  40.699  1.00 21.83           3      4.825                    
ATOM     88  CD2 PHE A  11      14.199  20.695  42.200  1.00 21.59           3      4.913                    
ATOM     89  CE1 PHE A  11      12.637  22.790  41.333  1.00 22.44           3      5.063                    
ATOM     90  CE2 PHE A  11      14.247  21.927  42.838  1.00 23.30           3      5.163                    
ATOM     91  CZ  PHE A  11      13.465  22.959  42.406  1.00 22.84           3      5.240                    
ATOM    120  OG1 THR A  15      20.865  18.037  43.470  1.00 19.10           5      4.725                    
ATOM    130  N   GLY A  17      21.707  18.687  46.328  1.00 15.90           6      4.991                    
ATOM    131  CA  GLY A  17      22.007  20.097  46.196  1.00 16.87           2      5.180                    
ATOM    132  C   GLY A  17      20.721  20.891  46.302  1.00 17.58           1      5.132                    
ATOM    133  O   GLY A  17      20.675  21.937  46.956  1.00 17.05           4      4.808                    
ATOM    134  N   HIS A  18      19.670  20.388  45.660  1.00 17.50           6      5.056                    
ATOM    139  CG  HIS A  18      17.721  20.425  43.314  1.00 21.44           3      5.262                    
ATOM    140  ND1 HIS A  18      17.768  19.318  42.489  1.00 21.81           7      4.895                    
ATOM    141  CD2 HIS A  18      18.003  21.488  42.529  1.00 21.64           3      5.181                    
ATOM    142  CE1 HIS A  18      18.067  19.702  41.258  1.00 21.70           3      4.625                    
ATOM    143  NE2 HIS A  18      18.214  21.014  41.258  1.00 22.24           7      4.162                    
ATOM    164  CB  ILE A  21      18.959  25.262  47.441  1.00 16.56           2      5.157                    
ATOM    165  CG1 ILE A  21      20.378  25.259  46.867  1.00 17.00           2      5.236                    
ATOM    167  CD1 ILE A  21      21.333  26.214  47.564  1.00 17.05           2      4.878                    
ATOM    666  O   ILE A  87      15.326  30.138  43.284  1.00 15.26           4      5.042                    
ATOM    671  N   ARG A  88      17.143  31.183  44.109  1.00 15.74           6      5.124                    
ATOM    672  CA  ARG A  88      18.049  30.720  43.068  1.00 16.92           2      5.177                    
ATOM    673  C   ARG A  88      19.271  30.159  43.783  1.00 17.93           1      5.178                    
ATOM    674  O   ARG A  88      19.836  30.825  44.650  1.00 18.08           4      5.085                    
ATOM    675  CB  ARG A  88      18.504  31.878  42.173  1.00 16.85           2      4.195                    
ATOM    676  CG  ARG A  88      17.405  32.583  41.398  1.00 18.43           2      4.859                    
ATOM    677  CD  ARG A  88      16.709  31.639  40.431  1.00 19.31           2      4.215                    
ATOM    678  NE  ARG A  88      17.627  31.060  39.455  1.00 22.40           6      4.538                    
ATOM    679  CZ  ARG A  88      17.276  30.145  38.556  1.00 22.72           1      4.779                    
ATOM    680  NH1 ARG A  88      16.025  29.706  38.507  1.00 24.17           6      5.139                    
ATOM    681  NH2 ARG A  88      18.176  29.660  37.710  1.00 23.59           6      5.166                    
ATOM    682  N   GLY A  89      19.673  28.944  43.437  1.00 19.78           6      4.570                    
ATOM    683  CA  GLY A  89      20.843  28.374  44.069  1.00 22.15           2      5.195                    
ATOM    684  C   GLY A  89      22.060  28.848  43.303  1.00 24.25           1      5.252                    
ATOM    685  O   GLY A  89      22.032  28.914  42.074  1.00 25.25           4      5.279                    
ATOM    686  N   LEU A  90      23.123  29.194  44.017  1.00 25.59           6      4.692                    
ATOM    687  CA  LEU A  90      24.342  29.659  43.370  1.00 28.49           2      5.026                    
ATOM    688  C   LEU A  90      25.515  28.731  43.649  1.00 29.44           1      4.899                    
ATOM    689  O   LEU A  90      26.130  28.788  44.713  1.00 29.63           4      5.192                    
ATOM    694  N   ARG A  91      25.817  27.873  42.682  1.00 30.71           6      5.084                    
ATOM    695  CA  ARG A  91      26.926  26.933  42.809  1.00 31.79           2      5.093                    
ATOM    698  CB  ARG A  91      26.730  25.739  41.881  1.00 32.37           2      5.245                    
ATOM    699  CG  ARG A  91      25.667  24.777  42.313  1.00 33.88           2      5.218                    
ATOM    700  CD  ARG A  91      25.249  23.915  41.149  1.00 36.07           2      4.994                    
ATOM    701  NE  ARG A  91      24.605  24.710  40.109  1.00 38.54           6      4.704                    
ATOM    702  CZ  ARG A  91      23.814  24.205  39.170  1.00 40.05           1      5.173                    
ATOM    703  NH1 ARG A  91      23.273  25.002  38.260  1.00 41.03           6      4.663                    
ATOM    704  NH2 ARG A  91      23.555  22.903  39.148  1.00 40.54           6      5.067                    
ATOM    768  CD  GLU A  99      21.422  31.530  38.125  1.00 27.29           1      4.844                    
ATOM    769  OE1 GLU A  99      21.377  30.319  37.826  1.00 28.03           4      4.710                    
ATOM    770  OE2 GLU A  99      20.449  32.159  38.593  1.00 27.86           4      4.732                    
ATOM    937  N   PRO A 120      24.871  26.678  48.368  1.00 22.14           6      5.260                    
ATOM    938  CA  PRO A 120      24.819  25.327  48.927  1.00 22.22           2      4.994                    
ATOM    941  CB  PRO A 120      24.643  24.466  47.691  1.00 22.40           2      4.823                    
ATOM    942  CG  PRO A 120      25.557  25.162  46.731  1.00 22.02           2      4.748                    
ATOM    943  CD  PRO A 120      25.146  26.619  46.921  1.00 22.11           2      4.336                    
ATOM    969  CA  TRP A 124      27.110  20.117  46.481  1.00 20.24           2      5.286                    
ATOM    970  C   TRP A 124      27.373  21.288  45.541  1.00 21.46           1      4.604                    
ATOM    971  O   TRP A 124      26.623  21.502  44.591  1.00 20.54           4      4.852                    
ATOM    972  CB  TRP A 124      25.630  20.127  46.863  1.00 19.65           2      4.643                    
ATOM    973  CG  TRP A 124      25.323  19.302  48.066  1.00 18.99           3      5.173                    
ATOM    982  N   SER A 125      28.441  22.035  45.793  1.00 22.98           6      5.076                    
ATOM    983  CA  SER A 125      28.752  23.205  44.979  1.00 25.69           2      5.020                    
ATOM    999  N   ILE A 127      28.195  20.218  41.376  1.00 30.45           6      4.783                    
ATOM   1000  CA  ILE A 127      27.387  19.265  40.616  1.00 31.80           2      4.832                    
ATOM   1001  C   ILE A 127      26.108  19.875  40.049  1.00 32.52           1      5.224                    
ATOM   1002  O   ILE A 127      25.749  21.008  40.368  1.00 33.16           4      4.914                    
ATOM   1003  CB  ILE A 127      26.982  18.059  41.486  1.00 32.43           2      4.776                    
ATOM   1004  CG1 ILE A 127      26.101  18.534  42.644  1.00 32.98           2      4.811                    
ATOM   1006  CD1 ILE A 127      25.556  17.419  43.504  1.00 33.94           2      4.120                    
ATOM   1007  N   SER A 128      25.424  19.102  39.209  1.00 32.64           6      4.833                    
ATOM   1008  CA  SER A 128      24.173  19.530  38.587  1.00 32.92           2      4.724                    
ATOM   1009  C   SER A 128      23.390  18.299  38.120  1.00 33.30           1      4.498                    
ATOM   1010  O   SER A 128      23.965  17.225  37.946  1.00 34.03           4      3.878                    
ATOM   1011  CB  SER A 128      24.470  20.447  37.399  1.00 33.02           2      3.943                    
ATOM   1012  OG  SER A 128      25.141  19.742  36.369  1.00 33.82           5      4.199                    
ATOM   1013  N   SER A 129      22.082  18.458  37.923  1.00 32.86           6      3.814                    
ATOM   1014  CA  SER A 129      21.229  17.354  37.487  1.00 33.19           2      4.271                    
ATOM   1015  C   SER A 129      21.675  16.723  36.173  1.00 32.60           1      4.315                    
ATOM   1016  O   SER A 129      21.684  15.495  36.048  1.00 32.23           4      4.398                    
ATOM   1017  CB  SER A 129      19.775  17.815  37.366  1.00 33.98           2      4.121                    
ATOM   1018  OG  SER A 129      19.180  17.971  38.641  1.00 35.18           5      5.069                    
ATOM   1019  N   SER A 130      22.040  17.555  35.199  1.00 31.56           6      3.407                    
ATOM   1020  CA  SER A 130      22.487  17.070  33.899  1.00 30.51           2      4.160                    
ATOM   1021  C   SER A 130      23.774  16.260  34.014  1.00 29.11           1      4.072                    
ATOM   1022  O   SER A 130      23.918  15.220  33.370  1.00 28.48           4      5.269                    
ATOM   1023  CB  SER A 130      22.698  18.242  32.936  1.00 31.51           2      3.672                    
ATOM   1024  OG  SER A 130      23.721  19.120  33.382  1.00 33.72           5      3.434                    
ATOM   1025  N   LEU A 131      24.714  16.732  34.828  1.00 27.63           6      3.894                    
ATOM   1026  CA  LEU A 131      25.973  16.013  34.994  1.00 26.63           2      5.223                    
ATOM   1048  NZ  LYS A 133      17.983  15.823  32.808  1.00 31.01           6      5.297                    
