# Supplementary material for: A mathematical representation of protein binding sites using structural dispersion of atoms from principal axes for classification of binding ligands
Source: PLoS One. 2021 Apr 8;16(4):e0244905. doi: 10.1371/journal.pone.0244905 (PMC8031081; doi:10.1371/journal.pone.0244905)
Supplement: S3 Data — (ZIP) [file pone.0244905.s008.zip › KahramanSet(100)/1GWE.lig.HEM.pdb]

ATOM    399  CA  ARG A  58      14.956   4.687  -2.882  1.00  3.21           2      4.933                    
ATOM    400  C   ARG A  58      15.745   4.758  -1.585  1.00  3.11           1      5.111                    
ATOM    402  CB  ARG A  58      15.975   4.666  -4.021  1.00  3.33           2      4.462                    
ATOM    403  CG  ARG A  58      15.408   4.398  -5.411  1.00  3.32           2      4.683                    
ATOM    404  CD  ARG A  58      16.430   4.891  -6.437  1.00  3.69           2      5.288                    
ATOM    405  NE  ARG A  58      16.105   4.581  -7.821  1.00  3.81           6      4.989                    
ATOM    406  CZ  ARG A  58      15.122   5.157  -8.497  1.00  3.68           1      5.170                    
ATOM    407  NH1 ARG A  58      14.407   6.158  -7.999  1.00  4.24           6      4.827                    
ATOM    408  NH2 ARG A  58      14.871   4.716  -9.729  1.00  4.38           6      4.532                    
ATOM    409  N   ARG A  59      16.000   3.568  -1.024  1.00  3.22           6      5.158                    
ATOM    410  CA  ARG A  59      16.948   3.411   0.071  1.00  3.37           2      5.294                    
ATOM    411  C   ARG A  59      17.979   2.345  -0.310  1.00  3.52           1      5.206                    
ATOM    412  O   ARG A  59      17.608   1.167  -0.432  1.00  4.12           4      5.061                    
ATOM    420  N   PRO A  60      19.259   2.682  -0.446  1.00  3.55           6      4.820                    
ATOM    421  CA  PRO A  60      19.854   4.017  -0.577  1.00  3.83           2      5.228                    
ATOM    422  C   PRO A  60      19.675   4.533  -2.027  1.00  3.25           1      4.639                    
ATOM    423  O   PRO A  60      18.876   4.006  -2.786  1.00  3.78           4      3.944                    
ATOM    425  CG  PRO A  60      21.556   2.296  -0.275  1.00  4.98           2      5.142                    
ATOM    426  CD  PRO A  60      20.282   1.664  -0.737  1.00  4.53           2      4.851                    
ATOM    428  CA  HIS A  61      20.518   6.117  -3.725  1.00  3.44           2      4.960                    
ATOM    430  O   HIS A  61      18.910   6.999  -5.319  1.00  3.68           4      5.023                    
ATOM    431  CB  HIS A  61      20.856   5.062  -4.782  1.00  3.86           2      4.271                    
ATOM    432  CG  HIS A  61      22.206   4.431  -4.624  1.00  3.87           3      4.154                    
ATOM    433  ND1 HIS A  61      23.279   4.791  -5.412  1.00  4.25           7      5.093                    
ATOM    434  CD2 HIS A  61      22.652   3.379  -3.879  1.00  4.69           3      4.633                    
ATOM    435  CE1 HIS A  61      24.311   3.992  -5.163  1.00  5.01           3      5.264                    
ATOM    436  NE2 HIS A  61      23.964   3.125  -4.228  1.00  5.78           7      4.604                    
ATOM    711  CA  ARG A  97      20.820   6.284 -13.673  1.00  3.69           2      4.623                    
ATOM    712  C   ARG A  97      22.056   6.437 -12.774  1.00  3.41           1      4.480                    
ATOM    713  O   ARG A  97      22.651   5.441 -12.329  1.00  4.05           4      5.245                    
ATOM    714  CB  ARG A  97      19.612   5.796 -12.851  1.00  3.79           2      4.508                    
ATOM    715  CG  ARG A  97      19.218   6.781 -11.733  1.00  3.78           2      4.422                    
ATOM    716  CD  ARG A  97      17.922   6.356 -11.026  1.00  3.69           2      3.868                    
ATOM    717  NE  ARG A  97      17.545   7.282  -9.943  1.00  4.07           6      4.495                    
ATOM    718  CZ  ARG A  97      18.024   7.246  -8.695  1.00  3.93           1      4.304                    
ATOM    719  NH1 ARG A  97      18.918   6.341  -8.323  1.00  4.12           6      4.116                    
ATOM    720  NH2 ARG A  97      17.618   8.150  -7.806  1.00  4.89           6      4.973                    
ATOM    721  N   PHE A  98      22.413   7.695 -12.516  1.00  3.36           6      5.279                    
ATOM    736  CB  SER A  99      22.012   7.852  -7.424  1.00  3.62           2      4.985                    
ATOM    737  OG  SER A  99      22.643   6.579  -7.409  1.00  4.11           5      5.044                    
ATOM    879  N   GLY A 116      26.273   6.071  -7.554  1.00  3.69           6      4.809                    
ATOM    880  CA  GLY A 116      25.750   4.960  -8.328  1.00  3.59           2      4.647                    
ATOM    881  C   GLY A 116      25.934   5.135  -9.826  1.00  3.61           1      4.128                    
ATOM    882  O   GLY A 116      25.973   6.241 -10.367  1.00  4.31           4      5.207                    
ATOM    883  N   PHE A 117      25.991   3.957 -10.490  1.00  3.61           6      5.233                    
ATOM    884  CA  PHE A 117      26.196   3.832 -11.931  1.00  3.74           2      4.836                    
ATOM    885  C   PHE A 117      25.339   2.627 -12.381  1.00  3.68           1      4.535                    
ATOM    886  O   PHE A 117      25.850   1.516 -12.565  1.00  4.07           4      4.931                    
ATOM    894  N   ALA A 118      24.027   2.850 -12.466  1.00  3.64           6      4.323                    
ATOM    895  CA  ALA A 118      23.056   1.773 -12.686  1.00  3.60           2      4.508                    
ATOM    898  CB  ALA A 118      21.797   2.030 -11.857  1.00  4.08           2      4.939                    
ATOM   1018  CA  VAL A 131      23.990  -2.083 -11.233  1.00  3.45           2      5.196                    
ATOM   1019  C   VAL A 131      25.289  -1.788 -10.484  1.00  3.53           1      4.678                    
ATOM   1020  O   VAL A 131      25.647  -2.510  -9.534  1.00  4.02           4      4.289                    
ATOM   1021  CB  VAL A 131      22.849  -2.521 -10.314  1.00  3.78           2      5.155                    
ATOM   1022  CG1 VAL A 131      22.450  -1.348  -9.426  1.00  4.13           2      4.135                    
ATOM   1024  N   GLY A 132      26.048  -0.819 -10.984  1.00  3.85           6      5.035                    
ATOM   1025  CA  GLY A 132      27.389  -0.546 -10.497  1.00  4.04           2      5.106                    
ATOM   1026  C   GLY A 132      27.453   0.714  -9.644  1.00  3.51           1      4.472                    
ATOM   1027  O   GLY A 132      26.452   1.363  -9.355  1.00  3.91           4      3.852                    
ATOM   1028  N   ASN A 133      28.701   1.031  -9.253  1.00  3.90           6      5.150                    
ATOM   1029  CA  ASN A 133      29.027   2.255  -8.512  1.00  3.72           2      4.335                    
ATOM   1032  CB  ASN A 133      29.319   1.986  -7.018  1.00  4.29           2      5.113                    
ATOM   1033  CG  ASN A 133      28.060   1.996  -6.124  1.00  4.05           1      3.926                    
ATOM   1034  OD1 ASN A 133      27.062   2.649  -6.400  1.00  4.88           4      3.559                    
ATOM   1035  ND2 ASN A 133      28.191   1.314  -4.981  1.00  4.82           6      3.952                    
ATOM   1070  CB  PHE A 138      31.192  -2.290  -1.528  1.00  5.85           2      5.269                    
ATOM   1071  CG  PHE A 138      30.012  -1.501  -0.996  1.00  7.10           3      5.228                    
ATOM   1072  CD1 PHE A 138      29.606  -0.308  -1.649  1.00  9.05           3      5.203                    
ATOM   1073  CD2 PHE A 138      29.305  -1.909   0.135  1.00  8.19           3      4.966                    
ATOM   1074  CE1 PHE A 138      28.515   0.399  -1.199  1.00 10.79           3      4.894                    
ATOM   1075  CE2 PHE A 138      28.224  -1.170   0.613  1.00  9.65           3      4.678                    
ATOM   1076  CZ  PHE A 138      27.838  -0.074  -0.065  1.00 10.61           3      4.601                    
ATOM   1115  N   PRO A 143      26.213  -9.167   3.445  1.00  3.71           6      4.752                    
ATOM   1116  CA  PRO A 143      25.050  -8.281   3.384  1.00  3.61           2      4.904                    
ATOM   1117  C   PRO A 143      24.335  -8.077   4.718  1.00  3.32           1      5.047                    
ATOM   1118  O   PRO A 143      23.533  -7.138   4.826  1.00  3.56           4      5.020                    
ATOM   1119  CB  PRO A 143      24.123  -8.973   2.355  1.00  4.00           2      5.164                    
ATOM   1120  CG  PRO A 143      24.490 -10.459   2.498  1.00  3.94           2      4.797                    
ATOM   1121  CD  PRO A 143      25.999 -10.437   2.704  1.00  3.80           2      5.099                    
ATOM   1143  CB  PHE A 146      24.134  -4.046   3.527  1.00  3.96           2      4.707                    
ATOM   1144  CG  PHE A 146      23.693  -2.990   2.547  1.00  3.85           3      5.259                    
ATOM   1145  CD1 PHE A 146      22.342  -2.682   2.372  1.00  4.28           3      4.493                    
ATOM   1146  CD2 PHE A 146      24.628  -2.295   1.780  1.00  4.52           3      4.361                    
ATOM   1147  CE1 PHE A 146      21.949  -1.746   1.403  1.00  5.12           3      3.610                    
ATOM   1148  CE2 PHE A 146      24.234  -1.358   0.841  1.00  5.09           3      4.969                    
ATOM   1149  CZ  PHE A 146      22.883  -1.096   0.641  1.00  5.39           3      4.501                    
ATOM   1602  O   TYR A 200      30.408  -0.900 -10.980  1.00  4.40           4      5.274                    
ATOM   1612  CA  GLY A 201      30.541  -3.552 -11.498  1.00  4.11           2      5.115                    
ATOM   1613  C   GLY A 201      30.808  -3.844 -10.018  1.00  3.84           1      4.174                    
ATOM   1614  O   GLY A 201      29.900  -4.290  -9.291  1.00  4.23           4      4.680                    
ATOM   1615  N   SER A 202      32.051  -3.627  -9.595  1.00  3.96           6      4.702                    
ATOM   1616  CA  SER A 202      32.579  -3.906  -8.253  1.00  3.90           2      4.717                    
ATOM   1619  CB  SER A 202      31.818  -3.180  -7.130  1.00  4.11           2      4.991                    
ATOM   1620  OG  SER A 202      31.538  -1.826  -7.438  1.00  4.52           5      5.136                    
ATOM   1621  N   HIS A 203      31.570  -6.129  -8.000  1.00  4.22           6      5.176                    
ATOM   1627  ND1 HIS A 203      29.274  -7.794  -5.422  1.00  4.67           7      5.128                    
ATOM   1628  CD2 HIS A 203      28.238  -6.685  -6.976  1.00  5.04           3      4.728                    
ATOM   1629  CE1 HIS A 203      28.253  -7.103  -4.885  1.00  4.77           3      5.090                    
ATOM   1630  NE2 HIS A 203      27.604  -6.421  -5.787  1.00  5.17           7      5.169                    
ATOM   2412  CG  LEU A 284      31.796  -5.582  -2.897  1.00  4.85           2      4.707                    
ATOM   2413  CD1 LEU A 284      31.963  -5.705  -4.417  1.00  6.60           2      4.815                    
ATOM   2414  CD2 LEU A 284      30.323  -5.449  -2.498  1.00  5.46           2      5.135                    
ATOM   2693  C   ALA A 317      13.386   1.911 -11.924  1.00  3.89           1      5.285                    
ATOM   2694  O   ALA A 317      13.593   2.408 -10.813  1.00  4.75           4      4.823                    
ATOM   2697  CA  ALA A 318      13.720  -0.389 -11.124  1.00  3.84           2      4.657                    
ATOM   2698  C   ALA A 318      14.794  -1.359 -11.606  1.00  3.45           1      5.190                    
ATOM   2700  CB  ALA A 318      12.413  -1.107 -10.838  1.00  4.37           2      5.076                    
ATOM   2701  N   PHE A 319      16.031  -1.118 -11.194  1.00  3.47           6      4.836                    
ATOM   2704  O   PHE A 319      17.122  -2.919  -9.435  1.00  4.29           4      5.187                    
ATOM   2705  CB  PHE A 319      18.455  -1.058 -11.656  1.00  4.38           2      4.634                    
ATOM   2706  CG  PHE A 319      18.415   0.113 -12.608  1.00  4.10           3      4.744                    
ATOM   2708  CD2 PHE A 319      17.908   1.344 -12.195  1.00  4.27           3      4.222                    
ATOM   2710  CE2 PHE A 319      17.933   2.442 -13.026  1.00  4.82           3      4.913                    
ATOM   2711  CZ  PHE A 319      18.480   2.340 -14.294  1.00  5.35           3      5.123                    
ATOM   2816  N   MET A 335      27.763 -10.512  -0.850  1.00  3.94           6      5.293                    
ATOM   2817  CA  MET A 335      27.060  -9.245  -1.057  1.00  3.79           2      4.841                    
ATOM   2818  C   MET A 335      26.154  -9.310  -2.286  1.00  3.56           1      4.874                    
ATOM   2819  O   MET A 335      25.016  -8.855  -2.266  1.00  4.05           4      4.976                    
ATOM   2820  CB  MET A 335      28.081  -8.106  -1.167  1.00  3.94           2      4.626                    
ATOM   2821  CG  MET A 335      28.879  -7.875   0.103  1.00  4.41           2      5.064                    
ATOM   2822  SD  MET A 335      27.976  -6.958   1.386  1.00  4.70           2      4.166                    
ATOM   2823  CE  MET A 335      28.099  -5.314   0.682  1.00  4.86           2      4.867                    
ATOM   2824  N   LEU A 336      26.714  -9.840  -3.397  1.00  3.97           6      5.286                    
ATOM   2841  CA  GLY A 338      22.022 -10.607  -0.999  1.00  3.95           2      5.019                    
ATOM   2842  C   GLY A 338      21.307  -9.610  -1.923  1.00  3.61           1      4.849                    
ATOM   2843  O   GLY A 338      20.086  -9.450  -1.850  1.00  4.00           4      4.871                    
ATOM   2844  N   ARG A 339      22.078  -8.929  -2.769  1.00  3.93           6      5.057                    
ATOM   2845  CA  ARG A 339      21.493  -8.008  -3.747  1.00  3.83           2      5.258                    
ATOM   2848  CB  ARG A 339      22.587  -7.311  -4.559  1.00  3.91           2      5.237                    
ATOM   2849  CG  ARG A 339      23.472  -6.390  -3.728  1.00  3.75           2      5.212                    
ATOM   2850  CD  ARG A 339      24.570  -5.721  -4.549  1.00  3.89           2      4.935                    
ATOM   2851  NE  ARG A 339      24.028  -4.661  -5.398  1.00  3.78           6      4.009                    
ATOM   2852  CZ  ARG A 339      24.592  -4.225  -6.532  1.00  3.99           1      4.475                    
ATOM   2853  NH1 ARG A 339      25.667  -4.828  -7.022  1.00  5.01           6      4.916                    
ATOM   2854  NH2 ARG A 339      24.018  -3.233  -7.194  1.00  4.17           6      4.140                    
ATOM   2872  CA  ALA A 342      16.934  -7.085  -2.068  1.00  3.61           2      5.000                    
ATOM   2873  C   ALA A 342      16.248  -6.061  -2.982  1.00  3.34           1      5.207                    
ATOM   2874  O   ALA A 342      15.390  -5.315  -2.497  1.00  3.77           4      5.012                    
ATOM   2875  CB  ALA A 342      18.150  -6.417  -1.413  1.00  4.43           2      4.279                    
ATOM   2876  N   TYR A 343      16.679  -5.947  -4.238  1.00  3.41           6      5.201                    
ATOM   2877  CA  TYR A 343      16.187  -4.853  -5.086  1.00  3.42           2      4.899                    
ATOM   2878  C   TYR A 343      14.736  -5.084  -5.483  1.00  3.25           1      5.127                    
ATOM   2879  O   TYR A 343      13.879  -4.208  -5.363  1.00  3.48           4      4.732                    
ATOM   2880  CB  TYR A 343      17.035  -4.676  -6.370  1.00  3.65           2      5.275                    
ATOM   2881  CG  TYR A 343      18.415  -4.122  -6.098  1.00  3.67           3      5.017                    
ATOM   2882  CD1 TYR A 343      19.331  -4.833  -5.328  1.00  4.15           3      5.064                    
ATOM   2883  CD2 TYR A 343      18.803  -2.887  -6.602  1.00  3.60           3      4.961                    
ATOM   2884  CE1 TYR A 343      20.571  -4.314  -5.033  1.00  4.42           3      3.854                    
ATOM   2885  CE2 TYR A 343      20.072  -2.371  -6.338  1.00  3.74           3      3.715                    
ATOM   2886  CZ  TYR A 343      20.965  -3.075  -5.548  1.00  3.84           3      2.976                    
ATOM   2887  OH  TYR A 343      22.204  -2.616  -5.282  1.00  4.28           5      2.016                    
ATOM   2907  CA  ALA A 346      12.170  -3.115  -2.290  1.00  3.31           2      4.955                    
ATOM   2908  C   ALA A 346      11.188  -2.524  -3.313  1.00  3.19           1      4.699                    
ATOM   2909  O   ALA A 346      10.331  -1.715  -2.966  1.00  3.73           4      4.978                    
ATOM   2910  CB  ALA A 346      13.466  -2.308  -2.308  1.00  3.74           2      5.139                    
ATOM   2911  N   GLN A 347      11.361  -2.900  -4.582  1.00  3.09           6      5.065                    
ATOM   2912  CA  GLN A 347      10.577  -2.324  -5.668  1.00  3.36           2      4.964                    
ATOM   2915  CB  GLN A 347      11.204  -2.726  -7.000  1.00  3.67           2      5.236                    
ATOM   2916  CG  GLN A 347      12.552  -2.028  -7.171  1.00  3.98           2      4.852                    
ATOM   2917  CD  GLN A 347      13.534  -2.780  -8.052  1.00  4.31           1      4.945                    
ATOM   2918  OE1 GLN A 347      13.236  -3.834  -8.617  1.00  5.06           4      4.892                    
ATOM   2919  NE2 GLN A 347      14.715  -2.185  -8.176  1.00  4.76           6      4.118                    
ATOM   2944  CB  ARG A 350       9.877   1.467  -4.035  1.00  3.65           2      4.611                    
ATOM   2945  CG  ARG A 350      10.277   2.853  -4.493  1.00  3.76           2      4.652                    
ATOM   2946  CD  ARG A 350      11.790   2.988  -4.660  1.00  3.95           2      4.432                    
ATOM   2947  NE  ARG A 350      12.360   2.215  -5.780  1.00  3.76           6      4.937                    
ATOM   2948  CZ  ARG A 350      12.358   2.633  -7.048  1.00  3.82           1      4.022                    
ATOM   2949  NH1 ARG A 350      11.704   3.722  -7.414  1.00  4.32           6      5.286                    
ATOM   2950  NH2 ARG A 350      12.991   1.890  -7.957  1.00  4.37           6      5.113                    
