# Supplementary material for: A mathematical representation of protein binding sites using structural dispersion of atoms from principal axes for classification of binding ligands
Source: PLoS One. 2021 Apr 8;16(4):e0244905. doi: 10.1371/journal.pone.0244905 (PMC8031081; doi:10.1371/journal.pone.0244905)
Supplement: S3 Data — (ZIP) [file pone.0244905.s008.zip › KahramanSet(100)/1GYP.lig.PO4.pdb]

ATOM   1229  CA  SER A 165      70.984  72.088  84.723  1.00 16.47           2      4.798                    
ATOM   1230  C   SER A 165      70.245  72.704  85.880  1.00 19.45           1      4.963                    
ATOM   1232  CB  SER A 165      71.367  70.689  85.127  1.00 17.91           2      3.986                    
ATOM   1233  OG  SER A 165      72.207  70.730  86.269  1.00 18.57           5      4.062                    
ATOM   1234  N   CYS A 166      69.050  72.179  86.169  1.00 22.65           6      5.127                    
ATOM   1235  CA  CYS A 166      68.330  72.633  87.344  1.00 21.65           2      4.980                    
ATOM   1236  C   CYS A 166      69.116  72.325  88.631  1.00 22.79           1      5.159                    
ATOM   1238  CB  CYS A 166      66.903  71.996  87.331  1.00 23.78           2      4.814                    
ATOM   1239  SG  CYS A 166      66.576  70.228  87.068  1.00 19.52           2      4.740                    
ATOM   1240  N   THR A 167      69.780  71.176  88.838  1.00 22.60           6      4.517                    
ATOM   1241  CA  THR A 167      70.544  70.887  90.053  1.00 16.64           2      4.976                    
ATOM   1242  C   THR A 167      71.790  71.751  90.160  1.00 19.50           1      4.576                    
ATOM   1244  CB  THR A 167      70.952  69.411  90.072  1.00 13.98           2      4.082                    
ATOM   1245  OG1 THR A 167      69.734  68.731  89.803  1.00 16.15           5      3.479                    
ATOM   1246  CG2 THR A 167      71.597  68.919  91.364  1.00  6.19           2      5.145                    
ATOM   1247  N   THR A 168      72.413  72.231  89.061  1.00 20.87           6      4.512                    
ATOM   1252  OG1 THR A 168      74.630  71.978  87.367  1.00 27.75           5      5.054                    
ATOM   1433  CG2 THR A 192      69.908  65.307  92.086  1.00  3.03           2      4.295                    
ATOM   1447  CG  HIS A 194      65.707  65.589  90.113  1.00 15.75           3      4.668                    
ATOM   1448  ND1 HIS A 194      64.753  65.646  89.200  1.00 14.59           7      5.215                    
ATOM   1449  CD2 HIS A 194      66.583  66.616  89.818  1.00 20.13           3      4.821                    
ATOM   1450  CE1 HIS A 194      64.996  66.644  88.379  1.00 17.99           3      4.784                    
ATOM   1451  NE2 HIS A 194      66.106  67.232  88.754  1.00 18.82           7      4.592                    
ATOM   1471  CA  THR A 197      60.955  63.979  84.264  1.00  8.49           2      4.799                    
ATOM   1472  C   THR A 197      60.366  63.338  83.041  1.00  8.42           1      5.012                    
ATOM   1474  CB  THR A 197      62.305  64.541  83.920  1.00  4.32           2      4.023                    
ATOM   1475  OG1 THR A 197      63.177  63.436  83.966  1.00  2.01           5      3.843                    
ATOM   1476  CG2 THR A 197      62.734  65.647  84.831  1.00  4.91           2      4.003                    
ATOM   1477  N   ALA A 198      60.225  64.274  82.106  1.00 10.87           6      4.535                    
ATOM   1478  CA  ALA A 198      59.752  63.956  80.789  1.00  8.09           2      5.112                    
ATOM   1479  C   ALA A 198      60.542  62.824  80.143  1.00  8.32           1      5.125                    
ATOM   1481  CB  ALA A 198      59.849  65.226  80.000  1.00  7.88           2      4.887                    
ATOM   1482  N   THR A 199      61.857  62.649  80.454  1.00  9.33           6      5.258                    
ATOM   1483  CA  THR A 199      62.714  61.568  79.933  1.00 12.86           2      4.878                    
ATOM   1486  CB  THR A 199      64.243  61.926  79.975  1.00 10.63           2      4.632                    
ATOM   1487  OG1 THR A 199      64.647  62.236  81.305  1.00 15.38           5      3.732                    
ATOM   1488  CG2 THR A 199      64.531  63.077  79.053  1.00 16.12           2      4.286                    
ATOM   1676  C   THR A 225      72.556  61.903  87.246  1.00 50.55           1      4.890                    
ATOM   1677  O   THR A 225      71.438  62.091  86.759  1.00 54.04           4      5.268                    
ATOM   1681  N   THR A 226      73.380  62.810  87.767  1.00 54.49           6      5.116                    
ATOM   1682  CA  THR A 226      73.067  64.220  87.710  1.00 55.32           2      4.254                    
ATOM   1683  C   THR A 226      73.955  65.055  86.800  1.00 57.14           1      4.318                    
ATOM   1684  O   THR A 226      75.120  64.758  86.520  1.00 57.34           4      4.504                    
ATOM   1685  CB  THR A 226      73.115  64.744  89.126  1.00 55.13           2      4.511                    
ATOM   1686  OG1 THR A 226      72.493  66.019  88.980  1.00 53.89           5      3.430                    
ATOM   1688  N   GLY A 227      73.350  66.187  86.459  1.00 58.89           6      3.306                    
ATOM   1689  CA  GLY A 227      73.925  67.170  85.557  1.00 61.58           2      3.882                    
ATOM   1690  C   GLY A 227      74.850  68.125  86.285  1.00 62.37           1      4.739                    
ATOM   1691  O   GLY A 227      75.781  68.663  85.673  1.00 65.64           4      4.892                    
ATOM   1692  N   ALA A 228      74.638  68.327  87.590  1.00 57.19           6      4.642                    
ATOM   1693  CA  ALA A 228      75.514  69.172  88.370  1.00 54.42           2      4.601                    
ATOM   1696  CB  ALA A 228      74.870  69.555  89.647  1.00 52.35           2      4.624                    
ATOM   1823  CB  SER A 247      70.187  62.050  90.268  1.00 11.12           2      4.966                    
ATOM   1824  OG  SER A 247      68.834  62.419  90.153  1.00 21.17           5      4.660                    
ATOM   1843  NE  ARG A 249      66.285  62.477  87.760  1.00 11.22           6      5.251                    
ATOM   1844  CZ  ARG A 249      65.970  63.104  86.620  1.00 16.30           1      5.198                    
ATOM   1845  NH1 ARG A 249      64.819  62.913  85.981  1.00  8.61           6      4.754                    
ATOM   1846  NH2 ARG A 249      66.699  64.121  86.209  1.00 14.76           6      4.713                    
ATOM   2515  OH  TYR A 333      68.110  68.844  92.087  1.00  6.03           5      5.080                    
