# Supplementary material for: A mathematical representation of protein binding sites using structural dispersion of atoms from principal axes for classification of binding ligands
Source: PLoS One. 2021 Apr 8;16(4):e0244905. doi: 10.1371/journal.pone.0244905 (PMC8031081; doi:10.1371/journal.pone.0244905)
Supplement: S3 Data — (ZIP) [file pone.0244905.s008.zip › KahramanSet(100)/1H69.lig.FAD.pdb]

ATOM     78  CG  HIS A  11      14.434  -5.424  -7.619  1.00 15.64           3      5.201                    
ATOM     79  ND1 HIS A  11      15.645  -5.354  -8.267  1.00 16.66           7      4.653                    
ATOM     80  CD2 HIS A  11      14.628  -6.222  -6.543  1.00 16.17           3      5.208                    
ATOM     81  CE1 HIS A  11      16.539  -6.073  -7.608  1.00 17.46           3      4.735                    
ATOM     82  NE2 HIS A  11      15.947  -6.610  -6.558  1.00 16.06           7      4.902                    
ATOM    111  C   THR A  15      16.861 -11.057 -11.776  1.00 23.28           1      5.279                    
ATOM    112  O   THR A  15      17.148 -12.199 -11.396  1.00 22.62           4      4.831                    
ATOM    116  N   SER A  16      16.258 -10.155 -11.002  1.00 22.80           6      4.991                    
ATOM    117  CA  SER A  16      15.889 -10.422  -9.615  1.00 20.88           2      4.663                    
ATOM    118  C   SER A  16      14.625 -11.272  -9.478  1.00 20.49           1      5.104                    
ATOM    119  O   SER A  16      13.868 -11.436 -10.438  1.00 20.06           4      5.193                    
ATOM    120  CB  SER A  16      15.675  -9.097  -8.889  1.00 18.62           2      4.700                    
ATOM    121  OG  SER A  16      14.537  -8.443  -9.413  1.00 16.75           5      4.857                    
ATOM    122  N   PHE A  17      14.412 -11.817  -8.280  1.00 20.25           6      4.417                    
ATOM    123  CA  PHE A  17      13.226 -12.613  -8.011  1.00 20.21           2      4.917                    
ATOM    124  C   PHE A  17      12.015 -11.671  -8.031  1.00 20.72           1      5.165                    
ATOM    125  O   PHE A  17      10.900 -12.070  -8.369  1.00 20.81           4      4.758                    
ATOM    126  CB  PHE A  17      13.317 -13.273  -6.637  1.00 19.82           2      4.991                    
ATOM    127  CG  PHE A  17      12.265 -14.313  -6.401  1.00 21.85           3      4.186                    
ATOM    128  CD1 PHE A  17      12.297 -15.525  -7.107  1.00 21.78           3      4.608                    
ATOM    129  CD2 PHE A  17      11.199 -14.065  -5.531  1.00 20.03           3      5.239                    
ATOM    130  CE1 PHE A  17      11.290 -16.464  -6.958  1.00 20.19           3      4.768                    
ATOM    133  N   ASN A  18      12.243 -10.416  -7.660  1.00 20.07           6      5.202                    
ATOM    134  CA  ASN A  18      11.173  -9.434  -7.645  1.00 19.58           2      5.239                    
ATOM    135  C   ASN A  18      10.628  -9.248  -9.050  1.00 20.15           1      5.149                    
ATOM    137  CB  ASN A  18      11.681  -8.112  -7.069  1.00 18.06           2      4.812                    
ATOM    138  CG  ASN A  18      11.287  -7.932  -5.628  1.00 18.55           1      5.192                    
ATOM    139  OD1 ASN A  18      10.160  -7.526  -5.330  1.00 18.76           4      5.105                    
ATOM    140  ND2 ASN A  18      12.197  -8.261  -4.717  1.00 16.23           6      4.917                    
ATOM    154  CA  ALA A  20      10.182 -12.685 -11.652  1.00 22.52           2      5.182                    
ATOM    157  CB  ALA A  20      11.011 -13.827 -11.100  1.00 22.85           2      4.954                    
ATOM    795  N   PRO A 102      11.335  -5.434  -2.642  1.00 16.32           6      5.042                    
ATOM    796  CA  PRO A 102      12.080  -6.118  -1.581  1.00 15.21           2      5.058                    
ATOM    797  C   PRO A 102      11.977  -5.186  -0.376  1.00 16.31           1      5.121                    
ATOM    798  O   PRO A 102      11.890  -3.970  -0.539  1.00 15.73           4      5.055                    
ATOM    799  CB  PRO A 102      13.495  -6.185  -2.143  1.00 14.50           2      4.205                    
ATOM    800  CG  PRO A 102      13.601  -4.926  -2.963  1.00 14.87           2      5.192                    
ATOM    801  CD  PRO A 102      12.248  -4.852  -3.652  1.00 16.51           2      5.285                    
ATOM    802  N   LEU A 103      11.947  -5.741   0.828  1.00 18.14           6      4.849                    
ATOM    803  CA  LEU A 103      11.878  -4.918   2.033  1.00 17.61           2      5.190                    
ATOM    804  C   LEU A 103      13.243  -4.258   2.205  1.00 17.87           1      4.710                    
ATOM    805  O   LEU A 103      14.268  -4.944   2.188  1.00 18.22           4      3.683                    
ATOM    806  CB  LEU A 103      11.580  -5.799   3.248  1.00 18.33           2      4.894                    
ATOM    807  CG  LEU A 103      11.327  -5.123   4.597  1.00 18.38           2      4.794                    
ATOM    809  CD2 LEU A 103      11.297  -6.181   5.695  1.00 18.58           2      5.183                    
ATOM    810  N   GLN A 104      13.277  -2.937   2.347  1.00 16.79           6      4.692                    
ATOM    811  CA  GLN A 104      14.558  -2.253   2.527  1.00 16.27           2      4.442                    
ATOM    812  C   GLN A 104      14.481  -1.349   3.750  1.00 17.01           1      4.408                    
ATOM    813  O   GLN A 104      13.613  -0.470   3.854  1.00 18.01           4      4.854                    
ATOM    814  CB  GLN A 104      14.926  -1.473   1.256  1.00 15.86           2      5.039                    
ATOM    815  CG  GLN A 104      15.110  -2.400   0.059  1.00 14.89           2      4.652                    
ATOM    816  CD  GLN A 104      15.543  -1.700  -1.218  1.00 16.68           1      5.053                    
ATOM    817  OE1 GLN A 104      15.781  -2.359  -2.230  1.00 18.23           4      5.281                    
ATOM    818  NE2 GLN A 104      15.647  -0.371  -1.184  1.00 15.88           6      4.909                    
ATOM    819  N   TRP A 105      15.392  -1.588   4.681  1.00 15.93           6      4.973                    
ATOM    820  CA  TRP A 105      15.422  -0.867   5.934  1.00 16.35           2      4.230                    
ATOM    821  C   TRP A 105      14.019  -0.825   6.504  1.00 17.64           1      4.630                    
ATOM    822  O   TRP A 105      13.488   0.223   6.849  1.00 17.44           4      4.784                    
ATOM    823  CB  TRP A 105      16.010   0.526   5.759  1.00 15.85           2      4.740                    
ATOM    824  CG  TRP A 105      17.478   0.455   5.584  1.00 16.62           3      5.090                    
ATOM    825  CD1 TRP A 105      18.182   0.703   4.445  1.00 17.49           3      4.690                    
ATOM    826  CD2 TRP A 105      18.433   0.031   6.563  1.00 17.41           3      5.121                    
ATOM    827  NE1 TRP A 105      19.520   0.457   4.652  1.00 18.13           6      5.015                    
ATOM    828  CE2 TRP A 105      19.699   0.045   5.946  1.00 18.25           3      5.086                    
ATOM    829  CE3 TRP A 105      18.340  -0.363   7.905  1.00 18.46           3      4.960                    
ATOM    833  N   PHE A 106      13.428  -2.012   6.573  1.00 18.84           6      4.692                    
ATOM    834  CA  PHE A 106      12.102  -2.230   7.120  1.00 19.62           2      5.233                    
ATOM    835  C   PHE A 106      11.003  -1.356   6.572  1.00 18.85           1      5.235                    
ATOM    837  CB  PHE A 106      12.135  -2.098   8.647  1.00 22.47           2      4.450                    
ATOM    838  CG  PHE A 106      13.160  -2.978   9.305  1.00 23.74           3      5.043                    
ATOM    839  CD1 PHE A 106      14.499  -2.616   9.309  1.00 25.15           3      4.937                    
ATOM    840  CD2 PHE A 106      12.786  -4.179   9.898  1.00 25.65           3      4.957                    
ATOM    841  CE1 PHE A 106      15.455  -3.435   9.894  1.00 26.27           3      4.753                    
ATOM    842  CE2 PHE A 106      13.735  -5.014  10.489  1.00 26.45           3      4.774                    
ATOM    843  CZ  PHE A 106      15.074  -4.641  10.488  1.00 26.72           3      4.669                    
ATOM   1165  N   THR A 147       9.660  -9.304  -0.549  1.00 19.44           6      4.860                    
ATOM   1166  CA  THR A 147      10.737 -10.280  -0.472  1.00 19.29           2      3.996                    
ATOM   1167  C   THR A 147      11.638  -9.751   0.635  1.00 19.81           1      4.191                    
ATOM   1168  O   THR A 147      11.804  -8.539   0.799  1.00 18.95           4      4.792                    
ATOM   1169  CB  THR A 147      11.524 -10.404  -1.791  1.00 18.62           2      4.582                    
ATOM   1170  OG1 THR A 147      11.941  -9.108  -2.231  1.00 19.30           5      4.877                    
ATOM   1171  CG2 THR A 147      10.667 -11.065  -2.856  1.00 18.04           2      4.710                    
ATOM   1172  N   THR A 148      12.215 -10.666   1.398  1.00 20.96           6      4.329                    
ATOM   1173  CA  THR A 148      13.042 -10.301   2.530  1.00 21.91           2      4.499                    
ATOM   1174  C   THR A 148      14.406 -10.966   2.578  1.00 22.62           1      4.227                    
ATOM   1175  O   THR A 148      14.595 -12.074   2.070  1.00 23.96           4      5.161                    
ATOM   1176  CB  THR A 148      12.322 -10.663   3.804  1.00 23.22           2      4.975                    
ATOM   1177  OG1 THR A 148      11.120  -9.895   3.906  1.00 25.86           5      5.133                    
ATOM   1178  CG2 THR A 148      13.164 -10.396   4.968  1.00 24.71           2      4.233                    
ATOM   1179  N   GLY A 149      15.355 -10.278   3.196  1.00 21.76           6      3.095                    
ATOM   1180  CA  GLY A 149      16.677 -10.838   3.331  1.00 22.76           2      3.552                    
ATOM   1181  C   GLY A 149      16.648 -11.767   4.526  1.00 23.62           1      4.375                    
ATOM   1182  O   GLY A 149      17.138 -12.890   4.471  1.00 23.75           4      5.062                    
ATOM   1183  N   GLY A 150      16.036 -11.305   5.607  1.00 23.79           6      4.117                    
ATOM   1184  CA  GLY A 150      15.972 -12.104   6.813  1.00 24.38           2      4.864                    
ATOM   1185  C   GLY A 150      14.916 -13.186   6.823  1.00 24.60           1      4.789                    
ATOM   1186  O   GLY A 150      13.935 -13.134   6.087  1.00 24.74           4      4.746                    
ATOM   1218  CD2 TYR A 155      11.699 -10.831   9.153  1.00 25.59           3      5.233                    
ATOM   1219  CE1 TYR A 155      11.775  -8.076   9.491  1.00 25.14           3      4.908                    
ATOM   1220  CE2 TYR A 155      12.629 -10.077   8.442  1.00 25.14           3      4.900                    
ATOM   1221  CZ  TYR A 155      12.661  -8.707   8.611  1.00 25.59           3      4.440                    
ATOM   1222  OH  TYR A 155      13.569  -7.983   7.883  1.00 27.00           5      4.507                    
ATOM   1267  NE2 HIS A 161      16.530  -8.883  10.775  1.00 26.42           7      5.242                    
ATOM   1509  C   ILE A 192      16.069 -15.574  -1.155  1.00 29.57           1      5.103                    
ATOM   1510  O   ILE A 192      16.257 -16.381  -2.065  1.00 29.48           4      4.871                    
ATOM   1511  CB  ILE A 192      14.008 -14.208  -1.583  1.00 28.27           2      5.175                    
ATOM   1512  CG1 ILE A 192      13.975 -14.702  -3.031  1.00 28.01           2      4.443                    
ATOM   1513  CG2 ILE A 192      14.753 -12.910  -1.467  1.00 28.62           2      5.153                    
ATOM   1514  CD1 ILE A 192      13.166 -15.957  -3.222  1.00 27.38           2      4.911                    
ATOM   1515  N   GLY A 193      17.056 -14.933  -0.542  1.00 30.71           6      5.200                    
ATOM   1516  CA  GLY A 193      18.430 -15.177  -0.934  1.00 33.68           2      5.015                    
ATOM   1518  O   GLY A 193      19.991 -16.998  -0.865  1.00 36.33           4      5.263                    
ATOM   1546  O   ALA A 197      13.697 -23.274  -7.451  1.00 35.42           4      5.009                    
ATOM   1562  CA  ARG A 200      11.755 -20.509  -5.494  1.00 33.09           2      4.962                    
ATOM   1563  C   ARG A 200      10.710 -20.684  -6.580  1.00 32.29           1      4.684                    
ATOM   1564  O   ARG A 200       9.834 -19.834  -6.751  1.00 30.90           4      4.926                    
ATOM   1565  CB  ARG A 200      13.023 -19.920  -6.109  1.00 33.91           2      5.040                    
ATOM   1566  CG  ARG A 200      14.105 -19.593  -5.101  1.00 33.98           2      4.496                    
ATOM   1567  CD  ARG A 200      15.130 -18.666  -5.716  1.00 35.39           2      5.189                    
ATOM   1568  NE  ARG A 200      16.484 -19.101  -5.412  1.00 37.91           6      4.036                    
ATOM   1569  CZ  ARG A 200      17.308 -19.649  -6.298  1.00 38.18           1      4.531                    
ATOM   1570  NH1 ARG A 200      16.921 -19.826  -7.555  1.00 39.00           6      4.919                    
ATOM   1571  NH2 ARG A 200      18.521 -20.025  -5.924  1.00 39.53           6      5.140                    
ATOM   1572  N   ILE A 201      10.814 -21.796  -7.306  1.00 32.09           6      4.744                    
ATOM   1573  CA  ILE A 201       9.882 -22.136  -8.382  1.00 32.03           2      5.140                    
ATOM   1577  CG1 ILE A 201      11.658 -23.446  -9.635  1.00 34.98           2      4.978                    
ATOM   1579  CD1 ILE A 201      11.714 -23.063 -11.098  1.00 37.66           2      4.898                    
ATOM   1602  CG  LEU A 204       8.412 -17.521  -9.209  1.00 24.45           2      5.173                    
ATOM   1603  CD1 LEU A 204       9.378 -17.846 -10.338  1.00 23.46           2      5.071                    
ATOM   4737  CG2 ILE C  50      20.248   2.177  -2.465  1.00 16.50           2      4.683                    
ATOM   4738  CD1 ILE C  50      18.758  -0.427  -3.465  1.00 17.22           2      5.122                    
ATOM   4843  CG  ASN C  64      22.451 -12.306  -9.927  1.00 42.96           1      5.121                    
ATOM   4844  OD1 ASN C  64      21.212 -12.259  -9.987  1.00 45.44           4      4.266                    
ATOM   4845  ND2 ASN C  64      23.108 -12.436  -8.773  1.00 44.54           6      5.114                    
ATOM   4861  CB  GLN C  66      23.192  -9.290  -5.505  1.00 28.81           2      5.077                    
ATOM   4862  CG  GLN C  66      22.490 -10.302  -6.398  1.00 33.16           2      4.850                    
ATOM   4863  CD  GLN C  66      22.410 -11.682  -5.804  1.00 37.34           1      4.533                    
ATOM   4864  OE1 GLN C  66      23.417 -12.253  -5.382  1.00 40.78           4      4.795                    
ATOM   4865  NE2 GLN C  66      21.207 -12.242  -5.780  1.00 39.84           6      3.395                    
ATOM   4867  CA  TYR C  67      23.291  -4.578  -4.217  1.00 21.99           2      4.996                    
ATOM   4868  C   TYR C  67      23.995  -4.825  -2.896  1.00 22.49           1      4.902                    
ATOM   4870  CB  TYR C  67      22.097  -3.629  -4.007  1.00 20.16           2      3.898                    
ATOM   4871  CG  TYR C  67      22.521  -2.221  -3.632  1.00 20.52           3      4.037                    
ATOM   4872  CD1 TYR C  67      22.934  -1.315  -4.609  1.00 18.58           3      5.282                    
ATOM   4873  CD2 TYR C  67      22.600  -1.825  -2.281  1.00 20.04           3      5.232                    
ATOM   4875  CE2 TYR C  67      23.088  -0.574  -1.918  1.00 19.34           3      4.723                    
ATOM   4878  N   PRO C  68      23.408  -5.642  -2.008  1.00 23.38           6      4.443                    
ATOM   4879  CA  PRO C  68      24.056  -5.894  -0.715  1.00 23.95           2      4.987                    
ATOM   4882  CB  PRO C  68      23.168  -6.974  -0.089  1.00 23.26           2      5.036                    
ATOM   4883  CG  PRO C  68      21.829  -6.728  -0.712  1.00 22.49           2      4.445                    
ATOM   4884  CD  PRO C  68      22.203  -6.478  -2.152  1.00 22.77           2      5.075                    
ATOM   5269  N   GLU C 117      19.512   4.061   2.636  1.00 14.18           6      5.288                    
ATOM   5270  CA  GLU C 117      19.773   2.956   1.731  1.00 15.42           2      4.001                    
ATOM   5271  C   GLU C 117      21.137   3.037   1.047  1.00 16.15           1      4.368                    
ATOM   5272  O   GLU C 117      21.814   2.018   0.892  1.00 16.49           4      5.274                    
ATOM   5273  CB  GLU C 117      18.641   2.865   0.696  1.00 14.74           2      5.205                    
ATOM   5274  CG  GLU C 117      17.266   2.782   1.355  1.00 15.99           2      4.270                    
ATOM   5275  CD  GLU C 117      16.134   2.562   0.379  1.00 16.86           1      4.761                    
ATOM   5277  OE2 GLU C 117      15.227   1.785   0.714  1.00 18.27           4      4.919                    
