# Supplementary material for: A mathematical representation of protein binding sites using structural dispersion of atoms from principal axes for classification of binding ligands
Source: PLoS One. 2021 Apr 8;16(4):e0244905. doi: 10.1371/journal.pone.0244905 (PMC8031081; doi:10.1371/journal.pone.0244905)
Supplement: S3 Data — (ZIP) [file pone.0244905.s008.zip › KahramanSet(100)/1H6L.lig.PO4.pdb]

ATOM    177  CG  ASP A  52       6.167  17.813  16.091  1.00 20.92           1      4.325                    
ATOM    178  OD1 ASP A  52       6.696  17.228  17.067  1.00 19.50           4      4.575                    
ATOM    179  OD2 ASP A  52       5.441  17.235  15.257  1.00 19.02           4      4.415                    
ATOM    195  CG  ASP A  55       8.984  11.893  13.074  1.00 11.67           1      5.047                    
ATOM    196  OD1 ASP A  55       8.065  12.358  13.785  1.00 12.24           4      4.462                    
ATOM    197  OD2 ASP A  55       8.822  10.919  12.302  1.00  9.48           4      5.112                    
ATOM    361  CB  LYS A  76       9.798  16.095  10.071  1.00 15.31           2      5.167                    
ATOM    362  CG  LYS A  76       9.261  17.167  11.012  1.00 17.22           2      5.053                    
ATOM    363  CD  LYS A  76       7.772  17.011  11.312  1.00 17.10           2      4.959                    
ATOM    364  CE  LYS A  76       7.497  15.923  12.338  1.00 18.54           2      4.930                    
ATOM    365  NZ  LYS A  76       6.053  15.918  12.711  1.00 15.79           6      3.775                    
ATOM    540  CG  ASN A  99       8.261  11.868   8.253  1.00 13.08           1      5.115                    
ATOM    541  OD1 ASN A  99       8.150  12.828   9.013  1.00 13.97           4      4.217                    
ATOM    720  NE  ARG A 122       7.068  14.918   5.951  1.00 16.44           6      4.967                    
ATOM    721  CZ  ARG A 122       6.138  14.970   6.899  1.00 16.85           1      4.343                    
ATOM    722  NH1 ARG A 122       4.851  15.021   6.579  1.00 16.95           6      3.929                    
ATOM    723  NH2 ARG A 122       6.500  14.954   8.176  1.00 15.45           6      3.779                    
ATOM    983  OE1 GLU A 157       3.261  15.989   4.288  1.00 23.92           4      4.436                    
ATOM    999  CD2 TYR A 159       4.420  11.402   7.390  1.00 13.90           3      4.897                    
ATOM   1000  CE1 TYR A 159       2.224  10.199   8.667  1.00 15.19           3      5.283                    
ATOM   1001  CE2 TYR A 159       3.943  11.931   8.614  1.00 13.65           3      4.679                    
ATOM   1002  CZ  TYR A 159       2.840  11.314   9.235  1.00 16.72           3      4.274                    
ATOM   1003  OH  TYR A 159       2.337  11.793  10.405  1.00 14.71           5      4.278                    
ATOM   1160  CD  LYS A 179       1.056  12.971   5.960  1.00 21.87           2      4.075                    
ATOM   1161  CE  LYS A 179       0.299  14.106   6.636  1.00 21.77           2      4.803                    
ATOM   1162  NZ  LYS A 179       0.403  14.011   8.114  1.00 23.46           6      3.791                    
ATOM   1405  OE1 GLN A 209      -1.185  11.196  10.201  1.00 27.01           4      4.716                    
ATOM   1420  CD  GLU A 211       5.331   8.855  10.531  1.00 14.58           1      4.472                    
ATOM   1421  OE1 GLU A 211       4.456   9.357  11.244  1.00 12.65           4      4.970                    
ATOM   1422  OE2 GLU A 211       6.469   9.356  10.411  1.00 14.55           4      4.705                    
ATOM   1542  OE2 GLU A 227       0.556   8.599  11.490  1.00 23.24           4      5.188                    
ATOM   1776  OD2 ASP A 258      -1.681  11.145  15.806  1.00 14.93           4      5.250                    
ATOM   1790  CG  GLU A 260       3.042   8.196  16.615  1.00 12.48           2      5.199                    
ATOM   1791  CD  GLU A 260       2.783   8.775  15.246  1.00 16.96           1      4.768                    
ATOM   1792  OE1 GLU A 260       1.819   9.550  15.127  1.00 15.27           4      4.335                    
ATOM   1793  OE2 GLU A 260       3.535   8.495  14.277  1.00 14.16           4      4.830                    
ATOM   1930  CG  GLN A 279       2.182  10.529  20.117  1.00 13.39           2      5.216                    
ATOM   1931  CD  GLN A 279       2.224  11.196  18.783  1.00 15.72           1      3.759                    
ATOM   1932  OE1 GLN A 279       1.256  11.139  18.037  1.00 14.55           4      5.092                    
ATOM   1933  NE2 GLN A 279       3.343  11.838  18.465  1.00 15.49           6      4.575                    
ATOM   2200  CB  ASP A 314       7.121  10.375  16.503  1.00 10.93           2      5.073                    
ATOM   2201  CG  ASP A 314       5.992  11.322  16.442  1.00 12.50           1      3.791                    
ATOM   2202  OD1 ASP A 314       6.085  12.362  17.103  1.00 13.17           4      3.898                    
ATOM   2203  OD2 ASP A 314       4.978  10.996  15.802  1.00 12.99           4      3.113                    
