# Supplementary material for: A mathematical representation of protein binding sites using structural dispersion of atoms from principal axes for classification of binding ligands
Source: PLoS One. 2021 Apr 8;16(4):e0244905. doi: 10.1371/journal.pone.0244905 (PMC8031081; doi:10.1371/journal.pone.0244905)
Supplement: S3 Data — (ZIP) [file pone.0244905.s008.zip › KahramanSet(100)/1HEX.lig.NAD.pdb]

ATOM     73  CG1 ILE A  11      29.872   8.340  61.138  1.00 34.59           2      5.030                    
ATOM     75  CD1 ILE A  11      30.840   9.207  60.302  1.00 29.83           2      5.123                    
ATOM    101  CG1 VAL A  15      27.647  10.545  57.574  1.00 24.52           2      4.628                    
ATOM    516  C   VAL A  72      30.598  -0.571  62.533  1.00 47.57           1      5.066                    
ATOM    517  O   VAL A  72      31.697  -0.174  62.122  1.00 48.91           4      4.978                    
ATOM    521  N   GLY A  73      30.370  -0.992  63.775  1.00 48.53           6      5.163                    
ATOM    522  CA  GLY A  73      31.440  -1.048  64.724  1.00 51.48           2      4.289                    
ATOM    523  C   GLY A  73      31.253  -0.098  65.856  1.00 56.24           1      4.215                    
ATOM    524  O   GLY A  73      30.463   0.844  65.811  1.00 56.03           4      4.651                    
ATOM    525  N   GLY A  74      31.992  -0.395  66.903  1.00 61.03           6      4.287                    
ATOM    526  CA  GLY A  74      31.869   0.456  68.046  1.00 68.02           2      4.861                    
ATOM    527  C   GLY A  74      32.296  -0.253  69.311  1.00 72.70           1      5.079                    
ATOM    528  O   GLY A  74      32.198  -1.488  69.431  1.00 76.21           4      4.767                    
ATOM    529  N   PRO A  75      32.751   0.598  70.260  1.00 73.85           6      4.117                    
ATOM    530  CA  PRO A  75      33.207   0.234  71.612  1.00 74.39           2      5.221                    
ATOM    534  CG  PRO A  75      33.836   2.448  71.144  1.00 73.27           2      4.532                    
ATOM    535  CD  PRO A  75      32.815   2.064  70.104  1.00 73.97           2      3.880                    
ATOM    563  CB  ASP A  78      35.231  -3.282  70.979  1.00 95.08           2      4.929                    
ATOM    564  CG  ASP A  78      35.172  -2.418  69.717  1.00104.12           1      4.917                    
ATOM    565  OD1 ASP A  78      34.737  -2.906  68.643  1.00103.62           4      5.095                    
ATOM    566  OD2 ASP A  78      35.558  -1.236  69.822  1.00109.74           4      4.811                    
ATOM    621  NE  ARG A  85      35.466  -8.225  67.768  1.00112.78           6      5.009                    
ATOM    632  N   GLU A  87      31.242  -6.244  62.881  1.00 79.37           6      5.205                    
ATOM    633  CA  GLU A  87      32.373  -6.142  62.025  1.00 79.48           2      5.224                    
ATOM    634  C   GLU A  87      32.512  -7.449  61.264  1.00 78.15           1      4.767                    
ATOM    635  O   GLU A  87      32.866  -7.413  60.087  1.00 80.50           4      5.157                    
ATOM    636  CB  GLU A  87      33.446  -5.804  63.030  1.00 84.01           2      5.090                    
ATOM    637  CG  GLU A  87      33.039  -4.616  63.971  1.00 97.58           2      5.227                    
ATOM    638  CD  GLU A  87      33.664  -4.379  65.368  1.00103.49           1      5.159                    
ATOM    639  OE1 GLU A  87      34.612  -5.061  65.763  1.00108.88           4      4.791                    
ATOM    640  OE2 GLU A  87      33.185  -3.494  66.089  1.00 98.63           4      4.807                    
ATOM    641  N   THR A  88      32.215  -8.619  61.851  1.00 75.62           6      5.299                    
ATOM   1951  CB  LEU A 254      38.705   9.673  56.198  1.00 29.21           2      4.771                    
ATOM   1952  CG  LEU A 254      38.296   8.239  56.448  1.00 38.96           2      4.657                    
ATOM   1953  CD1 LEU A 254      39.207   7.335  55.658  1.00 38.59           2      5.233                    
ATOM   1954  CD2 LEU A 254      38.396   7.917  57.929  1.00 34.37           2      4.557                    
ATOM   1955  N   GLY A 255      36.322  11.539  54.836  1.00 26.73           6      5.111                    
ATOM   1956  CA  GLY A 255      34.892  11.679  54.591  1.00 23.49           2      5.012                    
ATOM   1957  C   GLY A 255      34.578  11.872  53.115  1.00 26.88           1      5.232                    
ATOM   1958  O   GLY A 255      33.409  11.989  52.758  1.00 30.50           4      5.189                    
ATOM   2082  CA  HIS A 273      35.102   5.483  56.740  1.00 32.48           2      5.140                    
ATOM   2083  C   HIS A 273      34.276   4.552  57.609  1.00 33.94           1      4.852                    
ATOM   2084  O   HIS A 273      33.333   3.906  57.144  1.00 36.58           4      5.152                    
ATOM   2085  CB  HIS A 273      34.641   6.921  57.047  1.00 31.08           2      5.150                    
ATOM   2086  CG  HIS A 273      33.133   7.216  56.971  1.00 30.04           3      4.171                    
ATOM   2087  ND1 HIS A 273      32.140   6.684  57.689  1.00 25.27           7      4.653                    
ATOM   2088  CD2 HIS A 273      32.563   8.127  56.098  1.00 26.40           3      4.814                    
ATOM   2089  CE1 HIS A 273      31.016   7.230  57.291  1.00 32.42           3      4.379                    
ATOM   2090  NE2 HIS A 273      31.278   8.094  56.336  1.00 23.30           7      4.317                    
ATOM   2091  N   GLY A 274      34.582   4.555  58.903  1.00 33.24           6      3.669                    
ATOM   2092  CA  GLY A 274      33.863   3.726  59.849  1.00 30.48           2      3.949                    
ATOM   2093  C   GLY A 274      32.783   4.500  60.589  1.00 33.81           1      4.292                    
ATOM   2094  O   GLY A 274      32.285   5.533  60.124  1.00 29.54           4      4.716                    
ATOM   2095  N   SER A 275      32.467   4.002  61.798  1.00 37.75           6      4.644                    
ATOM   2096  CA  SER A 275      31.338   4.529  62.556  1.00 39.60           2      4.187                    
ATOM   2097  C   SER A 275      31.638   5.783  63.352  1.00 39.63           1      3.957                    
ATOM   2098  O   SER A 275      30.703   6.379  63.887  1.00 39.04           4      5.080                    
ATOM   2099  CB  SER A 275      30.799   3.454  63.497  1.00 33.57           2      5.236                    
ATOM   2100  OG  SER A 275      31.815   3.045  64.394  1.00 47.74           5      4.950                    
ATOM   2101  N   ALA A 276      32.931   6.155  63.431  1.00 38.67           6      4.263                    
ATOM   2102  CA  ALA A 276      33.414   7.367  64.092  1.00 41.31           2      4.470                    
ATOM   2103  C   ALA A 276      32.676   7.769  65.378  1.00 43.66           1      4.825                    
ATOM   2104  O   ALA A 276      31.972   8.784  65.417  1.00 47.10           4      4.970                    
ATOM   2105  CB  ALA A 276      33.362   8.525  63.087  1.00 33.35           2      4.624                    
ATOM   2111  CG  PRO A 277      33.237   5.053  67.617  1.00 44.84           2      4.774                    
ATOM   2112  CD  PRO A 277      33.896   6.024  66.662  1.00 45.69           2      4.880                    
ATOM   2117  CB  ASP A 278      35.407  10.524  68.436  1.00 47.48           2      5.027                    
ATOM   2118  CG  ASP A 278      35.818  10.569  66.978  1.00 57.69           1      4.329                    
ATOM   2119  OD1 ASP A 278      35.244   9.835  66.171  1.00 61.45           4      5.189                    
ATOM   2120  OD2 ASP A 278      36.731  11.335  66.664  1.00 66.87           4      3.907                    
ATOM   2121  N   ILE A 279      32.649  11.439  66.971  1.00 40.98           6      4.811                    
ATOM   2122  CA  ILE A 279      31.879  12.590  66.533  1.00 38.48           2      5.297                    
ATOM   2125  CB  ILE A 279      32.424  13.140  65.208  1.00 39.92           2      4.421                    
ATOM   2126  CG1 ILE A 279      32.378  12.079  64.108  1.00 37.73           2      4.884                    
ATOM   2127  CG2 ILE A 279      33.827  13.667  65.477  1.00 38.05           2      3.891                    
ATOM   2128  CD1 ILE A 279      32.651  12.665  62.743  1.00 28.98           2      4.729                    
ATOM   2154  O   ILE A 284      30.418  17.031  60.264  1.00 32.53           4      5.198                    
ATOM   2159  N   ALA A 285      29.434  15.180  61.159  1.00 33.17           6      5.001                    
ATOM   2160  CA  ALA A 285      29.972  14.191  60.216  1.00 31.59           2      4.462                    
ATOM   2161  C   ALA A 285      29.734  14.566  58.757  1.00 30.24           1      4.560                    
ATOM   2162  O   ALA A 285      28.658  15.040  58.383  1.00 32.70           4      5.021                    
ATOM   2163  CB  ALA A 285      29.330  12.842  60.406  1.00 27.54           2      4.452                    
ATOM   2164  N   ASN A 286      30.776  14.413  57.947  1.00 25.52           6      5.071                    
ATOM   2165  CA  ASN A 286      30.751  14.776  56.547  1.00 27.42           2      4.477                    
ATOM   2166  C   ASN A 286      29.995  13.705  55.792  1.00 28.42           1      4.699                    
ATOM   2167  O   ASN A 286      30.479  12.577  55.748  1.00 31.88           4      3.992                    
ATOM   2168  CB  ASN A 286      32.177  14.866  56.039  1.00 25.98           2      4.251                    
ATOM   2169  CG  ASN A 286      32.318  15.394  54.633  1.00 23.62           1      4.906                    
ATOM   2172  N   PRO A 287      28.824  13.970  55.215  1.00 28.72           6      5.165                    
ATOM   2460  CB  ASP A 326      36.454  16.752  58.211  1.00 29.58           2      5.092                    
ATOM   2461  CG  ASP A 326      35.441  16.503  57.114  1.00 32.04           1      4.569                    
ATOM   2462  OD1 ASP A 326      34.337  16.997  57.264  1.00 37.66           4      4.522                    
ATOM   2463  OD2 ASP A 326      35.753  15.828  56.130  1.00 31.81           4      4.709                    
