# Supplementary material for: A mathematical representation of protein binding sites using structural dispersion of atoms from principal axes for classification of binding ligands
Source: PLoS One. 2021 Apr 8;16(4):e0244905. doi: 10.1371/journal.pone.0244905 (PMC8031081; doi:10.1371/journal.pone.0244905)
Supplement: S3 Data — (ZIP) [file pone.0244905.s008.zip › KahramanSet(100)/1HO5.lig.PO4.pdb]

ATOM    464  CG  ASP A  84      18.596  14.666  89.310  1.00 20.69           1      4.467                    
ATOM    465  OD1 ASP A  84      18.434  15.735  88.736  1.00 18.45           4      4.420                    
ATOM    466  OD2 ASP A  84      19.616  13.952  89.129  1.00 24.00           4      4.639                    
ATOM    700  CB  ASN A 116      20.533  19.008  86.258  1.00 23.71           2      4.600                    
ATOM    701  CG  ASN A 116      21.005  17.644  86.690  1.00 25.41           1      4.476                    
ATOM    702  OD1 ASN A 116      20.893  17.259  87.878  1.00 27.02           4      4.456                    
ATOM    703  ND2 ASN A 116      21.565  16.902  85.746  1.00 24.50           6      3.608                    
ATOM    704  N   HIS A 117      17.848  17.215  86.128  1.00 25.58           6      5.140                    
ATOM    709  CG  HIS A 117      18.178  14.259  85.230  1.00 21.89           3      4.871                    
ATOM    710  ND1 HIS A 117      18.297  13.706  83.978  1.00 22.95           7      4.812                    
ATOM    711  CD2 HIS A 117      19.398  14.158  85.814  1.00 21.74           3      4.045                    
ATOM    712  CE1 HIS A 117      19.544  13.300  83.803  1.00 25.93           3      4.685                    
ATOM    713  NE2 HIS A 117      20.231  13.566  84.905  1.00 23.43           7      3.514                    
ATOM   1213  CG1 ILE A 178      24.911  18.374  82.810  1.00 42.54           2      5.065                    
ATOM   1215  CD1 ILE A 178      25.374  17.657  84.051  1.00 44.15           2      4.899                    
ATOM   1528  CD2 HIS A 217      20.680  17.995  90.740  1.00 16.46           3      5.272                    
ATOM   1530  NE2 HIS A 217      20.648  16.639  90.523  1.00 19.93           7      4.415                    
ATOM   1766  CA  HIS A 252      22.955  14.854  92.269  1.00 20.09           2      5.235                    
ATOM   1767  C   HIS A 252      24.098  13.879  92.130  1.00 21.33           1      4.779                    
ATOM   1768  O   HIS A 252      24.148  13.110  91.167  1.00 21.90           4      4.861                    
ATOM   1770  CG  HIS A 252      24.110  16.638  90.772  1.00 23.29           3      5.208                    
ATOM   1771  ND1 HIS A 252      23.550  16.269  89.556  1.00 25.15           7      3.952                    
ATOM   1772  CD2 HIS A 252      25.245  17.327  90.470  1.00 20.79           3      5.142                    
ATOM   1773  CE1 HIS A 252      24.301  16.730  88.571  1.00 21.42           3      3.697                    
ATOM   1774  NE2 HIS A 252      25.336  17.371  89.099  1.00 23.25           7      4.823                    
ATOM   1787  CD  GLN A 254      21.633   9.701  90.888  1.00 24.36           1      5.016                    
ATOM   1788  OE1 GLN A 254      21.052  10.413  90.033  1.00 20.38           4      4.338                    
ATOM   2758  CZ  ARG A 375      27.316   9.687  86.574  1.00 72.38           1      4.922                    
ATOM   2760  NH2 ARG A 375      26.349  10.542  86.884  1.00 71.24           6      4.474                    
ATOM   3020  CZ  ARG A 410      22.477   8.700  82.822  1.00 61.34           1      5.081                    
ATOM   3021  NH1 ARG A 410      21.934   9.880  83.122  1.00 57.96           6      4.012                    
ATOM   3022  NH2 ARG A 410      23.576   8.289  83.457  1.00 62.50           6      5.225                    
