# Supplementary material for: A mathematical representation of protein binding sites using structural dispersion of atoms from principal axes for classification of binding ligands
Source: PLoS One. 2021 Apr 8;16(4):e0244905. doi: 10.1371/journal.pone.0244905 (PMC8031081; doi:10.1371/journal.pone.0244905)
Supplement: S3 Data — (ZIP) [file pone.0244905.s008.zip › KahramanSet(100)/1HSK.lig.FAD.pdb]

ATOM    235  CG  TYR A  42     182.535 141.731 159.708  1.00 27.66           3      4.673                    
ATOM    236  CD1 TYR A  42     181.296 141.093 159.785  1.00 28.83           3      5.097                    
ATOM    237  CD2 TYR A  42     182.971 142.169 158.462  1.00 29.40           3      5.090                    
ATOM    238  CE1 TYR A  42     180.511 140.902 158.649  1.00 30.12           3      4.768                    
ATOM    239  CE2 TYR A  42     182.198 141.983 157.322  1.00 31.51           3      5.045                    
ATOM    240  CZ  TYR A  42     180.969 141.352 157.420  1.00 33.36           3      5.063                    
ATOM    241  OH  TYR A  42     180.200 141.183 156.286  1.00 37.88           5      4.707                    
ATOM    508  CG2 THR A  76     188.792 148.557 172.238  1.00 23.39           2      5.239                    
ATOM    509  N   TYR A  77     186.043 149.383 173.978  1.00 23.94           6      4.330                    
ATOM    510  CA  TYR A  77     184.767 148.668 173.898  1.00 23.24           2      5.223                    
ATOM    511  C   TYR A  77     184.606 148.085 172.509  1.00 24.36           1      4.311                    
ATOM    512  O   TYR A  77     184.748 148.788 171.507  1.00 26.17           4      5.027                    
ATOM    513  CB  TYR A  77     183.614 149.615 174.189  1.00 20.71           2      5.140                    
ATOM    514  CG  TYR A  77     183.756 150.353 175.494  1.00 21.39           3      5.128                    
ATOM    515  CD1 TYR A  77     183.702 151.742 175.535  1.00 19.31           3      4.693                    
ATOM    517  CE1 TYR A  77     183.872 152.430 176.727  1.00 20.40           3      5.135                    
ATOM    521  N   LEU A  78     184.272 146.805 172.448  1.00 23.57           6      5.120                    
ATOM    522  CA  LEU A  78     184.138 146.146 171.160  1.00 23.59           2      4.297                    
ATOM    523  C   LEU A  78     182.848 145.371 170.914  1.00 22.74           1      5.265                    
ATOM    524  O   LEU A  78     182.273 144.773 171.821  1.00 22.60           4      5.095                    
ATOM    525  CB  LEU A  78     185.323 145.201 170.979  1.00 26.78           2      4.736                    
ATOM    526  CG  LEU A  78     185.993 145.054 169.618  1.00 30.83           2      4.180                    
ATOM    527  CD1 LEU A  78     186.643 146.366 169.228  1.00 32.06           2      5.207                    
ATOM    529  N   GLY A  79     182.418 145.383 169.657  1.00 22.35           6      4.142                    
ATOM    530  CA  GLY A  79     181.240 144.650 169.246  1.00 20.32           2      4.465                    
ATOM    531  C   GLY A  79     181.735 143.538 168.334  1.00 21.11           1      4.632                    
ATOM    532  O   GLY A  79     182.584 142.737 168.734  1.00 20.12           4      4.014                    
ATOM    533  N   ASN A  80     181.237 143.496 167.103  1.00 19.99           6      4.354                    
ATOM    534  CA  ASN A  80     181.651 142.468 166.156  1.00 18.80           2      5.123                    
ATOM    535  C   ASN A  80     182.859 142.881 165.324  1.00 20.01           1      4.684                    
ATOM    536  O   ASN A  80     183.361 142.096 164.520  1.00 20.92           4      4.951                    
ATOM    537  CB  ASN A  80     180.493 142.119 165.234  1.00 15.57           2      5.223                    
ATOM    538  CG  ASN A  80     179.370 141.438 165.962  1.00 15.24           1      5.208                    
ATOM    540  ND2 ASN A  80     178.314 142.182 166.248  1.00 16.69           6      4.777                    
ATOM    541  N   GLY A  81     183.321 144.113 165.514  1.00 20.24           6      3.500                    
ATOM    542  CA  GLY A  81     184.474 144.593 164.774  1.00 21.43           2      3.682                    
ATOM    543  C   GLY A  81     184.226 144.777 163.288  1.00 23.76           1      4.222                    
ATOM    544  O   GLY A  81     185.116 144.538 162.470  1.00 23.93           4      5.299                    
ATOM    545  N   SER A  82     183.021 145.206 162.926  1.00 23.90           6      3.933                    
ATOM    546  CA  SER A  82     182.703 145.416 161.523  1.00 24.30           2      5.028                    
ATOM    547  C   SER A  82     182.931 146.863 161.090  1.00 25.78           1      5.059                    
ATOM    548  O   SER A  82     182.703 147.206 159.932  1.00 27.34           4      4.821                    
ATOM    549  CB  SER A  82     181.258 144.994 161.229  1.00 22.23           2      4.676                    
ATOM    550  OG  SER A  82     180.320 145.842 161.860  1.00 21.40           5      5.107                    
ATOM    551  N   ASN A  83     183.384 147.712 162.009  1.00 25.39           6      4.165                    
ATOM    552  CA  ASN A  83     183.644 149.098 161.652  1.00 26.74           2      4.835                    
ATOM    553  C   ASN A  83     184.872 149.722 162.292  1.00 27.53           1      4.946                    
ATOM    554  O   ASN A  83     184.822 150.853 162.777  1.00 27.55           4      5.206                    
ATOM    555  CB  ASN A  83     182.431 149.979 161.942  1.00 29.33           2      4.849                    
ATOM    556  CG  ASN A  83     182.423 151.238 161.094  1.00 32.00           1      5.165                    
ATOM    557  OD1 ASN A  83     182.581 151.176 159.877  1.00 35.65           4      5.041                    
ATOM    558  ND2 ASN A  83     182.247 152.385 161.733  1.00 34.48           6      4.971                    
ATOM    559  N   ILE A  84     185.970 148.976 162.292  1.00 28.70           6      5.274                    
ATOM    560  CA  ILE A  84     187.252 149.445 162.816  1.00 30.05           2      4.889                    
ATOM    563  CB  ILE A  84     187.407 149.282 164.344  1.00 31.85           2      4.587                    
ATOM    564  CG1 ILE A  84     186.743 147.980 164.780  1.00 32.79           2      4.341                    
ATOM    565  CG2 ILE A  84     186.933 150.534 165.063  1.00 31.87           2      4.858                    
ATOM    566  CD1 ILE A  84     186.218 147.991 166.190  1.00 38.26           2      3.617                    
ATOM    667  CB  LEU A  98     179.164 144.639 174.500  1.00 18.28           2      5.273                    
ATOM    668  CG  LEU A  98     179.742 145.866 175.210  1.00 19.27           2      5.149                    
ATOM    669  CD1 LEU A  98     179.811 145.614 176.705  1.00 17.05           2      4.707                    
ATOM    670  CD2 LEU A  98     181.120 146.175 174.658  1.00 16.52           2      4.791                    
ATOM    788  CA  SER A 115     174.301 145.991 173.173  1.00 19.08           2      5.127                    
ATOM    789  C   SER A 115     175.086 144.947 172.386  1.00 20.08           1      5.253                    
ATOM    790  O   SER A 115     175.714 145.273 171.380  1.00 20.80           4      4.904                    
ATOM    791  CB  SER A 115     175.269 146.961 173.847  1.00 16.94           2      5.064                    
ATOM    792  OG  SER A 115     176.054 146.304 174.819  1.00 20.43           5      5.157                    
ATOM    964  O   GLY A 139     173.773 144.226 156.498  1.00 22.08           4      5.020                    
ATOM    966  CA  ILE A 140     173.587 145.906 158.683  1.00 20.22           2      4.892                    
ATOM    967  C   ILE A 140     174.330 144.981 159.648  1.00 20.60           1      4.722                    
ATOM    969  CB  ILE A 140     173.078 147.135 159.472  1.00 19.51           2      5.166                    
ATOM    970  CG1 ILE A 140     172.401 148.125 158.525  1.00 19.17           2      5.199                    
ATOM    971  CG2 ILE A 140     174.236 147.818 160.190  1.00 17.75           2      4.217                    
ATOM    972  CD1 ILE A 140     171.682 149.241 159.244  1.00 17.44           2      4.651                    
ATOM    973  N   PRO A 141     175.616 144.714 159.385  1.00 19.60           6      5.300                    
ATOM    974  CA  PRO A 141     176.365 143.832 160.282  1.00 20.38           2      4.063                    
ATOM    975  C   PRO A 141     176.619 144.483 161.637  1.00 20.15           1      4.896                    
ATOM    976  O   PRO A 141     176.380 145.673 161.820  1.00 20.55           4      4.151                    
ATOM    977  CB  PRO A 141     177.672 143.566 159.524  1.00 18.35           2      5.214                    
ATOM    978  CG  PRO A 141     177.441 144.074 158.134  1.00 16.54           2      4.729                    
ATOM    979  CD  PRO A 141     176.453 145.181 158.271  1.00 17.26           2      4.361                    
ATOM    980  N   GLY A 142     177.089 143.692 162.592  1.00 20.02           6      4.486                    
ATOM    981  CA  GLY A 142     177.398 144.245 163.895  1.00 18.78           2      4.812                    
ATOM    982  C   GLY A 142     176.340 144.165 164.973  1.00 18.41           1      5.236                    
ATOM    983  O   GLY A 142     175.252 143.633 164.773  1.00 17.85           4      5.145                    
ATOM    984  N   SER A 143     176.680 144.733 166.125  1.00 17.82           6      5.260                    
ATOM    985  CA  SER A 143     175.822 144.731 167.296  1.00 18.78           2      4.707                    
ATOM    986  C   SER A 143     175.016 146.006 167.491  1.00 18.79           1      4.852                    
ATOM    987  O   SER A 143     175.231 147.007 166.812  1.00 19.34           4      5.060                    
ATOM    988  CB  SER A 143     176.680 144.513 168.530  1.00 17.63           2      5.172                    
ATOM    989  OG  SER A 143     177.679 145.514 168.587  1.00 18.95           5      5.140                    
ATOM    998  N   GLY A 145     175.103 147.847 170.150  1.00 19.55           6      4.839                    
ATOM    999  CA  GLY A 145     175.977 148.846 170.743  1.00 18.89           2      4.481                    
ATOM   1000  C   GLY A 145     176.731 149.627 169.687  1.00 19.57           1      4.838                    
ATOM   1001  O   GLY A 145     176.911 150.840 169.795  1.00 18.14           4      4.650                    
ATOM   1002  N   GLY A 146     177.177 148.924 168.654  1.00 20.17           6      4.740                    
ATOM   1003  CA  GLY A 146     177.905 149.580 167.588  1.00 19.61           2      5.253                    
ATOM   1004  C   GLY A 146     176.978 150.420 166.738  1.00 20.39           1      5.194                    
ATOM   1005  O   GLY A 146     177.370 151.477 166.244  1.00 21.56           4      4.898                    
ATOM   1006  N   ALA A 147     175.744 149.953 166.568  1.00 19.55           6      4.468                    
ATOM   1007  CA  ALA A 147     174.760 150.670 165.767  1.00 19.45           2      4.739                    
ATOM   1008  C   ALA A 147     174.422 151.994 166.433  1.00 19.91           1      4.597                    
ATOM   1009  O   ALA A 147     174.279 153.017 165.769  1.00 21.64           4      5.015                    
ATOM   1010  CB  ALA A 147     173.498 149.827 165.601  1.00 19.57           2      4.027                    
ATOM   1022  CB  TYR A 149     178.799 153.461 168.653  1.00 20.36           2      4.963                    
ATOM   1023  CG  TYR A 149     180.153 154.135 168.539  1.00 20.56           3      4.265                    
ATOM   1024  CD1 TYR A 149     180.872 154.504 169.677  1.00 20.58           3      4.651                    
ATOM   1025  CD2 TYR A 149     180.730 154.374 167.292  1.00 20.95           3      4.858                    
ATOM   1026  CE1 TYR A 149     182.133 155.092 169.571  1.00 21.00           3      4.638                    
ATOM   1027  CE2 TYR A 149     181.985 154.959 167.175  1.00 19.37           3      5.024                    
ATOM   1028  CZ  TYR A 149     182.680 155.314 168.313  1.00 22.18           3      4.220                    
ATOM   1029  OH  TYR A 149     183.921 155.891 168.182  1.00 23.46           5      4.826                    
ATOM   1034  CB  MET A 150     177.965 154.198 163.763  1.00 21.73           2      5.177                    
ATOM   1035  CG  MET A 150     179.280 153.560 164.167  1.00 20.73           2      5.258                    
ATOM   1036  SD  MET A 150     180.667 154.567 163.689  1.00 12.78           2      5.201                    
ATOM   1037  CE  MET A 150     180.320 154.843 162.031  1.00 16.09           2      4.366                    
ATOM   1040  C   ASN A 151     173.528 155.080 163.146  1.00 18.51           1      5.062                    
ATOM   1041  O   ASN A 151     173.183 155.688 162.139  1.00 18.59           4      4.880                    
ATOM   1046  N   ALA A 152     173.872 153.798 163.140  1.00 19.24           6      4.385                    
ATOM   1047  CA  ALA A 152     173.849 152.994 161.932  1.00 19.13           2      4.899                    
ATOM   1048  C   ALA A 152     172.579 153.254 161.141  1.00 19.84           1      4.410                    
ATOM   1049  O   ALA A 152     171.495 153.345 161.709  1.00 19.91           4      4.681                    
ATOM   1050  CB  ALA A 152     173.949 151.525 162.293  1.00 18.73           2      4.639                    
ATOM   1051  N   GLY A 153     172.717 153.379 159.828  1.00 19.38           6      4.999                    
ATOM   1052  CA  GLY A 153     171.559 153.630 158.995  1.00 18.89           2      4.671                    
ATOM   1053  C   GLY A 153     171.760 153.076 157.604  1.00 20.29           1      4.343                    
ATOM   1054  O   GLY A 153     172.895 152.855 157.175  1.00 19.10           4      4.739                    
ATOM   1055  N   ALA A 154     170.656 152.846 156.902  1.00 20.29           6      5.292                    
ATOM   1056  CA  ALA A 154     170.708 152.316 155.551  1.00 19.64           2      4.766                    
ATOM   1059  CB  ALA A 154     171.149 150.874 155.580  1.00 16.43           2      4.220                    
ATOM   1325  CD  ARG A 188     177.009 156.622 159.265  1.00 38.48           2      4.515                    
ATOM   1326  NE  ARG A 188     176.750 155.757 158.115  1.00 42.01           6      5.007                    
ATOM   1327  CZ  ARG A 188     175.539 155.459 157.654  1.00 42.08           1      4.973                    
ATOM   1328  NH1 ARG A 188     175.407 154.661 156.601  1.00 42.54           6      4.659                    
ATOM   1329  NH2 ARG A 188     174.459 155.956 158.242  1.00 41.06           6      4.638                    
ATOM   1356  CB  ILE A 192     178.320 156.341 171.926  1.00 26.09           2      5.113                    
ATOM   1358  CG2 ILE A 192     178.978 155.166 172.607  1.00 25.40           2      4.480                    
ATOM   1399  C   LEU A 197     180.471 154.405 176.493  1.00 25.69           1      4.750                    
ATOM   1400  O   LEU A 197     180.823 154.215 175.332  1.00 26.15           4      4.053                    
ATOM   1405  N   VAL A 198     180.044 153.426 177.276  1.00 23.70           6      4.604                    
ATOM   1406  CA  VAL A 198     179.904 152.080 176.743  1.00 20.83           2      4.660                    
ATOM   1407  C   VAL A 198     178.413 151.771 176.788  1.00 20.21           1      4.639                    
ATOM   1408  O   VAL A 198     177.771 151.956 177.820  1.00 19.70           4      4.805                    
ATOM   1409  CB  VAL A 198     180.698 151.037 177.570  1.00 20.21           2      5.122                    
ATOM   1411  CG2 VAL A 198     180.509 149.658 176.973  1.00 18.07           2      4.298                    
ATOM   1412  N   VAL A 199     177.858 151.340 175.659  1.00 19.82           6      5.110                    
ATOM   1413  CA  VAL A 199     176.437 151.017 175.576  1.00 18.75           2      4.321                    
ATOM   1414  C   VAL A 199     176.147 149.618 176.107  1.00 19.36           1      4.668                    
ATOM   1415  O   VAL A 199     176.826 148.654 175.752  1.00 19.28           4      4.061                    
ATOM   1416  CB  VAL A 199     175.935 151.109 174.125  1.00 17.87           2      5.255                    
ATOM   1417  CG1 VAL A 199     174.453 150.774 174.059  1.00 14.17           2      5.277                    
ATOM   1418  CG2 VAL A 199     176.177 152.505 173.589  1.00 16.61           2      4.428                    
ATOM   1419  N   LEU A 200     175.122 149.515 176.950  1.00 19.45           6      5.143                    
ATOM   1618  NE  ARG A 225     172.946 145.442 153.544  1.00 23.54           6      5.077                    
ATOM   1619  CZ  ARG A 225     173.492 146.516 154.105  1.00 21.24           1      4.711                    
ATOM   1620  NH1 ARG A 225     172.750 147.321 154.851  1.00 18.94           6      5.128                    
ATOM   1621  NH2 ARG A 225     174.778 146.785 153.921  1.00 20.65           6      4.336                    
ATOM   1650  CB  GLN A 229     177.760 144.968 149.529  1.00 28.91           2      5.292                    
ATOM   1652  CD  GLN A 229     176.787 146.919 150.849  1.00 29.83           1      4.674                    
ATOM   1653  OE1 GLN A 229     176.822 146.210 151.855  1.00 31.07           4      4.649                    
ATOM   1654  NE2 GLN A 229     176.430 148.196 150.888  1.00 29.56           6      5.152                    
ATOM   1663  CA  LEU A 231     179.040 140.319 151.555  1.00 33.92           2      5.255                    
ATOM   1667  CG  LEU A 231     176.635 141.376 151.651  1.00 34.07           2      5.289                    
ATOM   1669  CD2 LEU A 231     177.056 142.259 152.822  1.00 32.20           2      5.052                    
ATOM   1698  N   SER A 235     185.174 142.054 155.649  1.00 36.57           6      4.928                    
ATOM   1699  CA  SER A 235     185.449 143.370 155.097  1.00 38.16           2      4.632                    
ATOM   1700  C   SER A 235     185.212 144.507 156.055  1.00 39.77           1      5.202                    
ATOM   1701  O   SER A 235     184.629 144.341 157.120  1.00 38.66           4      4.713                    
ATOM   1702  CB  SER A 235     184.623 143.596 153.825  1.00 36.82           2      5.073                    
ATOM   1703  OG  SER A 235     183.357 144.113 154.134  1.00 37.60           5      4.471                    
ATOM   1704  N   CYS A 236     185.721 145.661 155.680  1.00 41.95           6      4.393                    
ATOM   1705  CA  CYS A 236     185.552 146.852 156.444  1.00 43.66           2      4.425                    
ATOM   1706  C   CYS A 236     184.728 147.650 155.428  1.00 44.53           1      4.873                    
ATOM   1707  O   CYS A 236     185.088 147.738 154.222  1.00 45.52           4      5.087                    
ATOM   1710  N   GLY A 237     183.633 148.236 155.897  1.00 47.94           6      4.923                    
ATOM   1711  CA  GLY A 237     182.775 148.991 155.001  1.00 45.98           2      5.206                    
ATOM   1712  C   GLY A 237     183.096 150.471 154.855  1.00 48.02           1      5.291                    
ATOM   1991  CD2 PHE A 274     182.378 146.661 151.755  1.00 33.73           3      4.827                    
ATOM   1993  CE2 PHE A 274     181.154 146.832 152.385  1.00 34.32           3      5.041                    
ATOM   1994  CZ  PHE A 274     180.175 147.621 151.802  1.00 33.04           3      4.926                    
ATOM   2286  CD  ARG A 310     188.059 155.359 166.533  1.00 52.17           2      4.497                    
ATOM   2287  NE  ARG A 310     187.698 154.062 167.107  1.00 58.10           6      4.451                    
ATOM   2288  CZ  ARG A 310     187.717 153.783 168.410  1.00 60.88           1      4.286                    
ATOM   2289  NH1 ARG A 310     188.078 154.711 169.288  1.00 63.01           6      4.180                    
ATOM   2290  NH2 ARG A 310     187.362 152.577 168.841  1.00 60.46           6      4.926                    
