# Supplementary material for: A mathematical representation of protein binding sites using structural dispersion of atoms from principal axes for classification of binding ligands
Source: PLoS One. 2021 Apr 8;16(4):e0244905. doi: 10.1371/journal.pone.0244905 (PMC8031081; doi:10.1371/journal.pone.0244905)
Supplement: S3 Data — (ZIP) [file pone.0244905.s008.zip › KahramanSet(100)/1IB0.lig.NAD.pdb]

ATOM    667  CG  LYS A 110      24.268   2.580  38.117  1.00 19.60           2      5.205                  
ATOM    668  CD  LYS A 110      24.122   1.060  38.039  1.00 22.25           2      5.280                  
ATOM    669  CE  LYS A 110      25.213   0.333  38.806  1.00 25.87           2      4.948                  
ATOM    670  NZ  LYS A 110      24.900  -1.166  38.933  1.00 30.23           6      4.796                  
ATOM    686  CE1 TYR A 112      25.510   0.358  34.428  1.00 22.15           3      4.933                  
ATOM    687  CE2 TYR A 112      23.763   1.757  33.537  1.00 22.10           3      4.940                  
ATOM    688  CZ  TYR A 112      24.162   0.625  34.230  1.00 23.30           3      4.404                  
ATOM    689  OH  TYR A 112      23.215  -0.250  34.700  1.00 24.81           5      5.273                  
ATOM   1201  CA  GLY A 179      18.045  -6.639  38.969  1.00 11.67           2      5.117                  
ATOM   1202  C   GLY A 179      18.524  -5.231  38.646  1.00 12.74           1      4.726                  
ATOM   1203  O   GLY A 179      17.976  -4.581  37.763  1.00 13.06           4      5.130                  
ATOM   1204  N   GLY A 180      19.527  -4.741  39.363  1.00 12.56           6      4.772                  
ATOM   1205  CA  GLY A 180      20.054  -3.417  39.057  1.00 14.34           2      4.515                  
ATOM   1206  C   GLY A 180      18.998  -2.320  39.065  1.00 14.55           1      4.829                  
ATOM   1208  N   THR A 181      19.000  -1.439  38.071  1.00 13.50           6      4.818                  
ATOM   1209  CA  THR A 181      18.017  -0.345  38.067  1.00 12.94           2      5.268                  
ATOM   1210  C   THR A 181      16.568  -0.792  37.810  1.00 11.81           1      5.184                  
ATOM   1211  O   THR A 181      15.646   0.028  37.872  1.00 12.85           4      5.061                  
ATOM   1212  CB  THR A 181      18.382   0.763  37.028  1.00 12.24           2      5.212                  
ATOM   1213  OG1 THR A 181      18.551   0.164  35.747  1.00 11.43           5      4.844                  
ATOM   1214  CG2 THR A 181      19.668   1.495  37.411  1.00 10.02           2      4.798                  
ATOM   1215  N   GLY A 182      16.365  -2.078  37.534  1.00  8.20           6      4.823                  
ATOM   1216  CA  GLY A 182      15.013  -2.561  37.315  1.00  7.03           2      4.784                  
ATOM   1217  C   GLY A 182      14.149  -2.375  38.561  1.00  7.22           1      4.864                  
ATOM   1422  CA  ALA A 208      19.376  -8.869  42.704  1.00 13.30           2      4.902                  
ATOM   1423  C   ALA A 208      20.395  -7.865  42.188  1.00 13.85           1      4.587                  
ATOM   1424  O   ALA A 208      20.099  -7.075  41.286  1.00 14.24           4      4.722                  
ATOM   1425  CB  ALA A 208      19.221  -9.986  41.677  1.00 10.63           2      4.872                  
ATOM   1426  N   ASN A 209      21.611  -7.940  42.724  1.00 13.79           6      4.905                  
ATOM   1427  CA  ASN A 209      22.676  -7.029  42.321  1.00 14.84           2      4.776                  
ATOM   1428  C   ASN A 209      24.080  -7.640  42.298  1.00 17.84           1      4.984                  
ATOM   1429  O   ASN A 209      24.324  -8.730  42.845  1.00 18.87           4      4.684                  
ATOM   1430  CB  ASN A 209      22.645  -5.786  43.215  1.00 12.44           2      4.654                  
ATOM   1432  OD1 ASN A 209      21.287  -4.245  41.993  1.00 12.37           4      5.166                  
ATOM   1434  N   GLN A 210      25.003  -6.933  41.650  1.00 18.82           6      4.689                  
ATOM   1435  CA  GLN A 210      26.367  -7.412  41.536  1.00 20.37           2      5.259                  
ATOM   1436  C   GLN A 210      27.044  -7.544  42.874  1.00 20.15           1      5.045                  
ATOM   1438  CB  GLN A 210      27.180  -6.496  40.622  1.00 20.48           2      4.587                  
ATOM   1439  CG  GLN A 210      26.836  -6.678  39.153  1.00 25.37           2      4.340                  
ATOM   1440  CD  GLN A 210      27.711  -5.842  38.232  1.00 28.05           1      4.489                  
ATOM   1441  OE1 GLN A 210      28.935  -5.968  38.248  1.00 29.65           4      5.298                  
ATOM   1442  NE2 GLN A 210      27.085  -4.982  37.424  1.00 28.81           6      3.641                  
ATOM   1681  CG2 THR A 237      19.834 -12.408  44.109  1.00 12.28           2      5.184                  
ATOM   1689  N   ASP A 239      25.858 -11.064  43.531  1.00 18.60           6      5.079                  
ATOM   1693  CB  ASP A 239      27.259 -11.305  41.525  1.00 18.53           2      4.997                  
ATOM   1694  CG  ASP A 239      26.083 -11.093  40.570  1.00 20.59           1      4.269                  
ATOM   1695  OD1 ASP A 239      25.251 -12.016  40.450  1.00 18.13           4      4.176                  
ATOM   1696  OD2 ASP A 239      25.984 -10.011  39.943  1.00 20.73           4      5.232                  
ATOM   1782  C   GLY A 250      22.931 -15.331  42.277  1.00 14.52           1      5.266                  
ATOM   1783  O   GLY A 250      22.108 -14.587  42.808  1.00 15.02           4      4.882                  
ATOM   1784  N   PHE A 251      22.865 -15.696  40.998  1.00 14.99           6      5.027                  
ATOM   1785  CA  PHE A 251      21.774 -15.276  40.138  1.00 16.53           2      5.024                  
ATOM   1786  C   PHE A 251      20.469 -15.839  40.710  1.00 17.35           1      5.094                  
ATOM   1788  CB  PHE A 251      21.926 -15.835  38.713  1.00 18.86           2      5.222                  
ATOM   1789  CG  PHE A 251      23.158 -15.352  37.964  1.00 19.69           3      4.775                  
ATOM   1790  CD1 PHE A 251      23.647 -14.064  38.135  1.00 20.70           3      4.904                  
ATOM   1791  CD2 PHE A 251      23.763 -16.172  37.015  1.00 18.82           3      5.120                  
ATOM   1792  CE1 PHE A 251      24.724 -13.594  37.360  1.00 21.82           3      4.845                  
ATOM   1793  CE2 PHE A 251      24.831 -15.721  36.240  1.00 20.39           3      4.648                  
ATOM   1794  CZ  PHE A 251      25.315 -14.432  36.406  1.00 21.28           3      5.138                  
ATOM   1795  N   VAL A 252      19.361 -15.194  40.361  1.00 16.71           6      4.836                  
ATOM   1964  CA  CYS A 273      12.578  -5.735  35.334  1.00 15.21           2      5.239                  
ATOM   1965  C   CYS A 273      14.045  -5.844  35.671  1.00 16.16           1      5.210                  
ATOM   1967  CB  CYS A 273      12.052  -4.366  35.753  1.00 16.15           2      5.191                  
ATOM   1968  SG  CYS A 273      12.793  -3.033  34.749  1.00 13.56           2      4.607                  
ATOM   1969  N   GLY A 274      14.862  -6.042  34.642  1.00 17.19           6      4.404                  
ATOM   1970  CA  GLY A 274      16.292  -6.190  34.840  1.00 18.01           2      4.446                  
ATOM   1971  C   GLY A 274      16.990  -6.480  33.525  1.00 19.41           1      5.271                  
ATOM   1972  O   GLY A 274      16.344  -6.455  32.477  1.00 19.52           4      4.795                  
ATOM   1973  N   PRO A 275      18.307  -6.744  33.534  1.00 20.31           6      5.160                  
ATOM   1974  CA  PRO A 275      19.042  -7.031  32.295  1.00 21.19           2      5.239                  
ATOM   1975  C   PRO A 275      18.464  -8.236  31.554  1.00 22.40           1      4.473                  
ATOM   1976  O   PRO A 275      18.079  -9.233  32.184  1.00 19.46           4      4.856                  
ATOM   1977  CB  PRO A 275      20.464  -7.265  32.779  1.00 21.62           2      5.072                  
ATOM   1978  CG  PRO A 275      20.255  -7.832  34.147  1.00 23.91           2      4.934                  
ATOM   1979  CD  PRO A 275      19.155  -6.973  34.713  1.00 22.21           2      5.129                  
ATOM   1980  N   PRO A 276      18.374  -8.140  30.206  1.00 23.37           6      4.888                  
ATOM   1981  CA  PRO A 276      17.847  -9.182  29.316  1.00 24.15           2      5.190                  
ATOM   1984  CB  PRO A 276      18.326  -8.737  27.939  1.00 24.36           2      4.779                  
ATOM   1985  CG  PRO A 276      18.187  -7.263  28.031  1.00 24.79           2      4.822                  
ATOM   1986  CD  PRO A 276      18.785  -6.958  29.420  1.00 23.38           2      4.447                  
ATOM   1988  CA  PRO A 277      20.154 -12.077  30.262  1.00 26.78           2      5.149                  
ATOM   1989  C   PRO A 277      19.546 -12.600  31.579  1.00 28.65           1      5.261                  
ATOM   1990  O   PRO A 277      19.447 -13.823  31.788  1.00 31.43           4      4.585                  
ATOM   1991  CB  PRO A 277      21.655 -11.818  30.397  1.00 27.42           2      5.104                  
ATOM   1992  CG  PRO A 277      21.892 -10.642  29.467  1.00 27.65           2      4.770                  
ATOM   1993  CD  PRO A 277      20.701  -9.767  29.757  1.00 26.98           2      5.136                  
ATOM   1994  N   MET A 278      19.149 -11.688  32.472  1.00 27.29           6      5.238                  
ATOM   1995  CA  MET A 278      18.545 -12.079  33.757  1.00 27.47           2      4.928                  
ATOM   1996  C   MET A 278      17.125 -12.608  33.551  1.00 27.08           1      5.054                  
ATOM   1997  O   MET A 278      16.746 -13.659  34.095  1.00 25.69           4      5.058                  
ATOM   1998  CB  MET A 278      18.492 -10.890  34.739  1.00 28.20           2      5.158                  
ATOM   1999  CG  MET A 278      17.799 -11.210  36.082  1.00 27.76           2      5.176                  
ATOM   2000  SD  MET A 278      17.650  -9.797  37.256  1.00 27.25           2      5.168                  
ATOM   2001  CE  MET A 278      16.302  -8.918  36.525  1.00 30.57           2      4.715                  
ATOM   2006  CB  ILE A 279      14.180 -11.191  31.705  1.00 23.96           2      5.203                  
ATOM   2007  CG1 ILE A 279      14.326  -9.826  32.391  1.00 23.59           2      4.321                  
ATOM   2023  CB  PHE A 281      19.502 -17.196  31.278  1.00 34.26           2      4.805                  
ATOM   2026  CD2 PHE A 281      20.429 -15.757  29.429  1.00 37.38           3      5.067                  
ATOM   2030  N   ALA A 282      17.669 -16.571  33.877  1.00 29.59           6      5.298                  
ATOM   2031  CA  ALA A 282      17.502 -16.823  35.310  1.00 27.04           2      4.927                  
ATOM   2034  CB  ALA A 282      18.371 -15.866  36.101  1.00 24.91           2      4.968                  
ATOM   2172  CG2 THR A 299      10.473  -7.893  31.040  1.00 14.91           2      4.843                  
ATOM   2184  OXT PHE A 300      10.574  -4.471  31.008  1.00 16.70           4      4.890                  
