# Supplementary material for: A mathematical representation of protein binding sites using structural dispersion of atoms from principal axes for classification of binding ligands
Source: PLoS One. 2021 Apr 8;16(4):e0244905. doi: 10.1371/journal.pone.0244905 (PMC8031081; doi:10.1371/journal.pone.0244905)
Supplement: S3 Data — (ZIP) [file pone.0244905.s008.zip › KahramanSet(100)/1IQC.lig.HEM.pdb]

ATOM    191  CG  PHE A  26       1.133  51.951  45.029  1.00 13.95           3      5.203                  
ATOM    192  CD1 PHE A  26       0.642  52.985  44.231  1.00 14.05           3      4.763                  
ATOM    194  CE1 PHE A  26      -0.728  53.112  43.983  1.00 14.24           3      4.991                  
ATOM    196  CZ  PHE A  26      -1.623  52.201  44.538  1.00 12.60           3      5.157                  
ATOM    240  CD1 LEU A  31       5.566  56.952  49.011  1.00 16.03           2      4.842                  
ATOM    282  CB  ILE A  37      -1.697  56.978  55.183  1.00 13.96           2      4.904                  
ATOM    284  CG2 ILE A  37      -2.328  57.187  53.813  1.00 11.79           2      4.870                  
ATOM    286  N   SER A  38      -0.436  54.514  53.144  1.00 12.05           6      5.186                  
ATOM    288  C   SER A  38      -0.648  54.618  50.732  1.00 13.39           1      5.129                  
ATOM    289  O   SER A  38      -1.835  54.869  50.954  1.00 11.98           4      4.830                  
ATOM    292  N   CYS A  39      -0.149  54.600  49.498  1.00 11.95           6      4.717                  
ATOM    293  CA  CYS A  39      -1.023  54.828  48.343  1.00 10.51           2      3.817                  
ATOM    294  C   CYS A  39      -2.102  53.751  48.362  1.00 11.56           1      4.654                  
ATOM    295  O   CYS A  39      -3.259  53.998  48.029  1.00 10.79           4      4.459                  
ATOM    296  CB  CYS A  39      -0.267  54.685  47.023  1.00 10.45           2      4.246                  
ATOM    297  SG  CYS A  39       1.181  55.734  46.815  1.00 15.51           2      4.454                  
ATOM    310  CB  SER A  41      -4.085  53.624  52.879  1.00 10.28           2      5.110                  
ATOM    312  N   CYS A  42      -5.660  54.138  50.241  1.00 11.84           6      4.829                  
ATOM    313  CA  CYS A  42      -6.799  54.750  49.562  1.00 13.26           2      5.272                  
ATOM    314  C   CYS A  42      -7.069  54.201  48.165  1.00 11.59           1      5.297                  
ATOM    316  CB  CYS A  42      -6.593  56.260  49.481  1.00 13.51           2      5.087                  
ATOM    317  SG  CYS A  42      -6.408  57.034  51.096  1.00 14.64           2      4.434                  
ATOM    323  CG  HIS A  43      -5.495  54.970  45.187  1.00 10.92           3      4.198                  
ATOM    324  ND1 HIS A  43      -6.571  55.456  44.476  1.00  9.43           7      4.179                  
ATOM    325  CD2 HIS A  43      -4.823  56.055  45.642  1.00 14.50           3      3.053                  
ATOM    326  CE1 HIS A  43      -6.549  56.776  44.497  1.00 11.42           3      3.083                  
ATOM    327  NE2 HIS A  43      -5.499  57.165  45.198  1.00 11.59           7      2.093                  
ATOM    380  OD2 ASP A  51     -10.600  56.361  50.141  1.00 19.93           4      5.201                  
ATOM    411  N   SER A  56     -12.145  59.889  51.074  1.00 14.27           6      5.163                  
ATOM    412  CA  SER A  56     -10.998  59.317  51.775  1.00 16.55           2      4.946                  
ATOM    413  C   SER A  56     -10.632  59.773  53.177  1.00 16.10           1      5.174                  
ATOM    414  O   SER A  56     -10.732  60.953  53.525  1.00 17.90           4      5.219                  
ATOM    415  CB  SER A  56      -9.752  59.448  50.901  1.00 15.42           2      4.247                  
ATOM    416  OG  SER A  56      -9.984  58.911  49.613  1.00 18.27           5      3.703                  
ATOM    417  N   ILE A  57     -10.172  58.798  53.959  1.00 14.90           6      5.216                  
ATOM    418  CA  ILE A  57      -9.711  58.995  55.330  1.00 14.74           2      5.176                  
ATOM    419  C   ILE A  57      -8.243  59.394  55.229  1.00 18.56           1      5.076                  
ATOM    420  O   ILE A  57      -7.430  58.658  54.666  1.00 20.16           4      4.279                  
ATOM    425  N   GLY A  58      -7.900  60.559  55.762  1.00 18.30           6      4.429                  
ATOM    426  CA  GLY A  58      -6.519  60.996  55.694  1.00 13.79           2      4.055                  
ATOM    491  N   ILE A  66     -13.441  64.528  48.444  1.00 16.64           6      5.105                  
ATOM    492  CA  ILE A  66     -13.978  63.909  47.244  1.00 12.29           2      5.046                  
ATOM    493  C   ILE A  66     -13.703  62.407  47.180  1.00 16.37           1      4.302                  
ATOM    494  O   ILE A  66     -12.800  61.899  47.848  1.00 16.29           4      4.836                  
ATOM    495  CB  ILE A  66     -13.381  64.625  46.010  1.00 16.05           2      5.017                  
ATOM    497  CG2 ILE A  66     -11.970  64.116  45.744  1.00 18.02           2      4.684                  
ATOM    498  CD1 ILE A  66     -13.900  65.344  43.626  1.00 20.99           2      4.889                  
ATOM    499  N   ASN A  67     -14.487  61.702  46.375  1.00 15.67           6      5.058                  
ATOM    500  CA  ASN A  67     -14.327  60.259  46.238  1.00 11.89           2      5.112                  
ATOM    501  C   ASN A  67     -13.005  59.913  45.555  1.00 13.57           1      4.839                  
ATOM    502  O   ASN A  67     -12.642  60.513  44.538  1.00 14.08           4      4.600                  
ATOM    507  N   ALA A  68     -12.285  58.940  46.108  1.00 10.39           6      5.238                  
ATOM    508  CA  ALA A  68     -11.010  58.532  45.534  1.00 10.05           2      4.834                  
ATOM    509  C   ALA A  68     -11.233  57.660  44.300  1.00 11.31           1      5.246                  
ATOM    511  CB  ALA A  68     -10.179  57.770  46.572  1.00 12.74           2      4.052                  
ATOM    512  N   PRO A  69     -10.689  58.076  43.143  1.00 12.63           6      4.894                  
ATOM    513  CA  PRO A  69     -10.825  57.332  41.888  1.00 14.73           2      5.152                  
ATOM    514  C   PRO A  69      -9.885  56.135  41.889  1.00 15.90           1      5.102                  
ATOM    515  O   PRO A  69      -8.962  56.068  42.699  1.00 13.41           4      5.235                  
ATOM    516  CB  PRO A  69     -10.439  58.364  40.834  1.00 15.67           2      5.018                  
ATOM    517  CG  PRO A  69      -9.371  59.152  41.549  1.00 18.16           2      3.520                  
ATOM    518  CD  PRO A  69      -9.984  59.353  42.919  1.00 17.36           2      3.677                  
ATOM    521  C   THR A  70      -7.969  54.258  40.179  1.00 14.49           1      5.199                  
ATOM    522  O   THR A  70      -7.954  54.986  39.182  1.00 14.17           4      4.389                  
ATOM    527  CA  VAL A  71      -5.625  53.779  39.926  1.00 17.24           2      4.967                  
ATOM    530  CB  VAL A  71      -4.407  53.556  40.858  1.00 14.02           2      5.147                  
ATOM    531  CG1 VAL A  71      -4.339  54.671  41.892  1.00 14.84           2      3.835                  
ATOM    553  CB  SER A  74      -5.008  55.876  36.601  1.00 17.10           2      4.296                  
ATOM    554  OG  SER A  74      -3.820  55.234  37.032  1.00 16.88           5      4.127                  
ATOM    573  CB  ASN A  77      -6.544  59.563  33.025  1.00 18.24           2      5.072                  
ATOM    574  CG  ASN A  77      -7.475  58.709  33.861  1.00 21.08           1      4.639                  
ATOM    575  OD1 ASN A  77      -8.499  58.240  33.371  1.00 21.70           4      5.245                  
ATOM    576  ND2 ASN A  77      -7.135  58.523  35.134  1.00 17.64           6      5.208                  
ATOM    588  O   ALA A  79      -6.367  62.449  34.035  1.00 23.51           4      5.245                  
ATOM    590  N   GLN A  80      -4.930  63.751  35.165  1.00 20.79           6      5.223                  
ATOM    591  CA  GLN A  80      -5.242  63.131  36.457  1.00 18.48           2      4.564                  
ATOM    592  C   GLN A  80      -6.013  64.039  37.421  1.00 22.77           1      4.532                  
ATOM    593  O   GLN A  80      -5.868  65.266  37.390  1.00 22.33           4      4.810                  
ATOM    594  CB  GLN A  80      -3.956  62.636  37.123  1.00 17.47           2      5.132                  
ATOM    595  CG  GLN A  80      -3.120  61.680  36.263  1.00 19.29           2      4.963                  
ATOM    596  CD  GLN A  80      -3.866  60.422  35.848  1.00 17.73           1      4.557                  
ATOM    597  OE1 GLN A  80      -4.780  59.970  36.536  1.00 17.07           4      4.600                  
ATOM    599  N   PHE A  81      -6.814  63.413  38.286  1.00 16.35           6      4.952                  
ATOM    600  CA  PHE A  81      -7.676  64.092  39.262  1.00 13.91           2      5.156                  
ATOM    601  C   PHE A  81      -9.012  64.423  38.600  1.00 15.69           1      5.298                  
ATOM    602  O   PHE A  81      -9.083  64.558  37.372  1.00 19.01           4      4.901                  
ATOM    603  CB  PHE A  81      -7.029  65.378  39.798  1.00 19.40           2      5.222                  
ATOM    604  CG  PHE A  81      -5.908  65.134  40.762  1.00 22.79           3      4.997                  
ATOM    605  CD1 PHE A  81      -4.691  65.795  40.616  1.00 19.77           3      5.222                  
ATOM    606  CD2 PHE A  81      -6.074  64.258  41.836  1.00 16.57           3      3.762                  
ATOM    608  CE2 PHE A  81      -5.048  64.046  42.749  1.00 21.69           3      3.671                  
ATOM    609  CZ  PHE A  81      -3.834  64.714  42.594  1.00 23.00           3      4.862                  
ATOM    610  N   TRP A  82     -10.064  64.554  39.408  1.00 16.97           6      5.237                  
ATOM    611  CA  TRP A  82     -11.392  64.848  38.890  1.00 14.14           2      4.988                  
ATOM    612  C   TRP A  82     -11.442  66.118  38.043  1.00 19.96           1      4.903                  
ATOM    614  CB  TRP A  82     -12.413  64.965  40.024  1.00 17.70           2      4.785                  
ATOM    615  CG  TRP A  82     -12.820  63.643  40.648  1.00 18.05           3      5.195                  
ATOM    616  CD1 TRP A  82     -12.284  63.053  41.760  1.00 19.81           3      4.006                  
ATOM    617  CD2 TRP A  82     -13.875  62.779  40.208  1.00 18.26           3      5.151                  
ATOM    618  NE1 TRP A  82     -12.946  61.879  42.040  1.00 17.85           6      4.448                  
ATOM    620  CE3 TRP A  82     -14.785  62.824  39.142  1.00 20.48           3      4.797                  
ATOM    621  CZ2 TRP A  82     -14.854  60.650  40.963  1.00 20.86           3      5.051                  
ATOM    622  CZ3 TRP A  82     -15.710  61.792  39.007  1.00 19.87           3      5.179                  
ATOM    623  CH2 TRP A  82     -15.735  60.720  39.913  1.00 17.64           3      4.639                  
ATOM    624  N   ASP A  83     -10.590  67.092  38.356  1.00 23.05           6      4.775                  
ATOM    630  OD1 ASP A  83      -8.340  68.662  39.172  1.00 21.22           4      5.237                  
ATOM    643  NE  ARG A  85      -5.402  68.962  42.315  1.00 27.68           6      4.676                  
ATOM    644  CZ  ARG A  85      -6.409  68.193  42.715  1.00 27.14           1      5.057                  
ATOM    645  NH1 ARG A  85      -6.260  67.412  43.778  1.00 25.70           6      4.219                  
ATOM    646  NH2 ARG A  85      -7.559  68.197  42.051  1.00 23.93           6      4.967                  
ATOM    674  CG  LEU A  89      -0.297  57.834  35.859  1.00 19.92           2      5.089                  
ATOM    676  CD2 LEU A  89      -1.370  57.793  36.940  1.00 19.44           2      5.078                  
ATOM    699  CB  GLN A  92      -1.046  62.473  39.675  1.00 18.98           2      5.244                  
ATOM    700  CG  GLN A  92      -2.245  62.124  40.558  1.00 17.80           2      5.162                  
ATOM    701  CD  GLN A  92      -1.867  61.317  41.792  1.00 19.59           1      5.023                  
ATOM    702  OE1 GLN A  92      -0.980  60.465  41.742  1.00 18.93           4      3.167                  
ATOM    703  NE2 GLN A  92      -2.553  61.574  42.900  1.00 15.83           6      4.061                  
ATOM    705  CA  ALA A  93       2.030  61.305  42.647  1.00 21.42           2      5.058                  
ATOM    706  C   ALA A  93       2.609  62.231  43.713  1.00 23.29           1      4.743                  
ATOM    707  O   ALA A  93       2.622  61.888  44.893  1.00 24.06           4      5.004                  
ATOM    708  CB  ALA A  93       3.076  60.296  42.210  1.00 17.58           2      5.267                  
ATOM    719  CA  PRO A  96      -0.876  63.107  48.201  1.00 20.64           2      5.015                  
ATOM    722  CB  PRO A  96      -1.293  61.697  47.787  1.00 21.37           2      4.940                  
ATOM    723  CG  PRO A  96      -0.478  61.449  46.547  1.00 25.26           2      4.974                  
ATOM    724  CD  PRO A  96      -0.594  62.761  45.819  1.00 23.36           2      5.085                  
ATOM    725  N   ILE A  97       1.450  62.855  48.841  1.00 15.60           6      5.043                  
ATOM    730  CG1 ILE A  97       3.915  61.281  48.264  1.00 20.48           2      5.180                  
ATOM    732  CD1 ILE A  97       5.158  61.013  47.438  1.00 24.70           2      4.390                  
ATOM    756  O   LYS A 101      -6.313  63.961  54.175  1.00 18.72           4      4.809                  
ATOM    762  N   GLU A 102      -4.254  64.335  53.345  1.00 16.84           6      5.093                  
ATOM    763  CA  GLU A 102      -4.030  62.932  53.025  1.00 20.19           2      5.033                  
ATOM    764  C   GLU A 102      -2.827  62.360  53.773  1.00 16.81           1      5.261                  
ATOM    765  O   GLU A 102      -2.933  62.065  54.961  1.00 17.00           4      4.879                  
ATOM    766  CB  GLU A 102      -3.878  62.767  51.506  1.00 19.43           2      4.620                  
ATOM    767  CG  GLU A 102      -5.014  63.451  50.733  1.00 26.19           2      5.022                  
ATOM    768  CD  GLU A 102      -5.046  63.126  49.249  1.00 27.44           1      4.031                  
ATOM    769  OE1 GLU A 102      -3.972  62.912  48.648  1.00 29.76           4      5.127                  
ATOM    770  OE2 GLU A 102      -6.157  63.105  48.675  1.00 27.28           4      3.428                  
ATOM    771  N   MET A 103      -1.689  62.204  53.103  1.00 16.02           6      4.977                  
ATOM    775  CB  MET A 103       0.499  61.164  52.726  1.00 18.59           2      5.200                  
ATOM    776  CG  MET A 103      -0.090  60.106  51.787  1.00 17.40           2      5.039                  
ATOM    777  SD  MET A 103       1.081  59.456  50.575  1.00 24.41           2      4.643                  
ATOM    778  CE  MET A 103       1.237  57.734  51.098  1.00 26.23           2      5.012                  
ATOM   1085  CB  ILE A 142       4.954  56.066  42.224  1.00 19.93           2      4.924                  
ATOM   1087  CG2 ILE A 142       3.455  55.827  42.381  1.00 19.94           2      5.026                  
ATOM   1088  CD1 ILE A 142       5.271  56.868  44.651  1.00 23.52           2      5.064                  
ATOM   1119  CG  GLU A 146       0.437  54.099  39.682  1.00 15.89           2      4.845                  
ATOM   1120  CD  GLU A 146       0.099  55.517  40.063  1.00 20.40           1      4.548                  
ATOM   1121  OE1 GLU A 146       0.914  56.420  39.764  1.00 17.76           4      4.886                  
ATOM   1122  OE2 GLU A 146      -0.980  55.734  40.659  1.00 18.15           4      3.483                  
ATOM   1376  CG  PHE A 178     -23.112  51.629  27.534  1.00 14.85           3      5.075                  
ATOM   1377  CD1 PHE A 178     -23.188  52.181  28.809  1.00 17.22           3      4.394                  
ATOM   1379  CE1 PHE A 178     -22.128  52.923  29.331  1.00 21.24           3      5.010                  
ATOM   1381  CZ  PHE A 178     -20.974  53.121  28.565  1.00 17.42           3      5.297                  
ATOM   1403  C   GLY A 182     -24.683  57.924  24.982  1.00 19.46           1      5.299                  
ATOM   1404  O   GLY A 182     -23.891  58.864  25.060  1.00 16.99           4      5.094                  
ATOM   1405  N   CYS A 183     -24.597  56.834  25.741  1.00 17.31           6      4.861                  
ATOM   1406  CA  CYS A 183     -23.551  56.674  26.749  1.00 15.53           2      3.939                  
ATOM   1407  C   CYS A 183     -22.140  56.735  26.180  1.00 17.49           1      4.664                  
ATOM   1408  O   CYS A 183     -21.239  57.248  26.835  1.00 19.72           4      4.338                  
ATOM   1409  CB  CYS A 183     -23.690  55.338  27.481  1.00 16.95           2      4.263                  
ATOM   1410  SG  CYS A 183     -25.264  55.058  28.289  1.00 18.93           2      4.364                  
ATOM   1418  N   GLN A 185     -20.909  58.603  24.148  1.00 19.12           6      5.167                  
ATOM   1419  CA  GLN A 185     -20.501  59.958  23.799  1.00 19.47           2      5.220                  
ATOM   1422  CB  GLN A 185     -21.615  60.956  24.123  1.00 19.65           2      4.287                  
ATOM   1423  CG  GLN A 185     -21.214  62.418  23.910  1.00 22.62           2      4.888                  
ATOM   1424  CD  GLN A 185     -22.011  63.395  24.767  1.00 19.62           1      5.275                  
ATOM   1425  OE1 GLN A 185     -23.133  63.110  25.189  1.00 21.59           4      4.746                  
ATOM   1426  NE2 GLN A 185     -21.432  64.563  25.016  1.00 20.80           6      5.109                  
ATOM   1427  N   CYS A 186     -19.442  59.872  25.958  1.00 18.24           6      4.780                  
ATOM   1428  CA  CYS A 186     -18.441  60.148  26.974  1.00 16.67           2      4.906                  
ATOM   1431  CB  CYS A 186     -19.119  60.886  28.119  1.00 17.25           2      4.025                  
ATOM   1432  SG  CYS A 186     -20.186  62.236  27.538  1.00 20.46           2      4.381                  
ATOM   1438  CG  HIS A 187     -19.001  56.595  30.154  1.00 14.42           3      4.211                  
ATOM   1439  ND1 HIS A 187     -18.155  56.748  31.234  1.00 15.61           7      4.192                  
ATOM   1440  CD2 HIS A 187     -20.155  57.219  30.493  1.00 10.71           3      3.057                  
ATOM   1441  CE1 HIS A 187     -18.775  57.425  32.184  1.00 13.18           3      3.090                  
ATOM   1442  NE2 HIS A 187     -19.990  57.722  31.761  1.00 12.09           7      2.091                  
ATOM   1506  N   GLN A 198     -16.412  66.375  30.760  1.00 18.89           6      4.889                  
ATOM   1507  CA  GLN A 198     -17.815  66.536  30.415  1.00 20.74           2      5.173                  
ATOM   1508  C   GLN A 198     -18.615  67.105  31.570  1.00 18.29           1      4.434                  
ATOM   1509  O   GLN A 198     -18.250  66.967  32.736  1.00 18.52           4      5.291                  
ATOM   1510  CB  GLN A 198     -18.423  65.192  29.998  1.00 17.20           2      4.412                  
ATOM   1511  CG  GLN A 198     -17.699  64.494  28.864  1.00 15.13           2      4.885                  
ATOM   1512  CD  GLN A 198     -18.081  64.995  27.477  1.00 22.36           1      4.234                  
ATOM   1513  OE1 GLN A 198     -17.499  64.567  26.480  1.00 26.30           4      4.992                  
ATOM   1514  NE2 GLN A 198     -19.058  65.889  27.405  1.00 17.48           6      4.181                  
ATOM   1515  N   LYS A 199     -19.723  67.742  31.226  1.00 20.64           6      5.283                  
ATOM   1517  C   LYS A 199     -21.357  67.241  32.983  1.00 20.33           1      4.870                  
ATOM   1518  O   LYS A 199     -21.857  66.288  32.388  1.00 22.78           4      4.890                  
ATOM   1524  N   MET A 200     -21.401  67.375  34.307  1.00 18.39           6      4.934                  
ATOM   1525  CA  MET A 200     -22.152  66.445  35.139  1.00 20.09           2      4.882                  
ATOM   1528  CB  MET A 200     -21.461  66.203  36.486  1.00 19.13           2      4.806                  
ATOM   1529  CG  MET A 200     -22.333  65.429  37.469  1.00 19.86           2      3.882                  
ATOM   1530  SD  MET A 200     -22.951  63.876  36.755  1.00 21.10           2      4.950                  
ATOM   1531  CE  MET A 200     -23.396  62.941  38.232  1.00 17.24           2      5.161                  
ATOM   1542  CG2 VAL A 202     -24.742  66.640  29.887  1.00 22.68           2      5.151                  
ATOM   1737  N   PHE A 228     -16.291  67.618  34.785  1.00 18.95           6      4.944                  
ATOM   1738  CA  PHE A 228     -15.257  66.744  35.335  1.00 19.32           2      4.983                  
ATOM   1739  C   PHE A 228     -14.675  65.800  34.302  1.00 17.79           1      4.650                  
ATOM   1740  O   PHE A 228     -15.242  65.610  33.224  1.00 17.59           4      4.111                  
ATOM   1741  CB  PHE A 228     -15.826  65.885  36.472  1.00 19.49           2      4.559                  
ATOM   1742  CG  PHE A 228     -16.456  66.673  37.582  1.00 20.21           3      5.272                  
ATOM   1743  CD1 PHE A 228     -17.781  67.079  37.498  1.00 17.46           3      5.254                  
ATOM   1744  CD2 PHE A 228     -15.721  67.005  38.720  1.00 21.34           3      4.585                  
ATOM   1745  CE1 PHE A 228     -18.372  67.807  38.532  1.00 20.32           3      4.980                  
ATOM   1746  CE2 PHE A 228     -16.299  67.734  39.762  1.00 19.29           3      4.749                  
ATOM   1747  CZ  PHE A 228     -17.628  68.135  39.669  1.00 22.17           3      4.388                  
ATOM   1750  C   LYS A 229     -13.927  63.060  33.830  1.00 17.11           1      4.680                  
ATOM   1751  O   LYS A 229     -14.398  62.740  34.920  1.00 16.87           4      4.964                  
ATOM   1754  CD  LYS A 229      -9.531  62.258  33.919  1.00 16.50           2      5.244                  
ATOM   1755  CE  LYS A 229      -9.392  61.943  35.406  1.00 17.56           2      5.274                  
ATOM   1756  NZ  LYS A 229     -10.146  60.705  35.785  1.00 20.81           6      4.929                  
ATOM   1757  N   VAL A 230     -14.261  62.451  32.697  1.00 15.93           6      5.193                  
ATOM   1758  CA  VAL A 230     -15.188  61.320  32.708  1.00 17.61           2      5.202                  
ATOM   1759  C   VAL A 230     -14.444  60.122  33.286  1.00 11.30           1      5.193                  
ATOM   1761  CB  VAL A 230     -15.657  60.942  31.283  1.00 18.86           2      4.749                  
ATOM   1762  CG1 VAL A 230     -16.554  59.709  31.344  1.00 14.57           2      4.275                  
ATOM   1763  CG2 VAL A 230     -16.395  62.113  30.636  1.00 16.13           2      4.132                  
ATOM   1764  N   PRO A 231     -14.972  59.513  34.361  1.00 14.37           6      5.199                  
ATOM   1765  CA  PRO A 231     -14.327  58.352  34.982  1.00 16.67           2      5.211                  
ATOM   1768  CB  PRO A 231     -15.167  58.109  36.237  1.00 15.63           2      4.835                  
ATOM   1769  CG  PRO A 231     -15.769  59.450  36.528  1.00 19.25           2      4.251                  
ATOM   1770  CD  PRO A 231     -16.127  59.951  35.160  1.00 14.20           2      3.998                  
ATOM   1774  O   THR A 232     -14.672  54.149  35.279  1.00 14.03           4      4.908                  
ATOM   1783  CG  LEU A 233     -18.053  53.762  32.802  1.00 15.49           2      4.909                  
ATOM   1784  CD1 LEU A 233     -19.403  53.602  32.104  1.00 17.72           2      3.986                  
ATOM   1785  CD2 LEU A 233     -18.269  54.248  34.239  1.00 15.57           2      5.167                  
ATOM   1809  CB  ILE A 236     -17.830  50.585  36.961  1.00 14.43           2      5.251                  
ATOM   1810  CG1 ILE A 236     -18.634  51.660  37.695  1.00 16.72           2      5.089                  
ATOM   1812  CD1 ILE A 236     -17.793  52.852  38.132  1.00 16.35           2      4.924                  
ATOM   1835  OG1 THR A 239     -15.356  51.937  40.688  1.00 12.19           5      4.797                  
ATOM   1852  O   PRO A 241     -18.311  55.203  44.359  1.00 13.88           4      4.871                  
ATOM   1856  N   TYR A 242     -20.507  55.462  43.967  1.00 14.50           6      4.961                  
ATOM   1857  CA  TYR A 242     -20.266  56.195  42.730  1.00 13.59           2      4.980                  
ATOM   1858  C   TYR A 242     -20.424  57.711  42.709  1.00 13.54           1      5.116                  
ATOM   1859  O   TYR A 242     -21.028  58.300  43.605  1.00 13.29           4      4.809                  
ATOM   1860  CB  TYR A 242     -21.091  55.544  41.625  1.00 10.93           2      4.143                  
ATOM   1861  CG  TYR A 242     -20.840  54.056  41.587  1.00 15.37           3      4.619                  
ATOM   1863  CD2 TYR A 242     -19.653  53.552  41.049  1.00 12.25           3      5.191                  
ATOM   1865  CE2 TYR A 242     -19.362  52.193  41.100  1.00 15.73           3      5.222                  
ATOM   1868  N   PHE A 243     -19.857  58.306  41.658  1.00 15.06           6      4.294                  
ATOM   1869  CA  PHE A 243     -19.829  59.749  41.421  1.00 18.19           2      4.900                  
ATOM   1870  C   PHE A 243     -18.802  60.402  42.339  1.00 16.95           1      5.251                  
ATOM   1871  O   PHE A 243     -18.368  59.801  43.323  1.00 17.79           4      4.374                  
ATOM   1872  CB  PHE A 243     -21.228  60.350  41.589  1.00 17.38           2      4.733                  
ATOM   1873  CG  PHE A 243     -22.216  59.835  40.577  1.00 16.27           3      4.953                  
ATOM   1874  CD1 PHE A 243     -23.552  59.650  40.913  1.00 15.34           3      5.155                  
ATOM   1875  CD2 PHE A 243     -21.795  59.504  39.286  1.00 13.76           3      3.990                  
ATOM   1877  CE2 PHE A 243     -22.692  58.992  38.351  1.00 15.95           3      3.754                  
ATOM   1878  CZ  PHE A 243     -24.026  58.807  38.702  1.00 16.34           3      5.016                  
ATOM   1879  N   HIS A 244     -18.398  61.624  42.008  1.00 17.76           6      4.994                  
ATOM   1880  CA  HIS A 244     -17.372  62.307  42.785  1.00 16.18           2      4.644                  
ATOM   1881  C   HIS A 244     -17.689  62.562  44.251  1.00 18.23           1      5.037                  
ATOM   1883  CB  HIS A 244     -16.976  63.624  42.111  1.00 16.72           2      4.275                  
ATOM   1884  CG  HIS A 244     -17.989  64.712  42.266  1.00 18.93           3      4.267                  
ATOM   1885  ND1 HIS A 244     -19.063  64.858  41.417  1.00 17.17           7      4.830                  
ATOM   1886  CD2 HIS A 244     -18.104  65.693  43.193  1.00 22.10           3      4.680                  
ATOM   1887  CE1 HIS A 244     -19.796  65.884  41.810  1.00 20.47           3      4.345                  
ATOM   1888  NE2 HIS A 244     -19.236  66.408  42.887  1.00 22.01           7      4.551                  
ATOM   1889  N   ASP A 245     -18.964  62.567  44.619  1.00 19.69           6      5.176                  
ATOM   1929  CD2 LEU A 251     -21.928  50.385  38.764  1.00 20.07           2      4.519                  
ATOM   1949  CA  ALA A 254     -25.763  55.526  39.062  1.00 15.72           2      5.170                  
ATOM   1950  C   ALA A 254     -26.232  55.513  37.611  1.00 15.23           1      5.271                  
ATOM   1951  O   ALA A 254     -26.245  56.552  36.952  1.00 15.99           4      5.062                  
ATOM   1952  CB  ALA A 254     -24.337  54.956  39.164  1.00 15.06           2      4.919                  
ATOM   1953  N   VAL A 255     -26.608  54.339  37.109  1.00 16.49           6      5.054                  
ATOM   1954  CA  VAL A 255     -27.078  54.217  35.730  1.00 19.22           2      5.109                  
ATOM   1956  O   VAL A 255     -28.496  55.702  34.474  1.00 18.33           4      5.244                  
ATOM   1957  CB  VAL A 255     -27.327  52.737  35.351  1.00 15.36           2      4.674                  
ATOM   1958  CG1 VAL A 255     -28.057  52.650  34.016  1.00 16.23           2      4.326                  
ATOM   1959  CG2 VAL A 255     -25.999  51.999  35.259  1.00 16.84           2      5.120                  
ATOM   1977  CA  MET A 258     -26.806  59.105  34.223  1.00 18.80           2      5.170                  
ATOM   1978  C   MET A 258     -27.741  59.214  33.019  1.00 22.04           1      5.023                  
ATOM   1979  O   MET A 258     -27.657  60.162  32.236  1.00 19.76           4      4.754                  
ATOM   1980  CB  MET A 258     -25.726  58.060  33.945  1.00 20.30           2      4.369                  
ATOM   1981  CG  MET A 258     -24.421  58.318  34.677  1.00 17.46           2      3.441                  
ATOM   1982  SD  MET A 258     -23.429  59.567  33.824  1.00 20.61           2      2.330                  
ATOM   1983  CE  MET A 258     -23.310  60.832  35.069  1.00 16.16           2      3.606                  
ATOM   1984  N   GLY A 259     -28.628  58.237  32.868  1.00 23.27           6      4.980                  
ATOM   1985  CA  GLY A 259     -29.550  58.277  31.750  1.00 24.37           2      4.702                  
ATOM   1986  C   GLY A 259     -30.446  59.499  31.815  1.00 25.44           1      5.177                  
ATOM   2008  CA  GLN A 262     -27.001  63.188  30.854  1.00 20.95           2      5.142                  
ATOM   2009  C   GLN A 262     -27.607  62.991  29.468  1.00 21.68           1      4.874                  
ATOM   2010  O   GLN A 262     -27.185  63.634  28.501  1.00 22.34           4      4.645                  
ATOM   2011  CB  GLN A 262     -25.861  62.174  31.022  1.00 19.03           2      4.234                  
ATOM   2012  CG  GLN A 262     -25.044  62.295  32.310  1.00 15.32           2      5.086                  
ATOM   2013  CD  GLN A 262     -24.374  63.646  32.472  1.00 18.64           1      4.553                  
ATOM   2014  OE1 GLN A 262     -25.022  64.638  32.809  1.00 18.97           4      5.161                  
ATOM   2015  NE2 GLN A 262     -23.065  63.690  32.236  1.00 15.50           6      3.430                  
ATOM   2021  CG  LEU A 263     -27.734  59.630  27.949  1.00 25.82           2      4.729                  
ATOM   2022  CD1 LEU A 263     -27.869  58.150  27.640  1.00 32.11           2      4.927                  
ATOM   2023  CD2 LEU A 263     -26.742  60.285  27.016  1.00 33.01           2      4.682                  
ATOM   2058  CD1 PHE A 267     -31.253  54.544  31.387  1.00 26.02           3      4.586                  
ATOM   2060  CE1 PHE A 267     -30.282  54.876  30.450  1.00 22.92           3      4.873                  
ATOM   2061  CE2 PHE A 267     -31.461  53.600  28.782  1.00 25.97           3      5.293                  
ATOM   2062  CZ  PHE A 267     -30.387  54.403  29.145  1.00 20.18           3      5.169                  
ATOM   2123  CB  ILE A 275     -27.368  49.481  31.581  1.00 17.82           2      5.294                  
ATOM   2125  CG2 ILE A 275     -26.093  50.305  31.637  1.00 13.62           2      3.984                  
ATOM   2126  CD1 ILE A 275     -28.806  51.249  30.462  1.00 21.74           2      5.168                  
ATOM   2156  CD1 LEU A 279     -22.733  50.483  34.595  1.00 18.37           2      5.064                  
ATOM   2157  CD2 LEU A 279     -21.358  50.120  32.535  1.00 16.97           2      5.145                  
