# Supplementary material for: A mathematical representation of protein binding sites using structural dispersion of atoms from principal axes for classification of binding ligands
Source: PLoS One. 2021 Apr 8;16(4):e0244905. doi: 10.1371/journal.pone.0244905 (PMC8031081; doi:10.1371/journal.pone.0244905)
Supplement: S3 Data — (ZIP) [file pone.0244905.s008.zip › KahramanSet(100)/1J99.lig.AND.pdb]

ATOM    105  CA  PRO A  14      16.635 -48.149  23.832  1.00 45.38           2      4.897                  
ATOM    106  C   PRO A  14      17.459 -47.792  22.591  1.00 53.47           1      5.249                  
ATOM    108  CB  PRO A  14      15.549 -47.115  24.122  1.00 35.52           2      5.149                  
ATOM    109  CG  PRO A  14      15.447 -47.164  25.634  1.00 38.39           2      4.478                  
ATOM    110  CD  PRO A  14      16.883 -47.176  26.027  1.00 36.22           2      5.056                  
ATOM    111  N   THR A  15      17.021 -48.277  21.434  1.00 59.10           6      5.183                  
ATOM    118  N   MET A  16      16.191 -46.179  19.730  1.00 54.96           6      4.462                  
ATOM    119  CA  MET A  16      15.815 -44.904  19.132  1.00 58.58           2      4.605                  
ATOM    120  C   MET A  16      15.746 -43.789  20.173  1.00 60.72           1      4.225                  
ATOM    121  O   MET A  16      14.976 -43.889  21.128  1.00 50.88           4      5.007                  
ATOM    122  CB  MET A  16      14.430 -45.004  18.458  1.00 52.87           2      4.382                  
ATOM    123  CG  MET A  16      14.272 -46.085  17.414  1.00 60.69           2      5.281                  
ATOM    127  CA  GLY A  17      16.493 -41.600  20.894  1.00 48.92           2      5.131                  
ATOM    136  CD1 PHE A  18      17.363 -43.570  24.368  1.00 34.74           3      5.060                  
ATOM    138  CE1 PHE A  18      16.375 -43.379  25.307  1.00 47.91           3      4.490                  
ATOM    140  CZ  PHE A  18      16.712 -42.943  26.590  1.00 37.32           3      4.647                  
ATOM    350  CA  PRO A  43      11.151 -47.912  34.624  1.00 20.20           2      4.221                  
ATOM    351  C   PRO A  43       9.891 -48.724  35.006  1.00 24.53           1      4.604                  
ATOM    353  CB  PRO A  43      11.674 -48.256  33.194  1.00 25.05           2      4.708                  
ATOM    354  CG  PRO A  43      13.016 -48.931  33.389  1.00 25.75           2      4.946                  
ATOM    356  N   LYS A  44       8.719 -48.093  34.827  1.00 20.17           6      4.201                  
ATOM    357  CA  LYS A  44       7.391 -48.651  35.088  1.00 20.59           2      5.067                  
ATOM    361  CG  LYS A  44       7.540 -50.048  32.898  1.00 28.33           2      4.537                  
ATOM    362  CD  LYS A  44       6.757 -48.892  32.252  1.00 33.78           2      5.057                  
ATOM    363  CE  LYS A  44       6.783 -48.838  30.754  1.00 49.32           2      5.035                  
ATOM    364  NZ  LYS A  44       5.897 -47.700  30.264  1.00 41.64           6      4.825                  
ATOM    380  OG1 THR A  47       8.854 -43.011  36.081  1.00 39.95           5      5.273                  
ATOM    575  CA  TRP A  72       8.365 -35.594  27.978  1.00 52.57           2      5.165                  
ATOM    578  CB  TRP A  72       8.782 -36.510  26.796  1.00 52.88           2      5.073                  
ATOM    579  CG  TRP A  72       7.957 -36.400  25.558  1.00 56.43           3      5.038                  
ATOM    580  CD1 TRP A  72       8.039 -35.431  24.592  1.00 53.71           3      4.185                  
ATOM    581  CD2 TRP A  72       6.895 -37.275  25.163  1.00 62.65           3      4.907                  
ATOM    582  NE1 TRP A  72       7.091 -35.650  23.621  1.00 55.90           6      4.535                  
ATOM    583  CE2 TRP A  72       6.374 -36.777  23.943  1.00 70.80           3      4.120                  
ATOM    584  CE3 TRP A  72       6.327 -38.433  25.722  1.00 63.48           3      4.676                  
ATOM    585  CZ2 TRP A  72       5.309 -37.399  23.268  1.00 63.49           3      4.835                  
ATOM    586  CZ3 TRP A  72       5.263 -39.055  25.049  1.00 64.17           3      4.927                  
ATOM    587  CH2 TRP A  72       4.770 -38.531  23.834  1.00 66.13           3      4.887                  
ATOM    625  CB  TRP A  77      14.264 -38.830  29.977  1.00 36.86           2      4.587                  
ATOM    626  CG  TRP A  77      13.225 -39.687  30.668  1.00 42.77           3      5.032                  
ATOM    627  CD1 TRP A  77      13.457 -40.692  31.591  1.00 44.03           3      4.865                  
ATOM    628  CD2 TRP A  77      11.802 -39.577  30.559  1.00 41.77           3      5.220                  
ATOM    629  NE1 TRP A  77      12.273 -41.194  32.050  1.00 40.32           6      4.971                  
ATOM    630  CE2 TRP A  77      11.240 -40.535  31.441  1.00 40.68           3      4.731                  
ATOM    631  CE3 TRP A  77      10.948 -38.766  29.806  1.00 48.15           3      4.974                  
ATOM    632  CZ2 TRP A  77       9.857 -40.699  31.595  1.00 45.70           3      4.954                  
ATOM    633  CZ3 TRP A  77       9.576 -38.925  29.956  1.00 56.51           3      4.960                  
ATOM    634  CH2 TRP A  77       9.040 -39.893  30.853  1.00 53.28           3      5.066                  
ATOM    655  CB  SER A  80      16.487 -39.019  26.019  1.00 32.44           2      5.248                  
ATOM    656  OG  SER A  80      15.814 -37.808  26.289  1.00 39.86           5      4.135                  
ATOM    673  CD1 ILE A  82      13.185 -36.073  21.116  1.00 56.46           2      4.539                  
ATOM    801  CG  HIS A  99      13.846 -44.449  33.796  1.00 22.39           3      4.937                  
ATOM    802  ND1 HIS A  99      12.879 -44.314  34.771  1.00 25.32           7      5.181                  
ATOM    803  CD2 HIS A  99      13.189 -44.345  32.605  1.00 25.00           3      4.732                  
ATOM    804  CE1 HIS A  99      11.692 -44.134  34.203  1.00 22.80           3      5.119                  
ATOM    805  NE2 HIS A  99      11.854 -44.147  32.890  1.00 20.56           7      5.251                  
ATOM   1086  CD2 PHE A 133       6.689 -49.425  27.496  1.00 27.03           3      4.901                  
ATOM   1087  CE1 PHE A 133       4.452 -47.773  27.111  1.00 35.76           3      4.920                  
ATOM   1088  CE2 PHE A 133       6.860 -48.099  27.037  1.00 38.64           3      3.615                  
ATOM   1089  CZ  PHE A 133       5.741 -47.268  26.848  1.00 29.66           3      3.627                  
ATOM   1099  CE2 TRP A 134      10.575 -50.677  28.770  1.00 42.03           3      5.275                  
ATOM   1100  CE3 TRP A 134      10.305 -50.291  26.385  1.00 42.50           3      5.277                  
ATOM   1101  CZ2 TRP A 134      10.919 -49.330  28.989  1.00 49.68           3      4.752                  
ATOM   1102  CZ3 TRP A 134      10.644 -48.962  26.604  1.00 42.85           3      4.750                  
ATOM   1103  CH2 TRP A 134      10.946 -48.493  27.891  1.00 53.86           3      4.500                  
ATOM   1122  CA  MET A 137       7.578 -51.197  20.707  1.00 44.20           2      4.457                  
ATOM   1123  C   MET A 137       8.482 -51.678  19.531  1.00 41.84           1      4.536                  
ATOM   1124  O   MET A 137       9.221 -52.645  19.658  1.00 35.33           4      5.162                  
ATOM   1125  CB  MET A 137       8.469 -50.542  21.771  1.00 49.91           2      4.580                  
ATOM   1126  CG  MET A 137       7.698 -49.926  22.924  1.00 36.42           2      4.978                  
ATOM   1127  SD  MET A 137       6.818 -48.437  22.422  1.00 56.69           2      4.173                  
ATOM   1128  CE  MET A 137       5.081 -48.991  22.403  1.00 54.78           2      4.905                  
ATOM   1129  N   LYS A 138       8.431 -50.992  18.396  1.00 39.41           6      4.443                  
ATOM   1130  CA  LYS A 138       9.258 -51.382  17.252  1.00 38.91           2      5.148                  
ATOM   1131  C   LYS A 138      10.732 -51.101  17.516  1.00 41.94           1      4.656                  
ATOM   1132  O   LYS A 138      11.085 -50.275  18.367  1.00 39.95           4      4.827                  
ATOM   1155  CD1 LEU A 140      12.620 -51.242  23.488  1.00 68.63           2      4.903                  
ATOM   1338  OH  TYR A 160      16.441 -44.374  30.128  1.00 46.77           5      5.284                  
ATOM   1926  CG  TYR A 231       3.590 -43.765  28.173  1.00 44.84           3      5.000                  
ATOM   1927  CD1 TYR A 231       4.624 -42.860  27.928  1.00 48.28           3      4.303                  
ATOM   1928  CD2 TYR A 231       3.482 -44.325  29.445  1.00 41.82           3      4.824                  
ATOM   1929  CE1 TYR A 231       5.508 -42.493  28.906  1.00 46.68           3      4.052                  
ATOM   1930  CE2 TYR A 231       4.373 -43.970  30.448  1.00 48.05           3      5.185                  
ATOM   1931  CZ  TYR A 231       5.397 -43.035  30.172  1.00 59.80           3      4.530                  
ATOM   1932  OH  TYR A 231       6.307 -42.615  31.142  1.00 53.84           5      4.911                  
ATOM   1952  CG  LEU A 234       4.761 -43.228  22.558  1.00 64.23           2      4.823                  
ATOM   1953  CD1 LEU A 234       5.461 -44.550  22.893  1.00 53.92           2      5.294                  
ATOM   1954  CD2 LEU A 234       5.786 -42.151  22.266  1.00 65.45           2      4.770                  
ATOM   1977  CA  TYR A 238       7.323 -46.134  17.064  1.00 58.43           2      4.997                  
ATOM   1978  C   TYR A 238       6.620 -47.315  17.767  1.00 57.60           1      4.773                  
ATOM   1979  O   TYR A 238       7.256 -48.072  18.504  1.00 54.96           4      5.285                  
ATOM   1980  CB  TYR A 238       7.688 -45.079  18.106  1.00 56.78           2      5.056                  
ATOM   1981  CG  TYR A 238       8.526 -43.940  17.576  1.00 71.33           3      5.236                  
ATOM   1983  CD2 TYR A 238       9.894 -43.882  17.844  1.00 77.90           3      4.931                  
ATOM   1985  CE2 TYR A 238      10.690 -42.851  17.351  1.00 73.53           3      5.192                  
