# Supplementary material for: A mathematical representation of protein binding sites using structural dispersion of atoms from principal axes for classification of binding ligands
Source: PLoS One. 2021 Apr 8;16(4):e0244905. doi: 10.1371/journal.pone.0244905 (PMC8031081; doi:10.1371/journal.pone.0244905)
Supplement: S3 Data — (ZIP) [file pone.0244905.s008.zip › KahramanSet(100)/1JA1.lig.FMN.pdb]

ATOM    185  C   GLY A  85       8.472 -11.126  39.522  1.00 31.26           1      4.965                  
ATOM    186  O   GLY A  85       8.644  -9.964  39.880  1.00 31.30           4      5.247                  
ATOM    187  N   SER A  86       8.925 -11.600  38.368  1.00 37.17           6      5.095                  
ATOM    188  CA  SER A  86       9.678 -10.760  37.450  1.00 38.20           2      4.337                  
ATOM    189  C   SER A  86       9.093 -10.699  36.043  1.00 42.14           1      4.529                  
ATOM    190  O   SER A  86       8.537 -11.676  35.543  1.00 34.73           4      4.836                  
ATOM    191  CB  SER A  86      11.121 -11.268  37.383  1.00 37.84           2      4.476                  
ATOM    192  OG  SER A  86      11.920 -10.472  36.530  1.00 37.94           5      5.014                  
ATOM    193  N   GLN A  87       9.215  -9.539  35.409  1.00 46.62           6      4.998                  
ATOM    194  CA  GLN A  87       8.719  -9.384  34.058  1.00 50.02           2      4.525                  
ATOM    195  C   GLN A  87       9.910  -9.175  33.136  1.00 49.51           1      4.490                  
ATOM    196  O   GLN A  87      10.028  -9.839  32.109  1.00 44.20           4      4.935                  
ATOM    197  CB  GLN A  87       7.741  -8.214  33.960  1.00 55.69           2      4.761                  
ATOM    198  CG  GLN A  87       6.889  -8.294  32.714  1.00 62.01           2      4.791                  
ATOM    202  N   THR A  88      10.817  -8.282  33.518  1.00 48.05           6      4.977                  
ATOM    203  CA  THR A  88      11.984  -8.037  32.686  1.00 43.82           2      4.204                  
ATOM    204  C   THR A  88      13.273  -8.582  33.296  1.00 41.31           1      4.232                  
ATOM    205  O   THR A  88      14.366  -8.119  32.983  1.00 38.70           4      4.900                  
ATOM    206  CB  THR A  88      12.126  -6.525  32.331  1.00 43.85           2      4.420                  
ATOM    207  OG1 THR A  88      12.074  -5.726  33.518  1.00 46.69           5      4.304                  
ATOM    208  CG2 THR A  88      10.996  -6.099  31.398  1.00 43.92           2      4.596                  
ATOM    209  N   GLY A  89      13.125  -9.573  34.173  1.00 39.40           6      4.076                  
ATOM    210  CA  GLY A  89      14.271 -10.228  34.785  1.00 34.93           2      4.812                  
ATOM    211  C   GLY A  89      14.990  -9.618  35.977  1.00 30.23           1      4.578                  
ATOM    212  O   GLY A  89      15.925 -10.225  36.496  1.00 35.30           4      5.006                  
ATOM    213  N   THR A  90      14.570  -8.439  36.414  1.00 31.81           6      4.477                  
ATOM    214  CA  THR A  90      15.206  -7.772  37.544  1.00 35.72           2      4.432                  
ATOM    215  C   THR A  90      15.014  -8.539  38.857  1.00 35.19           1      4.835                  
ATOM    216  O   THR A  90      15.978  -8.785  39.583  1.00 33.33           4      4.579                  
ATOM    217  CB  THR A  90      14.665  -6.341  37.694  1.00 36.46           2      4.815                  
ATOM    218  OG1 THR A  90      14.796  -5.653  36.441  1.00 39.33           5      4.918                  
ATOM    219  CG2 THR A  90      15.442  -5.585  38.757  1.00 42.86           2      4.964                  
ATOM    220  N   ALA A  91      13.774  -8.920  39.156  1.00 31.42           6      4.349                  
ATOM    221  CA  ALA A  91      13.475  -9.667  40.379  1.00 31.42           2      5.298                  
ATOM    222  C   ALA A  91      14.036 -11.074  40.294  1.00 28.87           1      4.561                  
ATOM    224  CB  ALA A  91      11.970  -9.733  40.609  1.00 22.55           2      5.069                  
ATOM    225  N   GLU A  92      14.015 -11.645  39.095  1.00 28.05           6      4.445                  
ATOM    590  CA  ALA A 138       8.322  -6.542  41.113  1.00 34.83           2      4.756                  
ATOM    591  C   ALA A 138       6.855  -6.285  40.774  1.00 41.94           1      4.627                  
ATOM    593  CB  ALA A 138       9.124  -6.644  39.844  1.00 39.49           2      5.123                  
ATOM    594  N   THR A 139       6.524  -5.021  40.553  1.00 40.79           6      5.146                  
ATOM    595  CA  THR A 139       5.162  -4.628  40.230  1.00 44.46           2      4.950                  
ATOM    596  C   THR A 139       5.047  -4.188  38.775  1.00 49.68           1      4.537                  
ATOM    597  O   THR A 139       5.987  -3.628  38.211  1.00 42.69           4      3.858                  
ATOM    598  CB  THR A 139       4.707  -3.490  41.153  1.00 39.33           2      4.409                  
ATOM    599  OG1 THR A 139       4.663  -3.972  42.502  1.00 31.51           5      4.881                  
ATOM    600  CG2 THR A 139       3.340  -2.990  40.749  1.00 38.72           2      4.731                  
ATOM    601  N   TYR A 140       3.887  -4.441  38.175  1.00 54.52           6      5.065                  
ATOM    602  CA  TYR A 140       3.652  -4.087  36.782  1.00 59.08           2      4.581                  
ATOM    603  C   TYR A 140       2.264  -3.475  36.607  1.00 60.16           1      4.466                  
ATOM    604  O   TYR A 140       1.540  -3.268  37.582  1.00 62.87           4      5.213                  
ATOM    605  CB  TYR A 140       3.772  -5.340  35.915  1.00 65.24           2      5.010                  
ATOM    606  CG  TYR A 140       4.087  -5.066  34.467  1.00 77.01           3      5.064                  
ATOM    607  CD1 TYR A 140       5.372  -4.703  34.069  1.00 79.19           3      4.986                  
ATOM    608  CD2 TYR A 140       3.099  -5.168  33.490  1.00 81.59           3      4.765                  
ATOM    609  CE1 TYR A 140       5.662  -4.450  32.726  1.00 84.46           3      4.703                  
ATOM    610  CE2 TYR A 140       3.375  -4.911  32.146  1.00 84.07           3      4.811                  
ATOM    611  CZ  TYR A 140       4.659  -4.555  31.771  1.00 85.26           3      4.424                  
ATOM    612  OH  TYR A 140       4.944  -4.302  30.446  1.00 85.50           5      5.068                  
ATOM    613  N   GLY A 141       1.903  -3.192  35.359  1.00 61.77           6      5.123                  
ATOM    614  CA  GLY A 141       0.602  -2.618  35.062  1.00 61.84           2      5.019                  
ATOM    615  C   GLY A 141       0.166  -1.518  36.010  1.00 62.03           1      4.962                  
ATOM    616  O   GLY A 141       0.854  -0.508  36.166  1.00 63.34           4      4.102                  
ATOM    617  N   GLU A 142      -0.984  -1.719  36.647  1.00 60.87           6      4.658                  
ATOM    618  CA  GLU A 142      -1.538  -0.741  37.583  1.00 60.95           2      4.547                  
ATOM    619  C   GLU A 142      -1.454  -1.294  39.001  1.00 56.25           1      4.495                  
ATOM    626  N   GLY A 143      -0.231  -1.502  39.482  1.00 54.04           6      5.122                  
ATOM    627  CA  GLY A 143      -0.063  -2.073  40.796  1.00 48.31           2      5.235                  
ATOM    651  CG2 THR A 146       6.180  -9.005  37.950  1.00 42.16           2      4.559                  
ATOM    865  CA  LEU A 173      11.072  -3.953  43.106  1.00 30.70           2      5.113                  
ATOM    866  C   LEU A 173      10.019  -2.922  42.809  1.00 42.28           1      5.209                  
ATOM    867  O   LEU A 173       9.189  -3.058  41.917  1.00 43.60           4      4.664                  
ATOM    868  CB  LEU A 173      11.403  -4.843  41.900  1.00 28.28           2      4.892                  
ATOM    869  CG  LEU A 173      12.675  -5.719  42.090  1.00 24.72           2      4.580                  
ATOM    871  CD2 LEU A 173      13.096  -6.357  40.788  1.00 25.60           2      4.308                  
ATOM    872  N   GLY A 174      10.012  -1.892  43.633  1.00 47.60           6      4.912                  
ATOM    873  CA  GLY A 174       8.978  -0.915  43.431  1.00 54.33           2      4.733                  
ATOM    874  C   GLY A 174       9.524   0.409  42.992  1.00 60.03           1      4.597                  
ATOM    875  O   GLY A 174      10.742   0.593  42.669  1.00 55.78           4      5.227                  
ATOM    876  N   ASN A 175       8.638   1.400  42.925  1.00 62.66           6      4.284                  
ATOM    877  CA  ASN A 175       9.187   2.661  42.468  1.00 63.29           2      4.780                  
ATOM    878  C   ASN A 175       8.410   3.923  42.711  1.00 62.91           1      5.080                  
ATOM    879  O   ASN A 175       7.354   3.870  43.301  1.00 62.23           4      4.935                  
ATOM    880  CB  ASN A 175       9.456   2.571  40.994  1.00 60.20           2      4.092                  
ATOM    881  CG  ASN A 175      10.252   3.747  40.464  1.00 66.67           1      5.264                  
ATOM    883  ND2 ASN A 175      10.586   3.647  39.190  1.00 63.85           6      4.933                  
ATOM    901  CA  TYR A 178       4.037   5.173  39.483  1.00 55.90           2      4.979                  
ATOM    904  CB  TYR A 178       4.349   3.688  39.233  1.00 53.61           2      4.420                  
ATOM    905  CG  TYR A 178       4.979   3.406  37.867  1.00 53.42           3      4.134                  
ATOM    906  CD1 TYR A 178       4.180   3.150  36.750  1.00 52.68           3      4.841                  
ATOM    907  CD2 TYR A 178       6.373   3.395  37.689  1.00 51.83           3      3.819                  
ATOM    908  CE1 TYR A 178       4.739   2.884  35.497  1.00 53.69           3      5.229                  
ATOM    909  CE2 TYR A 178       6.943   3.130  36.429  1.00 49.42           3      4.303                  
ATOM    910  CZ  TYR A 178       6.115   2.875  35.342  1.00 57.06           3      4.987                  
ATOM    911  OH  TYR A 178       6.658   2.610  34.102  1.00 55.26           5      4.869                  
ATOM    923  C   HIS A 180       2.396   1.649  43.518  1.00 59.71           1      4.935                  
ATOM    924  O   HIS A 180       2.622   0.707  42.794  1.00 56.86           4      4.115                  
ATOM    931  N   PHE A 181       3.310   2.289  44.201  1.00 52.23           6      5.089                  
ATOM    932  CA  PHE A 181       4.717   1.974  44.116  1.00 48.55           2      4.336                  
ATOM    933  C   PHE A 181       5.019   0.763  44.920  1.00 47.00           1      4.707                  
ATOM    934  O   PHE A 181       4.784   0.822  46.086  1.00 38.91           4      4.847                  
ATOM    935  CB  PHE A 181       5.483   3.206  44.626  1.00 46.63           2      5.251                  
ATOM    936  CG  PHE A 181       6.559   2.928  45.634  1.00 44.53           3      4.861                  
ATOM    937  CD1 PHE A 181       7.791   2.459  45.219  1.00 42.05           3      4.528                  
ATOM    942  N   ASN A 182       5.491  -0.333  44.332  1.00 45.72           6      5.146                  
ATOM    943  CA  ASN A 182       5.766  -1.535  45.136  1.00 45.70           2      5.125                  
ATOM    944  C   ASN A 182       4.507  -2.188  45.720  1.00 46.10           1      5.270                  
ATOM    946  CB  ASN A 182       6.709  -1.214  46.303  1.00 47.99           2      5.110                  
ATOM    949  ND2 ASN A 182       8.207  -2.769  45.214  1.00 41.42           6      5.283                  
ATOM    950  N   ALA A 183       3.392  -2.069  45.009  1.00 44.12           6      5.174                  
ATOM   1147  CA  ASP A 208      14.158   1.713  39.893  1.00 45.84           2      5.118                  
ATOM   1150  CB  ASP A 208      13.341   0.870  38.908  1.00 48.80           2      5.121                  
ATOM   1151  CG  ASP A 208      14.130   0.470  37.679  1.00 57.02           1      4.268                  
ATOM   1152  OD1 ASP A 208      15.145   1.127  37.360  1.00 68.40           4      4.658                  
ATOM   1153  OD2 ASP A 208      13.719  -0.506  37.022  1.00 66.78           4      5.085                  
ATOM   1178  CB  LEU A 212      16.660  -1.337  41.542  1.00 35.75           2      5.288                  
ATOM   1179  CG  LEU A 212      15.811  -2.528  41.976  1.00 35.84           2      4.621                  
ATOM   1180  CD1 LEU A 212      14.984  -2.155  43.190  1.00 37.16           2      5.115                  
ATOM   1181  CD2 LEU A 212      14.917  -2.939  40.815  1.00 45.86           2      5.163                  
ATOM   3585  NH2 ARG A 514       4.370  -4.580  27.844  1.00 41.86           6      5.156                  
ATOM   4906  O   VAL A 676       4.919   3.063  29.718  1.00 23.01           4      4.768                  
