# Supplementary material for: A mathematical representation of protein binding sites using structural dispersion of atoms from principal axes for classification of binding ligands
Source: PLoS One. 2021 Apr 8;16(4):e0244905. doi: 10.1371/journal.pone.0244905 (PMC8031081; doi:10.1371/journal.pone.0244905)
Supplement: S3 Data — (ZIP) [file pone.0244905.s008.zip › KahramanSet(100)/1JP4.lig.AMP.pdb]

ATOM    267  OG1 THR A  41      60.008  -0.770   9.074  1.00 22.15           5      5.232                  
ATOM    283  O   THR A  44      58.332   5.262   5.993  1.00 19.45           4      5.157                  
ATOM    288  CA  ASP A  45      58.524   3.932   8.450  1.00 14.89           2      4.971                  
ATOM    291  CB  ASP A  45      58.812   2.429   8.601  1.00 15.70           2      4.865                  
ATOM    292  CG  ASP A  45      57.717   1.682   9.325  1.00 20.50           1      4.876                  
ATOM    293  OD1 ASP A  45      56.549   2.171   9.312  1.00 20.29           4      5.038                  
ATOM    294  OD2 ASP A  45      57.947   0.607   9.945  1.00 18.56           4      5.243                  
ATOM    522  OE1 GLU A  74      49.344   3.423   9.954  1.00 10.02           4      5.274                  
ATOM    523  OE2 GLU A  74      51.226   2.397   9.771  1.00 14.06           4      5.177                  
ATOM    835  OD2 ASP A 117      47.063   4.043   7.035  1.00  9.08           4      4.232                  
ATOM    851  CA  ASP A 120      47.980   7.730   6.389  1.00  7.78           2      4.785                  
ATOM    852  C   ASP A 120      48.760   8.771   5.544  1.00  9.70           1      5.108                  
ATOM    854  CB  ASP A 120      46.843   7.106   5.572  1.00  6.55           2      4.953                  
ATOM    855  CG  ASP A 120      47.354   6.407   4.349  1.00 12.22           1      4.923                  
ATOM    856  OD1 ASP A 120      48.108   5.411   4.570  1.00 10.79           4      4.686                  
ATOM    857  OD2 ASP A 120      47.142   6.852   3.184  1.00 12.58           4      5.131                  
ATOM    858  N   GLY A 121      50.027   8.456   5.266  1.00 11.02           6      4.767                  
ATOM    859  CA  GLY A 121      50.964   9.373   4.634  1.00  9.94           2      5.045                  
ATOM    885  CD  GLU A 124      54.870  10.467   1.672  1.00 15.64           1      4.992                  
ATOM    886  OE1 GLU A 124      54.209   9.869   2.558  1.00 13.88           4      4.404                  
ATOM    887  OE2 GLU A 124      55.704   9.880   0.942  1.00 16.28           4      4.967                  
ATOM   1408  C   THR A 194      52.975   5.838  -5.862  1.00  9.61           1      4.767                  
ATOM   1409  O   THR A 194      52.959   7.043  -5.737  1.00  9.33           4      5.018                  
ATOM   1413  N   THR A 195      53.544   5.021  -4.994  1.00  9.51           6      5.185                  
ATOM   1414  CA  THR A 195      54.352   5.456  -3.862  1.00  9.20           2      4.338                  
ATOM   1415  C   THR A 195      55.444   6.448  -4.182  1.00  8.85           1      4.734                  
ATOM   1417  CB  THR A 195      54.973   4.194  -3.206  1.00 11.42           2      4.102                  
ATOM   1418  OG1 THR A 195      55.699   4.559  -2.022  1.00 12.44           5      3.706                  
ATOM   1419  CG2 THR A 195      55.958   3.552  -4.139  1.00 11.90           2      4.752                  
ATOM   1420  N   ARG A 196      55.655   7.360  -3.246  1.00 10.17           6      5.074                  
ATOM   1431  N   SER A 197      57.734   7.187  -1.363  1.00 10.09           6      4.515                  
ATOM   1432  CA  SER A 197      58.767   6.849  -0.395  1.00 11.73           2      5.047                  
ATOM   1433  C   SER A 197      59.041   5.358  -0.242  1.00 13.53           1      4.912                  
ATOM   1435  CB  SER A 197      58.394   7.415   0.979  1.00 14.49           2      5.039                  
ATOM   1437  N   HIS A 198      58.246   4.504  -0.883  1.00 12.15           6      4.200                  
ATOM   1438  CA  HIS A 198      58.415   3.073  -0.717  1.00 11.86           2      4.660                  
ATOM   1440  O   HIS A 198      58.045   1.175  -2.145  1.00 12.96           4      5.027                  
ATOM   1441  CB  HIS A 198      57.276   2.511   0.145  1.00 12.96           2      5.192                  
ATOM   1442  CG  HIS A 198      57.124   3.211   1.465  1.00 13.82           3      4.943                  
ATOM   1443  ND1 HIS A 198      56.077   4.078   1.724  1.00 11.27           7      3.839                  
ATOM   1444  CD2 HIS A 198      57.876   3.175   2.595  1.00 15.96           3      4.774                  
ATOM   1445  CE1 HIS A 198      56.197   4.547   2.955  1.00 15.47           3      4.517                  
ATOM   1446  NE2 HIS A 198      57.288   4.027   3.501  1.00 15.44           7      4.699                  
ATOM   1591  C   VAL A 218      52.712   9.883  -2.807  1.00  9.76           1      5.244                  
ATOM   1592  O   VAL A 218      52.670   8.648  -2.946  1.00  9.85           4      4.787                  
ATOM   1596  N   GLY A 219      52.603  10.459  -1.616  1.00 10.39           6      4.947                  
ATOM   1597  CA  GLY A 219      52.320   9.668  -0.438  1.00 11.69           2      4.744                  
ATOM   1598  C   GLY A 219      50.841   9.395  -0.203  1.00 11.27           1      4.810                  
ATOM   1599  O   GLY A 219      49.983  10.168  -0.633  1.00 11.75           4      4.849                  
ATOM   1600  N   GLY A 220      50.571   8.276   0.470  1.00 11.38           6      3.948                  
ATOM   1601  CA  GLY A 220      49.253   7.955   0.968  1.00  9.97           2      4.639                  
ATOM   1602  C   GLY A 220      48.385   7.085   0.068  1.00 10.31           1      4.809                  
ATOM   1603  O   GLY A 220      48.260   7.333  -1.131  1.00 10.74           4      5.186                  
ATOM   1604  N   ALA A 221      47.833   6.033   0.665  1.00 10.85           6      5.015                  
ATOM   1605  CA  ALA A 221      46.823   5.188   0.013  1.00  9.68           2      4.510                  
ATOM   1608  CB  ALA A 221      46.606   3.924   0.825  1.00 12.51           2      4.271                  
ATOM   1627  CD  LYS A 224      49.502   6.659  -4.831  1.00 10.66           2      4.685                  
ATOM   1628  CE  LYS A 224      50.049   5.886  -3.662  1.00 11.76           2      4.712                  
ATOM   1629  NZ  LYS A 224      50.665   6.751  -2.614  1.00 11.64           6      3.848                  
ATOM   1717  CE1 TYR A 236      48.885   2.971  -4.841  1.00 11.81           3      5.142                  
ATOM   1719  CZ  TYR A 236      48.071   2.730  -3.765  1.00 14.32           3      5.168                  
ATOM   1720  OH  TYR A 236      48.624   2.475  -2.533  1.00 20.71           5      4.385                  
ATOM   1735  CD2 PHE A 238      52.048  -0.971  -2.629  1.00 16.51           3      5.270                  
ATOM   1736  CE1 PHE A 238      54.520   0.300  -2.827  1.00 14.87           3      4.813                  
ATOM   1737  CE2 PHE A 238      52.958  -1.034  -1.576  1.00 18.83           3      4.149                  
ATOM   1738  CZ  PHE A 238      54.205  -0.396  -1.685  1.00 16.52           3      5.226                  
ATOM   1752  C   PRO A 241      54.384  -4.315   0.518  1.00 15.12           1      4.962                  
ATOM   1753  O   PRO A 241      55.192  -3.494  -0.016  1.00 17.37           4      5.139                  
ATOM   1757  N   GLY A 242      53.782  -4.065   1.668  1.00 17.48           6      5.163                  
ATOM   1758  CA  GLY A 242      54.072  -2.832   2.365  1.00 15.11           2      4.371                  
ATOM   1759  C   GLY A 242      52.857  -2.140   2.890  1.00 14.45           1      4.347                  
ATOM   1760  O   GLY A 242      52.900  -1.543   3.976  1.00 17.88           4      3.949                  
ATOM   1761  N   CYS A 243      51.767  -2.165   2.140  1.00 13.41           6      4.201                  
ATOM   1762  CA  CYS A 243      50.550  -1.636   2.733  1.00 15.82           2      4.825                  
ATOM   1763  C   CYS A 243      49.694  -2.722   3.337  1.00 13.96           1      4.964                  
ATOM   1765  CB  CYS A 243      49.756  -0.650   1.898  1.00 20.48           2      5.062                  
ATOM   1766  SG ACYS A 243      48.870  -1.520   0.567  0.50 10.40           2      4.873                  
ATOM   1767  SG BCYS A 243      49.739  -0.592   0.078  0.50 28.51           2      4.994                  
ATOM   1768  N   LYS A 244      48.803  -2.290   4.215  1.00 11.87           6      5.102                  
ATOM   1776  NZ  LYS A 244      52.578  -2.993   7.326  0.50 25.75           6      5.279                  
ATOM   1804  CB  ASP A 247      46.769   0.977   3.500  1.00 10.05           2      4.579                  
ATOM   1805  CG  ASP A 247      47.905   1.302   4.412  1.00 13.64           1      4.864                  
ATOM   1806  OD1 ASP A 247      47.989   2.526   4.727  1.00 11.33           4      4.611                  
ATOM   1807  OD2 ASP A 247      48.737   0.418   4.847  1.00 10.05           4      5.212                  
