# Supplementary material for: A mathematical representation of protein binding sites using structural dispersion of atoms from principal axes for classification of binding ligands
Source: PLoS One. 2021 Apr 8;16(4):e0244905. doi: 10.1371/journal.pone.0244905 (PMC8031081; doi:10.1371/journal.pone.0244905)
Supplement: S3 Data — (ZIP) [file pone.0244905.s008.zip › KahramanSet(100)/1JQ5.lig.NAD.pdb]

ATOM    288  CB  ASP A  39      33.600  32.549  27.339  1.00 29.90           2      4.945                  
ATOM    289  CG  ASP A  39      33.066  31.111  27.410  1.00 41.62           1      5.044                  
ATOM    290  OD1 ASP A  39      33.831  30.139  27.617  1.00 32.63           4      4.624                  
ATOM    291  OD2 ASP A  39      31.820  30.969  27.290  1.00 35.74           4      3.850                  
ATOM    302  CA  ILE A  41      35.231  27.951  30.071  1.00 38.26           2      5.063                  
ATOM    303  C   ILE A  41      35.751  27.283  28.806  1.00 33.02           1      5.285                  
ATOM    305  CB  ILE A  41      33.729  27.699  30.182  1.00 35.95           2      5.276                  
ATOM    306  CG1 ILE A  41      33.229  28.244  31.511  1.00 34.95           2      4.432                  
ATOM    307  CG2 ILE A  41      33.424  26.221  30.043  1.00 37.01           2      4.193                  
ATOM    308  CD1 ILE A  41      31.715  28.224  31.623  1.00 46.70           2      4.708                  
ATOM    309  N   VAL A  42      35.438  27.888  27.667  1.00 30.67           6      4.782                  
ATOM    313  CB  VAL A  42      35.063  28.051  25.239  1.00 30.21           2      5.118                  
ATOM    315  CG2 VAL A  42      33.556  27.809  25.447  1.00 26.97           2      4.255                  
ATOM    343  CB  ILE A  45      36.374  23.108  26.567  1.00 42.41           2      5.038                  
ATOM    344  CG1 ILE A  45      35.722  22.903  27.934  1.00 39.23           2      4.796                  
ATOM    345  CG2 ILE A  45      35.858  22.087  25.554  1.00 52.37           2      4.563                  
ATOM    346  CD1 ILE A  45      34.297  23.405  28.009  1.00 41.63           2      5.279                  
ATOM    513  O   GLY A  68      27.986  36.336  26.740  1.00 54.95           4      5.184                  
ATOM    522  OE2 GLU A  69      24.796  38.807  24.470  1.00 48.44           4      5.139                  
ATOM    702  CA  GLY A  94      32.367  28.566  21.546  1.00 20.51           2      4.783                  
ATOM    703  C   GLY A  94      30.941  28.386  21.064  1.00 18.51           1      4.568                  
ATOM    704  O   GLY A  94      30.742  27.785  20.005  1.00 19.10           4      5.232                  
ATOM    705  N   GLY A  95      30.009  28.919  21.853  1.00 23.64           6      4.231                  
ATOM    706  CA  GLY A  95      28.593  28.872  21.548  1.00 27.90           2      4.498                  
ATOM    707  C   GLY A  95      28.159  30.050  20.685  1.00 26.71           1      4.521                  
ATOM    708  O   GLY A  95      28.965  30.858  20.237  1.00 27.77           4      5.272                  
ATOM    709  N   GLY A  96      26.856  30.144  20.447  1.00 26.73           6      4.205                  
ATOM    710  CA  GLY A  96      26.333  31.198  19.603  1.00 26.48           2      4.890                  
ATOM    711  C   GLY A  96      26.802  32.616  19.873  1.00 22.57           1      5.003                  
ATOM    712  O   GLY A  96      27.124  33.334  18.939  1.00 23.94           4      4.940                  
ATOM    713  N   LYS A  97      26.826  33.047  21.118  1.00 30.36           6      4.113                  
ATOM    714  CA  LYS A  97      27.256  34.434  21.369  1.00 23.96           2      4.934                  
ATOM    715  C   LYS A  97      28.703  34.699  20.993  1.00 30.69           1      4.683                  
ATOM    717  CB  LYS A  97      27.025  34.802  22.833  1.00 29.65           2      4.427                  
ATOM    718  CG  LYS A  97      25.539  34.842  23.198  1.00 35.40           2      4.174                  
ATOM    719  CD  LYS A  97      25.338  35.369  24.605  1.00 28.30           2      4.526                  
ATOM    720  CE  LYS A  97      23.860  35.392  24.947  1.00 30.04           2      4.946                  
ATOM    721  NZ  LYS A  97      23.175  36.425  24.114  1.00 33.29           6      4.985                  
ATOM    722  N   THR A  98      29.576  33.722  21.231  1.00 28.75           6      4.367                  
ATOM    727  OG1 THR A  98      31.689  32.549  22.776  1.00 25.03           5      5.163                  
ATOM    741  CB  ASP A 100      26.840  36.308  17.171  1.00 24.34           2      5.255                  
ATOM    742  CG  ASP A 100      25.674  35.512  16.529  1.00 32.06           1      5.183                  
ATOM    743  OD1 ASP A 100      25.898  34.679  15.619  1.00 33.24           4      4.936                  
ATOM    744  OD2 ASP A 100      24.519  35.723  16.941  1.00 25.56           4      5.230                  
ATOM    764  CE  LYS A 103      28.249  33.668  12.270  1.00 22.53           2      5.292                  
ATOM    765  NZ  LYS A 103      26.745  33.518  12.290  1.00 21.94           6      4.600                  
ATOM    882  N   THR A 118      31.634  24.831  19.810  1.00 17.97           6      4.761                  
ATOM    883  CA  THR A 118      31.997  23.800  20.770  1.00 17.41           2      5.105                  
ATOM    884  C   THR A 118      30.757  23.109  21.345  1.00 18.56           1      4.684                  
ATOM    885  O   THR A 118      30.844  22.260  22.243  1.00 17.66           4      4.717                  
ATOM    886  CB  THR A 118      32.885  24.385  21.876  1.00 17.73           2      4.483                  
ATOM    887  OG1 THR A 118      32.224  25.469  22.481  1.00 21.01           5      4.546                  
ATOM    888  CG2 THR A 118      34.174  24.856  21.270  1.00 19.75           2      4.729                  
ATOM    889  N   ALA A 119      29.574  23.473  20.812  1.00 17.36           6      4.867                  
ATOM    890  CA  ALA A 119      28.330  22.794  21.176  1.00 20.92           2      5.248                  
ATOM    893  CB  ALA A 119      27.612  23.458  22.333  1.00 19.26           2      5.137                  
ATOM    900  CA  SER A 121      23.263  24.372  20.300  1.00 14.46           2      5.083                  
ATOM    901  C   SER A 121      22.318  25.313  19.545  1.00 16.78           1      4.788                  
ATOM    902  O   SER A 121      21.211  25.588  20.051  1.00 16.78           4      4.502                  
ATOM    903  CB  SER A 121      23.785  25.127  21.538  1.00 16.83           2      4.428                  
ATOM    904  OG  SER A 121      24.771  26.068  21.096  1.00 19.16           5      4.975                  
ATOM    905  N   THR A 122      22.749  25.832  18.402  1.00 15.75           6      5.093                  
ATOM    906  CA  THR A 122      21.900  26.738  17.606  1.00 15.96           2      4.887                  
ATOM    907  C   THR A 122      22.401  26.626  16.190  1.00 20.81           1      4.947                  
ATOM    909  CB  THR A 122      22.095  28.233  17.994  1.00 19.54           2      5.126                  
ATOM    910  OG1 THR A 122      23.333  28.719  17.453  1.00 17.78           5      5.220                  
ATOM    911  CG2 THR A 122      22.100  28.415  19.466  1.00 19.85           2      3.813                  
ATOM    912  N   ASP A 123      21.688  27.259  15.265  1.00 15.43           6      4.731                  
ATOM    913  CA  ASP A 123      22.163  27.274  13.894  1.00 20.42           2      4.926                  
ATOM    914  C   ASP A 123      22.868  28.566  13.542  1.00 23.41           1      4.958                  
ATOM    915  O   ASP A 123      22.957  28.946  12.385  1.00 19.33           4      5.193                  
ATOM    917  CG  ASP A 123      19.810  27.789  13.169  1.00 23.90           1      4.775                  
ATOM    918  OD1 ASP A 123      19.882  28.864  13.790  1.00 24.18           4      5.043                  
ATOM    920  N   ALA A 124      23.425  29.219  14.557  1.00 21.10           6      4.891                  
ATOM    921  CA  ALA A 124      24.223  30.430  14.337  1.00 18.47           2      4.605                  
ATOM    922  C   ALA A 124      25.477  30.234  13.510  1.00 19.25           1      4.810                  
ATOM    923  O   ALA A 124      25.849  31.094  12.704  1.00 20.57           4      5.022                  
ATOM    924  CB  ALA A 124      24.690  31.002  15.731  1.00 17.76           2      4.417                  
ATOM    940  CA  SER A 127      24.747  32.297   8.938  1.00 11.71           2      5.034                  
ATOM    943  CB  SER A 127      23.533  32.530   9.795  1.00 15.12           2      4.584                  
ATOM    944  OG  SER A 127      23.878  33.145  11.021  1.00 18.87           5      4.694                  
ATOM    950  N   LEU A 129      24.718  36.542   9.675  1.00 25.31           6      4.918                  
ATOM    951  CA  LEU A 129      24.228  37.572  10.567  1.00 38.30           2      4.557                  
ATOM    952  C   LEU A 129      24.650  37.296  12.016  1.00 40.72           1      4.643                  
ATOM    953  O   LEU A 129      25.014  36.172  12.359  1.00 35.39           4      5.186                  
ATOM    954  CB  LEU A 129      22.713  37.679  10.444  1.00 33.95           2      5.199                  
ATOM    955  CG  LEU A 129      21.984  36.495  11.018  1.00 34.65           2      4.173                  
ATOM    956  CD1 LEU A 129      21.339  36.892  12.315  1.00 41.73           2      4.915                  
ATOM    957  CD2 LEU A 129      20.955  36.046  10.034  1.00 30.69           2      4.933                  
ATOM    958  N   SER A 130      24.671  38.343  12.842  1.00 35.73           6      5.238                  
ATOM    959  CA  SER A 130      24.998  38.214  14.270  1.00 38.20           2      5.121                  
ATOM    960  C   SER A 130      23.829  38.854  14.986  1.00 38.45           1      4.191                  
ATOM    961  O   SER A 130      23.247  39.799  14.460  1.00 33.13           4      5.031                  
ATOM    962  CB  SER A 130      26.253  39.010  14.666  1.00 30.80           2      5.131                  
ATOM    964  N   VAL A 131      23.491  38.345  16.168  1.00 37.19           6      5.192                  
ATOM    965  CA  VAL A 131      22.418  38.920  16.983  1.00 44.43           2      4.689                  
ATOM    966  C   VAL A 131      23.177  39.679  18.059  1.00 48.69           1      5.212                  
ATOM    967  O   VAL A 131      23.913  39.076  18.845  1.00 33.49           4      4.820                  
ATOM    968  CB  VAL A 131      21.548  37.844  17.662  1.00 38.45           2      5.256                  
ATOM    969  CG1 VAL A 131      20.439  38.512  18.504  1.00 27.25           2      5.005                  
ATOM    970  CG2 VAL A 131      20.933  36.927  16.602  1.00 34.64           2      4.408                  
ATOM    984  CG  TYR A 133      22.065  40.053  23.100  1.00 44.25           3      5.183                  
ATOM    985  CD1 TYR A 133      22.586  39.302  22.048  1.00 44.77           3      4.160                  
ATOM    987  CE1 TYR A 133      21.874  38.214  21.513  1.00 49.43           3      4.313                  
ATOM    988  CE2 TYR A 133      20.098  38.600  23.096  1.00 50.09           3      4.625                  
ATOM    989  CZ  TYR A 133      20.636  37.874  22.035  1.00 52.48           3      4.314                  
ATOM    990  OH  TYR A 133      19.917  36.841  21.468  1.00 41.91           5      5.206                  
ATOM   1197  C   ILE A 158      32.809  18.357  21.754  1.00 22.81           1      5.059                  
ATOM   1198  O   ILE A 158      32.432  18.519  22.911  1.00 23.23           4      4.226                  
ATOM   1203  CG2AILE A 158      34.345  20.756  21.795  0.50 22.17           2      4.189                  
ATOM   1204  CG2BILE A 158      34.096  20.735  21.897  0.50 15.65           2      5.299                  
ATOM   1226  C   ASN A 161      30.882  17.320  26.195  1.00 27.00           1      5.159                  
ATOM   1227  O   ASN A 161      31.000  17.625  27.376  1.00 25.04           4      5.278                  
ATOM   1232  N   ALA A 162      30.141  18.026  25.348  1.00 21.91           6      5.085                  
ATOM   1233  CA  ALA A 162      29.425  19.219  25.801  1.00 19.37           2      5.170                  
ATOM   1234  C   ALA A 162      28.131  18.773  26.527  1.00 25.17           1      4.900                  
ATOM   1236  CB  ALA A 162      29.101  20.148  24.582  1.00 19.35           2      5.080                  
ATOM   1237  N   PRO A 163      27.592  19.620  27.414  1.00 22.98           6      5.259                  
ATOM   1242  CG  PRO A 163      27.401  21.200  29.118  1.00 27.53           2      4.535                  
ATOM   1243  CD  PRO A 163      28.164  20.919  27.841  1.00 22.40           2      4.752                  
ATOM   1267  CG  LEU A 166      24.892  23.523  25.846  1.00 21.76           2      4.569                  
ATOM   1268  CD1 LEU A 166      26.361  23.887  25.793  1.00 25.26           2      4.849                  
ATOM   1269  CD2 LEU A 166      24.080  24.782  25.657  1.00 23.15           2      4.789                  
ATOM   1311  CG  ASP A 173      17.813  27.164  16.693  1.00 18.64           1      5.076                  
ATOM   1313  OD2 ASP A 173      18.908  27.763  16.567  1.00 17.57           4      4.999                  
ATOM   1881  CE1 PHE A 247      18.559  32.289  10.124  1.00 22.78           3      4.643                  
ATOM   1882  CE2 PHE A 247      20.104  30.510  10.541  1.00 17.14           3      4.185                  
ATOM   1883  CZ  PHE A 247      19.826  31.855  10.503  1.00 20.05           3      4.873                  
ATOM   2069  CA  THR A 273      18.476  28.800  25.901  1.00 17.75           2      5.269                  
ATOM   2072  CB  THR A 273      19.184  27.509  25.494  1.00 21.10           2      4.623                  
ATOM   2074  CG2 THR A 273      20.011  26.941  26.686  1.00 18.41           2      5.052                  
ATOM   2075  N   HIS A 274      18.358  29.659  23.667  1.00 18.54           6      4.588                  
ATOM   2076  CA  HIS A 274      17.698  30.074  22.421  1.00 16.52           2      5.272                  
ATOM   2079  CB  HIS A 274      18.762  30.394  21.371  1.00 15.73           2      4.593                  
ATOM   2080  CG  HIS A 274      18.218  30.578  19.987  1.00 24.82           3      5.060                  
ATOM   2081  ND1 HIS A 274      17.596  31.737  19.584  1.00 27.35           7      5.250                  
ATOM   2082  CD2 HIS A 274      18.199  29.749  18.911  1.00 22.69           3      5.259                  
ATOM   2083  CE1 HIS A 274      17.224  31.625  18.320  1.00 27.90           3      4.916                  
ATOM   2084  NE2 HIS A 274      17.581  30.428  17.887  1.00 22.05           7      4.958                  
