# Supplementary material for: A mathematical representation of protein binding sites using structural dispersion of atoms from principal axes for classification of binding ligands
Source: PLoS One. 2021 Apr 8;16(4):e0244905. doi: 10.1371/journal.pone.0244905 (PMC8031081; doi:10.1371/journal.pone.0244905)
Supplement: S3 Data — (ZIP) [file pone.0244905.s008.zip › KahramanSet(100)/1JQI.lig.FAD.pdb]

ATOM    727  CD2 LEU A  98     -39.649 100.669  20.082  1.00 27.36           2      5.281                  
ATOM    957  N   PHE A 128     -36.975 102.480  15.650  1.00 24.56           6      5.000                  
ATOM    958  CA  PHE A 128     -36.124 102.814  16.789  1.00 23.21           2      4.969                  
ATOM    959  C   PHE A 128     -34.863 101.956  16.737  1.00 21.01           1      4.697                  
ATOM    960  O   PHE A 128     -34.940 100.725  16.703  1.00 25.65           4      5.011                  
ATOM    961  CB  PHE A 128     -36.962 102.544  18.053  1.00 26.68           2      4.801                  
ATOM    962  CG  PHE A 128     -36.309 102.930  19.351  1.00 25.45           3      5.087                  
ATOM    963  CD1 PHE A 128     -35.761 101.955  20.180  1.00 26.33           3      4.639                  
ATOM    965  CE1 PHE A 128     -35.287 102.279  21.445  1.00 23.46           3      5.281                  
ATOM    968  N   ALA A 129     -33.699 102.599  16.728  1.00 21.10           6      5.230                  
ATOM    969  CA  ALA A 129     -32.447 101.855  16.643  1.00 20.55           2      4.870                  
ATOM    970  C   ALA A 129     -31.501 102.063  17.819  1.00 23.00           1      5.061                  
ATOM    971  O   ALA A 129     -30.692 102.994  17.831  1.00 24.58           4      5.197                  
ATOM    973  N   LEU A 130     -31.597 101.168  18.798  1.00 25.18           6      5.189                  
ATOM    974  CA  LEU A 130     -30.760 101.217  19.989  1.00 24.21           2      4.875                  
ATOM    975  C   LEU A 130     -29.809 100.025  20.055  1.00 24.13           1      4.951                  
ATOM    976  O   LEU A 130     -28.615 100.187  20.309  1.00 25.58           4      5.085                  
ATOM    977  CB  LEU A 130     -31.638 101.227  21.242  1.00 27.09           2      4.814                  
ATOM    978  CG  LEU A 130     -30.924 101.105  22.594  1.00 28.90           2      4.770                  
ATOM    980  CD2 LEU A 130     -31.959 101.096  23.716  1.00 26.12           2      5.244                  
ATOM    981  N   SER A 131     -30.346  98.829  19.823  1.00 21.90           6      4.257                  
ATOM    982  CA  SER A 131     -29.560  97.600  19.884  1.00 20.25           2      4.496                  
ATOM    983  C   SER A 131     -28.523  97.465  18.782  1.00 20.44           1      5.050                  
ATOM    984  O   SER A 131     -28.680  98.011  17.692  1.00 24.48           4      5.005                  
ATOM    985  CB  SER A 131     -30.477  96.368  19.841  1.00 19.33           2      3.457                  
ATOM    986  OG  SER A 131     -31.408  96.368  20.911  1.00 24.83           5      2.995                  
ATOM    990  O   GLU A 132     -26.492  94.279  19.165  1.00 24.60           4      5.069                  
ATOM    999  O   PRO A 133     -24.602  91.505  19.161  1.00 30.20           4      5.266                  
ATOM   1007  N   ASN A 135     -24.429  94.103  21.544  1.00 32.07           6      5.047                  
ATOM   1008  CA  ASN A 135     -25.139  94.446  22.769  1.00 30.89           2      4.565                  
ATOM   1009  C   ASN A 135     -26.604  94.827  22.571  1.00 28.01           1      5.297                  
ATOM   1010  O   ASN A 135     -26.948  95.584  21.659  1.00 30.06           4      4.680                  
ATOM   1015  N   GLY A 136     -27.452  94.292  23.447  1.00 26.25           6      5.082                  
ATOM   1016  CA  GLY A 136     -28.876  94.571  23.413  1.00 24.42           2      4.332                  
ATOM   1017  C   GLY A 136     -29.317  94.948  24.816  1.00 26.99           1      4.180                  
ATOM   1018  O   GLY A 136     -29.820  96.048  25.045  1.00 29.68           4      5.279                  
ATOM   1019  N   SER A 137     -29.121  94.033  25.764  1.00 26.35           6      4.484                  
ATOM   1020  CA  SER A 137     -29.484  94.289  27.153  1.00 24.01           2      5.133                  
ATOM   1021  C   SER A 137     -28.565  95.381  27.674  1.00 26.06           1      4.747                  
ATOM   1023  CB  SER A 137     -29.296  93.028  27.999  1.00 19.50           2      4.436                  
ATOM   1024  OG  SER A 137     -30.156  91.984  27.588  1.00 22.50           5      3.746                  
ATOM   1025  N   ASP A 138     -27.279  95.227  27.376  1.00 30.12           6      4.607                  
ATOM   1183  C   ALA A 160     -30.656  95.249  15.390  1.00 21.55           1      5.162                  
ATOM   1184  O   ALA A 160     -31.154  95.957  16.260  1.00 23.89           4      4.059                  
ATOM   1187  CA  TRP A 161     -32.714  93.967  15.011  1.00 21.99           2      5.059                  
ATOM   1188  C   TRP A 161     -33.690  95.132  14.877  1.00 24.08           1      4.563                  
ATOM   1189  O   TRP A 161     -34.538  95.294  15.727  1.00 24.09           4      3.761                  
ATOM   1190  CB  TRP A 161     -32.881  93.397  16.430  1.00 25.55           2      4.306                  
ATOM   1191  CG  TRP A 161     -31.833  92.423  16.900  1.00 23.30           3      5.134                  
ATOM   1192  CD1 TRP A 161     -30.800  92.681  17.762  1.00 19.65           3      5.132                  
ATOM   1193  CD2 TRP A 161     -31.729  91.034  16.555  1.00 24.44           3      4.624                  
ATOM   1194  NE1 TRP A 161     -30.063  91.540  17.976  1.00 20.73           6      5.203                  
ATOM   1195  CE2 TRP A 161     -30.610  90.514  17.248  1.00 22.20           3      4.979                  
ATOM   1196  CE3 TRP A 161     -32.472  90.177  15.728  1.00 22.18           3      5.008                  
ATOM   1197  CZ2 TRP A 161     -30.218  89.175  17.139  1.00 20.08           3      4.915                  
ATOM   1198  CZ3 TRP A 161     -32.082  88.847  15.620  1.00 19.51           3      5.095                  
ATOM   1200  N   ILE A 162     -33.616  95.929  13.821  1.00 26.42           6      4.960                  
ATOM   1201  CA  ILE A 162     -34.546  97.048  13.727  1.00 22.89           2      5.209                  
ATOM   1202  C   ILE A 162     -35.909  96.700  13.124  1.00 24.75           1      5.134                  
ATOM   1203  O   ILE A 162     -36.017  96.343  11.954  1.00 23.53           4      5.040                  
ATOM   1204  CB  ILE A 162     -33.926  98.206  12.932  1.00 23.93           2      5.225                  
ATOM   1206  CG2 ILE A 162     -34.716  99.486  13.175  1.00 22.14           2      5.049                  
ATOM   1207  CD1 ILE A 162     -32.279  98.525  14.880  1.00 22.47           2      5.037                  
ATOM   1208  N   THR A 163     -36.954  96.815  13.938  1.00 27.56           6      4.628                  
ATOM   1209  CA  THR A 163     -38.315  96.532  13.493  1.00 26.69           2      4.632                  
ATOM   1210  C   THR A 163     -38.794  97.681  12.605  1.00 27.23           1      4.540                  
ATOM   1211  O   THR A 163     -38.578  98.846  12.927  1.00 34.42           4      4.340                  
ATOM   1212  CB  THR A 163     -39.267  96.384  14.703  1.00 24.90           2      4.324                  
ATOM   1213  OG1 THR A 163     -38.824  95.297  15.525  1.00 21.91           5      5.236                  
ATOM   1214  CG2 THR A 163     -40.690  96.110  14.243  1.00 21.14           2      4.753                  
ATOM   1536  CG  LYS A 206     -38.972  86.918  12.817  1.00 27.35           2      5.151                  
ATOM   1537  CD  LYS A 206     -38.860  88.254  13.543  1.00 24.87           2      5.113                  
ATOM   1538  CE  LYS A 206     -39.828  89.271  12.979  1.00 25.24           2      4.192                  
ATOM   1557  CG1 ILE A 209     -42.586  89.249  15.581  1.00 17.48           2      4.750                  
ATOM   1559  CD1 ILE A 209     -42.086  90.502  16.322  1.00 11.93           2      5.133                  
ATOM   1592  CB  THR A 214     -36.425  91.820  12.311  1.00 28.21           2      4.928                  
ATOM   1593  OG1 THR A 214     -37.789  91.590  12.681  1.00 27.35           5      4.568                  
ATOM   1594  CG2 THR A 214     -35.634  92.209  13.563  1.00 24.30           2      4.710                  
ATOM   2727  CB  ILE A 363     -41.227  88.101  19.982  1.00 16.08           2      5.054                  
ATOM   2728  CG1 ILE A 363     -40.141  89.148  19.752  1.00 11.37           2      5.178                  
ATOM   2730  CD1 ILE A 363     -38.726  88.614  19.873  1.00 10.50           2      5.018                  
ATOM   2749  C   ILE A 366     -37.285  90.632  24.477  1.00 21.60           1      4.698                  
ATOM   2750  O   ILE A 366     -36.531  91.318  25.169  1.00 25.31           4      5.110                  
ATOM   2753  CG2 ILE A 366     -35.543  88.647  23.341  1.00 17.03           2      4.888                  
ATOM   2755  N   TYR A 367     -37.924  91.136  23.425  1.00 22.68           6      5.154                  
ATOM   2756  CA  TYR A 367     -37.666  92.517  23.048  1.00 19.88           2      4.993                  
ATOM   2757  C   TYR A 367     -38.182  93.618  23.965  1.00 21.03           1      5.076                  
ATOM   2759  CB  TYR A 367     -38.060  92.763  21.583  1.00 22.36           2      5.279                  
ATOM   2760  CG  TYR A 367     -39.511  92.601  21.177  1.00 20.99           3      5.273                  
ATOM   2761  CD1 TYR A 367     -39.860  92.656  19.824  1.00 20.60           3      4.596                  
ATOM   2763  CE1 TYR A 367     -41.177  92.591  19.409  1.00 19.44           3      5.171                  
ATOM   2767  N   GLU A 368     -37.540  94.778  23.848  1.00 21.59           6      4.651                  
ATOM   2768  CA  GLU A 368     -37.798  95.967  24.659  1.00 22.05           2      4.694                  
ATOM   2769  C   GLU A 368     -37.414  95.650  26.096  1.00 21.72           1      5.265                  
ATOM   2776  N   GLY A 369     -36.446  94.752  26.241  1.00 18.38           6      4.718                  
ATOM   2777  CA  GLY A 369     -35.995  94.356  27.559  1.00 22.42           2      4.529                  
ATOM   2778  C   GLY A 369     -36.492  92.970  27.922  1.00 21.65           1      5.074                  
ATOM   2780  N   THR A 370     -35.564  92.028  28.057  1.00 24.09           6      5.168                  
ATOM   2781  CA  THR A 370     -35.917  90.660  28.410  1.00 20.96           2      4.831                  
ATOM   2782  C   THR A 370     -36.529  90.626  29.805  1.00 20.66           1      5.130                  
ATOM   2784  CB  THR A 370     -34.691  89.738  28.421  1.00 20.62           2      4.627                  
ATOM   2785  OG1 THR A 370     -33.777  90.188  29.424  1.00 23.19           5      4.437                  
ATOM   2786  CG2 THR A 370     -33.999  89.729  27.061  1.00 19.59           2      5.268                  
ATOM   2793  N   GLU A 372     -35.598  89.059  32.318  1.00 20.14           6      4.472                  
ATOM   2794  CA  GLU A 372     -34.562  89.170  33.345  1.00 19.17           2      4.433                  
ATOM   2795  C   GLU A 372     -34.278  90.638  33.649  1.00 21.06           1      4.984                  
ATOM   2796  O   GLU A 372     -34.100  91.013  34.804  1.00 19.14           4      5.279                  
ATOM   2797  CB  GLU A 372     -33.260  88.489  32.898  1.00 20.50           2      5.141                  
ATOM   2798  CG  GLU A 372     -33.331  86.974  32.744  1.00 22.06           2      4.509                  
ATOM   2799  CD  GLU A 372     -34.311  86.540  31.672  1.00 24.60           1      5.018                  
ATOM   2800  OE1 GLU A 372     -34.265  87.104  30.560  1.00 17.20           4      4.205                  
ATOM   2801  OE2 GLU A 372     -35.124  85.633  31.937  1.00 25.03           4      4.809                  
ATOM   2802  N   ILE A 373     -34.243  91.464  32.605  1.00 23.99           6      4.719                  
ATOM   2807  CG1 ILE A 373     -32.148  93.506  31.120  1.00 23.39           2      5.260                  
ATOM   2809  CD1 ILE A 373     -31.570  92.122  31.051  1.00 25.76           2      4.426                  
ATOM   2835  CG  LEU A 376     -31.659  92.748  36.663  1.00 25.35           2      5.183                  
ATOM   2836  CD1 LEU A 376     -30.390  93.031  35.868  1.00 28.86           2      5.087                  
ATOM   2837  CD2 LEU A 376     -31.310  92.272  38.073  1.00 32.94           2      5.040                  
ATOM   4928  CE2 TYR B 669     -26.201  84.173  23.042  1.00 17.23           3      5.260                  
ATOM   4930  OH  TYR B 669     -26.045  85.734  21.239  1.00 24.33           5      4.949                  
ATOM   4957  CB  ARG B 673     -23.089  85.668  24.529  1.00 21.17           2      5.261                  
ATOM   4958  CG  ARG B 673     -23.903  86.939  24.532  1.00 23.78           2      5.251                  
ATOM   4959  CD  ARG B 673     -23.702  87.736  23.262  1.00 18.71           2      3.935                  
ATOM   4960  NE  ARG B 673     -24.670  88.823  23.181  1.00 21.10           6      4.314                  
ATOM   4961  CZ  ARG B 673     -24.759  89.677  22.167  1.00 20.73           1      4.755                  
ATOM   4962  NH1 ARG B 673     -23.928  89.580  21.136  1.00 27.98           6      4.825                  
ATOM   4963  NH2 ARG B 673     -25.700  90.614  22.176  1.00 23.74           6      4.201                  
ATOM   4967  O   HIS B 674     -22.215  90.363  25.945  1.00 37.00           4      5.191                  
ATOM   4978  CB  ALA B 675     -24.113  90.708  28.740  1.00 32.88           2      5.127                  
ATOM   4984  CG  PHE B 676     -24.087  94.406  31.830  1.00 30.61           3      5.186                  
ATOM   4985  CD1 PHE B 676     -25.012  93.585  31.183  1.00 34.03           3      4.942                  
ATOM   4986  CD2 PHE B 676     -24.458  95.709  32.154  1.00 26.38           3      4.825                  
ATOM   4987  CE1 PHE B 676     -26.291  94.059  30.857  1.00 29.05           3      4.507                  
ATOM   4988  CE2 PHE B 676     -25.731  96.196  31.835  1.00 24.32           3      4.657                  
ATOM   4989  CZ  PHE B 676     -26.649  95.371  31.184  1.00 26.91           3      4.496                  
ATOM   5010  CB  LEU B 680     -24.271  84.901  29.482  1.00 19.83           2      4.988                  
ATOM   5011  CG  LEU B 680     -24.617  85.785  28.279  1.00 20.60           2      4.794                  
ATOM   5012  CD1 LEU B 680     -25.778  85.168  27.499  1.00 17.84           2      4.959                  
ATOM   5013  CD2 LEU B 680     -24.992  87.179  28.760  1.00 20.03           2      4.917                  
ATOM   5034  CB  LEU B 683     -25.361  86.811  34.724  1.00 21.19           2      4.831                  
ATOM   5035  CG  LEU B 683     -24.740  87.917  33.861  1.00 23.05           2      4.833                  
ATOM   5036  CD1 LEU B 683     -25.559  88.132  32.601  1.00 27.11           2      4.881                  
ATOM   5037  CD2 LEU B 683     -24.648  89.204  34.682  1.00 18.96           2      4.753                  
ATOM   5051  CB  ASN B 685     -30.234  85.537  36.630  1.00 36.85           2      4.621                  
ATOM   5052  CG  ASN B 685     -31.360  85.104  35.708  1.00 43.39           1      4.938                  
ATOM   5053  OD1 ASN B 685     -31.290  85.297  34.491  1.00 45.41           4      4.464                  
ATOM   5060  CG1 ILE B 686     -27.196  84.401  32.548  1.00 13.21           2      4.766                  
ATOM   5062  CD1 ILE B 686     -28.310  84.219  31.548  1.00 17.81           2      4.599                  
ATOM   5090  CE  LYS B 689     -32.880  82.540  32.234  1.00 22.75           2      5.162                  
ATOM   5473  CA  GLN B 741     -34.235  83.181  26.497  1.00 16.79           2      4.461                  
ATOM   5474  C   GLN B 741     -32.755  83.528  26.696  1.00 17.70           1      4.735                  
ATOM   5475  O   GLN B 741     -32.358  84.688  26.593  1.00 19.50           4      4.381                  
ATOM   5476  CB  GLN B 741     -34.900  82.919  27.859  1.00 16.20           2      4.618                  
ATOM   5477  CG  GLN B 741     -35.181  84.169  28.704  1.00 13.14           2      5.230                  
ATOM   5478  CD  GLN B 741     -36.234  85.087  28.079  1.00 13.41           1      4.758                  
ATOM   5480  NE2 GLN B 741     -36.241  86.352  28.490  1.00 13.02           6      4.639                  
ATOM   5481  N   ILE B 742     -31.940  82.514  26.963  1.00 19.33           6      4.955                  
ATOM   5482  CA  ILE B 742     -30.515  82.720  27.188  1.00 19.27           2      4.905                  
ATOM   5483  C   ILE B 742     -29.791  83.254  25.945  1.00 21.25           1      4.181                  
ATOM   5484  O   ILE B 742     -28.824  84.006  26.064  1.00 23.15           4      4.706                  
ATOM   5485  CB  ILE B 742     -29.867  81.417  27.708  1.00 15.43           2      5.294                  
ATOM   5486  CG1 ILE B 742     -30.373  81.152  29.131  1.00 13.63           2      5.083                  
ATOM   5487  CG2 ILE B 742     -28.336  81.510  27.669  1.00  9.22           2      5.296                  
ATOM   5489  N   LEU B 743     -30.265  82.885  24.759  1.00 22.97           6      4.954                  
ATOM   5490  CA  LEU B 743     -29.660  83.379  23.520  1.00 22.29           2      5.001                  
ATOM   5491  C   LEU B 743     -30.191  84.778  23.199  1.00 23.45           1      5.265                  
ATOM   5492  O   LEU B 743     -29.603  85.515  22.406  1.00 24.43           4      5.195                  
ATOM   5497  N   GLY B 744     -31.309  85.136  23.821  1.00 22.94           6      5.058                  
ATOM   5498  CA  GLY B 744     -31.902  86.435  23.581  1.00 23.36           2      5.092                  
ATOM   5499  C   GLY B 744     -32.413  86.557  22.158  1.00 23.88           1      4.942                  
ATOM   5500  O   GLY B 744     -33.081  85.657  21.644  1.00 24.27           4      5.063                  
ATOM   5501  N   GLY B 745     -32.092  87.673  21.515  1.00 24.27           6      5.046                  
ATOM   5502  CA  GLY B 745     -32.532  87.885  20.151  1.00 23.21           2      4.921                  
ATOM   5503  C   GLY B 745     -32.149  86.751  19.220  1.00 22.82           1      4.500                  
ATOM   5504  O   GLY B 745     -32.937  86.368  18.360  1.00 23.05           4      4.083                  
ATOM   5505  N   MET B 746     -30.946  86.209  19.389  1.00 21.39           6      4.594                  
ATOM   5521  CB  TYR B 748     -36.445  85.244  18.226  1.00 20.39           2      4.079                  
ATOM   5522  CG  TYR B 748     -37.938  85.315  18.060  1.00 21.41           3      5.107                  
ATOM   5524  CD2 TYR B 748     -38.517  86.167  17.119  1.00 20.82           3      5.225                  
ATOM   5526  CE2 TYR B 748     -39.901  86.248  16.977  1.00 16.17           3      4.392                  
