# Supplementary material for: A mathematical representation of protein binding sites using structural dispersion of atoms from principal axes for classification of binding ligands
Source: PLoS One. 2021 Apr 8;16(4):e0244905. doi: 10.1371/journal.pone.0244905 (PMC8031081; doi:10.1371/journal.pone.0244905)
Supplement: S3 Data — (ZIP) [file pone.0244905.s008.zip › KahramanSet(100)/1JR8.lig.FAD.pdb]

ATOM     36  O   LYS A  11      -0.954  -1.674   1.455  1.00 22.53           4      4.997                  
ATOM     38  CG  LYS A  11      -1.877   0.909  -0.361  1.00 28.42           2      5.051                  
ATOM     39  CD  LYS A  11      -2.803   1.935  -0.972  1.00 32.49           2      4.687                  
ATOM     40  CE  LYS A  11      -3.216   2.969   0.055  1.00 33.87           2      3.555                  
ATOM     41  NZ  LYS A  11      -4.121   3.989  -0.539  1.00 37.38           6      3.899                  
ATOM     42  N   LYS A  12      -1.977  -2.910  -0.120  1.00 20.36           6      5.170                  
ATOM     43  CA  LYS A  12      -2.694  -3.733   0.844  1.00 20.65           2      5.215                  
ATOM     44  C   LYS A  12      -1.727  -4.603   1.641  1.00 19.66           1      5.226                  
ATOM     45  O   LYS A  12      -1.841  -4.704   2.861  1.00 19.04           4      4.940                  
ATOM     46  CB  LYS A  12      -3.719  -4.618   0.127  1.00 22.23           2      4.564                  
ATOM     47  CG  LYS A  12      -4.692  -3.846  -0.751  1.00 27.65           2      4.744                  
ATOM     48  CD  LYS A  12      -5.475  -2.813   0.044  1.00 30.07           2      5.113                  
ATOM     49  CE  LYS A  12      -6.435  -2.040  -0.850  1.00 32.66           2      4.649                  
ATOM     50  NZ  LYS A  12      -7.389  -2.952  -1.545  1.00 34.98           6      4.740                  
ATOM     67  N   GLY A  15       0.133  -2.519   4.085  1.00 13.53           6      4.435                  
ATOM     68  CA  GLY A  15      -0.752  -2.145   5.172  1.00 12.56           2      4.835                  
ATOM     69  C   GLY A  15      -0.966  -3.275   6.166  1.00 12.76           1      3.964                  
ATOM     70  O   GLY A  15      -0.904  -3.053   7.376  1.00 12.83           4      4.061                  
ATOM     71  N   ARG A  16      -1.221  -4.484   5.671  1.00 13.40           6      5.175                  
ATOM     72  CA  ARG A  16      -1.441  -5.627   6.550  1.00 13.96           2      4.869                  
ATOM     73  C   ARG A  16      -0.219  -5.883   7.422  1.00 12.33           1      4.801                  
ATOM     74  O   ARG A  16      -0.337  -6.109   8.628  1.00 13.61           4      5.057                  
ATOM     75  CB  ARG A  16      -1.759  -6.888   5.736  1.00 15.44           2      5.246                  
ATOM     76  CG  ARG A  16      -3.104  -6.854   5.016  1.00 16.45           2      4.532                  
ATOM     77  CD  ARG A  16      -3.408  -8.210   4.394  1.00 19.51           2      4.782                  
ATOM     78  NE  ARG A  16      -3.502  -9.249   5.416  1.00 19.87           6      5.272                  
ATOM     79  CZ  ARG A  16      -4.522  -9.384   6.259  1.00 20.54           1      5.096                  
ATOM     80  NH1 ARG A  16      -5.553  -8.551   6.200  1.00 20.02           6      4.313                  
ATOM     81  NH2 ARG A  16      -4.503 -10.341   7.178  1.00 23.32           6      4.432                  
ATOM     88  CA  SER A  18       2.261  -2.628   9.136  1.00 12.24           2      4.572                  
ATOM     89  C   SER A  18       1.355  -2.755  10.357  1.00 12.38           1      4.400                  
ATOM     90  O   SER A  18       1.807  -2.540  11.485  1.00 12.23           4      5.009                  
ATOM     91  CB  SER A  18       2.001  -1.316   8.399  1.00 12.95           2      4.826                  
ATOM     92  OG  SER A  18       2.916  -1.171   7.326  1.00 20.87           5      4.445                  
ATOM     93  N   TRP A  19       0.090  -3.111  10.145  1.00 12.05           6      4.152                  
ATOM     94  CA  TRP A  19      -0.828  -3.269  11.271  1.00 10.24           2      4.688                  
ATOM     97  CB  TRP A  19      -2.269  -3.504  10.793  1.00 11.00           2      5.157                  
ATOM     98  CG  TRP A  19      -2.950  -2.308  10.163  1.00 12.64           3      4.665                  
ATOM     99  CD1 TRP A  19      -3.476  -2.243   8.906  1.00 12.60           3      3.714                  
ATOM    100  CD2 TRP A  19      -3.244  -1.047  10.784  1.00 11.31           3      5.243                  
ATOM    101  NE1 TRP A  19      -4.083  -1.028   8.704  1.00 12.07           6      4.161                  
ATOM    102  CE2 TRP A  19      -3.956  -0.272   9.840  1.00 11.39           3      5.266                  
ATOM    103  CE3 TRP A  19      -2.975  -0.495  12.046  1.00 12.84           3      5.202                  
ATOM    104  CZ2 TRP A  19      -4.404   1.028  10.116  1.00 12.04           3      4.421                  
ATOM    105  CZ3 TRP A  19      -3.417   0.797  12.321  1.00 11.76           3      4.746                  
ATOM    106  CH2 TRP A  19      -4.126   1.544  11.355  1.00 11.71           3      5.159                  
ATOM    143  CB  HIS A  23      -1.831  -4.844  16.686  1.00 10.47           2      4.957                  
ATOM    144  CG  HIS A  23      -2.847  -3.997  15.987  1.00  9.87           3      4.684                  
ATOM    145  ND1 HIS A  23      -3.534  -2.982  16.620  1.00 11.61           7      5.284                  
ATOM    146  CD2 HIS A  23      -3.270  -3.993  14.702  1.00 10.28           3      5.146                  
ATOM    147  CE1 HIS A  23      -4.333  -2.387  15.752  1.00 11.34           3      5.020                  
ATOM    148  NE2 HIS A  23      -4.194  -2.982  14.581  1.00 11.55           7      5.177                  
ATOM    354  CD2 TYR A  48       2.431   4.332  12.847  1.00 15.74           3      4.716                  
ATOM    356  CE2 TYR A  48       1.711   3.293  12.264  1.00 16.49           3      5.123                  
ATOM    357  CZ  TYR A  48       2.358   2.120  11.917  1.00 16.43           3      4.371                  
ATOM    358  OH  TYR A  48       1.632   1.102  11.339  1.00 18.75           5      4.886                  
ATOM    385  CB  TYR A  52       2.678   5.796   7.174  1.00 16.79           2      5.002                  
ATOM    386  CG  TYR A  52       2.013   4.512   6.747  1.00 16.04           3      4.786                  
ATOM    387  CD1 TYR A  52       2.235   3.333   7.453  1.00 18.83           3      4.935                  
ATOM    388  CD2 TYR A  52       1.263   4.445   5.575  1.00 18.35           3      4.790                  
ATOM    389  CE1 TYR A  52       1.745   2.121   7.001  1.00 18.79           3      5.288                  
ATOM    390  CE2 TYR A  52       0.762   3.231   5.111  1.00 20.28           3      5.174                  
ATOM    391  CZ  TYR A  52       1.012   2.072   5.830  1.00 19.95           3      4.679                  
ATOM    392  OH  TYR A  52       0.552   0.861   5.368  1.00 21.79           5      4.934                  
ATOM    412  C   GLU A  56      -2.670   9.428   2.870  1.00 24.08           1      5.279                  
ATOM    413  O   GLU A  56      -3.291  10.024   3.750  1.00 23.65           4      4.446                  
ATOM    415  CG  GLU A  56      -3.519   8.093   0.300  1.00 33.39           2      4.889                  
ATOM    416  CD  GLU A  56      -4.698   7.660  -0.555  1.00 36.97           1      5.091                  
ATOM    418  OE2 GLU A  56      -4.920   6.437  -0.695  1.00 38.57           4      5.249                  
ATOM    419  N   CYS A  57      -2.174   8.206   3.035  1.00 22.77           6      5.185                  
ATOM    420  CA  CYS A  57      -2.360   7.477   4.284  1.00 21.63           2      4.802                  
ATOM    421  C   CYS A  57      -1.681   8.195   5.444  1.00 21.03           1      5.084                  
ATOM    422  O   CYS A  57      -2.248   8.310   6.529  1.00 21.23           4      5.155                  
ATOM    423  CB  CYS A  57      -1.772   6.072   4.194  1.00 21.39           2      5.013                  
ATOM    424  SG  CYS A  57      -2.142   5.073   2.717  1.00 24.42           2      3.930                  
ATOM    447  CB  HIS A  60      -5.495   9.831   6.350  1.00 26.59           2      5.164                  
ATOM    448  CG  HIS A  60      -6.168  10.302   5.096  1.00 31.45           3      5.253                  
ATOM    449  ND1 HIS A  60      -6.535   9.446   4.081  1.00 33.61           7      4.827                  
ATOM    450  CD2 HIS A  60      -6.555  11.539   4.704  1.00 33.46           3      5.238                  
ATOM    451  CE1 HIS A  60      -7.119  10.136   3.115  1.00 34.67           3      5.292                  
ATOM    457  CB  PHE A  61      -2.133   7.953   9.887  1.00 18.85           2      4.410                  
ATOM    458  CG  PHE A  61      -2.212   6.970  11.021  1.00 17.83           3      4.321                  
ATOM    459  CD1 PHE A  61      -3.364   6.211  11.216  1.00 18.54           3      5.210                  
ATOM    460  CD2 PHE A  61      -1.149   6.811  11.899  1.00 17.90           3      5.114                  
ATOM    461  CE1 PHE A  61      -3.453   5.309  12.275  1.00 19.00           3      4.680                  
ATOM    462  CE2 PHE A  61      -1.227   5.912  12.960  1.00 18.82           3      5.242                  
ATOM    463  CZ  PHE A  61      -2.381   5.161  13.147  1.00 18.20           3      5.060                  
ATOM    625  C   GLY A  82      -5.601   0.259  17.890  1.00 11.08           1      4.973                  
ATOM    626  O   GLY A  82      -5.766   0.469  16.687  1.00 11.64           4      5.184                  
ATOM    627  N   CYS A  83      -6.408  -0.520  18.599  1.00 11.56           6      5.226                  
ATOM    628  CA  CYS A  83      -7.555  -1.159  17.979  1.00 12.81           2      4.259                  
ATOM    629  C   CYS A  83      -8.558  -0.090  17.549  1.00 12.72           1      4.558                  
ATOM    630  O   CYS A  83      -9.124  -0.151  16.459  1.00 12.60           4      5.244                  
ATOM    631  CB  CYS A  83      -8.196  -2.125  18.970  1.00 14.02           2      4.688                  
ATOM    632  SG  CYS A  83      -9.554  -3.090  18.259  1.00 13.00           2      5.209                  
ATOM    633  N   HIS A  84      -8.763   0.900  18.410  1.00 13.91           6      5.069                  
ATOM    651  N   HIS A  86      -7.224   1.870  14.469  1.00 11.99           6      4.725                  
ATOM    652  CA  HIS A  86      -7.245   1.048  13.264  1.00 11.85           2      4.784                  
ATOM    653  C   HIS A  86      -8.705   0.974  12.791  1.00 12.58           1      5.271                  
ATOM    654  O   HIS A  86      -8.973   0.971  11.590  1.00 13.12           4      5.256                  
ATOM    655  CB  HIS A  86      -6.682  -0.354  13.567  1.00 11.07           2      4.772                  
ATOM    656  CG  HIS A  86      -6.562  -1.249  12.366  1.00 10.18           3      5.011                  
ATOM    657  ND1 HIS A  86      -5.833  -2.419  12.392  1.00 10.75           7      4.797                  
ATOM    658  CD2 HIS A  86      -7.095  -1.168  11.122  1.00 11.00           3      5.032                  
ATOM    659  CE1 HIS A  86      -5.922  -3.020  11.218  1.00 12.70           3      4.034                  
ATOM    660  NE2 HIS A  86      -6.682  -2.282  10.430  1.00 12.04           7      3.737                  
ATOM    661  N   ASN A  87      -9.649   0.947  13.731  1.00 12.78           6      4.647                  
ATOM    662  CA  ASN A  87     -11.059   0.904  13.353  1.00 13.90           2      5.254                  
ATOM    665  CB  ASN A  87     -11.952   0.566  14.555  1.00 12.26           2      4.069                  
ATOM    666  CG  ASN A  87     -12.137  -0.928  14.732  1.00 12.89           1      5.190                  
ATOM    667  OD1 ASN A  87     -12.098  -1.685  13.759  1.00 12.79           4      4.270                  
ATOM    668  ND2 ASN A  87     -12.359  -1.357  15.963  1.00 12.61           6      4.769                  
ATOM    682  CB  VAL A  89      -7.736   3.192   9.274  1.00 14.00           2      5.017                  
ATOM    683  CG1 VAL A  89      -7.327   2.955   7.820  1.00 15.03           2      5.296                  
ATOM    684  CG2 VAL A  89      -6.781   4.197   9.922  1.00 14.46           2      4.717                  
ATOM    690  CG  ASN A  90     -10.737  -1.311   9.871  1.00 14.14           1      4.761                  
ATOM    691  OD1 ASN A  90      -9.857  -1.472   9.026  1.00 14.78           4      5.065                  
ATOM    692  ND2 ASN A  90     -10.758  -1.980  11.019  1.00 14.26           6      5.167                  
ATOM    709  CD2 TYR A  92     -10.220   6.897   4.786  1.00 26.75           3      5.028                  
ATOM    711  CE2 TYR A  92      -9.883   7.710   3.706  1.00 29.58           3      4.864                  
ATOM    719  CG  LEU A  93      -9.759   2.766   4.282  1.00 20.05           2      4.701                  
ATOM    720  CD1 LEU A  93      -8.580   1.816   4.473  1.00 21.23           2      3.760                  
ATOM    721  CD2 LEU A  93      -9.566   3.639   3.050  1.00 21.13           2      4.422                  
ATOM    736  CG  LYS A  95     -12.037  -1.882   4.996  1.00 22.12           2      5.029                  
ATOM    737  CD  LYS A  95     -10.560  -1.994   5.356  1.00 21.52           2      4.564                  
ATOM    738  CE  LYS A  95      -9.691  -2.140   4.122  1.00 26.55           2      4.742                  
ATOM    739  NZ  LYS A  95      -9.987  -3.416   3.418  1.00 27.29           6      4.691                  
ATOM    756  N   TYR A  98     -13.585  -4.144  13.727  1.00 14.58           6      4.773                  
ATOM    757  CA  TYR A  98     -12.993  -5.238  14.486  1.00 13.75           2      5.254                  
ATOM    758  C   TYR A  98     -13.341  -5.138  15.976  1.00 15.97           1      5.144                  
ATOM    759  O   TYR A  98     -13.301  -4.055  16.560  1.00 16.79           4      4.834                  
ATOM    760  CB  TYR A  98     -11.480  -5.155  14.279  1.00 12.86           2      4.483                  
ATOM    761  CG  TYR A  98     -10.637  -6.300  14.795  1.00 13.21           3      5.300                  
ATOM    762  CD1 TYR A  98     -10.342  -7.392  13.982  1.00 13.50           3      4.199                  
ATOM    763  CD2 TYR A  98     -10.035  -6.230  16.051  1.00 13.23           3      4.565                  
ATOM    764  CE1 TYR A  98      -9.454  -8.381  14.402  1.00 15.17           3      5.163                  
ATOM    765  CE2 TYR A  98      -9.148  -7.213  16.482  1.00 13.19           3      5.160                  
ATOM    766  CZ  TYR A  98      -8.861  -8.281  15.650  1.00 14.84           3      4.898                  
ATOM    767  OH  TYR A  98      -7.963  -9.239  16.064  1.00 16.67           5      5.252                  
ATOM    781  SG  CYS A 100     -11.182  -2.430  19.266  1.00 15.03           2      5.067                  
ATOM    799  CG1 ILE A 103      -5.983  -4.947  20.518  1.00 12.71           2      4.967                  
ATOM    801  CD1 ILE A 103      -6.206  -5.340  19.076  1.00 14.06           2      4.106                  
ATOM    833  CD1 TYR A 107      -3.446  -7.761  17.729  1.00 11.45           3      4.884                  
ATOM    835  CE1 TYR A 107      -4.249  -7.474  16.618  1.00 12.07           3      5.101                  
ATOM    836  CE2 TYR A 107      -2.431  -8.084  15.167  1.00 10.81           3      5.257                  
ATOM    837  CZ  TYR A 107      -3.727  -7.640  15.338  1.00 10.95           3      4.629                  
ATOM    838  OH  TYR A 107      -4.483  -7.360  14.223  1.00 12.64           5      4.584                  
