# Supplementary material for: A mathematical representation of protein binding sites using structural dispersion of atoms from principal axes for classification of binding ligands
Source: PLoS One. 2021 Apr 8;16(4):e0244905. doi: 10.1371/journal.pone.0244905 (PMC8031081; doi:10.1371/journal.pone.0244905)
Supplement: S3 Data — (ZIP) [file pone.0244905.s008.zip › KahramanSet(100)/1K1W.lig.GLC.pdb]

ATOM     65  ND1 HIS A  11      55.444  24.905  20.700  1.00 37.44           7      4.535                  
ATOM     67  CE1 HIS A  11      56.537  24.161  20.713  1.00 37.44           3      4.984                  
ATOM    976  CZ2 TRP A 120      54.477  25.679  17.491  1.00 43.61           3      4.257                  
ATOM    978  CH2 TRP A 120      53.281  26.344  17.351  1.00 43.61           3      4.714                  
ATOM   1000  CD  GLU A 123      61.476  26.223  17.277  1.00 33.41           1      5.154                  
ATOM   1001  OE1 GLU A 123      61.042  27.266  16.742  1.00 33.41           4      5.284                  
ATOM   1002  OE2 GLU A 123      61.520  26.076  18.517  1.00 33.41           4      4.954                  
ATOM   1010  NE  ARG A 124      55.287  28.511  14.177  1.00 56.94           6      4.841                  
ATOM   1011  CZ  ARG A 124      55.409  29.246  15.276  1.00 56.94           1      4.700                  
ATOM   1012  NH1 ARG A 124      55.903  28.708  16.386  1.00 56.94           6      4.367                  
ATOM   1013  NH2 ARG A 124      55.010  30.509  15.275  1.00 56.94           6      4.182                  
ATOM   1490  CD  ARG A 182      52.245  33.777  15.084  1.00 77.15           2      5.113                  
ATOM   1491  NE  ARG A 182      53.534  33.997  15.721  1.00 77.15           6      4.851                  
ATOM   1492  CZ  ARG A 182      54.693  33.958  15.077  1.00 77.15           1      4.359                  
ATOM   1493  NH1 ARG A 182      54.717  33.706  13.774  1.00 77.15           6      5.253                  
ATOM   1494  NH2 ARG A 182      55.824  34.178  15.730  1.00 77.15           6      3.350                  
ATOM   1699  O   HIS A 212      50.594  29.406  17.292  1.00 38.03           4      5.218                  
ATOM   1707  CA  ASP A 213      51.484  29.347  19.917  1.00 43.90           2      4.733                  
ATOM   1710  CB  ASP A 213      51.381  30.849  20.160  1.00 65.25           2      4.589                  
ATOM   1711  CG  ASP A 213      52.644  31.579  19.808  1.00 65.25           1      5.224                  
ATOM   1712  OD1 ASP A 213      53.739  31.129  20.208  1.00 65.25           4      4.517                  
ATOM   1713  OD2 ASP A 213      52.531  32.615  19.131  1.00 65.25           4      5.079                  
ATOM   1714  N   ASP A 214      53.174  28.999  21.624  1.00 41.29           6      4.965                  
ATOM   1715  CA  ASP A 214      53.743  28.447  22.844  1.00 41.29           2      5.061                  
ATOM   1718  CB  ASP A 214      55.072  29.122  23.150  1.00 63.53           2      4.675                  
ATOM   1719  CG  ASP A 214      56.067  28.935  22.054  1.00 63.53           1      4.611                  
ATOM   1720  OD1 ASP A 214      55.622  28.643  20.930  1.00 63.53           4      5.107                  
ATOM   1721  OD2 ASP A 214      57.279  29.084  22.308  1.00 63.53           4      4.725                  
ATOM   1777  CZ2 TRP A 221      57.192  32.998  23.944  1.00 92.10           3      5.290                  
ATOM   1778  CZ3 TRP A 221      56.953  35.410  23.872  1.00 92.10           3      5.242                  
ATOM   1779  CH2 TRP A 221      57.145  34.170  23.234  1.00 92.10           3      5.165                  
ATOM   2127  CG  TYR A 272      58.473  31.099  13.551  1.00 46.56           3      4.789                  
ATOM   2128  CD1 TYR A 272      59.362  32.034  14.057  1.00 46.56           3      4.425                  
ATOM   2129  CD2 TYR A 272      58.539  29.797  14.035  1.00 46.56           3      4.908                  
ATOM   2130  CE1 TYR A 272      60.293  31.686  15.035  1.00 46.56           3      4.180                  
ATOM   2131  CE2 TYR A 272      59.464  29.432  15.003  1.00 46.56           3      4.702                  
ATOM   2132  CZ  TYR A 272      60.338  30.378  15.501  1.00 46.56           3      4.333                  
ATOM   2133  OH  TYR A 272      61.264  30.000  16.452  1.00 46.56           5      4.760                  
ATOM   2150  CG  GLU A 274      59.795  35.087  14.802  1.00 57.34           2      4.791                  
ATOM   2151  CD  GLU A 274      58.636  36.042  14.597  1.00 57.34           1      5.131                  
ATOM   2152  OE1 GLU A 274      57.492  35.566  14.466  1.00 57.34           4      4.765                  
ATOM   2187  CE3 TRP A 278      64.570  32.647  15.696  1.00 41.80           3      5.275                  
ATOM   2188  CZ2 TRP A 278      63.560  34.831  17.205  1.00 41.80           3      4.626                  
ATOM   2189  CZ3 TRP A 278      63.374  32.552  16.385  1.00 41.80           3      5.053                  
ATOM   2190  CH2 TRP A 278      62.878  33.640  17.132  1.00 41.80           3      4.599                  
ATOM   2863  CZ2 TRP A 357      64.462  26.904  17.908  1.00 34.47           3      4.809                  
ATOM   2864  CZ3 TRP A 357      65.333  29.034  17.138  1.00 34.47           3      4.432                  
ATOM   2865  CH2 TRP A 357      64.313  28.254  17.722  1.00 34.47           3      5.150                  
ATOM   2884  CB  VAL A 360      64.327  34.758  21.041  1.00 75.65           2      4.885                  
ATOM   2885  CG1 VAL A 360      63.448  33.517  21.103  1.00 75.65           2      4.843                  
ATOM   2893  CD1 PHE A 361      62.831  29.773  23.731  1.00 57.13           3      5.175                  
ATOM   2895  CE1 PHE A 361      61.485  30.123  23.866  1.00 57.13           3      5.275                  
ATOM   2896  CE2 PHE A 361      62.120  32.414  24.139  1.00 57.13           3      4.988                  
ATOM   2897  CZ  PHE A 361      61.134  31.447  24.069  1.00 57.13           3      5.080                  
ATOM   3634  CG  HIS A 464      59.367  37.285  19.205  1.00 93.07           3      4.799                  
ATOM   3635  ND1 HIS A 464      58.627  36.240  19.713  1.00 93.07           7      4.318                  
ATOM   3636  CD2 HIS A 464      60.399  36.721  18.533  1.00 93.07           3      5.214                  
ATOM   3637  CE1 HIS A 464      59.183  35.095  19.361  1.00 93.07           3      3.427                  
ATOM   3638  NE2 HIS A 464      60.260  35.360  18.644  1.00 93.07           7      4.082                  
