# Supplementary material for: A mathematical representation of protein binding sites using structural dispersion of atoms from principal axes for classification of binding ligands
Source: PLoS One. 2021 Apr 8;16(4):e0244905. doi: 10.1371/journal.pone.0244905 (PMC8031081; doi:10.1371/journal.pone.0244905)
Supplement: S3 Data — (ZIP) [file pone.0244905.s008.zip › KahramanSet(100)/1K87.lig.FAD.pdb]

ATOM   2082  O   ILE A 369      13.575  42.818  55.914  1.00 28.76           4      5.297                  
ATOM   2087  N   ASP A 370      14.758  44.477  54.940  1.00 28.01           6      4.734                  
ATOM   2088  CA  ASP A 370      13.947  44.502  53.726  1.00 27.53           2      5.265                  
ATOM   2089  C   ASP A 370      13.981  43.129  53.047  1.00 27.45           1      4.982                  
ATOM   2090  O   ASP A 370      14.936  42.368  53.219  1.00 28.12           4      4.877                  
ATOM   2091  CB  ASP A 370      14.489  45.562  52.756  1.00 25.25           2      5.190                  
ATOM   2092  CG  ASP A 370      14.020  46.969  53.091  1.00 24.76           1      4.557                  
ATOM   2093  OD1 ASP A 370      14.395  47.908  52.355  1.00 23.10           4      5.011                  
ATOM   2094  OD2 ASP A 370      13.280  47.143  54.082  1.00 23.89           4      4.646                  
ATOM   2095  N   ALA A 371      12.935  42.809  52.294  1.00 26.98           6      5.151                  
ATOM   2096  CA  ALA A 371      12.875  41.539  51.569  1.00 26.95           2      5.210                  
ATOM   2097  C   ALA A 371      13.186  41.850  50.103  1.00 27.09           1      4.722                  
ATOM   2098  O   ALA A 371      12.707  42.850  49.568  1.00 27.14           4      5.072                  
ATOM   2099  CB  ALA A 371      11.489  40.921  51.694  1.00 23.67           2      4.863                  
ATOM   2100  N   GLU A 372      13.990  41.010  49.455  1.00 27.24           6      5.021                  
ATOM   2103  O   GLU A 372      12.801  39.598  47.261  1.00 27.38           4      5.177                  
ATOM   2343  CB  VAL A 402      10.162  42.938  54.759  1.00 22.77           2      5.037                  
ATOM   2344  CG1 VAL A 402       9.061  43.157  53.727  1.00 23.06           2      5.227                  
ATOM   2345  CG2 VAL A 402      10.596  44.261  55.363  1.00 21.39           2      4.504                  
ATOM   2358  CB  GLN A 404       7.133  39.367  49.559  1.00 20.46           2      4.879                  
ATOM   2359  CG  GLN A 404       8.199  40.464  49.560  1.00 21.30           2      4.747                  
ATOM   2360  CD  GLN A 404       9.546  39.978  49.040  1.00 22.97           1      4.319                  
ATOM   2361  OE1 GLN A 404       9.926  38.822  49.247  1.00 22.35           4      4.776                  
ATOM   2362  NE2 GLN A 404      10.275  40.861  48.360  1.00 21.67           6      4.810                  
ATOM   2369  CA  TYR A 406       2.875  37.951  46.578  1.00 24.36           2      5.092                  
ATOM   2372  CB  TYR A 406       3.286  38.997  45.520  1.00 23.81           2      5.205                  
ATOM   2373  CG  TYR A 406       4.754  39.353  45.371  1.00 23.53           3      5.180                  
ATOM   2375  CD2 TYR A 406       5.139  40.337  44.457  1.00 22.79           3      4.265                  
ATOM   2377  CE2 TYR A 406       6.464  40.708  44.305  1.00 21.15           3      4.853                  
ATOM   2378  CZ  TYR A 406       7.436  40.094  45.070  1.00 21.66           3      5.102                  
ATOM   2379  OH  TYR A 406       8.746  40.483  44.910  1.00 22.40           5      4.357                  
ATOM   2588  CG  ARG A 431       6.672  46.234  56.386  1.00 19.87           2      5.107                  
ATOM   2589  CD  ARG A 431       7.733  46.773  55.457  1.00 20.66           2      5.294                  
ATOM   2590  NE  ARG A 431       8.585  47.769  56.109  1.00 24.27           6      4.130                  
ATOM   2591  CZ  ARG A 431       9.847  48.027  55.768  1.00 25.63           1      5.013                  
ATOM   2592  NH1 ARG A 431      10.422  47.362  54.772  1.00 22.64           6      4.295                  
ATOM   2593  NH2 ARG A 431      10.539  48.950  56.429  1.00 24.16           6      4.880                  
ATOM   2603  CA  VAL A 433       4.003  43.933  52.105  1.00 21.09           2      5.212                  
ATOM   2604  C   VAL A 433       3.528  42.992  51.016  1.00 22.02           1      5.182                  
ATOM   2606  CB  VAL A 433       5.391  44.452  51.708  1.00 20.52           2      4.011                  
ATOM   2607  CG1 VAL A 433       6.058  45.110  52.905  1.00 20.47           2      4.494                  
ATOM   2608  CG2 VAL A 433       6.247  43.289  51.191  1.00 19.24           2      3.525                  
ATOM   2609  N   LYS A 434       3.136  43.560  49.881  1.00 21.34           6      5.291                  
ATOM   2610  CA  LYS A 434       2.702  42.737  48.771  1.00 22.65           2      5.080                  
ATOM   2611  C   LYS A 434       3.970  42.277  48.049  1.00 21.19           1      4.964                  
ATOM   2612  O   LYS A 434       4.270  41.089  48.018  1.00 21.23           4      4.160                  
ATOM   2613  CB  LYS A 434       1.758  43.526  47.850  1.00 19.33           2      4.757                  
ATOM   2614  CG  LYS A 434       0.298  43.151  48.059  1.00 20.55           2      5.169                  
ATOM   2615  CD  LYS A 434      -0.684  44.279  47.777  1.00 19.30           2      4.270                  
ATOM   2616  CE  LYS A 434      -1.909  44.160  48.680  1.00 20.14           2      4.921                  
ATOM   2617  NZ  LYS A 434      -2.976  45.152  48.354  1.00 20.05           6      4.290                  
ATOM   2618  N   GLY A 435       4.732  43.219  47.501  1.00 21.52           6      5.149                  
ATOM   2619  CA  GLY A 435       5.968  42.866  46.813  1.00 20.69           2      5.147                  
ATOM   2620  C   GLY A 435       6.393  43.920  45.810  1.00 21.32           1      4.988                  
ATOM   2621  O   GLY A 435       5.551  44.494  45.122  1.00 23.32           4      4.767                  
ATOM   2622  N   ALA A 436       7.694  44.177  45.698  1.00 21.00           6      4.447                  
ATOM   2623  CA  ALA A 436       8.168  45.198  44.765  1.00 21.40           2      5.063                  
ATOM   2624  C   ALA A 436       8.949  44.711  43.538  1.00 22.71           1      4.727                  
ATOM   2626  CB  ALA A 436       9.002  46.220  45.525  1.00 20.37           2      3.686                  
ATOM   2627  N   TYR A 437       9.173  43.404  43.433  1.00 23.37           6      4.635                  
ATOM   2632  CG  TYR A 437      11.959  42.849  43.912  1.00 25.98           3      4.908                  
ATOM   2633  CD1 TYR A 437      11.461  43.029  45.205  1.00 25.58           3      4.493                  
ATOM   2635  CE1 TYR A 437      12.177  43.744  46.162  1.00 26.11           3      5.048                  
ATOM   2637  CZ  TYR A 437      13.410  44.288  45.826  1.00 28.29           3      5.149                  
ATOM   2638  OH  TYR A 437      14.123  45.018  46.760  1.00 29.28           5      5.153                  
ATOM   2643  CB  TRP A 438       5.572  41.620  40.597  1.00 25.77           2      4.532                  
ATOM   2644  CG  TRP A 438       4.664  40.638  39.935  1.00 25.95           3      5.063                  
ATOM   2645  CD1 TRP A 438       4.196  39.470  40.461  1.00 24.11           3      4.981                  
ATOM   2646  CD2 TRP A 438       4.147  40.717  38.603  1.00 24.73           3      4.696                  
ATOM   2647  NE1 TRP A 438       3.418  38.813  39.539  1.00 24.00           6      4.826                  
ATOM   2648  CE2 TRP A 438       3.367  39.558  38.391  1.00 24.92           3      4.993                  
ATOM   2649  CE3 TRP A 438       4.264  41.656  37.572  1.00 24.78           3      4.675                  
ATOM   2650  CZ2 TRP A 438       2.708  39.307  37.185  1.00 24.93           3      4.458                  
ATOM   2651  CZ3 TRP A 438       3.604  41.410  36.371  1.00 27.18           3      5.279                  
ATOM   2652  CH2 TRP A 438       2.838  40.239  36.188  1.00 25.51           3      4.619                  
ATOM   2785  N   TYR A 456       2.484  35.012  42.645  1.00 27.73           6      4.934                  
ATOM   2786  CA  TYR A 456       1.196  34.836  41.971  1.00 26.91           2      4.364                  
ATOM   2787  C   TYR A 456       1.209  35.558  40.622  1.00 26.41           1      4.570                  
ATOM   2788  O   TYR A 456       2.024  36.452  40.406  1.00 27.21           4      4.931                  
ATOM   2789  CB  TYR A 456       0.065  35.375  42.849  1.00 25.79           2      4.181                  
ATOM   2790  CG  TYR A 456      -0.104  34.574  44.116  1.00 27.99           3      4.975                  
ATOM   2791  CD1 TYR A 456       0.356  35.061  45.346  1.00 26.38           3      5.254                  
ATOM   2797  N   THR A 457       0.311  35.173  39.716  1.00 27.26           6      4.743                  
ATOM   2798  CA  THR A 457       0.256  35.786  38.390  1.00 28.54           2      4.315                  
ATOM   2799  C   THR A 457      -0.872  36.786  38.197  1.00 27.24           1      5.027                  
ATOM   2800  O   THR A 457      -0.830  37.584  37.266  1.00 28.96           4      4.835                  
ATOM   2801  CB  THR A 457       0.151  34.721  37.284  1.00 27.66           2      5.160                  
ATOM   2804  N   ARG A 458      -1.883  36.731  39.055  1.00 26.39           6      5.201                  
ATOM   2805  CA  ARG A 458      -2.996  37.674  38.986  1.00 27.60           2      5.146                  
ATOM   2806  C   ARG A 458      -2.878  38.578  40.217  1.00 27.25           1      4.326                  
ATOM   2807  O   ARG A 458      -2.690  38.090  41.333  1.00 28.14           4      4.639                  
ATOM   2808  CB  ARG A 458      -4.340  36.932  39.004  1.00 27.78           2      5.169                  
ATOM   2815  N   LYS A 459      -2.978  39.889  40.016  1.00 27.70           6      5.288                  
ATOM   2816  CA  LYS A 459      -2.865  40.854  41.115  1.00 27.91           2      5.104                  
ATOM   2817  C   LYS A 459      -3.839  40.580  42.263  1.00 28.78           1      4.925                  
ATOM   2818  O   LYS A 459      -3.478  40.684  43.441  1.00 27.83           4      4.832                  
ATOM   2819  CB  LYS A 459      -3.084  42.276  40.585  1.00 27.20           2      5.132                  
ATOM   2820  CG  LYS A 459      -2.536  43.387  41.479  1.00 26.79           2      5.256                  
ATOM   2821  CD  LYS A 459      -3.461  43.658  42.654  1.00 26.70           2      5.091                  
ATOM   2822  CE  LYS A 459      -3.538  45.135  42.984  1.00 26.37           2      3.907                  
ATOM   2823  NZ  LYS A 459      -4.315  45.360  44.228  1.00 25.95           6      3.767                  
ATOM   2843  N   THR A 462      -2.713  38.176  44.978  1.00 25.54           6      4.608                  
ATOM   2844  CA  THR A 462      -1.790  38.723  45.968  1.00 24.35           2      4.781                  
ATOM   2847  CB  THR A 462      -0.767  39.682  45.319  1.00 23.48           2      5.230                  
ATOM   2848  OG1 THR A 462       0.222  38.912  44.625  1.00 23.56           5      4.347                  
ATOM   2849  CG2 THR A 462      -0.076  40.532  46.378  1.00 19.60           2      5.193                  
ATOM   2855  CG  ASP A 463      -5.096  42.957  46.199  1.00 25.25           1      4.623                  
ATOM   2856  OD1 ASP A 463      -3.932  43.347  46.445  1.00 25.55           4      5.083                  
ATOM   2857  OD2 ASP A 463      -5.890  43.601  45.483  1.00 27.02           4      4.622                  
ATOM   3024  CA  ALA A 485       2.533  48.384  54.420  1.00 21.87           2      4.805                  
ATOM   3025  C   ALA A 485       1.605  48.355  53.203  1.00 22.62           1      4.623                  
ATOM   3026  O   ALA A 485       1.476  47.320  52.559  1.00 23.04           4      5.084                  
ATOM   3027  CB  ALA A 485       3.915  47.935  54.025  1.00 19.60           2      4.619                  
ATOM   3028  N   THR A 486       0.968  49.483  52.887  1.00 21.98           6      4.934                  
ATOM   3029  CA  THR A 486       0.056  49.556  51.739  1.00 23.33           2      4.707                  
ATOM   3030  C   THR A 486      -0.430  50.978  51.440  1.00 24.85           1      5.063                  
ATOM   3031  O   THR A 486      -0.524  51.810  52.339  1.00 25.37           4      5.218                  
ATOM   3032  CB  THR A 486      -1.192  48.640  51.951  1.00 23.98           2      4.912                  
ATOM   3033  OG1 THR A 486      -1.952  48.573  50.738  1.00 24.02           5      4.407                  
ATOM   3034  CG2 THR A 486      -2.089  49.182  53.071  1.00 23.02           2      5.025                  
ATOM   3035  N   HIS A 487      -0.724  51.248  50.170  1.00 25.63           6      4.889                  
ATOM   3036  CA  HIS A 487      -1.232  52.551  49.736  1.00 24.36           2      4.936                  
ATOM   3037  C   HIS A 487      -2.620  52.296  49.170  1.00 24.51           1      4.982                  
ATOM   3038  O   HIS A 487      -3.228  53.170  48.565  1.00 26.07           4      4.909                  
ATOM   3039  CB  HIS A 487      -0.351  53.155  48.634  1.00 24.44           2      5.121                  
ATOM   3040  CG  HIS A 487       1.098  53.272  49.002  1.00 24.16           3      5.288                  
ATOM   3041  ND1 HIS A 487       2.111  52.849  48.169  1.00 23.21           7      5.084                  
ATOM   3042  CD2 HIS A 487       1.701  53.772  50.106  1.00 23.66           3      4.608                  
ATOM   3043  CE1 HIS A 487       3.277  53.083  48.747  1.00 23.96           3      4.272                  
ATOM   3044  NE2 HIS A 487       3.057  53.642  49.923  1.00 22.18           7      5.151                  
ATOM   3045  N   ASN A 488      -3.105  51.075  49.373  1.00 25.59           6      4.375                  
ATOM   3046  CA  ASN A 488      -4.412  50.641  48.889  1.00 24.88           2      4.951                  
ATOM   3049  CB  ASN A 488      -4.358  49.148  48.552  1.00 24.20           2      4.735                  
ATOM   3050  CG  ASN A 488      -5.657  48.628  47.975  1.00 25.89           1      5.177                  
ATOM   3052  ND2 ASN A 488      -5.553  47.689  47.035  1.00 23.71           6      4.526                  
ATOM   3072  CB  THR A 491      -5.004  46.810  51.360  1.00 20.89           2      4.768                  
ATOM   3073  OG1 THR A 491      -5.136  46.339  50.013  1.00 22.49           5      5.051                  
ATOM   3074  CG2 THR A 491      -4.134  45.842  52.142  1.00 19.98           2      4.851                  
ATOM   3233  CA  GLN A 511       3.395  51.898  56.726  1.00 20.68           2      4.281                  
ATOM   3234  C   GLN A 511       3.137  52.317  55.292  1.00 21.12           1      4.859                  
ATOM   3235  O   GLN A 511       2.225  51.809  54.649  1.00 21.47           4      5.179                  
ATOM   3236  CB  GLN A 511       4.456  50.800  56.781  1.00 18.55           2      4.425                  
ATOM   3237  CG  GLN A 511       4.888  50.423  58.185  1.00 19.34           2      4.430                  
ATOM   3238  CD  GLN A 511       6.304  49.869  58.244  1.00 21.96           1      5.138                  
ATOM   3239  OE1 GLN A 511       6.884  49.712  59.323  1.00 22.19           4      5.267                  
ATOM   3240  NE2 GLN A 511       6.867  49.571  57.085  1.00 22.29           6      4.183                  
ATOM   3241  N   CYS A 512       3.922  53.262  54.797  1.00 22.75           6      4.656                  
ATOM   3242  CA  CYS A 512       3.758  53.735  53.429  1.00 22.82           2      4.824                  
ATOM   3243  C   CYS A 512       5.079  54.286  52.924  1.00 24.66           1      4.600                  
ATOM   3244  O   CYS A 512       5.956  54.620  53.717  1.00 24.45           4      4.695                  
ATOM   3245  CB  CYS A 512       2.670  54.818  53.358  1.00 24.21           2      4.641                  
ATOM   3247  N   LEU A 513       5.226  54.373  51.607  1.00 25.80           6      4.869                  
ATOM   3248  CA  LEU A 513       6.457  54.899  51.017  1.00 26.62           2      4.990                  
ATOM   3251  CB  LEU A 513       6.711  54.284  49.635  1.00 26.04           2      5.119                  
ATOM   3252  CG  LEU A 513       6.878  52.770  49.505  1.00 25.32           2      5.209                  
ATOM   3253  CD1 LEU A 513       6.998  52.415  48.027  1.00 23.58           2      4.964                  
ATOM   3254  CD2 LEU A 513       8.106  52.316  50.281  1.00 23.65           2      4.571                  
ATOM   3438  O   ARG A 538       5.658  54.019  57.276  1.00 27.93           4      4.353                  
ATOM   3454  N   TYR A 540       8.371  55.129  55.014  1.00 24.38           6      4.387                  
ATOM   3455  CA  TYR A 540       9.639  54.565  54.538  1.00 24.89           2      4.487                  
ATOM   3458  CB  TYR A 540       9.357  53.409  53.579  1.00 25.27           2      4.519                  
ATOM   3459  CG  TYR A 540      10.556  52.591  53.141  1.00 25.93           3      5.213                  
ATOM   3460  CD1 TYR A 540      10.946  51.459  53.852  1.00 25.20           3      4.923                  
ATOM   3461  CD2 TYR A 540      11.240  52.896  51.962  1.00 25.64           3      5.104                  
ATOM   3462  CE1 TYR A 540      11.981  50.641  53.399  1.00 26.38           3      4.604                  
ATOM   3464  CZ  TYR A 540      12.639  50.958  52.221  1.00 26.57           3      5.079                  
ATOM   3588  NE  ARG A 556       8.229  52.228  45.020  1.00 25.37           6      4.713                  
ATOM   3589  CZ  ARG A 556       9.137  51.296  45.296  1.00 24.34           1      4.167                  
ATOM   3590  NH1 ARG A 556      10.403  51.625  45.468  1.00 26.60           6      5.032                  
ATOM   3591  NH2 ARG A 556       8.769  50.034  45.423  1.00 22.51           6      4.386                  
ATOM   3613  CG  GLU A 559       3.897  50.261  43.320  1.00 32.27           2      4.469                  
ATOM   3614  CD  GLU A 559       4.380  50.735  44.685  1.00 33.04           1      4.980                  
ATOM   3615  OE1 GLU A 559       3.557  50.781  45.629  1.00 32.50           4      5.005                  
ATOM   3616  OE2 GLU A 559       5.581  51.060  44.811  1.00 31.29           4      4.727                  
ATOM   3644  C   THR A 564      -3.212  47.488  39.589  1.00 32.21           1      4.761                  
ATOM   3645  O   THR A 564      -3.897  47.156  40.561  1.00 32.33           4      5.254                  
ATOM   3646  CB  THR A 564      -2.676  45.466  38.271  1.00 31.95           2      5.044                  
ATOM   3647  OG1 THR A 564      -1.258  45.671  38.265  1.00 31.89           5      4.204                  
ATOM   3648  CG2 THR A 564      -3.071  44.618  37.076  1.00 32.17           2      5.094                  
ATOM   3649  N   SER A 565      -2.280  48.434  39.637  1.00 31.00           6      4.399                  
ATOM   3650  CA  SER A 565      -1.964  49.168  40.850  1.00 29.67           2      4.640                  
ATOM   3651  C   SER A 565      -3.075  50.112  41.280  1.00 29.03           1      4.930                  
ATOM   3652  O   SER A 565      -3.615  50.868  40.473  1.00 28.65           4      4.683                  
ATOM   3653  CB  SER A 565      -0.673  49.963  40.651  1.00 28.21           2      5.169                  
ATOM   3654  OG  SER A 565       0.451  49.105  40.645  1.00 25.08           5      5.137                  
ATOM   3655  N   PHE A 566      -3.400  50.066  42.565  1.00 29.04           6      4.109                  
ATOM   3656  CA  PHE A 566      -4.433  50.918  43.132  1.00 29.74           2      4.933                  
ATOM   3657  C   PHE A 566      -4.114  52.400  42.922  1.00 30.49           1      4.752                  
ATOM   3659  CB  PHE A 566      -4.584  50.630  44.630  1.00 28.96           2      4.421                  
ATOM   3660  CG  PHE A 566      -5.580  51.514  45.320  1.00 29.12           3      5.121                  
ATOM   3666  N   VAL A 567      -2.874  52.801  43.190  1.00 31.11           6      4.575                  
ATOM   3931  CD2 HIS A 602      -2.230  38.547  34.305  1.00 32.74           3      4.755                  
ATOM   3957  CD1 ILE A 605       1.201  37.238  34.423  1.00 40.93           2      4.845                  
