# Supplementary material for: A mathematical representation of protein binding sites using structural dispersion of atoms from principal axes for classification of binding ligands
Source: PLoS One. 2021 Apr 8;16(4):e0244905. doi: 10.1371/journal.pone.0244905 (PMC8031081; doi:10.1371/journal.pone.0244905)
Supplement: S3 Data — (ZIP) [file pone.0244905.s008.zip › KahramanSet(100)/1KHT.lig.AMP.pdb]

ATOM   1546  CG  PRO B  12      21.263  57.383 110.438  1.00 33.86           2      5.063                  
ATOM   1574  OG1 THR B  17      26.550  64.388 112.111  1.00 45.27           5      5.245                  
ATOM   1738  OG  SER B  38      29.415  61.505 117.656  1.00 50.23           5      5.299                  
ATOM   1740  CA  PHE B  39      26.989  61.363 121.513  1.00 46.26           2      4.993                  
ATOM   1741  C   PHE B  39      27.338  59.944 121.065  1.00 46.86           1      5.282                  
ATOM   1742  O   PHE B  39      27.657  59.083 121.890  1.00 46.76           4      5.252                  
ATOM   1743  CB  PHE B  39      25.472  61.560 121.561  1.00 44.26           2      4.373                  
ATOM   1744  CG  PHE B  39      24.818  60.997 122.791  1.00 42.58           3      4.677                  
ATOM   1745  CD1 PHE B  39      24.743  59.625 122.998  1.00 42.67           3      4.723                  
ATOM   1746  CD2 PHE B  39      24.274  61.842 123.747  1.00 41.80           3      4.875                  
ATOM   1747  CE1 PHE B  39      24.128  59.105 124.147  1.00 42.40           3      5.169                  
ATOM   1748  CE2 PHE B  39      23.662  61.329 124.895  1.00 41.50           3      4.824                  
ATOM   1749  CZ  PHE B  39      23.590  59.962 125.091  1.00 40.87           3      4.970                  
ATOM   1750  N   GLY B  40      27.286  59.716 119.752  1.00 47.07           6      4.933                  
ATOM   1751  CA  GLY B  40      27.608  58.406 119.200  1.00 47.99           2      4.896                  
ATOM   1752  C   GLY B  40      29.054  57.977 119.430  1.00 48.26           1      4.601                  
ATOM   1753  O   GLY B  40      29.331  56.814 119.733  1.00 47.75           4      5.105                  
ATOM   1754  N   SER B  41      29.986  58.912 119.283  1.00 48.35           6      5.247                  
ATOM   1772  CG  MET B  43      26.957  55.951 122.281  1.00 53.35           2      4.655                  
ATOM   1773  SD  MET B  43      25.157  55.960 122.600  1.00 52.54           2      4.765                  
ATOM   1774  CE  MET B  43      24.831  54.211 122.787  1.00 53.04           2      5.239                  
ATOM   1872  CA  ARG B  56      29.838  52.768 115.429  1.00 57.37           2      5.004                  
ATOM   1873  C   ARG B  56      28.458  52.345 114.922  1.00 57.07           1      4.600                  
ATOM   1874  O   ARG B  56      27.481  52.389 115.670  1.00 56.67           4      4.152                  
ATOM   1875  CB  ARG B  56      30.036  54.278 115.204  1.00 56.47           2      5.261                  
ATOM   1876  CG  ARG B  56      29.980  54.718 113.751  1.00 55.32           2      4.819                  
ATOM   1877  CD  ARG B  56      30.548  56.120 113.553  1.00 54.84           2      4.090                  
ATOM   1878  NE  ARG B  56      29.866  57.140 114.346  1.00 55.89           6      4.163                  
ATOM   1879  CZ  ARG B  56      30.386  57.739 115.415  1.00 56.08           1      4.537                  
ATOM   1880  NH1 ARG B  56      31.605  57.422 115.830  1.00 56.19           6      4.679                  
ATOM   1881  NH2 ARG B  56      29.690  58.663 116.070  1.00 54.66           6      3.932                  
ATOM   1882  N   ASP B  57      28.381  51.921 113.665  1.00 56.85           6      5.274                  
ATOM   1883  CA  ASP B  57      27.108  51.517 113.072  1.00 56.82           2      5.141                  
ATOM   1889  OD2 ASP B  57      26.063  53.584 111.429  1.00 57.44           4      5.121                  
ATOM   1899  N   MET B  59      26.123  49.559 116.965  1.00 52.05           6      5.088                  
ATOM   1900  CA  MET B  59      25.527  49.815 118.265  1.00 51.48           2      4.529                  
ATOM   1901  C   MET B  59      24.001  49.770 118.292  1.00 50.58           1      4.093                  
ATOM   1902  O   MET B  59      23.411  49.323 119.275  1.00 49.46           4      4.711                  
ATOM   1903  CB  MET B  59      26.029  51.154 118.806  1.00 51.86           2      5.000                  
ATOM   1904  CG  MET B  59      27.519  51.156 119.138  1.00 51.85           2      5.072                  
ATOM   1905  SD  MET B  59      28.107  52.769 119.703  1.00 53.59           2      4.969                  
ATOM   1907  N   ARG B  60      23.357  50.220 117.221  1.00 50.73           6      4.959                  
ATOM   1908  CA  ARG B  60      21.897  50.209 117.178  1.00 50.69           2      5.239                  
ATOM   1911  CB  ARG B  60      21.375  51.193 116.131  1.00 50.42           2      5.136                  
ATOM   1912  CG  ARG B  60      21.875  50.968 114.726  1.00 50.85           2      5.297                  
ATOM   1913  CD  ARG B  60      21.576  52.188 113.882  1.00 51.05           2      4.772                  
ATOM   1914  NE  ARG B  60      22.385  52.224 112.669  1.00 52.15           6      5.119                  
ATOM   1915  CZ  ARG B  60      22.045  51.625 111.537  1.00 52.89           1      4.986                  
ATOM   1969  O   GLN B  67      22.390  52.520 125.224  1.00 51.88           4      5.074                  
ATOM   1973  OE1 GLN B  67      20.548  51.301 120.102  1.00 43.50           4      4.450                  
ATOM   2004  CA  GLN B  71      23.450  55.589 126.547  1.00 57.32           2      5.287                  
ATOM   2007  CB  GLN B  71      22.005  55.435 126.069  1.00 56.44           2      4.433                  
ATOM   2008  CG  GLN B  71      21.313  56.751 125.784  1.00 54.99           2      4.519                  
ATOM   2009  CD  GLN B  71      19.831  56.590 125.547  1.00 54.09           1      4.692                  
ATOM   2010  OE1 GLN B  71      19.289  57.120 124.578  1.00 54.09           4      5.204                  
ATOM   2011  NE2 GLN B  71      19.162  55.864 126.434  1.00 52.73           6      4.849                  
ATOM   2146  O   ASP B  90      25.725  63.657 118.467  1.00 44.76           4      4.868                  
ATOM   2148  CG  ASP B  90      26.330  65.336 115.416  1.00 48.85           1      5.231                  
ATOM   2150  OD2 ASP B  90      26.696  64.190 115.078  1.00 51.58           4      4.154                  
ATOM   2152  CA  THR B  91      23.113  63.018 118.118  1.00 40.52           2      4.923                  
ATOM   2153  C   THR B  91      21.842  62.700 117.309  1.00 39.00           1      5.152                  
ATOM   2154  O   THR B  91      21.685  63.155 116.176  1.00 38.53           4      5.155                  
ATOM   2155  CB  THR B  91      22.827  62.938 119.646  1.00 40.01           2      4.705                  
ATOM   2156  OG1 THR B  91      22.355  61.632 119.992  1.00 38.67           5      4.818                  
ATOM   2157  CG2 THR B  91      21.793  63.981 120.047  1.00 39.98           2      5.035                  
ATOM   2158  N   HIS B  92      20.942  61.917 117.893  1.00 37.37           6      4.710                  
ATOM   2159  CA  HIS B  92      19.703  61.533 117.221  1.00 36.52           2      4.942                  
ATOM   2160  C   HIS B  92      18.479  61.688 118.111  1.00 35.93           1      5.168                  
ATOM   2161  O   HIS B  92      18.529  61.382 119.307  1.00 35.19           4      5.137                  
ATOM   2162  CB  HIS B  92      19.810  60.087 116.756  1.00 35.93           2      4.933                  
ATOM   2163  CG  HIS B  92      20.877  59.872 115.733  1.00 36.52           3      5.137                  
ATOM   2164  ND1 HIS B  92      20.657  60.043 114.383  1.00 37.29           7      4.982                  
ATOM   2165  CD2 HIS B  92      22.187  59.563 115.867  1.00 36.33           3      4.151                  
ATOM   2166  CE1 HIS B  92      21.788  59.846 113.729  1.00 38.04           3      4.475                  
ATOM   2167  NE2 HIS B  92      22.731  59.554 114.606  1.00 38.05           7      3.410                  
ATOM   2185  CB  VAL B  95      18.785  55.091 117.706  1.00 37.32           2      4.621                  
ATOM   2186  CG1 VAL B  95      19.675  54.205 116.839  1.00 36.24           2      4.619                  
ATOM   2187  CG2 VAL B  95      19.600  56.207 118.332  1.00 38.20           2      4.971                  
ATOM   2238  CG  LEU B 102      16.936  53.685 122.197  1.00 34.67           2      4.997                  
ATOM   2240  CD2 LEU B 102      18.406  53.278 122.112  1.00 36.52           2      4.862                  
ATOM   2243  C   PRO B 103      15.931  57.978 122.477  1.00 32.70           1      5.117                  
ATOM   2244  O   PRO B 103      16.492  57.380 123.390  1.00 31.93           4      4.665                  
ATOM   2248  N   GLY B 104      16.537  58.898 121.724  1.00 33.51           6      5.040                  
ATOM   2249  CA  GLY B 104      17.924  59.268 121.952  1.00 34.15           2      4.842                  
ATOM   2250  C   GLY B 104      18.185  59.993 123.260  1.00 35.14           1      4.046                  
ATOM   2251  O   GLY B 104      19.264  59.877 123.845  1.00 34.98           4      4.853                  
ATOM   2252  N   LEU B 105      17.194  60.741 123.727  1.00 35.95           6      4.510                  
ATOM   2253  CA  LEU B 105      17.321  61.495 124.971  1.00 36.98           2      5.220                  
ATOM   2257  CG  LEU B 105      18.299  63.610 123.757  1.00 35.25           2      5.177                  
ATOM   2259  CD2 LEU B 105      19.685  63.519 124.348  1.00 36.50           2      4.721                  
ATOM   2523  NE  ARG B 138      28.408  56.326 110.049  1.00 77.89           6      5.084                  
ATOM   2524  CZ  ARG B 138      27.964  56.952 111.133  1.00 78.02           1      4.347                  
ATOM   2525  NH1 ARG B 138      28.017  58.275 111.200  1.00 78.78           6      3.937                  
ATOM   2526  NH2 ARG B 138      27.454  56.261 112.141  1.00 77.96           6      3.786                  
