# Supplementary material for: A mathematical representation of protein binding sites using structural dispersion of atoms from principal axes for classification of binding ligands
Source: PLoS One. 2021 Apr 8;16(4):e0244905. doi: 10.1371/journal.pone.0244905 (PMC8031081; doi:10.1371/journal.pone.0244905)
Supplement: S3 Data — (ZIP) [file pone.0244905.s008.zip › KahramanSet(100)/1KVK.lig.ATP.pdb]

ATOM     90  CD  LYS A  13      47.218  36.697  10.062  1.00 28.66           2      4.907                  
ATOM     91  CE  LYS A  13      45.978  36.936   9.203  1.00 29.95           2      4.272                  
ATOM     92  NZ  LYS A  13      44.738  36.414   9.862  1.00 29.46           6      3.977                  
ATOM    268  OG1 THR A  37      51.140  28.790  17.201  1.00 25.40           5      5.036                  
ATOM    269  CG2 THR A  37      51.927  26.526  17.006  1.00 26.07           2      5.097                  
ATOM    388  CA  LEU A  53      46.819  20.371  22.566  1.00 45.02           2      5.254                  
ATOM    391  CB  LEU A  53      45.678  20.643  21.587  1.00 41.34           2      4.463                  
ATOM    392  CG  LEU A  53      45.720  19.819  20.300  1.00 39.23           2      4.647                  
ATOM    393  CD1 LEU A  53      44.415  19.965  19.548  1.00 36.98           2      4.734                  
ATOM    394  CD2 LEU A  53      46.880  20.272  19.447  1.00 38.34           2      4.025                  
ATOM    406  CB  ASN A  55      46.188  26.049  23.783  1.00 54.48           2      4.823                  
ATOM    407  CG  ASN A  55      47.640  26.474  23.682  1.00 53.70           1      4.868                  
ATOM    408  OD1 ASN A  55      48.181  26.613  22.587  1.00 55.26           4      5.119                  
ATOM    409  ND2 ASN A  55      48.274  26.696  24.824  1.00 52.39           6      5.141                  
ATOM    416  CG2 VAL A  56      42.449  24.764  21.707  1.00 60.64           2      5.148                  
ATOM    655  CA  ASN A 104      35.055  24.482  17.223  1.00 77.46           2      4.703                  
ATOM    656  C   ASN A 104      36.497  24.182  16.835  1.00 78.05           1      4.806                  
ATOM    657  O   ASN A 104      36.935  24.441  15.712  1.00 77.77           4      5.275                  
ATOM    658  CB  ASN A 104      34.920  25.958  17.609  1.00 74.97           2      4.635                  
ATOM    662  N   GLU A 105      37.221  23.628  17.806  1.00 78.33           6      4.919                  
ATOM    663  CA  GLU A 105      38.616  23.246  17.651  1.00 78.11           2      4.451                  
ATOM    664  C   GLU A 105      38.700  21.742  17.430  1.00 77.04           1      5.017                  
ATOM    665  O   GLU A 105      39.767  21.139  17.563  1.00 76.44           4      5.275                  
ATOM    666  CB  GLU A 105      39.405  23.612  18.903  1.00 80.22           2      4.574                  
ATOM    667  CG  GLU A 105      38.756  23.122  20.177  1.00 84.06           2      5.294                  
ATOM    668  CD  GLU A 105      38.066  24.234  20.941  1.00 86.10           1      5.187                  
ATOM    670  OE2 GLU A 105      38.168  25.405  20.512  1.00 87.27           4      5.251                  
ATOM    671  N   GLY A 106      37.559  21.139  17.115  1.00 66.27           6      4.906                  
ATOM    681  CD1 LEU A 107      35.968  22.613  13.771  1.00 61.34           2      5.055                  
ATOM    683  N   SER A 108      40.428  20.787  14.140  1.00 60.34           6      4.653                  
ATOM    684  CA  SER A 108      41.880  20.732  14.203  1.00 59.74           2      4.743                  
ATOM    687  CB  SER A 108      42.379  21.548  15.388  1.00 60.46           2      4.814                  
ATOM    688  OG  SER A 108      42.062  22.915  15.213  1.00 62.67           5      4.839                  
ATOM    890  C   VAL A 133      51.261  22.960  21.525  1.00 40.37           1      5.183                  
ATOM    891  O   VAL A 133      50.382  22.750  22.357  1.00 40.84           4      5.132                  
ATOM    892  CB  VAL A 133      50.452  21.970  19.392  1.00 41.37           2      5.103                  
ATOM    893  CG1 VAL A 133      50.323  23.384  18.845  1.00 40.59           2      4.382                  
ATOM    895  N   TRP A 134      51.976  24.079  21.495  1.00 38.97           6      5.140                  
ATOM    896  CA  TRP A 134      51.759  25.161  22.446  1.00 39.19           2      5.037                  
ATOM    897  C   TRP A 134      52.165  26.493  21.815  1.00 39.80           1      4.984                  
ATOM    909  N   SER A 135      51.219  27.420  21.705  1.00 39.79           6      4.255                  
ATOM    910  CA  SER A 135      51.545  28.717  21.123  1.00 39.86           2      4.839                  
ATOM    913  CB  SER A 135      50.744  28.987  19.837  1.00 40.49           2      4.163                  
ATOM    914  OG  SER A 135      49.385  28.614  19.946  1.00 41.41           5      4.403                  
ATOM    935  O   PRO A 138      44.738  34.006  19.090  1.00 44.85           4      5.043                  
ATOM    940  CA  PRO A 139      43.104  31.884  19.364  1.00 45.63           2      4.295                  
ATOM    941  C   PRO A 139      41.944  32.822  18.992  1.00 46.10           1      3.951                  
ATOM    942  O   PRO A 139      41.478  33.616  19.816  1.00 44.73           4      5.012                  
ATOM    943  CB  PRO A 139      42.624  30.555  19.932  1.00 44.90           2      5.013                  
ATOM    946  N   GLY A 140      41.503  32.733  17.739  1.00 46.31           6      4.246                  
ATOM    947  CA  GLY A 140      40.390  33.541  17.260  1.00 44.39           2      4.418                  
ATOM    948  C   GLY A 140      40.523  35.053  17.208  1.00 43.60           1      5.060                  
ATOM    949  O   GLY A 140      39.609  35.729  16.736  1.00 45.14           4      4.869                  
ATOM    950  N   ALA A 141      41.638  35.601  17.680  1.00 42.08           6      4.450                  
ATOM    952  C   ALA A 141      42.255  37.590  16.309  1.00 39.28           1      5.138                  
ATOM    955  N   GLY A 142      42.142  36.747  15.285  1.00 37.32           6      4.322                  
ATOM    956  CA  GLY A 142      42.519  37.148  13.943  1.00 32.66           2      3.703                  
ATOM    957  C   GLY A 142      44.004  37.121  13.621  1.00 31.43           1      3.928                  
ATOM    958  O   GLY A 142      44.403  37.631  12.573  1.00 31.53           4      4.220                  
ATOM    959  N   LEU A 143      44.828  36.543  14.500  1.00 28.70           6      4.443                  
ATOM    960  CA  LEU A 143      46.267  36.480  14.261  1.00 25.81           2      5.275                  
ATOM    961  C   LEU A 143      46.688  35.205  13.534  1.00 25.34           1      4.901                  
ATOM    962  O   LEU A 143      47.858  34.829  13.564  1.00 23.08           4      5.289                  
ATOM    967  N   GLY A 144      45.717  34.552  12.895  1.00 25.82           6      3.678                  
ATOM    968  CA  GLY A 144      45.957  33.334  12.138  1.00 26.20           2      3.829                  
ATOM    969  C   GLY A 144      46.656  32.196  12.854  1.00 27.70           1      4.929                  
ATOM    970  O   GLY A 144      47.573  31.591  12.308  1.00 29.39           4      5.129                  
ATOM    971  N   SER A 145      46.206  31.872  14.058  1.00 28.20           6      5.063                  
ATOM    972  CA  SER A 145      46.851  30.815  14.806  1.00 28.51           2      4.712                  
ATOM    973  C   SER A 145      46.634  29.421  14.244  1.00 29.45           1      4.958                  
ATOM    974  O   SER A 145      47.456  28.535  14.472  1.00 31.06           4      4.962                  
ATOM    975  CB  SER A 145      46.417  30.864  16.264  1.00 26.29           2      4.889                  
ATOM    976  OG  SER A 145      45.016  30.767  16.349  1.00 27.52           5      3.921                  
ATOM    977  N   SER A 146      45.549  29.211  13.506  1.00 31.15           6      4.177                  
ATOM    978  CA  SER A 146      45.299  27.885  12.944  1.00 32.14           2      5.056                  
ATOM    979  C   SER A 146      46.252  27.601  11.785  1.00 32.40           1      4.585                  
ATOM    981  CB  SER A 146      43.843  27.738  12.477  1.00 31.19           2      4.632                  
ATOM    982  OG  SER A 146      43.583  28.419  11.265  1.00 35.51           5      4.944                  
ATOM    983  N   ALA A 147      46.682  28.640  11.082  1.00 31.30           6      4.435                  
ATOM    997  CB  TYR A 149      48.051  25.204  14.320  1.00 32.19           2      4.977                  
ATOM    998  CG  TYR A 149      47.531  23.797  14.438  1.00 33.90           3      5.107                  
ATOM    999  CD1 TYR A 149      46.576  23.314  13.545  1.00 35.91           3      5.267                  
ATOM   1000  CD2 TYR A 149      47.995  22.947  15.434  1.00 35.30           3      5.033                  
ATOM   1001  CE1 TYR A 149      46.088  22.015  13.644  1.00 39.21           3      4.951                  
ATOM   1002  CE2 TYR A 149      47.521  21.649  15.543  1.00 38.88           3      4.507                  
ATOM   1003  CZ  TYR A 149      46.566  21.187  14.649  1.00 40.00           3      4.524                  
ATOM   1004  OH  TYR A 149      46.077  19.909  14.778  1.00 42.56           5      5.122                  
ATOM   1362  CG1 ILE A 196      40.174  25.334  11.044  1.00 57.86           2      5.015                  
ATOM   1364  CD1 ILE A 196      41.254  25.694  12.023  1.00 59.91           2      4.388                  
ATOM   1371  ND1 HIS A 197      40.558  27.948   9.290  1.00 59.38           7      5.190                  
ATOM   1372  CD2 HIS A 197      39.968  29.967   8.708  1.00 59.50           3      4.913                  
ATOM   1373  CE1 HIS A 197      40.951  28.761  10.254  1.00 59.46           3      5.188                  
ATOM   1374  NE2 HIS A 197      40.604  29.992   9.925  1.00 59.75           7      4.817                  
ATOM   1415  CB  ASP A 204      46.618  32.536   7.459  1.00 29.65           2      5.081                  
ATOM   1416  CG  ASP A 204      45.522  33.540   7.689  1.00 31.22           1      5.254                  
ATOM   1417  OD1 ASP A 204      44.340  33.160   7.614  1.00 31.49           4      4.853                  
ATOM   1418  OD2 ASP A 204      45.845  34.710   7.949  1.00 36.99           4      4.906                  
