# Supplementary material for: A mathematical representation of protein binding sites using structural dispersion of atoms from principal axes for classification of binding ligands
Source: PLoS One. 2021 Apr 8;16(4):e0244905. doi: 10.1371/journal.pone.0244905 (PMC8031081; doi:10.1371/journal.pone.0244905)
Supplement: S3 Data — (ZIP) [file pone.0244905.s008.zip › KahramanSet(100)/1L5W.lig.PO4.pdb]

ATOM    913  N   GLY A 113       4.043   3.677  86.652  1.00 16.97           6      4.915                  
ATOM    914  CA  GLY A 113       3.657   4.072  87.993  1.00 14.98           2      4.886                  
ATOM    915  C   GLY A 113       4.795   4.589  88.802  1.00 15.49           1      4.521                  
ATOM    916  O   GLY A 113       5.725   5.163  88.253  1.00 14.61           4      4.839                  
ATOM    917  N   GLY A 114       4.708   4.358  90.103  1.00 13.66           6      3.322                  
ATOM    918  CA  GLY A 114       5.635   4.904  91.074  1.00 15.54           2      3.515                  
ATOM    919  C   GLY A 114       7.103   4.724  90.816  1.00 15.28           1      4.566                  
ATOM    920  O   GLY A 114       7.909   5.620  91.139  1.00 15.41           4      4.590                  
ATOM    921  N   LEU A 115       7.461   3.568  90.277  1.00 14.77           6      4.715                  
ATOM    922  CA  LEU A 115       8.872   3.293  90.023  1.00 15.25           2      4.678                  
ATOM    925  CB  LEU A 115       9.122   1.826  89.696  1.00 15.07           2      4.991                  
ATOM   4324  N   ARG A 534      -2.021   3.486  90.368  1.00 14.48           6      5.015                  
ATOM   4328  CB  ARG A 534      -1.156   1.347  89.508  1.00 13.86           2      4.633                  
ATOM   4329  CG  ARG A 534       0.030   1.869  88.786  1.00 17.27           2      5.244                  
ATOM   4330  CD  ARG A 534       1.204   0.848  88.776  1.00 16.74           2      4.830                  
ATOM   4331  NE  ARG A 534       1.661   0.535  90.134  1.00 19.16           6      3.736                  
ATOM   4332  CZ  ARG A 534       1.705  -0.695  90.662  1.00 21.41           1      4.243                  
ATOM   4333  NH1 ARG A 534       1.347  -1.753  89.943  1.00 18.38           6      4.867                  
ATOM   4334  NH2 ARG A 534       2.135  -0.882  91.898  1.00 20.05           6      3.811                  
ATOM   4371  CE2 TYR A 538       0.550  -2.691  95.363  1.00 24.94           3      5.106                  
ATOM   4372  CZ  TYR A 538       0.927  -1.568  96.067  1.00 22.70           3      4.461                  
ATOM   4373  OH  TYR A 538       1.912  -0.744  95.523  1.00 25.32           5      4.685                  
ATOM   4380  CD  LYS A 539      -1.855   1.145  93.926  1.00 21.40           2      4.708                  
ATOM   4381  CE  LYS A 539      -0.341   1.200  93.643  1.00 25.05           2      4.209                  
ATOM   4382  NZ  LYS A 539       0.520   1.892  94.636  1.00 21.68           6      3.653                  
ATOM   5146  CD  GLU A 637       1.720   2.082  97.869  1.00 35.50           1      4.709                  
ATOM   5147  OE1 GLU A 637       0.574   2.429  97.466  1.00 36.97           4      4.804                  
ATOM   5148  OE2 GLU A 637       2.604   1.608  97.101  1.00 36.90           4      4.649                  
ATOM   5160  N   GLY A 640       5.091   4.773  98.320  1.00 18.86           6      5.228                  
ATOM   5161  CA  GLY A 640       4.150   5.705  97.753  1.00 17.75           2      4.733                  
ATOM   5164  N   THR A 641       4.518   7.750  96.542  1.00 16.08           6      5.064                  
ATOM   5169  OG1 THR A 641       5.558   8.551  94.106  1.00 14.68           5      5.155                  
