# Supplementary material for: A mathematical representation of protein binding sites using structural dispersion of atoms from principal axes for classification of binding ligands
Source: PLoS One. 2021 Apr 8;16(4):e0244905. doi: 10.1371/journal.pone.0244905 (PMC8031081; doi:10.1371/journal.pone.0244905)
Supplement: S3 Data — (ZIP) [file pone.0244905.s008.zip › KahramanSet(100)/1L7M.lig.PO4.pdb]

ATOM     74  CA AASP A  11      53.589  16.762   1.524  0.50 10.45           2      5.123                  
ATOM     75  CA BASP A  11      53.481  16.891   1.492  0.50  7.50           2      5.122                  
ATOM     76  C  AASP A  11      52.313  15.928   1.380  0.50 10.02           1      5.046                  
ATOM     77  C  BASP A  11      52.272  15.927   1.354  0.50  7.51           1      5.069                  
ATOM     80  CB AASP A  11      53.420  17.921   2.512  0.50 11.65           2      4.920                  
ATOM     81  CB BASP A  11      53.092  18.180   2.215  0.50  7.53           2      5.260                  
ATOM     82  CG AASP A  11      52.204  18.756   2.236  0.50 12.44           1      4.616                  
ATOM     83  CG BASP A  11      52.477  17.936   3.528  0.50  7.55           1      4.016                  
ATOM     85  OD1BASP A  11      51.401  18.508   3.766  0.50  7.61           4      4.382                  
ATOM     86  OD2AASP A  11      51.323  18.821   3.119  0.50 13.81           4      5.059                  
ATOM     87  OD2BASP A  11      53.073  17.181   4.332  0.50  8.31           4      2.960                  
ATOM     88  N   PHE A  12      52.070  15.043   2.331  1.00  8.84           6      4.401                  
ATOM     89  CA  PHE A  12      50.931  14.112   2.283  1.00  9.69           2      4.885                  
ATOM     90  C   PHE A  12      49.663  14.605   2.981  1.00  9.93           1      4.784                  
ATOM     91  O   PHE A  12      48.694  14.959   2.304  1.00  9.79           4      4.809                  
ATOM     92  CB  PHE A  12      51.371  12.756   2.888  1.00  9.88           2      4.810                  
ATOM     93  CG  PHE A  12      50.342  11.675   2.827  1.00 10.34           3      4.323                  
ATOM     95  CD2 PHE A  12      49.682  11.261   3.985  1.00 10.44           3      4.388                  
ATOM     99  N   ASP A  13      49.687  14.658   4.318  1.00  9.93           6      3.815                  
ATOM    100  CA  ASP A  13      48.485  15.053   5.066  1.00 10.18           2      4.413                  
ATOM    101  C   ASP A  13      47.962  16.441   4.733  1.00 10.21           1      5.101                  
ATOM    102  O   ASP A  13      48.690  17.420   4.805  1.00 11.39           4      4.739                  
ATOM    103  CB  ASP A  13      48.768  14.928   6.571  1.00 10.91           2      3.841                  
ATOM    104  CG  ASP A  13      49.013  13.493   7.006  1.00 10.76           1      4.076                  
ATOM    105  OD1 ASP A  13      50.074  13.200   7.621  1.00 12.00           4      3.493                  
ATOM    106  OD2 ASP A  13      48.129  12.629   6.770  1.00 12.39           4      5.265                  
ATOM    164  OE1 GLU A  20      47.704  15.993   9.580  1.00 16.66           4      4.612                  
ATOM    165  OE2 GLU A  20      47.117  17.782   8.413  1.00 17.71           4      5.294                  
ATOM    379  CB  ASN A  48      59.790  20.223  19.040  1.00 10.54           2      4.713                  
ATOM    380  CG  ASN A  48      60.827  19.304  18.455  1.00 10.63           1      4.282                  
ATOM    381  OD1 ASN A  48      60.683  18.090  18.532  1.00 10.58           4      3.869                  
ATOM    382  ND2 ASN A  48      61.890  19.862  17.885  1.00 11.43           6      3.822                  
ATOM    394  N   GLU A  50      59.055  16.447  16.148  1.00  9.27           6      5.284                  
ATOM    395  CA  GLU A  50      59.296  15.124  16.683  1.00  9.32           2      5.251                  
ATOM    396  C   GLU A  50      58.643  14.877  18.032  1.00  9.48           1      4.887                  
ATOM    398  CB  GLU A  50      60.797  14.842  16.791  1.00 10.13           2      4.001                  
ATOM    399  CG  GLU A  50      61.075  13.456  17.366  1.00 12.55           2      4.601                  
ATOM    400  CD  GLU A  50      62.537  13.074  17.306  1.00 14.11           1      4.116                  
ATOM    401  OE1 GLU A  50      63.342  13.809  16.680  1.00 15.76           4      3.249                  
ATOM    402  OE2 GLU A  50      62.892  12.023  17.857  1.00 15.96           4      5.000                  
ATOM    403  N   GLN A  51      58.782  15.811  18.964  1.00  8.74           6      4.400                  
ATOM    404  CA  GLN A  51      58.148  15.583  20.251  1.00  8.35           2      5.275                  
ATOM    407  CB  GLN A  51      58.490  16.708  21.235  1.00  8.13           2      5.186                  
ATOM    408  CG  GLN A  51      59.942  16.806  21.603  1.00  8.70           2      4.203                  
ATOM    409  CD  GLN A  51      60.197  17.928  22.586  1.00  8.71           1      4.884                  
ATOM    411  NE2 GLN A  51      61.211  17.722  23.446  1.00  9.48           6      5.095                  
ATOM    788  C  AVAL A  98      56.373  13.523   2.900  0.50 10.36           1      5.094                  
ATOM    789  C  BVAL A  98      56.466  13.558   2.935  0.50  8.71           1      5.096                  
ATOM    790  O  AVAL A  98      55.687  14.544   2.849  0.50 11.08           4      5.025                  
ATOM    791  O  BVAL A  98      55.925  14.669   2.938  0.50  8.28           4      5.089                  
ATOM    798  N   SER A  99      56.327  12.674   3.917  1.00  9.91           6      4.810                  
ATOM    799  CA  SER A  99      55.412  12.885   5.015  1.00  9.53           2      4.179                  
ATOM    800  C   SER A  99      55.953  12.581   6.401  1.00  9.27           1      4.447                  
ATOM    801  O   SER A  99      56.699  11.611   6.568  1.00  9.18           4      4.894                  
ATOM    802  CB  SER A  99      54.220  11.957   4.771  1.00 10.34           2      4.314                  
ATOM    803  OG  SER A  99      53.228  12.027   5.767  1.00 11.22           5      3.609                  
ATOM    804  N   GLY A 100      55.539  13.396   7.389  1.00  9.59           6      3.680                  
ATOM    805  CA  GLY A 100      55.880  13.139   8.784  1.00  9.41           2      4.552                  
ATOM    806  C   GLY A 100      54.878  12.140   9.372  1.00 10.20           1      4.851                  
ATOM    807  O   GLY A 100      54.896  11.877  10.569  1.00 10.79           4      4.969                  
ATOM    808  N   GLY A 101      54.013  11.638   8.486  1.00 10.04           6      4.460                  
ATOM    809  CA  GLY A 101      53.018  10.623   8.785  1.00 10.46           2      5.288                  
ATOM   1101  C   LEU A 139      61.956  14.897  12.618  1.00 10.95           1      4.371                  
ATOM   1102  O   LEU A 139      61.355  15.799  13.178  1.00 11.40           4      5.270                  
ATOM   1103  CB  LEU A 139      61.621  12.568  13.345  1.00 10.50           2      5.088                  
ATOM   1107  N   LYS A 140      63.235  14.982  12.290  1.00 11.71           6      4.247                  
ATOM   1108  CA  LYS A 140      64.029  16.173  12.613  1.00 12.41           2      4.930                  
ATOM   1109  C   LYS A 140      63.558  17.390  11.802  1.00 12.85           1      4.767                  
ATOM   1111  CB  LYS A 140      65.522  15.863  12.381  1.00 13.51           2      4.968                  
ATOM   1112  CG  LYS A 140      66.020  14.736  13.323  1.00 15.53           2      5.016                  
ATOM   1113  CD  LYS A 140      67.447  14.285  13.050  1.00 17.66           2      5.096                  
ATOM   1116  N   GLU A 141      63.833  18.589  12.294  1.00 13.83           6      4.193                  
ATOM   1117  CA  GLU A 141      63.396  19.810  11.625  1.00 14.49           2      5.126                  
ATOM   1120  CB  GLU A 141      63.905  21.001  12.472  1.00 16.73           2      4.854                  
ATOM   1144  CD  LYS A 144      58.370  17.131   4.700  1.00  7.86           2      5.041                  
ATOM   1145  CE  LYS A 144      57.262  16.505   5.599  1.00  9.46           2      4.928                  
ATOM   1146  NZ  LYS A 144      55.885  16.814   5.081  1.00  8.75           6      3.924                  
ATOM   1315  OD2 ASP A 167      50.198  20.739   5.264  1.00 17.86           4      4.515                  
ATOM   1329  CB  ASN A 170      56.985  19.221   9.399  1.00 10.92           2      5.230                  
ATOM   1330  CG  ASN A 170      55.757  18.630   8.764  1.00 11.22           1      4.956                  
ATOM   1331  OD1 ASN A 170      54.860  19.337   8.319  1.00 11.47           4      4.794                  
ATOM   1332  ND2 ASN A 170      55.685  17.304   8.764  1.00 10.67           6      4.176                  
ATOM   1339  OD1 ASP A 171      55.853  19.471   4.436  1.00 11.46           4      4.828                  
ATOM   1340  OD2 ASP A 171      54.127  20.818   4.433  1.00 11.91           4      5.083                  
ATOM   1489  CB  LYS A 191      51.536  31.524   4.034  1.00 12.54           2      4.285                  
ATOM   1490  CG  LYS A 191      50.400  30.494   3.818  1.00 12.76           2      5.213                  
ATOM   1491  CD  LYS A 191      48.997  31.134   3.770  1.00 14.17           2      4.001                  
ATOM   1492  CE  LYS A 191      48.513  31.654   5.114  1.00 14.74           2      4.243                  
ATOM   1493  NZ  LYS A 191      47.066  31.992   4.946  1.00 16.08           6      3.762                  
ATOM   1542  CA  CYS A 197      50.343  30.774  -1.946  1.00 12.54           2      4.836                  
ATOM   1543  C   CYS A 197      49.038  30.531  -2.702  1.00 13.11           1      4.770                  
ATOM   1544  O   CYS A 197      48.506  31.440  -3.339  1.00 14.71           4      4.621                  
ATOM   1545  CB  CYS A 197      50.105  31.802  -0.839  1.00 12.76           2      4.726                  
ATOM   1546  SG  CYS A 197      51.393  31.914   0.381  1.00 12.78           2      4.982                  
ATOM   1559  CB  GLU A 199      43.732  30.464  -0.731  1.00 15.71           2      4.765                  
ATOM   1560  CG  GLU A 199      44.935  31.230  -0.164  1.00 16.24           2      4.574                  
ATOM   1561  CD  GLU A 199      45.624  30.530   1.010  1.00 16.14           1      4.366                  
ATOM   1562  OE1 GLU A 199      45.061  29.594   1.626  1.00 16.37           4      5.034                  
ATOM   1563  OE2 GLU A 199      46.751  30.940   1.338  1.00 17.06           4      3.572                  
ATOM   1698  CB  LYS B 504      62.707  20.564  22.041  1.00 17.95           2      4.965                  
ATOM   1700  CD  LYS B 504      64.761  19.408  22.684  1.00 20.14           2      4.975                  
ATOM   1701  CE  LYS B 504      64.612  18.945  21.238  1.00 19.50           2      4.316                  
ATOM   1702  NZ  LYS B 504      65.464  17.792  20.875  1.00 22.07           6      3.735                  
