# Supplementary material for: A mathematical representation of protein binding sites using structural dispersion of atoms from principal axes for classification of binding ligands
Source: PLoS One. 2021 Apr 8;16(4):e0244905. doi: 10.1371/journal.pone.0244905 (PMC8031081; doi:10.1371/journal.pone.0244905)
Supplement: S3 Data — (ZIP) [file pone.0244905.s008.zip › KahramanSet(100)/1LBY.lig.PO4.pdb]

ATOM    347  CG  ASP A  46       4.890  42.289   6.436  1.00 17.56           1      4.805                  
ATOM    348  OD1 ASP A  46       4.808  41.324   5.648  1.00 23.82           4      4.120                  
ATOM    349  OD2 ASP A  46       4.282  42.379   7.520  1.00 19.52           4      5.087                  
ATOM    513  CG  GLU A  67       0.944  45.197   1.747  1.00 16.44           2      4.862                  
ATOM    514  CD  GLU A  67       1.226  43.729   1.962  1.00 18.67           1      4.069                  
ATOM    515  OE1 GLU A  67       2.061  43.126   1.266  1.00 27.84           4      4.060                  
ATOM    516  OE2 GLU A  67       0.581  43.149   2.862  1.00 33.63           4      3.262                  
ATOM    525  OE2 GLU A  68       3.357  45.381   3.630  1.00 58.82           4      5.179                  
ATOM    619  CG  ASP A  82       2.580  42.411  -1.872  1.00 26.36           1      4.611                  
ATOM    620  OD1 ASP A  82       3.282  42.227  -0.870  1.00 30.38           4      4.284                  
ATOM    621  OD2 ASP A  82       1.352  42.304  -1.974  1.00 42.51           4      4.175                  
ATOM    631  C   LEU A  84       5.012  39.661   0.941  1.00 23.40           1      5.156                  
ATOM    632  O   LEU A  84       4.444  39.539   2.021  1.00 31.29           4      4.287                  
ATOM    637  N   ASP A  85       4.461  39.265  -0.197  1.00 24.93           6      5.287                  
ATOM    638  CA  ASP A  85       3.156  38.585  -0.242  1.00 16.05           2      4.512                  
ATOM    639  C   ASP A  85       3.362  37.152   0.230  1.00 11.55           1      4.960                  
ATOM    640  O   ASP A  85       4.352  36.509  -0.135  1.00 29.87           4      5.170                  
ATOM    641  CB  ASP A  85       2.610  38.743  -1.651  1.00 17.14           2      4.301                  
ATOM    642  CG  ASP A  85       1.176  38.348  -1.892  1.00 19.27           1      5.188                  
ATOM    643  OD1 ASP A  85       0.955  37.537  -2.828  1.00 19.64           4      5.286                  
ATOM    644  OD2 ASP A  85       0.261  38.813  -1.176  1.00 11.09           4      4.293                  
ATOM    645  N   GLY A  86       2.488  36.608   1.068  1.00  9.65           6      4.401                  
ATOM    646  CA  GLY A  86       2.744  35.358   1.758  1.00 13.41           2      3.900                  
ATOM    647  C   GLY A  86       3.340  35.583   3.144  1.00 16.92           1      5.296                  
ATOM    648  O   GLY A  86       3.989  34.676   3.691  1.00  8.91           4      5.031                  
ATOM    649  N   THR A  87       3.121  36.774   3.706  1.00 13.70           6      4.288                  
ATOM    650  CA  THR A  87       3.608  37.130   5.039  1.00  8.61           2      4.797                  
ATOM    651  C   THR A  87       3.289  36.021   6.043  1.00 14.93           1      4.647                  
ATOM    653  CB  THR A  87       3.034  38.465   5.537  1.00 21.42           2      4.026                  
ATOM    654  OG1 THR A  87       3.180  39.485   4.537  1.00 30.41           5      3.319                  
ATOM    655  CG2 THR A  87       3.789  38.969   6.765  1.00 12.42           2      5.247                  
ATOM    656  N   PHE A  88       2.023  35.650   6.188  1.00 14.79           6      4.429                  
ATOM   1570  CG  ASP A 200      -2.090  42.066  -2.318  1.00 20.89           1      4.863                  
ATOM   1571  OD1 ASP A 200      -1.172  42.226  -1.488  1.00 53.91           4      5.238                  
