# Supplementary material for: A mathematical representation of protein binding sites using structural dispersion of atoms from principal axes for classification of binding ligands
Source: PLoS One. 2021 Apr 8;16(4):e0244905. doi: 10.1371/journal.pone.0244905 (PMC8031081; doi:10.1371/journal.pone.0244905)
Supplement: S3 Data — (ZIP) [file pone.0244905.s008.zip › KahramanSet(100)/1LHU.lig.EST.pdb]

ATOM    195  CA  THR A  40      25.811  10.249  25.542  1.00 35.38           2      5.038                  
ATOM    196  C   THR A  40      26.855  10.004  26.608  1.00 34.08           1      4.509                  
ATOM    197  O   THR A  40      26.710   9.097  27.430  1.00 34.20           4      5.047                  
ATOM    198  CB  THR A  40      24.741   9.141  25.623  1.00 36.01           2      5.243                  
ATOM    201  N   SER A  41      27.907  10.815  26.587  1.00 30.91           6      4.251                  
ATOM    202  CA  SER A  41      28.988  10.697  27.549  1.00 28.12           2      5.213                  
ATOM    203  C   SER A  41      29.521  12.057  27.988  1.00 26.19           1      4.897                  
ATOM    204  O   SER A  41      29.384  13.054  27.267  1.00 24.29           4      4.054                  
ATOM    205  CB  SER A  41      30.128   9.888  26.937  1.00 30.57           2      5.189                  
ATOM    207  N   SER A  42      30.124  12.095  29.174  1.00 22.17           6      5.188                  
ATOM    208  CA  SER A  42      30.733  13.314  29.697  1.00 20.87           2      5.205                  
ATOM    209  C   SER A  42      32.014  12.954  30.443  1.00 23.28           1      4.897                  
ATOM    210  O   SER A  42      32.138  11.844  30.969  1.00 21.37           4      4.983                  
ATOM    211  CB  SER A  42      29.801  14.052  30.659  1.00 18.02           2      3.983                  
ATOM    212  OG  SER A  42      28.581  14.415  30.045  1.00 21.20           5      4.746                  
ATOM    327  CD1 PHE A  56      26.146  15.392  36.409  1.00 17.47           3      5.124                  
ATOM    329  CE1 PHE A  56      26.090  14.161  35.733  1.00 15.67           3      4.836                  
ATOM    330  CE2 PHE A  56      28.450  13.838  36.164  1.00 15.33           3      5.205                  
ATOM    331  CZ  PHE A  56      27.247  13.382  35.607  1.00 15.64           3      4.938                  
ATOM    344  N   GLY A  58      21.715  16.038  37.088  1.00 16.42           6      5.003                  
ATOM    345  CA  GLY A  58      21.132  16.115  35.764  1.00 17.81           2      4.156                  
ATOM    346  C   GLY A  58      19.718  15.596  35.788  1.00 18.78           1      5.069                  
ATOM    347  O   GLY A  58      19.387  14.728  36.608  1.00 16.68           4      5.096                  
ATOM    348  N   ASP A  59      18.866  16.126  34.908  1.00 17.39           6      4.041                  
ATOM    349  CA  ASP A  59      17.499  15.644  34.858  1.00 18.42           2      4.358                  
ATOM    350  C   ASP A  59      16.822  15.942  33.540  1.00 20.07           1      4.909                  
ATOM    351  O   ASP A  59      17.372  16.659  32.705  1.00 18.64           4      5.188                  
ATOM    396  CA  ASP A  65      13.796  11.482  35.992  1.00 18.96           2      4.987                  
ATOM    397  C   ASP A  65      15.015  12.330  36.280  1.00 18.40           1      4.983                  
ATOM    398  O   ASP A  65      15.324  13.258  35.530  1.00 16.76           4      5.277                  
ATOM    399  CB  ASP A  65      13.506  11.452  34.478  1.00 21.53           2      4.702                  
ATOM    400  CG  ASP A  65      14.679  10.953  33.673  1.00 26.11           1      4.208                  
ATOM    401  OD1 ASP A  65      15.515  10.254  34.259  1.00 24.50           4      4.582                  
ATOM    402  OD2 ASP A  65      14.780  11.257  32.458  1.00 28.58           4      4.399                  
ATOM    403  N   TRP A  66      15.696  12.017  37.381  1.00 17.61           6      5.198                  
ATOM    404  CA  TRP A  66      16.881  12.775  37.764  1.00 16.38           2      4.992                  
ATOM    405  C   TRP A  66      18.064  11.877  38.143  1.00 16.79           1      4.672                  
ATOM    406  O   TRP A  66      17.908  10.657  38.372  1.00 15.89           4      5.051                  
ATOM    417  N   PHE A  67      19.243  12.497  38.200  1.00 15.21           6      4.897                  
ATOM    418  CA  PHE A  67      20.511  11.809  38.437  1.00 14.26           2      5.168                  
ATOM    420  O   PHE A  67      21.539  13.935  38.878  1.00 15.78           4      5.277                  
ATOM    421  CB  PHE A  67      21.086  11.444  37.057  1.00 14.55           2      4.739                  
ATOM    422  CG  PHE A  67      22.475  10.820  37.076  1.00 14.92           3      4.719                  
ATOM    423  CD1 PHE A  67      22.624   9.446  36.883  1.00 14.00           3      4.184                  
ATOM    424  CD2 PHE A  67      23.620  11.611  37.231  1.00 14.15           3      5.087                  
ATOM    425  CE1 PHE A  67      23.900   8.846  36.831  1.00 12.82           3      4.779                  
ATOM    426  CE2 PHE A  67      24.911  11.029  37.190  1.00 15.12           3      5.032                  
ATOM    427  CZ  PHE A  67      25.044   9.640  36.986  1.00 13.98           3      4.635                  
ATOM    536  CG  LEU A  80      19.279   6.418  37.897  1.00 26.31           2      4.976                  
ATOM    537  CD1 LEU A  80      20.423   5.950  36.970  1.00 27.36           2      4.741                  
ATOM    542  O   HIS A  81      14.659   9.455  38.196  1.00 16.76           4      5.245                  
ATOM    550  CA  ASN A  82      13.421   7.359  36.947  1.00 17.73           2      5.189                  
ATOM    553  CB  ASN A  82      14.317   7.377  35.683  1.00 18.36           2      5.022                  
ATOM    554  CG  ASN A  82      15.104   6.099  35.492  1.00 16.04           1      4.976                  
ATOM    555  OD1 ASN A  82      14.630   5.001  35.812  1.00 19.93           4      4.993                  
ATOM    556  ND2 ASN A  82      16.294   6.226  34.913  1.00 16.94           6      4.176                  
ATOM    737  CA  VAL A 105      30.103   9.148  33.011  1.00 18.71           2      5.219                  
ATOM    738  C   VAL A 105      29.408   9.033  31.675  1.00 21.81           1      4.671                  
ATOM    739  O   VAL A 105      29.250  10.040  30.956  1.00 21.63           4      4.467                  
ATOM    740  CB  VAL A 105      29.264  10.051  33.922  1.00 17.97           2      4.761                  
ATOM    741  CG1 VAL A 105      27.909   9.405  34.182  1.00 20.51           2      4.881                  
ATOM    743  N   LYS A 106      28.995   7.822  31.328  1.00 21.63           6      4.802                  
ATOM    744  CA  LYS A 106      28.318   7.645  30.055  1.00 24.64           2      4.714                  
ATOM    745  C   LYS A 106      27.225   6.594  30.063  1.00 26.22           1      4.748                  
ATOM    746  O   LYS A 106      27.091   5.800  30.997  1.00 21.42           4      5.064                  
ATOM    752  N   MET A 107      26.422   6.622  29.009  1.00 25.84           6      4.946                  
ATOM    756  CB  MET A 107      24.129   6.324  28.238  1.00 32.23           2      5.248                  
ATOM    757  CG  MET A 107      23.443   7.274  29.179  1.00 36.42           2      4.988                  
ATOM    758  SD  MET A 107      22.479   6.337  30.339  1.00 43.30           2      4.065                  
ATOM    759  CE  MET A 107      20.910   6.237  29.372  1.00 39.10           2      4.551                  
ATOM    792  CG1 VAL A 112      25.488   6.031  34.653  1.00 15.93           2      4.897                  
ATOM    793  CG2 VAL A 112      23.284   5.568  33.598  1.00 15.04           2      4.039                  
ATOM    933  O   VAL A 127      17.217   3.769  34.152  1.00 25.18           4      5.158                  
ATOM    941  CB  SER A 128      18.081   5.048  31.662  1.00 29.88           2      4.852                  
ATOM    942  OG  SER A 128      17.546   6.086  30.862  1.00 31.11           5      4.818                  
ATOM    959  CG  LEU A 131      20.585   9.850  27.509  1.00 42.51           2      5.009                  
ATOM    960  CD1 LEU A 131      21.788  10.783  27.594  1.00 41.81           2      4.986                  
ATOM    961  CD2 LEU A 131      19.753   9.945  28.783  1.00 42.31           2      4.670                  
ATOM    981  CD  LYS A 134      14.796   9.712  29.572  1.00 40.46           2      4.892                  
ATOM    982  CE  LYS A 134      16.039   9.198  30.292  1.00 38.21           2      4.702                  
ATOM    983  NZ  LYS A 134      15.614   8.350  31.444  1.00 35.38           6      4.343                  
ATOM   1025  CG  MET A 139      19.935  16.033  30.659  1.00 24.01           2      4.674                  
ATOM   1026  SD  MET A 139      20.969  14.641  30.166  1.00 26.44           2      5.035                  
ATOM   1027  CE  MET A 139      19.676  13.393  29.770  1.00 27.79           2      4.931                  
ATOM   1043  CB  ILE A 141      24.220  19.028  32.919  1.00 20.56           2      5.039                  
ATOM   1044  CG1 ILE A 141      23.838  17.775  32.125  1.00 18.50           2      5.221                  
ATOM   1045  CG2 ILE A 141      25.476  18.721  33.760  1.00 22.05           2      5.022                  
ATOM   1046  CD1 ILE A 141      24.868  17.364  31.105  1.00 19.76           2      5.053                  
ATOM   1262  CE3 TRP A 170      28.881  17.149  32.327  1.00 23.69           3      4.411                  
ATOM   1264  CZ3 TRP A 170      29.206  16.689  33.606  1.00 23.93           3      4.713                  
ATOM   1271  CG  LEU A 171      25.448  15.145  27.147  1.00 31.62           2      5.267                  
ATOM   1272  CD1 LEU A 171      24.029  15.670  27.243  1.00 34.05           2      5.245                  
ATOM   1273  CD2 LEU A 171      25.437  13.649  26.922  1.00 32.69           2      5.027                  
