# Supplementary material for: A mathematical representation of protein binding sites using structural dispersion of atoms from principal axes for classification of binding ligands
Source: PLoS One. 2021 Apr 8;16(4):e0244905. doi: 10.1371/journal.pone.0244905 (PMC8031081; doi:10.1371/journal.pone.0244905)
Supplement: S3 Data — (ZIP) [file pone.0244905.s008.zip › KahramanSet(100)/1LYV.lig.PO4.pdb]

ATOM    833  OE2 GLU A 290      18.332 -10.109  51.900  1.00 14.01           4      5.164                  
ATOM   1344  CA  ASP A 356      18.183  -9.299  47.216  1.00 11.44           2      4.903                  
ATOM   1347  CB  ASP A 356      18.804 -10.298  48.181  1.00 11.00           2      5.280                  
ATOM   1348  CG  ASP A 356      20.297 -10.106  48.362  1.00 11.65           1      4.730                  
ATOM   1349  OD1 ASP A 356      20.852  -9.096  47.878  1.00 12.28           4      3.749                  
ATOM   1350  OD2 ASP A 356      20.856 -11.011  49.038  1.00 14.03           4      5.287                  
ATOM   1351  N   GLN A 357      19.671  -8.909  45.312  1.00 11.38           6      4.637                  
ATOM   1357  CD  GLN A 357      22.827 -10.464  45.195  1.00 15.03           1      4.949                  
ATOM   1359  NE2 GLN A 357      23.071  -9.803  46.325  1.00 16.49           6      4.863                  
ATOM   1705  N   SER A 403      20.831  -2.566  53.492  1.00  9.39           6      5.180                  
ATOM   1706  CA  SER A 403      20.123  -3.721  52.930  1.00  9.63           2      4.890                  
ATOM   1707  C   SER A 403      20.585  -4.928  53.726  1.00  9.76           1      4.961                  
ATOM   1708  O   SER A 403      20.515  -4.888  54.975  1.00 10.01           4      5.016                  
ATOM   1709  CB  SER A 403      20.416  -3.717  51.416  1.00  9.29           2      3.708                  
ATOM   1710  OG  SER A 403      21.799  -3.381  51.203  1.00 11.07           5      3.303                  
ATOM   1711  N   ARG A 404      21.053  -6.011  53.122  1.00  9.65           6      4.124                  
ATOM   1712  CA  ARG A 404      21.660  -7.099  53.866  1.00  8.25           2      4.837                  
ATOM   1713  C   ARG A 404      23.161  -6.814  53.864  1.00  9.28           1      4.780                  
ATOM   1714  O   ARG A 404      23.748  -6.708  54.948  1.00 10.56           4      4.834                  
ATOM   1715  CB  ARG A 404      21.291  -8.425  53.228  1.00 10.06           2      4.832                  
ATOM   1716  CG  ARG A 404      21.899  -9.606  54.005  1.00 11.46           2      4.599                  
ATOM   1717  CD  ARG A 404      21.401 -10.936  53.429  1.00 12.88           2      5.226                  
ATOM   1722  N   ALA A 405      23.779  -6.651  52.686  1.00  9.55           6      3.791                  
ATOM   1723  CA  ALA A 405      25.215  -6.372  52.611  1.00  9.88           2      4.425                  
ATOM   1724  C   ALA A 405      25.534  -4.876  52.629  1.00  9.66           1      4.754                  
ATOM   1725  O   ALA A 405      26.677  -4.462  52.867  1.00 11.13           4      4.795                  
ATOM   1726  CB  ALA A 405      25.844  -6.973  51.337  1.00 10.29           2      4.168                  
ATOM   1727  N   GLY A 406      24.518  -4.047  52.320  1.00  9.03           6      4.210                  
ATOM   1728  CA  GLY A 406      24.745  -2.595  52.294  1.00 10.97           2      5.122                  
ATOM   1729  C   GLY A 406      25.515  -2.176  51.037  1.00  9.12           1      5.225                  
ATOM   1730  O   GLY A 406      26.208  -1.148  51.087  1.00  9.93           4      4.888                  
ATOM   1731  N   VAL A 407      25.364  -2.902  49.929  1.00 10.16           6      4.316                  
ATOM   1732  CA  VAL A 407      26.115  -2.550  48.707  1.00  9.95           2      5.069                  
ATOM   1733  C   VAL A 407      25.252  -2.601  47.440  1.00  8.97           1      4.753                  
ATOM   1734  O   VAL A 407      25.654  -2.039  46.417  1.00 11.37           4      4.834                  
ATOM   1735  CB  VAL A 407      27.336  -3.465  48.470  1.00 10.37           2      4.493                  
ATOM   1737  CG2 VAL A 407      26.928  -4.931  48.350  1.00 10.99           2      4.726                  
ATOM   1738  N   GLY A 408      24.118  -3.270  47.434  1.00 10.09           6      3.658                  
ATOM   1739  CA  GLY A 408      23.340  -3.492  46.207  1.00  9.39           2      4.008                  
ATOM   1740  C   GLY A 408      22.129  -2.605  46.225  1.00  9.61           1      4.506                  
ATOM   1741  O   GLY A 408      22.163  -1.483  45.684  1.00 10.46           4      4.935                  
ATOM   1742  N   ARG A 409      21.073  -3.073  46.895  1.00  8.84           6      3.937                  
ATOM   1743  CA  ARG A 409      19.859  -2.267  47.033  1.00  8.64           2      4.986                  
ATOM   1744  C   ARG A 409      20.216  -0.916  47.630  1.00  8.66           1      4.901                  
ATOM   1746  CB  ARG A 409      18.875  -3.096  47.869  1.00  9.88           2      4.736                  
ATOM   1747  CG  ARG A 409      18.343  -4.333  47.143  1.00  9.06           2      4.838                  
ATOM   1748  CD  ARG A 409      17.644  -5.327  48.064  1.00 10.54           2      4.934                  
ATOM   1749  NE  ARG A 409      18.608  -6.035  48.930  1.00  9.23           6      3.802                  
ATOM   1750  CZ  ARG A 409      18.231  -6.992  49.786  1.00  9.64           1      4.330                  
ATOM   1751  NH1 ARG A 409      16.957  -7.338  49.880  1.00  9.70           6      4.980                  
ATOM   1752  NH2 ARG A 409      19.133  -7.611  50.550  1.00  9.79           6      3.893                  
ATOM   1753  N   THR A 410      21.109  -0.888  48.644  1.00  9.32           6      5.262                  
ATOM   1754  CA  THR A 410      21.552   0.331  49.312  1.00  8.61           2      5.268                  
ATOM   1757  CB  THR A 410      22.631  -0.022  50.356  1.00  9.32           2      4.743                  
ATOM   1758  OG1 THR A 410      21.960  -0.692  51.428  1.00  9.46           5      4.541                  
ATOM   2042  CB  GLN A 446      25.751  -5.463  44.264  1.00 12.79           2      5.127                  
ATOM   2043  CG  GLN A 446      26.121  -6.936  44.446  1.00 12.88           2      4.938                  
ATOM   2044  CD  GLN A 446      25.581  -7.448  45.782  1.00 15.84           1      4.920                  
ATOM   2045  OE1 GLN A 446      24.465  -7.069  46.140  1.00 18.77           4      3.876                  
ATOM   2046  NE2 GLN A 446      26.393  -8.254  46.479  1.00 19.25           6      3.851                  
ATOM   2081  NE2 GLN A 450      20.837  -4.643  43.674  1.00  9.80           6      4.641                  
