# Supplementary material for: A mathematical representation of protein binding sites using structural dispersion of atoms from principal axes for classification of binding ligands
Source: PLoS One. 2021 Apr 8;16(4):e0244905. doi: 10.1371/journal.pone.0244905 (PMC8031081; doi:10.1371/journal.pone.0244905)
Supplement: S3 Data — (ZIP) [file pone.0244905.s008.zip › KahramanSet(100)/1MEW.lig.NAD.pdb]

ATOM    442  O   ILE A  58      58.795  48.644  15.194  1.00 29.04           4      4.197                  
ATOM    899  CB  ASN A 239      49.774  47.760  19.822  1.00 30.86           2      5.059                  
ATOM    903  N   THR A 240      49.144  48.226  22.816  1.00 31.46           6      4.949                  
ATOM    904  CA  THR A 240      48.236  48.229  23.953  1.00 32.48           2      4.567                  
ATOM    905  C   THR A 240      46.760  48.143  23.557  1.00 33.71           1      4.957                  
ATOM    906  O   THR A 240      45.885  48.393  24.383  1.00 33.65           4      4.326                  
ATOM    907  CB  THR A 240      48.448  49.491  24.792  1.00 32.03           2      4.046                  
ATOM    908  OG1 THR A 240      48.264  50.635  23.957  1.00 31.61           5      4.664                  
ATOM    909  CG2 THR A 240      49.862  49.526  25.366  1.00 31.27           2      4.871                  
ATOM    910  N   ARG A 241      46.484  47.782  22.305  1.00 34.92           6      4.287                  
ATOM    911  CA  ARG A 241      45.100  47.680  21.837  1.00 36.67           2      5.060                  
ATOM    914  CB  ARG A 241      44.909  48.494  20.552  1.00 37.87           2      5.014                  
ATOM    915  CG  ARG A 241      44.891  50.010  20.755  1.00 40.48           2      5.111                  
ATOM    916  CD  ARG A 241      44.875  50.729  19.409  1.00 42.72           2      5.285                  
ATOM    917  NE  ARG A 241      44.876  52.188  19.522  1.00 44.49           6      4.883                  
ATOM    918  CZ  ARG A 241      43.818  52.916  19.866  1.00 45.58           1      4.202                  
ATOM    919  NH1 ARG A 241      42.661  52.325  20.140  1.00 46.47           6      4.449                  
ATOM    920  NH2 ARG A 241      43.909  54.239  19.912  1.00 45.69           6      5.286                  
ATOM   1066  CA  ASP A 261      55.920  49.224  21.062  1.00 30.69           2      5.202                  
ATOM   1067  C   ASP A 261      55.160  50.552  21.108  1.00 31.35           1      4.700                  
ATOM   1068  O   ASP A 261      54.046  50.659  20.597  1.00 31.90           4      4.700                  
ATOM   1069  CB  ASP A 261      55.934  48.632  19.651  1.00 31.21           2      4.814                  
ATOM   1070  CG  ASP A 261      56.417  49.603  18.599  1.00 31.62           1      4.815                  
ATOM   1071  OD1 ASP A 261      57.220  50.508  18.913  1.00 31.79           4      4.634                  
ATOM   1072  OD2 ASP A 261      55.997  49.438  17.437  1.00 32.40           4      5.153                  
ATOM   1073  N   SER A 262      55.767  51.562  21.727  1.00 31.57           6      4.632                  
ATOM   1074  CA  SER A 262      55.136  52.876  21.843  1.00 32.25           2      4.819                  
ATOM   1075  C   SER A 262      56.162  53.984  22.056  1.00 32.15           1      4.586                  
ATOM   1076  O   SER A 262      57.250  53.730  22.574  1.00 32.40           4      4.981                  
ATOM   1077  CB  SER A 262      54.146  52.871  23.012  1.00 32.42           2      4.463                  
ATOM   1078  OG  SER A 262      53.637  54.171  23.261  1.00 33.43           5      4.122                  
ATOM   1079  N   SER A 263      55.818  55.212  21.665  1.00 31.88           6      4.491                  
ATOM   1080  CA  SER A 263      56.734  56.331  21.847  1.00 31.98           2      5.011                  
ATOM   1081  C   SER A 263      56.658  56.839  23.280  1.00 31.45           1      4.676                  
ATOM   1082  O   SER A 263      57.683  57.118  23.898  1.00 32.24           4      4.931                  
ATOM   1083  CB  SER A 263      56.433  57.465  20.859  1.00 32.64           2      4.666                  
ATOM   1084  OG  SER A 263      55.121  57.971  20.999  1.00 35.89           5      4.049                  
ATOM   1085  N   ASP A 264      55.447  56.941  23.814  1.00 30.33           6      4.269                  
ATOM   1127  CB  TRP A 269      47.347  52.109  27.309  1.00 32.84           2      4.919                  
ATOM   1128  CG  TRP A 269      46.211  53.064  27.085  1.00 34.12           3      5.148                  
ATOM   1129  CD1 TRP A 269      46.306  54.401  26.827  1.00 34.63           3      4.391                  
ATOM   1130  CD2 TRP A 269      44.807  52.761  27.114  1.00 34.88           3      5.122                  
ATOM   1131  NE1 TRP A 269      45.051  54.950  26.694  1.00 35.25           6      4.453                  
ATOM   1132  CE2 TRP A 269      44.114  53.966  26.866  1.00 34.78           3      4.431                  
ATOM   1133  CE3 TRP A 269      44.068  51.587  27.325  1.00 35.27           3      5.084                  
ATOM   1134  CZ2 TRP A 269      42.717  54.035  26.823  1.00 35.56           3      4.787                  
ATOM   1135  CZ3 TRP A 269      42.675  51.655  27.284  1.00 35.55           3      4.883                  
ATOM   1136  CH2 TRP A 269      42.017  52.872  27.035  1.00 35.57           3      5.179                  
ATOM   1306  CB  ASN A 291      60.279  54.883  24.788  1.00 23.44           2      5.148                  
ATOM   1307  CG  ASN A 291      60.771  53.819  23.840  1.00 24.01           1      4.949                  
ATOM   1309  ND2 ASN A 291      61.756  54.162  23.012  1.00 22.58           6      4.355                  
ATOM   1465  C   GLY A 312      62.921  57.644  23.599  1.00 28.07           1      5.213                  
ATOM   1466  O   GLY A 312      62.052  56.925  23.108  1.00 27.43           4      4.446                  
ATOM   1467  N   ILE A 313      62.876  58.971  23.575  1.00 30.06           6      5.219                  
ATOM   1468  CA  ILE A 313      61.819  59.715  22.907  1.00 32.43           2      4.306                  
ATOM   1469  C   ILE A 313      62.497  60.917  22.262  1.00 34.74           1      4.818                  
ATOM   1470  O   ILE A 313      63.031  61.788  22.954  1.00 33.88           4      5.037                  
ATOM   1471  CB  ILE A 313      60.745  60.229  23.881  1.00 32.08           2      4.965                  
ATOM   1472  CG1 ILE A 313      60.029  59.055  24.554  1.00 31.93           2      5.139                  
ATOM   1473  CG2 ILE A 313      59.735  61.071  23.117  1.00 32.14           2      4.668                  
ATOM   1475  N   GLY A 314      62.484  60.959  20.935  1.00 37.68           6      4.224                  
ATOM   1476  CA  GLY A 314      63.115  62.065  20.241  1.00 41.68           2      5.271                  
ATOM   1477  C   GLY A 314      64.614  61.848  20.205  1.00 44.77           1      5.205                  
ATOM   1479  N   GLY A 315      65.025  60.864  19.406  1.00 46.78           6      5.161                  
ATOM   2173  N   GLU A 408      57.878  54.102  12.003  1.00 41.35           6      4.734                  
ATOM   2174  CA  GLU A 408      56.578  53.506  12.271  1.00 42.48           2      4.461                  
ATOM   2175  C   GLU A 408      55.513  54.585  12.394  1.00 43.53           1      5.143                  
ATOM   2176  O   GLU A 408      54.320  54.302  12.334  1.00 43.54           4      4.843                  
ATOM   2177  CB  GLU A 408      56.641  52.682  13.555  1.00 42.13           2      4.881                  
ATOM   2178  CG  GLU A 408      57.446  51.408  13.410  1.00 41.70           2      4.506                  
ATOM   2179  CD  GLU A 408      56.789  50.416  12.464  1.00 41.39           1      4.424                  
ATOM   2180  OE1 GLU A 408      55.688  49.927  12.785  1.00 41.50           4      5.193                  
ATOM   2182  N   GLY A 409      55.954  55.827  12.562  1.00 45.08           6      4.569                  
ATOM   2183  CA  GLY A 409      55.022  56.932  12.681  1.00 47.32           2      4.998                  
ATOM   2248  CA  GLU A 431      55.528  61.368  13.394  1.00 65.56           2      4.745                  
ATOM   2249  C   GLU A 431      56.862  60.844  12.879  1.00 64.74           1      4.765                  
ATOM   2250  O   GLU A 431      57.864  60.865  13.595  1.00 64.65           4      4.839                  
ATOM   2251  CB  GLU A 431      55.072  60.484  14.557  1.00 66.48           2      4.686                  
ATOM   2252  CG  GLU A 431      53.806  60.944  15.256  1.00 68.09           2      5.268                  
ATOM   2253  CD  GLU A 431      53.483  60.087  16.469  1.00 69.15           1      4.164                  
ATOM   2254  OE1 GLU A 431      53.319  58.854  16.306  1.00 69.66           4      4.524                  
ATOM   2255  OE2 GLU A 431      53.397  60.647  17.586  1.00 69.60           4      4.294                  
