# Supplementary material for: A mathematical representation of protein binding sites using structural dispersion of atoms from principal axes for classification of binding ligands
Source: PLoS One. 2021 Apr 8;16(4):e0244905. doi: 10.1371/journal.pone.0244905 (PMC8031081; doi:10.1371/journal.pone.0244905)
Supplement: S3 Data — (ZIP) [file pone.0244905.s008.zip › KahramanSet(100)/1MI3.lig.NAD.pdb]

ATOM    125  O   PHE A  21     117.191  14.760  -0.678  1.00 15.49           4      5.256                  
ATOM    133  N   GLY A  22     116.079  13.488   0.852  1.00 16.69           6      5.045                  
ATOM    134  CA  GLY A  22     116.912  13.903   1.966  1.00 15.22           2      4.937                  
ATOM    135  C   GLY A  22     118.252  13.199   1.933  1.00 18.41           1      4.943                  
ATOM    136  O   GLY A  22     118.312  11.986   1.730  1.00 17.24           4      5.098                  
ATOM    137  N   CYS A  23     119.335  13.955   2.130  1.00 16.97           6      4.504                  
ATOM    138  CA  CYS A  23     120.683  13.390   2.160  1.00 17.07           2      4.336                  
ATOM    139  C   CYS A  23     121.279  13.244   3.569  1.00 16.29           1      5.058                  
ATOM    140  O   CYS A  23     122.446  12.809   3.693  1.00 18.09           4      5.165                  
ATOM    141  CB  CYS A  23     121.612  14.241   1.309  1.00 15.86           2      5.083                  
ATOM    143  N   TRP A  24     120.543  13.601   4.635  1.00 17.80           6      3.887                  
ATOM    144  CA  TRP A  24     121.128  13.442   5.989  1.00 21.84           2      4.268                  
ATOM    145  C   TRP A  24     121.368  11.965   6.276  1.00 23.67           1      5.081                  
ATOM    146  O   TRP A  24     120.490  11.152   6.049  1.00 26.71           4      4.830                  
ATOM    147  CB  TRP A  24     120.202  14.011   7.088  1.00 26.94           2      4.639                  
ATOM    148  CG  TRP A  24     120.801  14.011   8.487  1.00 32.03           3      5.247                  
ATOM    150  CD2 TRP A  24     120.089  13.955   9.740  1.00 36.09           3      4.988                  
ATOM    152  CE2 TRP A  24     121.053  14.031  10.779  1.00 37.54           3      4.730                  
ATOM    153  CE3 TRP A  24     118.738  13.851  10.082  1.00 37.86           3      4.234                  
ATOM    154  CZ2 TRP A  24     120.702  14.008  12.143  1.00 38.79           3      4.871                  
ATOM    155  CZ3 TRP A  24     118.383  13.830  11.447  1.00 38.57           3      4.654                  
ATOM    156  CH2 TRP A  24     119.362  13.909  12.451  1.00 39.02           3      4.788                  
ATOM    164  CE  LYS A  25     119.521  10.194   9.825  1.00 39.21           2      4.597                  
ATOM    165  NZ  LYS A  25     118.777   9.744  11.052  1.00 38.50           6      5.158                  
ATOM    328  CA  ASP A  47     118.516  18.339   0.408  1.00 13.96           2      4.566                  
ATOM    329  C   ASP A  47     119.785  17.867   1.120  1.00 14.34           1      4.101                  
ATOM    330  O   ASP A  47     119.779  16.809   1.763  1.00 13.92           4      5.255                  
ATOM    331  CB  ASP A  47     117.315  18.229   1.333  1.00 13.25           2      5.005                  
ATOM    332  CG  ASP A  47     117.431  19.185   2.495  1.00 14.36           1      5.020                  
ATOM    333  OD1 ASP A  47     117.032  20.352   2.323  1.00 15.47           4      4.811                  
ATOM    334  OD2 ASP A  47     117.959  18.772   3.538  1.00 13.80           4      5.062                  
ATOM    335  N   GLY A  48     120.870  18.636   0.971  1.00 12.80           6      5.121                  
ATOM    368  CD2 TYR A  52     122.810  16.552   4.838  1.00 15.60           3      5.215                  
ATOM    369  CE1 TYR A  52     122.308  17.221   7.515  1.00 16.98           3      5.100                  
ATOM    370  CE2 TYR A  52     121.610  17.209   5.207  1.00 16.41           3      4.145                  
ATOM    371  CZ  TYR A  52     121.369  17.539   6.531  1.00 18.88           3      4.085                  
ATOM    372  OH  TYR A  52     120.201  18.216   6.839  1.00 18.52           5      5.252                  
ATOM    595  CD  LYS A  81     120.465  22.393   5.940  1.00 13.80           2      5.297                  
ATOM    596  CE  LYS A  81     119.318  21.548   5.376  1.00 16.31           2      4.372                  
ATOM    597  NZ  LYS A  81     119.790  20.218   4.850  1.00 15.30           6      4.880                  
ATOM    868  O   HIS A 114     120.029  25.106  10.819  1.00 12.20           4      5.159                  
ATOM    870  CG  HIS A 114     122.404  23.100   9.143  1.00 11.07           3      5.202                  
ATOM    872  CD2 HIS A 114     121.253  22.496   9.559  1.00 12.52           3      5.048                  
ATOM    873  CE1 HIS A 114     122.617  20.914   8.848  1.00 14.67           3      4.809                  
ATOM    874  NE2 HIS A 114     121.416  21.135   9.374  1.00 13.21           7      5.021                  
ATOM    882  CD2 PHE A 115     121.822  23.505  13.149  1.00 14.37           3      5.082                  
ATOM    883  CE1 PHE A 115     119.682  22.874  14.865  1.00 15.08           3      4.801                  
ATOM    884  CE2 PHE A 115     121.339  22.165  13.210  1.00 16.54           3      5.236                  
ATOM    885  CZ  PHE A 115     120.273  21.859  14.068  1.00 17.02           3      5.216                  
ATOM   1305  CA  SER A 169     116.678  26.528   9.083  1.00 13.75           2      5.145                  
ATOM   1308  CB  SER A 169     117.631  25.398   8.660  1.00 15.73           2      4.926                  
ATOM   1309  OG  SER A 169     117.110  24.188   9.098  1.00 17.84           5      5.115                  
ATOM   1314  CB  ASN A 170     116.905  25.251  13.255  1.00 13.71           2      5.283                  
ATOM   1315  CG  ASN A 170     116.873  23.816  12.715  1.00 16.40           1      4.600                  
ATOM   1316  OD1 ASN A 170     115.850  23.114  12.848  1.00 15.14           4      4.588                  
ATOM   1317  ND2 ASN A 170     117.976  23.374  12.080  1.00 13.37           6      5.129                  
ATOM   1467  O   GLN A 191     114.189  24.654   9.306  1.00 14.39           4      4.851                  
ATOM   1468  CB  GLN A 191     114.529  24.029   6.337  1.00 11.98           2      4.763                  
ATOM   1469  CG  GLN A 191     114.494  22.471   6.497  1.00 13.97           2      4.871                  
ATOM   1470  CD  GLN A 191     115.550  21.703   5.728  1.00 15.62           1      4.966                  
ATOM   1471  OE1 GLN A 191     116.175  20.821   6.286  1.00 18.37           4      4.579                  
ATOM   1472  NE2 GLN A 191     115.706  21.986   4.433  1.00 15.70           6      5.057                  
ATOM   1670  O   ALA A 216     111.008  18.558   5.718  1.00 14.44           4      4.910                  
ATOM   1672  N   TYR A 217     111.299  18.889   7.939  1.00 15.90           6      5.163                  
ATOM   1673  CA  TYR A 217     112.219  17.739   8.023  1.00 15.75           2      4.278                  
ATOM   1674  C   TYR A 217     111.715  16.861   9.165  1.00 16.63           1      5.260                  
ATOM   1675  O   TYR A 217     110.900  17.300  10.008  1.00 17.47           4      5.293                  
ATOM   1676  CB  TYR A 217     113.683  18.156   8.224  1.00 15.17           2      4.202                  
ATOM   1677  CG  TYR A 217     114.036  18.822   9.507  1.00 15.24           3      5.133                  
ATOM   1678  CD1 TYR A 217     114.175  18.087  10.672  1.00 17.64           3      5.103                  
ATOM   1679  CD2 TYR A 217     114.382  20.197   9.536  1.00 13.48           3      5.298                  
ATOM   1680  CE1 TYR A 217     114.672  18.661  11.841  1.00 15.66           3      4.886                  
ATOM   1681  CE2 TYR A 217     114.868  20.798  10.707  1.00 15.09           3      5.005                  
ATOM   1682  CZ  TYR A 217     115.016  20.018  11.856  1.00 14.60           3      5.283                  
ATOM   1683  OH  TYR A 217     115.468  20.568  13.023  1.00 14.09           5      4.515                  
ATOM   1684  N   SER A 218     112.185  15.617   9.210  1.00 16.12           6      4.456                  
ATOM   1685  CA  SER A 218     111.717  14.682  10.211  1.00 16.65           2      4.060                  
ATOM   1686  C   SER A 218     110.188  14.566  10.135  1.00 17.06           1      4.458                  
ATOM   1687  O   SER A 218     109.500  14.576  11.146  1.00 16.76           4      4.094                  
ATOM   1688  CB  SER A 218     112.192  15.091  11.610  1.00 18.88           2      5.197                  
ATOM   1689  OG  SER A 218     113.637  15.065  11.681  1.00 23.71           5      4.892                  
ATOM   1690  N   SER A 219     109.670  14.436   8.922  1.00 17.15           6      4.242                  
ATOM   1691  CA  SER A 219     108.222  14.302   8.717  1.00 17.82           2      5.187                  
ATOM   1692  C   SER A 219     107.657  13.053   9.395  1.00 21.19           1      5.241                  
ATOM   1693  O   SER A 219     106.460  12.982   9.672  1.00 20.47           4      5.153                  
ATOM   1694  CB  SER A 219     107.900  14.256   7.219  1.00 18.56           2      4.742                  
ATOM   1696  N   PHE A 220     108.515  12.071   9.670  1.00 19.79           6      4.294                  
ATOM   1697  CA  PHE A 220     108.049  10.861  10.359  1.00 23.58           2      4.967                  
ATOM   1698  C   PHE A 220     108.323  10.910  11.869  1.00 25.86           1      4.227                  
ATOM   1699  O   PHE A 220     108.334   9.887  12.576  1.00 26.19           4      4.978                  
ATOM   1700  CB  PHE A 220     108.683   9.632   9.702  1.00 20.70           2      4.424                  
ATOM   1701  CG  PHE A 220     108.378   9.536   8.245  1.00 23.72           3      4.421                  
ATOM   1702  CD1 PHE A 220     109.377   9.222   7.329  1.00 24.00           3      3.762                  
ATOM   1703  CD2 PHE A 220     107.090   9.822   7.766  1.00 23.07           3      4.828                  
ATOM   1704  CE1 PHE A 220     109.111   9.203   5.966  1.00 26.01           3      4.439                  
ATOM   1705  CE2 PHE A 220     106.824   9.802   6.396  1.00 25.14           3      5.230                  
ATOM   1706  CZ  PHE A 220     107.830   9.498   5.498  1.00 22.34           3      5.246                  
ATOM   1707  N   GLY A 221     108.556  12.114  12.365  1.00 25.57           6      4.393                  
ATOM   1710  O   GLY A 221     111.046  11.679  13.841  1.00 32.39           4      4.810                  
ATOM   1719  CA  GLN A 223     111.843   7.743  13.569  1.00 38.91           2      4.925                  
ATOM   1720  C   GLN A 223     113.325   7.968  13.208  1.00 38.93           1      4.335                  
ATOM   1721  O   GLN A 223     114.162   7.084  13.458  1.00 39.73           4      4.958                  
ATOM   1722  CB  GLN A 223     111.038   7.470  12.288  1.00 38.05           2      5.274                  
ATOM   1723  CG  GLN A 223     111.492   6.228  11.529  1.00 42.98           2      5.181                  
ATOM   1724  CD  GLN A 223     111.493   4.958  12.397  1.00 44.65           1      4.782                  
ATOM   1725  OE1 GLN A 223     110.557   4.710  13.164  1.00 44.77           4      5.279                  
ATOM   1726  NE2 GLN A 223     112.541   4.143  12.257  1.00 46.77           6      4.921                  
ATOM   1727  N   SER A 224     113.669   9.123  12.642  1.00 38.68           6      5.257                  
ATOM   1728  CA  SER A 224     115.070   9.349  12.281  1.00 39.67           2      5.031                  
ATOM   1731  CB  SER A 224     115.246  10.660  11.488  1.00 39.70           2      4.514                  
ATOM   1732  OG  SER A 224     114.751  11.778  12.196  1.00 43.06           5      4.792                  
ATOM   1741  CE1 PHE A 225     114.694  13.924  14.381  1.00 37.11           3      4.674                  
ATOM   1743  CZ  PHE A 225     115.815  14.742  14.424  1.00 36.61           3      4.868                  
ATOM   1755  CB  GLU A 227     117.417   5.534  12.775  1.00 48.19           2      5.277                  
ATOM   1756  CG  GLU A 227     116.095   4.911  12.360  1.00 47.37           2      4.815                  
ATOM   1757  CD  GLU A 227     115.611   5.398  11.002  1.00 48.18           1      4.815                  
ATOM   1758  OE1 GLU A 227     116.266   6.291  10.407  1.00 44.78           4      4.366                  
ATOM   1759  OE2 GLU A 227     114.563   4.882  10.543  1.00 48.12           4      4.649                  
ATOM   1856  CD1 PHE A 240     106.914   4.935  11.448  1.00 41.31           3      5.219                  
ATOM   1857  CD2 PHE A 240     105.228   5.296   9.797  1.00 40.28           3      4.786                  
ATOM   1858  CE1 PHE A 240     107.840   5.663  10.664  1.00 41.63           3      4.734                  
ATOM   1859  CE2 PHE A 240     106.138   6.024   9.010  1.00 38.99           3      5.209                  
ATOM   1860  CZ  PHE A 240     107.439   6.204   9.446  1.00 40.50           3      4.594                  
ATOM   1974  OG1 THR A 255     102.592   4.603   3.624  1.00 25.79           5      5.201                  
ATOM   1983  N   ALA A 257     103.089   6.327   6.427  1.00 22.28           6      5.261                  
ATOM   1984  CA  ALA A 257     104.032   7.277   5.873  1.00 21.98           2      5.057                  
ATOM   1987  CB  ALA A 257     105.215   6.538   5.256  1.00 21.78           2      5.270                  
ATOM   2100  CA  ILE A 272     112.286  15.908   1.783  1.00 19.44           2      5.242                  
ATOM   2101  C   ILE A 272     112.547  14.587   2.502  1.00 21.86           1      4.937                  
ATOM   2102  O   ILE A 272     113.574  14.415   3.176  1.00 20.29           4      4.437                  
ATOM   2103  CB  ILE A 272     113.416  16.922   2.107  1.00 18.73           2      5.115                  
ATOM   2104  CG1 ILE A 272     113.339  17.343   3.579  1.00 19.56           2      4.367                  
ATOM   2106  CD1 ILE A 272     114.491  18.316   4.059  1.00 20.89           2      4.813                  
ATOM   2107  N   PRO A 273     111.623  13.623   2.343  1.00 22.34           6      4.672                  
ATOM   2108  CA  PRO A 273     111.812  12.334   3.015  1.00 26.42           2      5.157                  
ATOM   2109  C   PRO A 273     113.099  11.615   2.648  1.00 29.06           1      3.954                  
ATOM   2110  O   PRO A 273     113.576  11.721   1.524  1.00 28.05           4      5.146                  
ATOM   2111  CB  PRO A 273     110.575  11.525   2.598  1.00 22.61           2      4.375                  
ATOM   2114  N   LYS A 274     113.685  10.925   3.626  1.00 34.28           6      4.607                  
ATOM   2115  CA  LYS A 274     114.876  10.125   3.329  1.00 39.15           2      4.347                  
ATOM   2116  C   LYS A 274     114.303   8.753   2.942  1.00 41.32           1      5.044                  
ATOM   2117  O   LYS A 274     113.756   8.049   3.793  1.00 41.06           4      4.799                  
ATOM   2118  CB  LYS A 274     115.774   9.965   4.545  1.00 42.71           2      5.032                  
ATOM   2119  CG  LYS A 274     116.973   9.076   4.220  1.00 48.39           2      4.850                  
ATOM   2120  CD  LYS A 274     117.984   9.065   5.330  1.00 50.97           2      4.881                  
ATOM   2121  CE  LYS A 274     119.154   8.205   4.938  1.00 53.00           2      4.918                  
ATOM   2123  N   SER A 275     114.405   8.411   1.662  1.00 42.55           6      4.928                  
ATOM   2124  CA  SER A 275     113.879   7.163   1.115  1.00 45.60           2      4.796                  
ATOM   2129  N   ASN A 276     115.193   5.342   2.034  1.00 51.70           6      5.147                  
ATOM   2133  CB  ASN A 276     116.849   4.259   3.524  1.00 57.50           2      5.106                  
ATOM   2134  CG  ASN A 276     115.752   4.053   4.577  1.00 59.62           1      4.558                  
ATOM   2135  OD1 ASN A 276     114.633   3.596   4.284  1.00 60.03           4      4.829                  
ATOM   2136  ND2 ASN A 276     116.091   4.374   5.825  1.00 59.13           6      5.172                  
ATOM   2162  CA  ARG A 280     109.874   3.778  -0.231  1.00 46.30           2      5.036                  
ATOM   2163  C   ARG A 280     110.164   4.946  -1.194  1.00 44.34           1      5.071                  
ATOM   2164  O   ARG A 280     109.411   5.925  -1.266  1.00 42.59           4      4.833                  
ATOM   2165  CB  ARG A 280     110.725   3.880   1.041  1.00 48.05           2      5.099                  
ATOM   2166  CG  ARG A 280     110.283   2.906   2.148  1.00 48.75           2      5.257                  
ATOM   2167  CD  ARG A 280     111.250   2.894   3.329  1.00 49.51           2      5.122                  
ATOM   2168  NE  ARG A 280     110.725   2.119   4.459  1.00 51.79           6      4.931                  
ATOM   2169  CZ  ARG A 280     111.355   1.960   5.625  1.00 51.51           1      4.646                  
ATOM   2170  NH1 ARG A 280     112.548   2.517   5.824  1.00 50.02           6      5.078                  
ATOM   2171  NH2 ARG A 280     110.777   1.268   6.604  1.00 50.53           6      5.295                  
ATOM   2191  CB  GLN A 283     105.731   4.831  -1.341  1.00 38.27           2      5.013                  
ATOM   2194  OE1 GLN A 283     105.290   2.829   0.556  1.00 46.26           4      4.419                  
ATOM   2196  N   ASN A 284     107.385   7.509  -1.580  1.00 32.64           6      5.271                  
ATOM   2200  CB  ASN A 284     109.025   8.842  -0.304  1.00 29.55           2      5.273                  
ATOM   2201  CG  ASN A 284     109.064   8.081   1.022  1.00 30.16           1      4.952                  
ATOM   2202  OD1 ASN A 284     108.027   7.655   1.551  1.00 27.20           4      5.034                  
ATOM   2203  ND2 ASN A 284     110.278   7.921   1.582  1.00 29.33           6      5.217                  
ATOM   2421  CG  ASN A 310     117.672  18.526  15.099  1.00 20.82           1      4.884                  
ATOM   2423  ND2 ASN A 310     117.768  19.241  13.986  1.00 18.09           6      4.706                  
