# Supplementary material for: A mathematical representation of protein binding sites using structural dispersion of atoms from principal axes for classification of binding ligands
Source: PLoS One. 2021 Apr 8;16(4):e0244905. doi: 10.1371/journal.pone.0244905 (PMC8031081; doi:10.1371/journal.pone.0244905)
Supplement: S3 Data — (ZIP) [file pone.0244905.s008.zip › KahramanSet(100)/1MVL.lig.FMN.pdb]

ATOM     61  N   SER A  27      55.660  16.481 -18.312  1.00 17.56           6      5.034                  
ATOM     62  CA  SER A  27      56.169  17.841 -18.428  1.00 18.53           2      4.796                  
ATOM     63  C   SER A  27      57.600  17.712 -18.968  1.00 23.30           1      4.737                  
ATOM     64  O   SER A  27      58.079  16.595 -19.211  1.00 20.15           4      4.618                  
ATOM     65  CB  SER A  27      56.096  18.613 -17.087  1.00 19.40           2      4.390                  
ATOM     66  OG  SER A  27      56.767  17.976 -16.022  1.00 21.32           5      5.267                  
ATOM     67  N   GLY A  28      58.266  18.846 -19.170  1.00 21.79           6      4.505                  
ATOM     68  CA  GLY A  28      59.582  18.879 -19.797  1.00 21.54           2      4.866                  
ATOM     69  C   GLY A  28      60.849  18.277 -19.243  1.00 25.04           1      4.516                  
ATOM     70  O   GLY A  28      61.853  18.992 -19.143  1.00 23.02           4      3.538                  
ATOM     71  N   SER A  29      60.835  16.984 -18.898  1.00 22.59           6      4.988                  
ATOM     72  CA  SER A  29      62.039  16.310 -18.396  1.00 21.69           2      4.586                  
ATOM     73  C   SER A  29      62.467  15.288 -19.452  1.00 22.95           1      4.736                  
ATOM     74  O   SER A  29      61.632  14.793 -20.202  1.00 21.53           4      5.148                  
ATOM     75  CB  SER A  29      61.746  15.546 -17.100  1.00 21.81           2      5.041                  
ATOM     76  OG  SER A  29      61.334  16.430 -16.056  1.00 23.86           5      4.508                  
ATOM     77  N   VAL A  30      63.746  14.939 -19.499  1.00 21.93           6      4.669                  
ATOM     78  CA  VAL A  30      64.163  13.942 -20.473  1.00 24.95           2      5.012                  
ATOM     79  C   VAL A  30      63.407  12.625 -20.215  1.00 25.59           1      5.197                  
ATOM     81  CB  VAL A  30      65.690  13.648 -20.427  1.00 25.68           2      5.172                  
ATOM     82  CG1 VAL A  30      66.482  14.915 -20.726  1.00 26.64           2      4.811                  
ATOM     83  CG2 VAL A  30      66.074  13.099 -19.066  1.00 33.33           2      4.881                  
ATOM     84  N   ALA A  31      63.038  12.360 -18.958  1.00 22.76           6      4.874                  
ATOM    257  CA  THR A  53      53.212  20.282 -21.975  1.00 18.45           2      4.906                  
ATOM    258  C   THR A  53      53.970  20.397 -23.311  1.00 21.73           1      5.209                  
ATOM    260  CB  THR A  53      54.170  20.761 -20.864  1.00 19.96           2      4.297                  
ATOM    261  OG1 THR A  53      55.429  20.078 -20.992  1.00 20.83           5      4.784                  
ATOM    262  CG2 THR A  53      53.569  20.481 -19.468  1.00 16.51           2      4.450                  
ATOM    272  N   SER A  55      56.978  21.594 -23.854  1.00 24.38           6      5.061                  
ATOM    273  CA  SER A  55      58.348  21.129 -23.669  1.00 22.76           2      4.723                  
ATOM    274  C   SER A  55      58.519  19.624 -23.597  1.00 23.69           1      4.685                  
ATOM    276  CB  SER A  55      58.969  21.757 -22.423  1.00 27.54           2      4.586                  
ATOM    277  OG  SER A  55      59.093  23.163 -22.592  1.00 32.64           5      4.869                  
ATOM    278  N   SER A  56      57.511  18.910 -23.097  1.00 23.15           6      4.371                  
ATOM    279  CA  SER A  56      57.625  17.464 -22.995  1.00 24.13           2      5.192                  
ATOM    282  CB  SER A  56      56.431  16.864 -22.239  1.00 23.70           2      5.229                  
ATOM    308  CD1 PHE A  59      63.931  15.615 -23.827  1.00 35.37           3      5.006                  
ATOM    310  CE1 PHE A  59      64.598  16.798 -23.517  1.00 30.24           3      4.995                  
ATOM    311  CE2 PHE A  59      62.555  17.701 -22.614  1.00 31.80           3      5.116                  
ATOM    312  CZ  PHE A  59      63.906  17.842 -22.912  1.00 35.03           3      4.566                  
ATOM    687  C   LEU A 105      58.557  17.105 -13.286  1.00 19.32           1      5.220                  
ATOM    688  O   LEU A 105      59.543  16.694 -12.663  1.00 19.72           4      4.828                  
ATOM    693  N   SER A 106      58.620  18.152 -14.083  1.00 15.85           6      4.655                  
ATOM    694  CA  SER A 106      59.858  18.917 -14.220  1.00 18.67           2      4.909                  
ATOM    695  C   SER A 106      59.991  19.930 -13.074  1.00 16.31           1      4.596                  
ATOM    696  O   SER A 106      59.019  20.230 -12.388  1.00 18.29           4      4.741                  
ATOM    697  CB  SER A 106      59.835  19.685 -15.531  1.00 17.43           2      4.339                  
ATOM    698  OG  SER A 106      58.857  20.701 -15.421  1.00 18.86           5      5.144                  
ATOM    699  N   ALA A 107      61.197  20.470 -12.891  1.00 17.04           6      4.659                  
ATOM    700  CA  ALA A 107      61.432  21.471 -11.861  1.00 19.73           2      5.006                  
ATOM    701  C   ALA A 107      60.603  22.716 -12.173  1.00 20.35           1      4.882                  
ATOM    703  CB  ALA A 107      62.910  21.833 -11.803  1.00 18.11           2      5.214                  
ATOM    704  N   ASN A 108      60.446  23.030 -13.460  1.00 16.11           6      4.715                  
ATOM    705  CA  ASN A 108      59.672  24.213 -13.820  1.00 18.15           2      4.666                  
ATOM    706  C   ASN A 108      58.183  24.049 -13.491  1.00 21.41           1      4.129                  
ATOM    707  O   ASN A 108      57.557  24.953 -12.924  1.00 22.43           4      5.028                  
ATOM    708  CB  ASN A 108      59.844  24.528 -15.304  1.00 20.53           2      4.574                  
ATOM    709  CG  ASN A 108      59.132  25.804 -15.721  1.00 25.36           1      5.189                  
ATOM    710  OD1 ASN A 108      59.294  26.855 -15.109  1.00 20.96           4      4.963                  
ATOM    711  ND2 ASN A 108      58.355  25.714 -16.783  1.00 20.43           6      5.206                  
ATOM    712  N   THR A 109      57.610  22.905 -13.847  1.00 19.53           6      4.896                  
ATOM    713  CA  THR A 109      56.194  22.700 -13.564  1.00 20.34           2      3.981                  
ATOM    716  CB  THR A 109      55.642  21.507 -14.370  1.00 21.81           2      4.819                  
ATOM    717  OG1 THR A 109      55.607  21.880 -15.764  1.00 19.10           5      4.970                  
ATOM    718  CG2 THR A 109      54.213  21.147 -13.928  1.00 16.71           2      4.960                  
ATOM    738  CE  LYS A 112      54.637  26.231 -16.004  1.00 30.83           2      5.090                  
ATOM    739  NZ  LYS A 112      54.024  26.696 -17.293  1.00 21.57           6      4.359                  
ATOM    790  ND2 ASN A 120      52.265  24.011 -19.643  1.00 18.35           6      4.195                  
ATOM    948  CA  ALA A 140      62.523  13.931 -12.785  1.00 25.22           2      5.114                  
ATOM    949  C   ALA A 140      63.349  15.138 -13.214  1.00 22.34           1      4.613                  
ATOM    950  O   ALA A 140      62.886  15.983 -13.975  1.00 24.00           4      4.911                  
ATOM    952  N   MET A 141      64.579  15.204 -12.723  1.00 21.34           6      4.891                  
ATOM    953  CA  MET A 141      65.466  16.321 -13.026  1.00 20.79           2      5.292                  
ATOM    954  C   MET A 141      66.914  15.932 -12.734  1.00 23.45           1      4.454                  
ATOM    956  CB  MET A 141      65.071  17.530 -12.160  1.00 19.37           2      5.144                  
ATOM    957  CG  MET A 141      65.154  17.242 -10.655  1.00 19.83           2      4.924                  
ATOM    958  SD  MET A 141      64.530  18.622  -9.647  1.00 20.11           2      5.223                  
ATOM    959  CE  MET A 141      62.745  18.334  -9.746  1.00 20.05           2      4.986                  
ATOM    960  N   ASN A 142      67.842  16.688 -13.301  1.00 19.97           6      5.277                  
ATOM    989  SD  MET A 145      66.328  21.846 -13.156  1.00 22.19           2      4.491                  
ATOM    990  CE  MET A 145      67.083  22.908 -14.507  1.00 23.64           2      4.679                  
