# Supplementary material for: A mathematical representation of protein binding sites using structural dispersion of atoms from principal axes for classification of binding ligands
Source: PLoS One. 2021 Apr 8;16(4):e0244905. doi: 10.1371/journal.pone.0244905 (PMC8031081; doi:10.1371/journal.pone.0244905)
Supplement: S3 Data — (ZIP) [file pone.0244905.s008.zip › KahramanSet(100)/1NAZ.lig.HEM.pdb]

ATOM    243  OH  TYR A  29      35.513   7.545  13.465  1.00 15.22           5      4.907                  
ATOM    270  CD2 LEU A  32      29.792   9.764  14.109  1.00 12.52           2      4.681                  
ATOM    324  CA  THR A  39      26.794   5.961  17.124  1.00 13.73           2      5.218                  
ATOM    325  C   THR A  39      28.070   5.697  17.910  1.00 13.56           1      5.129                  
ATOM    326  O   THR A  39      28.893   4.877  17.490  1.00 13.97           4      4.304                  
ATOM    327  CB  THR A  39      27.065   7.054  16.075  1.00 13.36           2      4.856                  
ATOM    328  OG1 THR A  39      27.401   8.286  16.725  1.00 13.02           5      4.763                  
ATOM    329  CG2 THR A  39      25.854   7.246  15.178  1.00 14.22           2      4.103                  
ATOM    348  CA  LYS A  42      29.771   1.127  17.816  1.00 15.19           2      5.065                  
ATOM    349  C   LYS A  42      31.288   1.099  17.962  1.00 14.79           1      4.000                  
ATOM    350  O   LYS A  42      31.940   0.231  17.374  1.00 15.85           4      4.820                  
ATOM    351  CB  LYS A  42      29.414   1.584  16.395  1.00 14.43           2      5.120                  
ATOM    352  CG  LYS A  42      27.977   1.303  15.993  1.00 15.65           2      4.486                  
ATOM    356  N   PHE A  43      31.862   2.042  18.698  1.00 15.45           6      4.314                  
ATOM    357  CA  PHE A  43      33.303   2.105  18.873  1.00 15.21           2      3.996                  
ATOM    358  C   PHE A  43      33.731   1.444  20.173  1.00 16.01           1      5.162                  
ATOM    360  CB  PHE A  43      33.787   3.560  18.850  1.00 14.66           2      4.452                  
ATOM    361  CG  PHE A  43      33.575   4.246  17.530  1.00 13.61           3      5.055                  
ATOM    362  CD1 PHE A  43      32.359   4.826  17.217  1.00 14.23           3      4.887                  
ATOM    363  CD2 PHE A  43      34.603   4.306  16.602  1.00 13.96           3      4.526                  
ATOM    364  CE1 PHE A  43      32.169   5.453  16.000  1.00 14.19           3      4.167                  
ATOM    365  CE2 PHE A  43      34.420   4.932  15.383  1.00 13.47           3      3.736                  
ATOM    366  CZ  PHE A  43      33.201   5.506  15.086  1.00 13.83           3      3.523                  
ATOM    367  N   ASP A  44      34.250   0.220  20.094  1.00 17.95           6      5.196                  
ATOM    375  N   ARG A  45      36.692   0.953  21.342  1.00 17.93           6      4.808                  
ATOM    376  CA  ARG A  45      37.757   1.688  21.996  1.00 19.81           2      5.025                  
ATOM    379  CB  ARG A  45      38.923   1.905  21.020  1.00 23.15           2      5.191                  
ATOM    380  CG  ARG A  45      39.613   0.628  20.569  1.00 26.74           2      4.901                  
ATOM    381  CD  ARG A  45      40.987   0.945  19.992  1.00 30.78           2      4.684                  
ATOM    382  NE  ARG A  45      40.894   1.786  18.807  1.00 33.24           6      4.932                  
ATOM    383  CZ  ARG A  45      41.834   2.613  18.370  1.00 35.52           1      3.928                  
ATOM    384  NH1 ARG A  45      42.980   2.749  19.025  1.00 35.91           6      5.227                  
ATOM    385  NH2 ARG A  45      41.622   3.322  17.269  1.00 35.78           6      4.635                  
ATOM    394  CD1BPHE A  46      36.825   5.476  19.023  0.50 19.43           3      4.689                  
ATOM    395  CD2APHE A  46      37.229   5.409  19.257  0.50 15.00           3      4.586                  
ATOM    398  CE1BPHE A  46      37.916   5.394  18.179  0.50 20.49           3      4.646                  
ATOM    399  CE2APHE A  46      38.448   5.407  18.606  0.50 15.07           3      4.999                  
ATOM    400  CE2BPHE A  46      39.349   5.997  19.991  0.50 20.67           3      5.233                  
ATOM    401  CZ APHE A  46      39.570   5.904  19.238  0.50 15.22           3      4.803                  
ATOM    402  CZ BPHE A  46      39.181   5.653  18.665  0.50 21.03           3      4.857                  
ATOM    549  CG  GLN A  64      39.457   5.746  14.746  1.00 13.61           2      5.264                  
ATOM    550  CD  GLN A  64      38.808   5.603  13.377  1.00 12.97           1      4.124                  
ATOM    551  OE1 GLN A  64      37.754   6.141  13.080  1.00 15.03           4      4.775                  
ATOM    552  NE2 GLN A  64      39.514   4.832  12.525  1.00 14.56           6      3.530                  
ATOM    565  CA  ARG A  67      41.937   8.068   9.230  1.00 11.08           2      4.927                  
ATOM    566  C   ARG A  67      40.649   8.213   8.426  1.00  9.97           1      5.101                  
ATOM    567  O   ARG A  67      40.647   7.972   7.217  1.00 10.81           4      4.908                  
ATOM    568  CB  ARG A  67      41.877   6.753  10.011  1.00 12.64           2      4.869                  
ATOM    569  CG  ARG A  67      43.197   6.309  10.610  0.80 15.01           2      5.220                  
ATOM    571  NE  ARG A  67      43.705   4.926   8.618  0.80 22.09           6      5.287                  
ATOM    572  CZ  ARG A  67      43.558   3.631   8.853  0.80 23.74           1      4.897                  
ATOM    573  NH1 ARG A  67      43.891   3.112  10.026  0.80 25.31           6      5.200                  
ATOM    574  NH2 ARG A  67      43.081   2.841   7.898  0.80 25.10           6      4.624                  
ATOM    575  N   VAL A  68      39.560   8.584   9.091  1.00 10.48           6      4.714                  
ATOM    576  CA  VAL A  68      38.275   8.741   8.425  1.00 10.59           2      3.966                  
ATOM    577  C   VAL A  68      38.349   9.802   7.339  1.00  9.36           1      4.887                  
ATOM    578  O   VAL A  68      37.961   9.565   6.198  1.00 10.05           4      4.737                  
ATOM    579  CB  VAL A  68      37.159   9.126   9.415  1.00 11.88           2      4.318                  
ATOM    580  CG1 VAL A  68      35.864   9.487   8.705  1.00 13.27           2      4.433                  
ATOM    581  CG2 VAL A  68      36.932   7.997  10.406  1.00 13.20           2      4.571                  
ATOM    598  CA  ALA A  71      40.014   7.850   3.522  1.00  8.64           2      5.189                  
ATOM    599  C   ALA A  71      38.913   8.501   2.693  1.00  8.30           1      4.691                  
ATOM    601  CB  ALA A  71      39.457   6.705   4.348  1.00  9.68           2      4.575                  
ATOM    602  N   LEU A  72      38.101   9.350   3.318  1.00  8.63           6      4.110                  
ATOM    603  CA  LEU A  72      37.032  10.028   2.594  1.00  8.84           2      4.395                  
ATOM    606  CB  LEU A  72      36.090  10.750   3.555  1.00  9.40           2      4.147                  
ATOM    607  CG  LEU A  72      34.923  11.495   2.899  1.00 10.10           2      5.077                  
ATOM    608  CD1 LEU A  72      34.047  10.566   2.077  1.00 11.54           2      5.001                  
ATOM    609  CD2 LEU A  72      34.103  12.210   3.961  1.00 10.89           2      4.177                  
ATOM    626  CD1 ILE A  75      36.024   6.365   0.381  1.00 11.89           2      5.182                  
ATOM    729  O   PRO A  88      36.855  -2.323   4.025  1.00 10.44           4      4.723                  
ATOM    734  CA  LEU A  89      35.882   0.237   3.581  1.00  9.89           2      4.768                  
ATOM    736  O   LEU A  89      34.055  -0.572   4.923  1.00  9.64           4      5.030                  
ATOM    738  CG  LEU A  89      34.983   2.648   3.917  1.00 12.07           2      4.780                  
ATOM    739  CD1 LEU A  89      35.725   2.900   5.221  1.00 14.44           2      5.158                  
ATOM    740  CD2 LEU A  89      34.755   3.957   3.174  1.00 12.82           2      4.953                  
ATOM    756  CA  SER A  92      35.143  -3.629   7.298  1.00 10.12           2      5.295                  
ATOM    759  CB  SER A  92      36.358  -2.765   7.630  1.00 10.75           2      4.023                  
ATOM    760  OG  SER A  92      36.137  -1.435   7.203  1.00 10.85           5      4.935                  
ATOM    766  CG  HIS A  93      32.946   0.920   7.908  1.00  9.42           3      4.196                  
ATOM    767  ND1 HIS A  93      34.298   0.706   7.738  1.00 10.10           7      4.129                  
ATOM    768  CD2 HIS A  93      32.829   2.042   8.652  1.00  9.27           3      3.080                  
ATOM    769  CE1 HIS A  93      34.968   1.666   8.346  1.00 10.09           3      3.000                  
ATOM    770  NE2 HIS A  93      34.100   2.481   8.908  1.00  9.45           7      2.062                  
ATOM    793  CA  HIS A  97      31.952  -2.744  12.581  1.00 13.04           2      5.145                  
ATOM    796  CB  HIS A  97      32.460  -1.411  12.028  1.00 13.27           2      4.412                  
ATOM    797  CG  HIS A  97      33.960  -1.433  11.940  1.00 12.64           3      5.071                  
ATOM    798  ND1 HIS A  97      34.756  -1.941  12.911  1.00 13.74           7      5.211                  
ATOM    799  CD2 HIS A  97      34.771  -0.971  10.895  1.00 12.49           3      5.087                  
ATOM    800  CE1 HIS A  97      36.018  -1.785  12.466  1.00 14.10           3      4.451                  
ATOM    801  NE2 HIS A  97      36.058  -1.208  11.259  1.00 13.35           7      3.754                  
ATOM    815  CB  ILE A  99      28.750   1.284  10.149  1.00 12.10           2      5.008                  
ATOM    816  CG1 ILE A  99      29.960   1.025  11.045  1.00 12.03           2      3.750                  
ATOM    817  CG2 ILE A  99      28.317   2.741  10.212  1.00 12.28           2      5.067                  
ATOM    818  CD1 ILE A  99      29.724   1.038  12.535  1.00 12.66           2      3.548                  
ATOM    844  CA  TYR A 103      24.787   5.967  10.651  1.00 11.21           2      4.773                  
ATOM    845  C   TYR A 103      25.775   6.662   9.719  1.00 10.35           1      5.280                  
ATOM    846  O   TYR A 103      26.370   7.676  10.096  1.00 10.44           4      4.998                  
ATOM    847  CB  TYR A 103      25.501   4.913  11.481  1.00 11.54           2      5.251                  
ATOM    848  CG  TYR A 103      24.805   4.429  12.729  1.00 12.26           3      5.266                  
ATOM    850  CD2 TYR A 103      25.518   3.672  13.655  1.00 12.82           3      4.566                  
ATOM    852  CE2 TYR A 103      24.924   3.198  14.811  1.00 14.17           3      4.496                  
ATOM    855  N   LEU A 104      25.893   6.185   8.480  1.00 10.78           6      4.364                  
ATOM    856  CA  LEU A 104      26.688   6.893   7.477  1.00 10.35           2      4.461                  
ATOM    860  CG  LEU A 104      27.719   4.741   6.469  1.00 12.23           2      5.177                  
ATOM    862  CD2 LEU A 104      29.055   4.974   7.157  1.00 13.02           2      3.669                  
ATOM    883  N   ILE A 107      26.978  10.598  10.013  1.00  8.92           6      4.999                  
ATOM    884  CA  ILE A 107      28.316  11.196   9.931  1.00  8.76           2      5.047                  
ATOM    887  CB  ILE A 107      29.453  10.168   9.893  1.00  9.19           2      4.975                  
ATOM    888  CG1 ILE A 107      30.771  10.830  10.319  1.00  9.98           2      5.155                  
ATOM    889  CG2 ILE A 107      29.586   9.510   8.530  1.00  9.69           2      4.312                  
ATOM    890  CD1 ILE A 107      31.916   9.862  10.518  1.00 10.66           2      4.138                  
ATOM    922  CD1 ILE A 111      31.832  13.243   6.664  1.00  9.71           2      4.514                  
ATOM   1136  CD2 PHE A 138      30.094   7.979   1.854  1.00 11.12           3      5.117                  
ATOM   1137  CE1 PHE A 138      32.188   6.213   1.595  1.00 11.48           3      5.103                  
ATOM   1138  CE2 PHE A 138      30.576   7.314   2.964  1.00 12.40           3      5.038                  
ATOM   1139  CZ  PHE A 138      31.627   6.428   2.837  1.00 12.43           3      4.909                  
