# Supplementary material for: A mathematical representation of protein binding sites using structural dispersion of atoms from principal axes for classification of binding ligands
Source: PLoS One. 2021 Apr 8;16(4):e0244905. doi: 10.1371/journal.pone.0244905 (PMC8031081; doi:10.1371/journal.pone.0244905)
Supplement: S3 Data — (ZIP) [file pone.0244905.s008.zip › KahramanSet(100)/1NF5.lig.BGC.pdb]

ATOM    235  C   PHE A  31       5.365  -2.969  12.675  1.00 20.07           1      4.989                
ATOM    236  O   PHE A  31       5.880  -3.485  13.669  1.00 19.25           4      4.592                
ATOM    240  CD2 PHE A  31       5.580  -0.124  14.061  1.00 18.18           3      5.058                
ATOM    242  CE2 PHE A  31       5.890   0.059  15.408  1.00 18.10           3      4.626                
ATOM    243  CZ  PHE A  31       7.216  -0.019  15.839  1.00 15.90           3      4.809                
ATOM    244  N   HIS A  32       4.044  -2.935  12.508  1.00 19.40           6      4.656                
ATOM    245  CA  HIS A  32       3.176  -3.466  13.556  1.00 19.20           2      5.052                
ATOM    246  C   HIS A  32       3.090  -4.989  13.520  1.00 20.22           1      4.419                
ATOM    247  O   HIS A  32       2.689  -5.629  14.486  1.00 21.53           4      4.213                
ATOM    248  CB  HIS A  32       1.770  -2.873  13.420  1.00 18.91           2      5.148                
ATOM    249  CG  HIS A  32       1.722  -1.396  13.605  1.00 16.43           3      4.803                
ATOM    250  ND1 HIS A  32       1.926  -0.800  14.831  1.00 18.86           7      4.720                
ATOM    251  CD2 HIS A  32       1.535  -0.384  12.722  1.00 18.26           3      4.857                
ATOM    252  CE1 HIS A  32       1.871   0.511  14.697  1.00 16.82           3      4.233                
ATOM    253  NE2 HIS A  32       1.634   0.792  13.429  1.00 17.47           7      4.853                
ATOM    867  CE  MET A 110      -1.614   0.710  15.626  1.00 24.16           2      5.143                
ATOM   2204  CE  LYS B 279      11.701  -2.899  21.274  1.00 51.46           2      5.271                
ATOM   2205  NZ  LYS B 279      10.370  -3.440  21.700  1.00 52.47           6      4.372                
ATOM   2214  CE1 PHE B 280       9.707   2.200  20.600  1.00 28.57           3      4.530                
ATOM   2215  CE2 PHE B 280      10.018   0.542  18.879  1.00 27.93           3      4.176                
ATOM   2216  CZ  PHE B 280       9.383   0.962  20.032  1.00 29.30           3      5.046                
ATOM   2251  CG  PRO B 285       7.405   4.108  17.921  1.00 23.19           2      5.026                
ATOM   2260  CD2 TYR B 286       4.289   3.157  15.940  1.00 16.81           3      5.239                
ATOM   2262  CE2 TYR B 286       3.802   2.415  17.025  1.00 14.88           3      5.262                
ATOM   2263  CZ  TYR B 286       2.515   2.633  17.487  1.00 18.30           3      5.109                
ATOM   2264  OH  TYR B 286       2.060   1.863  18.525  1.00 17.41           5      4.063                
ATOM   2287  CD1 TYR B 289       4.414   3.658  20.655  1.00 21.78           3      4.796                
ATOM   2289  CE1 TYR B 289       5.080   2.977  21.671  1.00 22.55           3      5.176                
ATOM   2291  CZ  TYR B 289       6.159   3.573  22.306  1.00 24.27           3      4.949                
ATOM   2292  OH  TYR B 289       6.819   2.887  23.301  1.00 25.96           5      4.823                
ATOM   2304  N   GLY B 291       3.056   4.667  23.803  1.00 19.33           6      5.293                
ATOM   2305  CA  GLY B 291       3.553   3.655  24.721  1.00 16.86           2      4.740                
ATOM   2488  NE1 TRP B 314       5.340  -5.231  23.554  1.00 27.85           6      5.142                
ATOM   2489  CE2 TRP B 314       4.879  -5.482  22.284  1.00 27.89           3      5.205                
ATOM   2491  CZ2 TRP B 314       5.124  -4.799  21.072  1.00 29.52           3      4.324                
ATOM   2492  CZ3 TRP B 314       3.687  -6.409  19.966  1.00 28.89           3      4.588                
ATOM   2493  CH2 TRP B 314       4.517  -5.279  19.929  1.00 28.81           3      3.965                
ATOM   2494  N   GLY B 315       1.243  -5.792  23.457  1.00 25.29           6      4.287                
ATOM   2495  CA  GLY B 315       0.708  -5.028  22.338  1.00 23.19           2      4.431                
ATOM   2496  C   GLY B 315      -0.710  -4.502  22.232  1.00 23.08           1      4.740                
ATOM   2497  O   GLY B 315      -1.682  -5.110  22.695  1.00 24.35           4      5.275                
ATOM   2498  N   GLY B 316      -0.810  -3.340  21.603  1.00 21.22           6      3.954                
ATOM   2499  CA  GLY B 316      -2.103  -2.742  21.348  1.00 20.84           2      4.786                
ATOM   2500  C   GLY B 316      -2.803  -1.901  22.394  1.00 19.98           1      4.988                
ATOM   2502  N   GLU B 317      -2.596  -2.171  23.683  1.00 19.97           6      4.725                
ATOM   2508  CD  GLU B 317      -0.554  -1.717  26.276  1.00 21.18           1      5.093                
ATOM   2509  OE1 GLU B 317       0.391  -0.969  26.574  1.00 23.66           4      5.123                
ATOM   2510  OE2 GLU B 317      -0.421  -2.732  25.537  1.00 22.75           4      4.450                
ATOM   2511  N   ASP B 318      -1.763   0.393  24.336  1.00 17.79           6      4.909                
ATOM   2515  CB  ASP B 318       0.147   1.913  24.286  1.00 18.23           2      4.858                
ATOM   2516  CG  ASP B 318       0.887   0.960  23.309  1.00 21.36           1      5.175                
ATOM   2517  OD1 ASP B 318       0.394  -0.145  23.008  1.00 20.96           4      4.524                
ATOM   2518  OD2 ASP B 318       1.996   1.327  22.869  1.00 20.37           4      4.919                
ATOM   2519  N   ASP B 319      -2.244   1.597  21.946  1.00 17.91           6      5.270                
ATOM   2523  CB  ASP B 319      -2.680   1.150  19.572  1.00 18.78           2      4.959                
ATOM   2524  CG  ASP B 319      -1.222   0.948  19.223  1.00 18.24           1      4.594                
ATOM   2525  OD1 ASP B 319      -0.534   1.951  18.960  1.00 21.63           4      4.914                
ATOM   2526  OD2 ASP B 319      -0.767  -0.206  19.231  1.00 22.30           4      3.531                
ATOM   2850  CD  ARG B 359      -1.016  -6.596  19.280  1.00 30.63           2      4.677                
ATOM   2851  NE  ARG B 359      -0.102  -5.686  18.599  1.00 31.59           6      4.321                
ATOM   2852  CZ  ARG B 359       0.726  -6.028  17.621  1.00 31.85           1      4.532                
ATOM   2854  NH2 ARG B 359       1.537  -5.108  17.084  1.00 28.70           6      3.820                
ATOM   2864  CE2 PHE B 360      -1.573  -4.594  15.047  1.00 24.39           3      5.159                
ATOM   2892  CD1 ILE B 363      -3.892  -2.183  18.327  1.00 22.88           2      4.770                
