# Supplementary material for: A mathematical representation of protein binding sites using structural dispersion of atoms from principal axes for classification of binding ligands
Source: PLoS One. 2021 Apr 8;16(4):e0244905. doi: 10.1371/journal.pone.0244905 (PMC8031081; doi:10.1371/journal.pone.0244905)
Supplement: S3 Data — (ZIP) [file pone.0244905.s008.zip › KahramanSet(100)/1NP4.lig.HEM.pdb]

ATOM    199  CB  VAL A  25      10.980  14.284  43.496  1.00 10.66           2      4.821                  
ATOM    200  CG1 VAL A  25      11.761  13.392  42.547  1.00 11.36           2      5.197                  
ATOM    201  CG2 VAL A  25       9.763  14.872  42.793  1.00 10.13           2      4.935                  
ATOM    221  CB  TYR A  28      13.849  11.859  39.028  1.00 14.76           2      5.251                  
ATOM    222  CG  TYR A  28      15.222  12.488  39.087  1.00 18.04           3      5.041                  
ATOM    223  CD1 TYR A  28      15.808  12.813  40.310  1.00 20.27           3      5.261                  
ATOM    224  CD2 TYR A  28      15.936  12.763  37.920  1.00 20.21           3      5.205                  
ATOM    225  CE1 TYR A  28      17.069  13.394  40.371  1.00 21.24           3      4.676                  
ATOM    226  CE2 TYR A  28      17.202  13.346  37.972  1.00 21.97           3      5.202                  
ATOM    227  CZ  TYR A  28      17.760  13.657  39.200  1.00 22.88           3      5.145                  
ATOM    228  OH  TYR A  28      19.014  14.223  39.261  1.00 26.89           5      4.771                  
ATOM    306  CE  LYS A  38      20.586  18.970  36.690  1.00 52.60           2      4.770                  
ATOM    307  NZ  LYS A  38      21.047  17.561  36.829  1.00 51.00           6      4.841                  
ATOM    319  N   TYR A  40      19.642  17.821  42.513  1.00 43.93           6      5.213                  
ATOM    320  CA  TYR A  40      18.383  18.546  42.427  1.00 39.95           2      4.632                  
ATOM    321  C   TYR A  40      17.343  18.112  43.447  1.00 34.73           1      5.185                  
ATOM    323  CB  TYR A  40      17.801  18.408  41.023  1.00 43.25           2      4.786                  
ATOM    324  CG  TYR A  40      17.120  19.659  40.527  1.00 47.29           3      4.629                  
ATOM    325  CD1 TYR A  40      15.790  19.921  40.844  1.00 47.74           3      4.327                  
ATOM    326  CD2 TYR A  40      17.807  20.586  39.744  1.00 49.52           3      4.584                  
ATOM    327  CE1 TYR A  40      15.159  21.074  40.396  1.00 50.41           3      3.984                  
ATOM    328  CE2 TYR A  40      17.184  21.744  39.289  1.00 50.35           3      4.261                  
ATOM    329  CZ  TYR A  40      15.861  21.981  39.619  1.00 50.36           3      3.947                  
ATOM    330  OH  TYR A  40      15.238  23.123  39.173  1.00 54.21           5      4.293                  
ATOM    341  CB  ALA A  42      11.545  18.464  42.486  1.00 11.28           2      4.018                  
ATOM    352  CG  LEU A  44       4.343  17.202  43.462  1.00 11.61           2      5.035                  
ATOM    354  CD2 LEU A  44       4.666  16.776  42.041  1.00 15.94           2      5.150                  
ATOM    424  OE1 GLU A  55       1.576  18.826  39.107  1.00 19.30           4      4.581                  
ATOM    436  CG  LEU A  57       5.175  21.792  40.166  1.00 18.64           2      4.795                  
ATOM    437  CD1 LEU A  57       3.682  21.852  40.421  1.00 23.77           2      5.074                  
ATOM    438  CD2 LEU A  57       5.480  22.075  38.705  1.00 19.97           2      3.624                  
ATOM    456  CG  HIS A  59      11.785  22.692  40.084  1.00 14.30           3      4.201                  
ATOM    457  ND1 HIS A  59      10.423  22.776  39.915  1.00 14.06           7      4.118                  
ATOM    458  CD2 HIS A  59      12.209  21.748  39.206  1.00 12.99           3      3.093                  
ATOM    459  CE1 HIS A  59      10.073  21.906  38.958  1.00 13.07           3      2.956                  
ATOM    460  NE2 HIS A  59      11.121  21.255  38.494  1.00 13.54           7      2.022                  
ATOM    533  CG  PHE A  68      12.080  27.572  39.638  1.00 20.80           3      5.273                  
ATOM    535  CD2 PHE A  68      11.096  26.782  39.048  1.00 20.33           3      5.249                  
ATOM    536  CE1 PHE A  68      13.766  26.109  38.687  1.00 19.29           3      5.016                  
ATOM    537  CE2 PHE A  68      11.434  25.668  38.282  1.00 18.66           3      3.926                  
ATOM    538  CZ  PHE A  68      12.770  25.331  38.100  1.00 16.96           3      3.769                  
ATOM    542  O   TYR A  69       7.113  29.027  40.603  1.00 12.88           4      4.963                  
ATOM    555  CB  ASP A  70       5.374  26.360  39.015  1.00 12.07           2      5.076                  
ATOM    556  CG  ASP A  70       6.610  26.826  38.282  1.00 13.56           1      5.156                  
ATOM    557  OD1 ASP A  70       7.715  26.420  38.681  1.00 14.42           4      4.758                  
ATOM    558  OD2 ASP A  70       6.475  27.585  37.300  1.00 13.53           4      5.228                  
ATOM    677  CB  PHE A  86       3.166  26.047  35.237  1.00 15.14           2      4.395                  
ATOM    678  CG  PHE A  86       4.179  26.024  34.125  1.00 14.17           3      5.115                  
ATOM    679  CD1 PHE A  86       5.136  27.031  34.015  1.00 13.63           3      5.238                  
ATOM    680  CD2 PHE A  86       4.170  25.004  33.177  1.00 14.52           3      4.901                  
ATOM    681  CE1 PHE A  86       6.063  27.020  32.977  1.00 14.00           3      4.992                  
ATOM    682  CE2 PHE A  86       5.093  24.985  32.136  1.00 15.41           3      5.133                  
ATOM    683  CZ  PHE A  86       6.044  25.998  32.035  1.00 14.96           3      4.899                  
ATOM    686  C   LYS A  87       3.749  30.272  37.251  1.00 14.46           1      5.141                  
ATOM    693  N   LYS A  88       4.829  31.008  37.018  1.00 14.31           6      4.533                  
ATOM    694  CA  LYS A  88       5.912  31.075  37.986  1.00 15.18           2      4.219                  
ATOM    697  CB  LYS A  88       7.229  31.417  37.288  1.00 16.80           2      4.763                  
ATOM    698  CG  LYS A  88       8.439  31.285  38.195  1.00 19.52           2      4.844                  
ATOM    699  CD  LYS A  88       9.686  31.849  37.543  1.00 23.96           2      4.972                  
ATOM    700  CE  LYS A  88      10.698  30.755  37.264  1.00 26.43           2      5.252                  
ATOM    701  NZ  LYS A  88      10.981  30.634  35.809  1.00 29.09           6      4.995                  
ATOM    821  CB  TYR A 105       4.364  19.941  32.548  1.00 12.09           2      5.049                  
ATOM    822  CG  TYR A 105       3.717  20.202  33.896  1.00 12.82           3      4.660                  
ATOM    823  CD1 TYR A 105       3.686  21.486  34.434  1.00 11.93           3      4.524                  
ATOM    824  CD2 TYR A 105       3.217  19.155  34.673  1.00 13.60           3      4.964                  
ATOM    825  CE1 TYR A 105       3.184  21.725  35.709  1.00 14.05           3      4.707                  
ATOM    826  CE2 TYR A 105       2.709  19.384  35.960  1.00 13.66           3      5.135                  
ATOM    827  CZ  TYR A 105       2.699  20.671  36.468  1.00 13.48           3      5.008                  
ATOM    828  OH  TYR A 105       2.218  20.915  37.737  1.00 14.61           5      4.446                  
ATOM    932  CG1 ILE A 119       5.332  11.804  38.714  1.00 12.99           2      5.175                  
ATOM    934  CD1 ILE A 119       5.067  13.292  38.865  1.00 17.73           2      5.282                  
ATOM    949  CB  THR A 121       6.174  15.042  34.315  1.00 13.84           2      4.868                  
ATOM    950  OG1 THR A 121       5.667  16.352  34.027  1.00 19.64           5      5.175                  
ATOM    951  CG2 THR A 121       7.683  15.114  34.493  1.00 15.70           2      5.030                  
ATOM    962  CB  LEU A 123       8.507  20.018  31.055  1.00 13.12           2      5.169                  
ATOM    963  CG  LEU A 123       8.739  21.529  31.145  1.00 13.87           2      5.232                  
ATOM    964  CD1 LEU A 123       7.500  22.206  31.709  1.00 15.07           2      4.878                  
ATOM    965  CD2 LEU A 123       9.953  21.812  32.026  1.00 15.91           2      5.116                  
ATOM    981  CG  LYS A 125       9.547  26.700  29.723  1.00 22.87           2      5.068                  
ATOM    982  CD  LYS A 125      10.393  26.623  30.980  1.00 23.91           2      5.226                  
ATOM    983  CE  LYS A 125      10.845  28.006  31.425  1.00 24.92           2      4.597                  
ATOM    984  NZ  LYS A 125      11.763  27.928  32.595  1.00 26.91           6      4.347                  
ATOM   1001  CB  LYS A 128      13.916  24.483  26.601  1.00 44.94           2      4.916                  
ATOM   1002  CG  LYS A 128      15.225  25.054  27.130  1.00 48.31           2      5.046                  
ATOM   1003  CD  LYS A 128      16.412  24.178  26.751  1.00 50.15           2      4.722                  
ATOM   1020  CD1 LEU A 130      13.910  20.427  29.072  1.00 32.55           2      5.165                  
ATOM   1039  CG  LEU A 133      11.439  13.972  35.195  1.00 17.68           2      5.022                  
ATOM   1040  CD1 LEU A 133      12.929  13.693  35.309  1.00 19.67           2      5.242                  
ATOM   1041  CD2 LEU A 133      11.111  15.345  35.755  1.00 20.05           2      4.982                  
ATOM   1058  CB  ALA A 135       9.280  11.917  39.556  1.00 10.30           2      4.778                  
ATOM   1073  CD2 LEU A 137       6.998  12.658  43.057  1.00 12.23           2      4.522                  
