# Supplementary material for: A mathematical representation of protein binding sites using structural dispersion of atoms from principal axes for classification of binding ligands
Source: PLoS One. 2021 Apr 8;16(4):e0244905. doi: 10.1371/journal.pone.0244905 (PMC8031081; doi:10.1371/journal.pone.0244905)
Supplement: S3 Data — (ZIP) [file pone.0244905.s008.zip › KahramanSet(100)/1O04.lig.NAD.pdb]

ATOM   1267  CA  ILE A 165      80.409  58.834  56.571  1.00  8.94           2      5.104                  
ATOM   1268  C   ILE A 165      79.629  59.106  57.848  1.00 10.15           1      4.870                  
ATOM   1269  O   ILE A 165      78.485  58.670  57.966  1.00 10.94           4      5.117                  
ATOM   1270  CB  ILE A 165      79.732  59.487  55.341  1.00  7.32           2      4.972                  
ATOM   1271  CG1 ILE A 165      80.576  59.232  54.080  1.00 11.13           2      4.999                  
ATOM   1272  CG2 ILE A 165      79.549  60.997  55.574  1.00 10.13           2      4.829                  
ATOM   1273  CD1 ILE A 165      79.837  59.503  52.730  1.00 11.17           2      4.335                  
ATOM   1274  N   ILE A 166      80.239  59.798  58.796  1.00  9.86           6      4.644                  
ATOM   1275  CA  ILE A 166      79.630  59.970  60.104  1.00 10.36           2      4.847                  
ATOM   1276  C   ILE A 166      79.523  61.418  60.560  1.00 11.76           1      4.530                  
ATOM   1277  O   ILE A 166      80.260  62.279  60.094  1.00 11.83           4      4.334                  
ATOM   1282  N   PRO A 167      78.587  61.671  61.469  1.00 10.44           6      4.532                  
ATOM   1283  CA  PRO A 167      78.318  63.017  61.959  1.00 11.87           2      5.227                  
ATOM   1284  C   PRO A 167      79.121  63.353  63.211  1.00  9.95           1      4.199                  
ATOM   1286  CB  PRO A 167      76.818  62.936  62.266  1.00 11.71           2      5.264                  
ATOM   1287  CG  PRO A 167      76.690  61.555  62.893  1.00 11.66           2      4.864                  
ATOM   1288  CD  PRO A 167      77.619  60.684  62.018  1.00 10.12           2      4.738                  
ATOM   1289  N   TRP A 168      78.848  64.549  63.729  1.00  9.54           6      4.899                  
ATOM   1290  CA  TRP A 168      79.599  65.134  64.835  1.00  9.70           2      4.946                  
ATOM   1293  CB  TRP A 168      79.836  66.626  64.548  1.00 10.10           2      4.838                  
ATOM   1294  CG  TRP A 168      78.571  67.353  64.184  1.00  9.46           3      4.775                  
ATOM   1295  CD1 TRP A 168      78.150  67.685  62.935  1.00 10.75           3      5.277                  
ATOM   1296  CD2 TRP A 168      77.547  67.784  65.089  1.00 10.72           3      5.055                  
ATOM   1297  NE1 TRP A 168      76.930  68.318  63.005  1.00 11.98           6      4.922                  
ATOM   1298  CE2 TRP A 168      76.542  68.405  64.314  1.00 10.36           3      4.277                  
ATOM   1300  CZ2 TRP A 168      75.378  68.959  64.885  1.00 11.73           3      4.906                  
ATOM   1307  CB  ASN A 169      75.600  64.510  67.480  1.00  9.93           2      5.200                  
ATOM   1308  CG  ASN A 169      75.069  63.210  66.891  1.00 12.95           1      5.171                  
ATOM   1309  OD1 ASN A 169      75.767  62.489  66.159  1.00 16.29           4      4.954                  
ATOM   1310  ND2 ASN A 169      73.851  62.894  67.229  1.00 13.98           6      5.265                  
ATOM   1350  CG  MET A 174      77.711  58.703  65.557  1.00 14.59           2      4.966                  
ATOM   1351  SD  MET A 174      76.243  57.658  65.327  1.00 18.68           2      5.050                  
ATOM   1352  CE  MET A 174      76.090  56.961  66.944  1.00 16.92           2      5.221                  
ATOM   1377  CE3 TRP A 177      74.787  53.896  65.850  1.00 13.92           3      4.677                  
ATOM   1379  CZ3 TRP A 177      73.581  54.414  66.321  1.00 17.90           3      5.267                  
ATOM   1380  CH2 TRP A 177      73.280  54.389  67.682  1.00 14.57           3      4.725                  
ATOM   1477  C   LYS A 192      84.352  60.847  57.714  1.00  9.74           1      4.741                  
ATOM   1478  O   LYS A 192      83.146  60.669  57.925  1.00 10.94           4      4.012                  
ATOM   1481  CD  LYS A 192      84.723  63.217  55.404  1.00 13.32           2      4.735                  
ATOM   1482  CE  LYS A 192      83.293  63.758  55.411  1.00 12.30           2      5.280                  
ATOM   1483  NZ  LYS A 192      83.154  64.893  56.438  1.00 12.28           6      5.145                  
ATOM   1484  N   VAL A 193      85.139  61.439  58.603  1.00 10.21           6      5.152                  
ATOM   1485  CA  VAL A 193      84.666  61.928  59.908  1.00 10.57           2      4.941                  
ATOM   1486  C   VAL A 193      84.157  63.355  59.746  1.00 11.66           1      5.263                  
ATOM   1487  O   VAL A 193      84.516  64.006  58.780  1.00 11.59           4      5.194                  
ATOM   1491  N   ALA A 194      83.337  63.826  60.682  1.00 11.66           6      4.943                  
ATOM   1492  CA  ALA A 194      82.717  65.144  60.528  1.00 11.49           2      4.337                  
ATOM   1493  C   ALA A 194      83.758  66.233  60.705  1.00 12.06           1      4.946                  
ATOM   1495  CB  ALA A 194      81.594  65.311  61.545  1.00 10.59           2      4.445                  
ATOM   1496  N   GLU A 195      83.656  67.276  59.881  1.00 12.44           6      5.078                  
ATOM   1501  CG  GLU A 195      82.883  69.957  58.772  1.00 17.04           2      5.109                  
ATOM   1502  CD  GLU A 195      81.878  69.150  57.916  1.00 22.70           1      5.147                  
ATOM   1503  OE1 GLU A 195      82.000  67.886  57.717  1.00 15.35           4      4.142                  
ATOM   1504  OE2 GLU A 195      80.919  69.795  57.417  1.00 23.40           4      4.571                  
ATOM   1511  CD  GLN A 196      80.310  69.834  61.538  1.00 18.08           1      5.254                  
ATOM   1512  OE1 GLN A 196      80.782  68.754  61.246  1.00 15.57           4      4.846                  
ATOM   1513  NE2 GLN A 196      79.220  70.331  60.927  1.00 20.46           6      4.859                  
ATOM   1707  O   GLY A 223      85.322  66.799  56.154  1.00 12.63           4      4.643                  
ATOM   1709  CA  PHE A 224      84.313  68.443  54.199  1.00 12.93           2      4.704                  
ATOM   1710  C   PHE A 224      83.416  67.442  53.480  1.00 13.51           1      4.026                  
ATOM   1711  O   PHE A 224      83.877  66.405  52.945  1.00 14.95           4      4.517                  
ATOM   1719  N   GLY A 225      82.133  67.750  53.487  1.00 13.58           6      4.585                  
ATOM   1720  CA  GLY A 225      81.146  66.840  52.932  1.00 13.66           2      4.152                  
ATOM   1721  C   GLY A 225      81.104  66.810  51.418  1.00 16.11           1      4.818                  
ATOM   1722  O   GLY A 225      81.278  65.753  50.829  1.00 16.71           4      5.227                  
ATOM   1723  N   PRO A 226      80.832  67.945  50.762  1.00 16.11           6      4.956                  
ATOM   1724  CA  PRO A 226      80.725  67.954  49.293  1.00 16.80           2      4.888                  
ATOM   1725  C   PRO A 226      82.033  67.631  48.550  1.00 15.20           1      5.208                  
ATOM   1727  CB  PRO A 226      80.265  69.382  48.975  1.00 16.75           2      5.299                  
ATOM   1728  CG  PRO A 226      79.683  69.901  50.280  1.00 18.52           2      4.494                  
ATOM   1729  CD  PRO A 226      80.529  69.260  51.362  1.00 16.47           2      5.286                  
ATOM   1742  N   GLY A 229      83.338  63.619  51.368  1.00 11.17           6      5.280                  
ATOM   1743  CA  GLY A 229      82.168  62.737  51.485  1.00 10.26           2      5.253                  
ATOM   1744  C   GLY A 229      81.591  62.340  50.141  1.00 10.52           1      5.018                  
ATOM   1745  O   GLY A 229      81.319  61.155  49.874  1.00 11.84           4      4.467                  
ATOM   1746  N   ALA A 230      81.393  63.333  49.276  1.00 12.80           6      5.150                  
ATOM   1747  CA  ALA A 230      80.856  63.067  47.939  1.00 12.96           2      4.860                  
ATOM   1748  C   ALA A 230      81.761  62.186  47.102  1.00 12.30           1      5.248                  
ATOM   1750  CB  ALA A 230      80.582  64.404  47.197  1.00 13.68           2      4.678                  
ATOM   1768  CB  ALA A 233      78.604  59.271  48.135  1.00 12.58           2      5.147                  
ATOM   1844  CD1 PHE A 243      76.065  60.396  54.935  1.00 12.40           3      4.998                  
ATOM   1846  CE1 PHE A 243      75.817  61.741  55.228  1.00 14.32           3      5.194                  
ATOM   1847  CE2 PHE A 243      73.508  61.197  55.679  1.00 14.84           3      4.543                  
ATOM   1848  CZ  PHE A 243      74.529  62.146  55.601  1.00 14.69           3      4.660                  
ATOM   1850  CA  THR A 244      74.745  58.795  59.170  1.00 11.22           2      5.174                  
ATOM   1851  C   THR A 244      74.809  60.310  59.123  1.00 13.29           1      4.534                  
ATOM   1852  O   THR A 244      75.906  60.889  59.063  1.00 12.13           4      4.904                  
ATOM   1853  CB  THR A 244      75.304  58.263  60.489  1.00 11.89           2      5.013                  
ATOM   1854  OG1 THR A 244      75.085  56.847  60.536  1.00 13.84           5      5.037                  
ATOM   1855  CG2 THR A 244      74.500  58.806  61.649  1.00 12.79           2      5.166                  
ATOM   1856  N   GLY A 245      73.640  60.941  59.151  1.00 11.82           6      5.089                  
ATOM   1857  CA  GLY A 245      73.580  62.384  59.034  1.00 13.42           2      4.273                  
ATOM   1858  C   GLY A 245      72.184  62.871  58.759  1.00 13.90           1      4.542                  
ATOM   1859  O   GLY A 245      71.216  62.216  59.142  1.00 13.02           4      4.941                  
ATOM   1860  N   SER A 246      72.069  64.027  58.114  1.00 12.26           6      3.780                  
ATOM   1861  CA  SER A 246      70.759  64.628  57.911  1.00 13.74           2      4.675                  
ATOM   1862  C   SER A 246      69.996  63.904  56.800  1.00 11.21           1      4.493                  
ATOM   1863  O   SER A 246      70.584  63.364  55.852  1.00 13.37           4      4.338                  
ATOM   1864  CB  SER A 246      70.922  66.125  57.615  1.00 15.06           2      4.256                  
ATOM   1865  OG  SER A 246      71.602  66.316  56.390  1.00 16.49           5      3.862                  
ATOM   1866  N   THR A 247      68.661  63.936  56.895  1.00 12.88           6      4.641                  
ATOM   1882  N   ILE A 249      71.082  65.239  53.315  1.00 13.88           6      4.799                  
ATOM   1883  CA  ILE A 249      72.291  64.695  52.703  1.00 13.95           2      4.732                  
ATOM   1886  CB  ILE A 249      73.527  64.978  53.602  1.00 15.01           2      4.717                  
ATOM   1887  CG1 ILE A 249      73.698  66.493  53.790  1.00 16.38           2      4.339                  
ATOM   1888  CG2 ILE A 249      74.792  64.393  52.975  1.00 14.94           2      5.212                  
ATOM   1889  CD1 ILE A 249      73.966  67.264  52.455  1.00 18.03           2      4.843                  
ATOM   1909  CB  VAL A 252      73.246  64.346  48.596  1.00 15.48           2      5.193                  
ATOM   1910  CG1 VAL A 252      74.527  64.584  47.803  1.00 16.45           2      4.528                  
ATOM   1911  CG2 VAL A 252      72.425  65.641  48.610  1.00 17.64           2      5.099                  
ATOM   1917  CG1 ILE A 253      75.037  60.355  51.402  1.00 13.55           2      5.206                  
ATOM   1919  CD1 ILE A 253      76.517  60.553  51.112  1.00 16.74           2      5.187                  
ATOM   2020  N   GLU A 268      71.235  56.383  58.054  1.00  9.73           6      4.849                  
ATOM   2021  CA  GLU A 268      70.702  56.603  59.376  1.00 10.50           2      5.201                  
ATOM   2022  C   GLU A 268      70.545  58.104  59.428  1.00 13.05           1      5.262                  
ATOM   2023  O   GLU A 268      71.539  58.836  59.471  1.00 11.57           4      4.867                  
ATOM   2024  CB  GLU A 268      71.690  56.127  60.465  1.00 10.36           2      4.932                  
ATOM   2025  CG  GLU A 268      71.863  54.602  60.606  1.00 13.72           2      4.425                  
ATOM   2026  CD  GLU A 268      70.805  53.973  61.492  1.00 17.29           1      4.471                  
ATOM   2027  OE1 GLU A 268      70.053  54.720  62.150  1.00 17.78           4      5.162                  
ATOM   2028  OE2 GLU A 268      70.710  52.708  61.522  1.00 11.81           4      5.043                  
ATOM   2029  N   LEU A 269      69.305  58.565  59.421  1.00 10.46           6      4.399                  
ATOM   2030  CA  LEU A 269      69.018  59.979  59.194  1.00 10.85           2      4.886                  
ATOM   2031  C   LEU A 269      68.347  60.670  60.394  1.00 12.04           1      4.804                  
ATOM   2032  O   LEU A 269      68.538  60.256  61.530  1.00 12.30           4      5.083                  
ATOM   2037  N   GLY A 270      67.596  61.740  60.132  1.00 11.88           6      5.187                  
ATOM   2038  CA  GLY A 270      67.074  62.546  61.224  1.00 11.72           2      4.741                  
ATOM   2039  C   GLY A 270      65.805  61.995  61.857  1.00 12.72           1      5.259                  
ATOM   2040  O   GLY A 270      65.288  60.946  61.430  1.00 11.38           4      5.184                  
ATOM   2041  N   GLY A 271      65.281  62.717  62.844  1.00 10.42           6      4.263                  
ATOM   2281  C  ACYS A 301      69.323  63.188  68.148  0.50 11.38           1      4.880                  
ATOM   2282  C  BCYS A 301      69.322  63.223  68.114  0.50 10.54           1      5.298                  
ATOM   2283  O  ACYS A 301      68.254  63.790  68.242  0.50 11.13           4      5.128                  
ATOM   2284  O  BCYS A 301      68.280  63.879  68.131  0.50 11.05           4      5.022                  
ATOM   2289  N   SER A 302      69.611  62.352  67.154  1.00 11.85           6      4.514                  
ATOM   2290  CA  SER A 302      68.685  62.063  66.080  1.00 13.39           2      4.087                  
ATOM   2291  C   SER A 302      67.319  61.588  66.593  1.00 11.37           1      4.347                  
ATOM   2292  O   SER A 302      66.285  61.894  66.000  1.00 11.83           4      4.451                  
ATOM   2293  CB  SER A 302      69.295  60.959  65.210  1.00 15.64           2      3.896                  
ATOM   2294  OG  SER A 302      69.517  59.752  65.967  1.00 21.09           5      5.179                  
ATOM   2663  OE1 GLN A 349      73.685  72.359  62.489  1.00 20.68           4      5.018                  
ATOM   3036  CG  GLU A 399      66.341  67.157  63.842  1.00 10.11           2      5.273                  
ATOM   3037  CD  GLU A 399      67.139  66.006  63.270  1.00 18.25           1      4.028                  
ATOM   3038  OE1 GLU A 399      67.656  66.151  62.154  1.00 14.98           4      4.823                  
ATOM   3039  OE2 GLU A 399      67.288  64.986  63.967  1.00 15.29           4      4.035                  
ATOM   3053  CG  PHE A 401      70.408  67.993  65.895  1.00 12.55           3      5.097                  
ATOM   3054  CD1 PHE A 401      69.711  66.793  65.803  1.00 14.15           3      5.126                  
ATOM   3055  CD2 PHE A 401      71.788  67.962  65.937  1.00 11.09           3      4.467                  
ATOM   3056  CE1 PHE A 401      70.393  65.577  65.831  1.00 14.02           3      4.608                  
ATOM   3057  CE2 PHE A 401      72.482  66.749  65.915  1.00 11.66           3      4.747                  
ATOM   3058  CZ  PHE A 401      71.769  65.562  65.887  1.00 14.22           3      4.943                  
ATOM   3256  CG  LEU A 427      65.813  57.524  64.502  1.00  7.14           2      4.758                  
ATOM   3257  CD1 LEU A 427      66.322  56.392  63.620  1.00  9.64           2      5.157                  
ATOM   3258  CD2 LEU A 427      66.776  58.685  64.513  1.00  8.96           2      5.284                  
ATOM   3543  CG  PHE A 465      69.119  53.222  66.601  1.00 11.80           3      5.257                  
ATOM   3545  CD2 PHE A 465      69.768  54.166  65.793  1.00 14.45           3      4.807                  
ATOM   3547  CE2 PHE A 465      69.431  55.563  65.889  1.00 12.84           3      5.120                  
ATOM   3548  CZ  PHE A 465      68.476  55.990  66.753  1.00 13.71           3      4.834                  
ATOM   3589  O   SER A 471      66.726  57.430  59.399  1.00 10.51           4      4.652                  
ATOM   3624  OE1 GLU A 476      74.858  53.157  62.449  1.00 18.23           4      5.147                  
