# Supplementary material for: A mathematical representation of protein binding sites using structural dispersion of atoms from principal axes for classification of binding ligands
Source: PLoS One. 2021 Apr 8;16(4):e0244905. doi: 10.1371/journal.pone.0244905 (PMC8031081; doi:10.1371/journal.pone.0244905)
Supplement: S3 Data — (ZIP) [file pone.0244905.s008.zip › KahramanSet(100)/1O9T.lig.ATP.pdb]

ATOM     73  CG1 VAL A  26       7.806  37.875  46.631  1.00 17.68           2      4.770                  
ATOM     97  CG  HIS A  30       9.661  36.247  49.611  1.00 27.66           3      4.354                  
ATOM     98  ND1 HIS A  30      10.546  35.342  49.072  1.00 29.34           7      4.696                  
ATOM     99  CD2 HIS A  30       8.425  35.732  49.408  1.00 27.90           3      4.261                  
ATOM    100  CE1 HIS A  30       9.879  34.325  48.562  1.00 27.40           3      4.538                  
ATOM    101  NE2 HIS A  30       8.589  34.535  48.752  1.00 26.70           7      3.494                  
ATOM   1171  CB  LYS A 182       3.571  38.051  48.053  1.00 29.65           2      5.038                  
ATOM   1172  CG  LYS A 182       3.478  37.474  46.642  1.00 32.33           2      5.191                  
ATOM   1173  CD  LYS A 182       2.981  36.040  46.672  1.00 39.92           2      4.268                  
ATOM   1174  CE  LYS A 182       2.775  35.491  45.269  1.00 43.01           2      4.644                  
ATOM   1175  NZ  LYS A 182       2.088  34.166  45.274  1.00 46.70           6      4.565                  
ATOM   1774  CG  ASP A 259       8.025  25.000  54.306  1.00 37.12           1      5.074                  
ATOM   1775  OD1 ASP A 259       7.422  25.712  55.143  1.00 39.02           4      5.224                  
ATOM   1776  OD2 ASP A 259       7.503  23.958  53.873  1.00 35.11           4      4.687                  
ATOM   1822  CE  LYS A 266       9.939  34.535  44.991  1.00 26.65           2      4.268                  
ATOM   1823  NZ  LYS A 266       9.555  33.205  45.557  1.00 33.38           6      4.576                  
ATOM   3144  O   VAL B  55       3.357  19.855  47.433  1.00 33.56           4      4.987                  
ATOM   3148  N   ALA B  56       4.467  19.820  49.399  1.00 30.33           6      5.242                  
ATOM   3149  CA  ALA B  56       5.066  21.132  49.276  1.00 29.48           2      4.750                  
ATOM   3150  C   ALA B  56       6.375  21.034  50.041  1.00 32.44           1      4.720                  
ATOM   3151  O   ALA B  56       6.432  21.340  51.235  1.00 34.25           4      4.895                  
ATOM   3152  CB  ALA B  56       4.163  22.170  49.903  1.00 26.15           2      4.050                  
ATOM   3153  N   CYS B  57       7.410  20.543  49.369  1.00 32.26           6      5.157                  
ATOM   3249  N   GLU B  71       6.229  21.085  54.029  1.00 38.54           6      5.048                  
ATOM   3250  CA  GLU B  71       4.944  20.859  54.672  1.00 40.69           2      5.059                  
ATOM   3251  C   GLU B  71       4.150  19.946  53.758  1.00 41.20           1      5.278                  
ATOM   3252  O   GLU B  71       3.762  20.348  52.658  1.00 42.54           4      4.703                  
ATOM   3253  CB  GLU B  71       4.195  22.184  54.816  1.00 42.39           2      5.207                  
ATOM   3254  CG  GLU B  71       3.851  22.588  56.241  1.00 50.10           2      4.856                  
ATOM   3255  CD  GLU B  71       2.657  21.838  56.802  1.00 56.60           1      5.083                  
ATOM   3256  OE1 GLU B  71       1.564  21.896  56.188  1.00 58.17           4      4.407                  
ATOM   3257  OE2 GLU B  71       2.810  21.207  57.873  1.00 61.91           4      4.993                  
ATOM   3258  N   ILE B  72       3.942  18.704  54.181  1.00 41.35           6      5.044                  
ATOM   3655  CB  ASP B 135      -1.879  31.628  43.771  1.00 35.54           2      5.110                  
ATOM   3656  CG  ASP B 135      -1.626  30.864  45.067  1.00 35.83           1      4.171                  
ATOM   3657  OD1 ASP B 135      -2.064  31.330  46.145  1.00 35.33           4      4.150                  
ATOM   3658  OD2 ASP B 135      -1.019  29.765  44.990  1.00 35.67           4      3.757                  
ATOM   4786  O   ALA B 282       7.167  25.341  40.743  1.00 22.35           4      5.175                  
ATOM   4807  C   GLY B 285       7.110  20.215  45.344  1.00 23.37           1      5.190                  
ATOM   4808  O   GLY B 285       6.617  20.183  46.475  1.00 23.93           4      4.731                  
ATOM   4809  N   LYS B 286       6.427  20.567  44.259  1.00 24.11           6      5.180                  
ATOM   4810  CA  LYS B 286       5.028  20.963  44.318  1.00 24.62           2      5.089                  
ATOM   4813  CB  LYS B 286       4.846  22.308  43.615  1.00 26.04           2      4.659                  
ATOM   4814  CG  LYS B 286       5.692  23.423  44.208  1.00 28.08           2      5.222                  
ATOM   4815  CD  LYS B 286       5.620  24.688  43.373  1.00 27.41           2      4.758                  
ATOM   4816  CE  LYS B 286       6.602  25.743  43.910  1.00 26.41           2      4.537                  
ATOM   4817  NZ  LYS B 286       6.617  26.943  43.056  1.00 28.74           6      4.792                  
ATOM   4849  CB  LYS B 290       1.069  24.083  42.806  1.00 35.51           2      5.061                  
ATOM   4850  CG  LYS B 290       1.218  24.358  44.295  1.00 37.98           2      5.218                  
ATOM   4851  CD  LYS B 290       0.822  23.162  45.134  1.00 42.42           2      5.005                  
ATOM   4852  CE  LYS B 290       1.064  23.408  46.613  1.00 42.96           2      4.709                  
ATOM   4853  NZ  LYS B 290       0.696  22.215  47.427  1.00 45.18           6      4.891                  
ATOM   4868  OD2 ASP B 292       3.738  28.625  41.441  1.00 48.62           4      4.899                  
