# Supplementary material for: A mathematical representation of protein binding sites using structural dispersion of atoms from principal axes for classification of binding ligands
Source: PLoS One. 2021 Apr 8;16(4):e0244905. doi: 10.1371/journal.pone.0244905 (PMC8031081; doi:10.1371/journal.pone.0244905)
Supplement: S3 Data — (ZIP) [file pone.0244905.s008.zip › KahramanSet(100)/1OG3.lig.NAD.pdb]

ATOM     12  CB  LEU A   5      15.715  29.780  31.214  1.00 20.08           2      5.182                  
ATOM     13  CG  LEU A   5      16.432  29.453  32.545  1.00 22.85           2      4.842                  
ATOM     14  CD1 LEU A   5      17.857  28.964  32.288  1.00 21.25           2      4.174                  
ATOM     15  CD2 LEU A   5      16.438  30.689  33.446  1.00 20.99           2      5.088                  
ATOM     19  O   MET A   6      15.161  31.797  27.276  1.00 22.76           4      4.689                  
ATOM    600  O   TYR A  78      34.604  27.622  29.436  1.00 24.70           4      5.206                  
ATOM    610  CA  THR A  79      36.193  25.492  28.674  1.00 27.61           2      4.928                  
ATOM    611  C   THR A  79      36.441  25.226  30.157  1.00 27.84           1      4.758                  
ATOM    612  O   THR A  79      36.267  24.105  30.629  1.00 30.10           4      4.216                  
ATOM    613  CB  THR A  79      37.102  24.519  27.865  1.00 28.05           2      4.634                  
ATOM    615  CG2 THR A  79      36.959  24.752  26.371  1.00 26.72           2      5.019                  
ATOM    619  O   GLY A  80      34.847  26.809  32.623  1.00 27.61           4      5.154                  
ATOM    638  CB  ALA A  83      32.280  28.717  31.065  1.00 24.59           2      5.290                  
ATOM    639  N   VAL A  84      30.630  29.955  33.444  1.00 26.94           6      5.037                  
ATOM    640  CA  VAL A  84      29.320  30.280  33.986  1.00 26.63           2      4.567                  
ATOM    643  CB  VAL A  84      29.016  29.459  35.259  1.00 26.06           2      4.423                  
ATOM    644  CG1 VAL A  84      27.747  29.977  35.929  1.00 24.51           2      4.804                  
ATOM    645  CG2 VAL A  84      28.830  28.001  34.892  1.00 23.46           2      4.679                  
ATOM    669  CB  ASN A  87      27.471  32.195  30.210  1.00 22.13           2      4.341                  
ATOM    670  CG  ASN A  87      28.293  31.336  29.263  1.00 22.14           1      5.156                  
ATOM    672  ND2 ASN A  87      28.381  30.045  29.562  1.00 21.69           6      4.073                  
ATOM    701  CG  ARG A  91      21.489  35.708  29.757  1.00 35.94           2      5.245                  
ATOM    702  CD  ARG A  91      21.255  34.798  30.945  1.00 35.71           2      5.006                  
ATOM    703  NE  ARG A  91      22.274  33.757  31.006  1.00 35.35           6      5.096                  
ATOM    704  CZ  ARG A  91      22.845  33.332  32.126  1.00 33.23           1      5.245                  
ATOM    705  NH1 ARG A  91      22.505  33.858  33.294  1.00 32.40           6      4.516                  
ATOM    706  NH2 ARG A  91      23.762  32.379  32.072  1.00 34.34           6      4.455                  
ATOM    986  C   TYR A 125      23.864  19.060  22.464  1.00 25.33           1      4.815                  
ATOM    987  O   TYR A 125      25.064  19.193  22.721  1.00 24.49           4      5.099                  
ATOM    996  N   ARG A 126      22.896  19.559  23.220  1.00 23.70           6      4.563                  
ATOM    997  CA  ARG A 126      23.192  20.305  24.428  1.00 23.75           2      4.362                  
ATOM    998  C   ARG A 126      22.189  19.918  25.519  1.00 23.81           1      4.562                  
ATOM    999  O   ARG A 126      20.975  19.909  25.301  1.00 22.36           4      4.844                  
ATOM   1000  CB  ARG A 126      23.126  21.806  24.140  1.00 22.53           2      4.828                  
ATOM   1001  CG  ARG A 126      23.348  22.677  25.353  1.00 24.41           2      5.192                  
ATOM   1002  CD  ARG A 126      22.955  24.126  25.068  1.00 28.68           2      5.100                  
ATOM   1003  NE  ARG A 126      22.840  24.907  26.298  1.00 31.62           6      4.971                  
ATOM   1004  CZ  ARG A 126      23.855  25.170  27.115  1.00 34.32           1      5.040                  
ATOM   1005  NH1 ARG A 126      25.077  24.720  26.831  1.00 34.97           6      5.069                  
ATOM   1006  NH2 ARG A 126      23.650  25.866  28.226  1.00 33.93           6      4.045                  
ATOM   1007  N   GLY A 127      22.709  19.579  26.691  1.00 23.57           6      5.169                  
ATOM   1008  CA  GLY A 127      21.844  19.199  27.790  1.00 22.83           2      4.576                  
ATOM   1009  C   GLY A 127      21.875  20.214  28.915  1.00 22.05           1      4.596                  
ATOM   1010  O   GLY A 127      22.900  20.856  29.160  1.00 21.46           4      4.725                  
ATOM   1015  CB  THR A 128      20.017  22.669  30.295  1.00 24.06           2      4.763                  
ATOM   1017  CG2 THR A 128      20.806  23.312  29.179  1.00 23.51           2      5.006                  
ATOM   1027  N   THR A 130      17.856  22.746  33.567  1.00 31.22           6      4.761                  
ATOM   1028  CA  THR A 130      16.881  23.807  33.753  1.00 31.37           2      4.773                  
ATOM   1030  O   THR A 130      16.509  23.917  31.389  1.00 31.17           4      5.252                  
ATOM   1031  CB  THR A 130      17.549  25.181  33.906  1.00 32.38           2      4.917                  
ATOM   1032  OG1 THR A 130      18.414  25.177  35.048  1.00 31.85           5      4.652                  
ATOM   1033  CG2 THR A 130      16.489  26.250  34.091  1.00 34.38           2      4.421                  
ATOM   1052  CD2 PHE A 132      16.536  27.974  27.670  1.00 20.40           3      4.912                  
ATOM   1053  CE1 PHE A 132      18.346  26.694  29.336  1.00 22.73           3      4.876                  
ATOM   1054  CE2 PHE A 132      17.689  28.641  28.093  1.00 19.40           3      4.653                  
ATOM   1055  CZ  PHE A 132      18.592  28.005  28.924  1.00 18.33           3      4.979                  
ATOM   1142  CG  GLN A 144      24.706  32.052  26.947  1.00 28.22           2      4.935                  
ATOM   1143  CD  GLN A 144      24.447  31.576  28.358  1.00 32.58           1      4.261                  
ATOM   1144  OE1 GLN A 144      24.031  32.354  29.220  1.00 35.87           4      4.571                  
ATOM   1145  NE2 GLN A 144      24.678  30.292  28.603  1.00 32.05           6      4.368                  
ATOM   1164  N   SER A 147      28.124  25.902  24.827  1.00 27.95           6      5.111                  
ATOM   1165  CA  SER A 147      28.813  24.671  24.491  1.00 28.12           2      5.261                  
ATOM   1166  C   SER A 147      27.818  23.579  24.153  1.00 27.86           1      5.173                  
ATOM   1167  O   SER A 147      26.656  23.635  24.554  1.00 28.14           4      4.646                  
ATOM   1168  CB  SER A 147      29.704  24.223  25.651  1.00 27.48           2      5.205                  
ATOM   1169  OG  SER A 147      28.930  23.836  26.770  1.00 27.25           5      4.612                  
ATOM   1170  N   SER A 148      28.293  22.589  23.405  1.00 27.41           6      5.272                  
ATOM   1171  CA  SER A 148      27.483  21.455  22.983  1.00 25.13           2      4.610                  
ATOM   1172  C   SER A 148      28.434  20.309  22.676  1.00 25.81           1      4.798                  
ATOM   1173  O   SER A 148      29.649  20.436  22.855  1.00 23.72           4      5.293                  
ATOM   1176  N   SER A 149      27.879  19.201  22.196  1.00 25.69           6      4.400                  
ATOM   1177  CA  SER A 149      28.686  18.041  21.861  1.00 28.07           2      4.895                  
ATOM   1180  CB  SER A 149      28.737  17.080  23.049  1.00 27.41           2      4.198                  
ATOM   1181  OG  SER A 149      29.216  15.814  22.643  1.00 26.68           5      5.127                  
ATOM   1217  O   VAL A 154      26.181  14.483  28.014  1.00 38.21           4      5.260                  
ATOM   1218  CB  VAL A 154      28.579  14.149  25.618  1.00 37.36           2      5.275                  
ATOM   1219  CG1 VAL A 154      29.099  15.240  26.539  1.00 34.52           2      5.278                  
ATOM   1221  N   ALA A 155      25.712  15.001  25.877  1.00 37.50           6      4.720                  
ATOM   1222  CA  ALA A 155      24.685  15.974  26.210  1.00 36.37           2      4.869                  
ATOM   1223  C   ALA A 155      23.649  15.439  27.196  1.00 35.49           1      4.560                  
ATOM   1224  O   ALA A 155      23.077  16.201  27.974  1.00 34.89           4      5.276                  
ATOM   1225  CB  ALA A 155      23.995  16.446  24.936  1.00 37.71           2      5.234                  
ATOM   1260  CA  PHE A 160      24.695  18.247  31.866  1.00 34.31           2      5.079                  
ATOM   1263  CB  PHE A 160      25.176  18.554  30.444  1.00 33.64           2      4.813                  
ATOM   1264  CG  PHE A 160      26.653  18.374  30.252  1.00 32.65           3      4.729                  
ATOM   1265  CD1 PHE A 160      27.556  19.256  30.832  1.00 31.80           3      5.140                  
ATOM   1266  CD2 PHE A 160      27.143  17.296  29.520  1.00 31.68           3      4.839                  
ATOM   1267  CE1 PHE A 160      28.930  19.071  30.691  1.00 31.76           3      4.969                  
ATOM   1268  CE2 PHE A 160      28.513  17.101  29.372  1.00 32.93           3      4.305                  
ATOM   1269  CZ  PHE A 160      29.410  17.992  29.960  1.00 32.46           3      4.754                  
ATOM   1446  OG  SER A 182      37.046  20.262  26.960  1.00 67.47           5      4.390                  
ATOM   1463  CG  ARG A 184      36.086  17.733  27.586  1.00 85.71           2      5.170                  
ATOM   1464  CD  ARG A 184      35.251  17.868  26.320  1.00 88.22           2      4.999                  
ATOM   1485  CA  GLN A 187      32.937  15.379  25.256  1.00 54.19           2      5.129                  
ATOM   1486  C   GLN A 187      32.608  15.964  23.882  1.00 51.59           1      5.043                  
ATOM   1487  O   GLN A 187      31.553  16.567  23.708  1.00 50.96           4      5.115                  
ATOM   1488  CB  GLN A 187      32.650  16.416  26.342  1.00 53.65           2      5.210                  
ATOM   1489  CG  GLN A 187      33.077  15.968  27.731  1.00 51.38           2      4.816                  
ATOM   1490  CD  GLN A 187      32.950  17.065  28.769  1.00 50.30           1      4.956                  
ATOM   1491  OE1 GLN A 187      33.334  18.213  28.533  1.00 47.43           4      5.286                  
ATOM   1492  NE2 GLN A 187      32.422  16.711  29.936  1.00 49.62           6      5.203                  
ATOM   1503  CA  ILE A 189      32.663  19.928  22.322  1.00 36.41           2      5.143                  
ATOM   1506  CB  ILE A 189      33.358  20.763  23.407  1.00 34.59           2      5.057                  
ATOM   1507  CG1 ILE A 189      33.215  20.081  24.764  1.00 35.47           2      4.921                  
ATOM   1508  CG2 ILE A 189      32.764  22.166  23.452  1.00 32.56           2      4.886                  
ATOM   1509  CD1 ILE A 189      33.895  20.842  25.888  1.00 35.61           2      5.190                  
