# Supplementary material for: A mathematical representation of protein binding sites using structural dispersion of atoms from principal axes for classification of binding ligands
Source: PLoS One. 2021 Apr 8;16(4):e0244905. doi: 10.1371/journal.pone.0244905 (PMC8031081; doi:10.1371/journal.pone.0244905)
Supplement: S3 Data — (ZIP) [file pone.0244905.s008.zip › KahramanSet(100)/1P4C.lig.FMN.pdb]

ATOM    195  C   TYR A  26      76.009  86.970  14.987  1.00 16.68           1      5.133                  
ATOM    196  O   TYR A  26      75.754  87.125  16.181  1.00 16.44           4      4.538                  
ATOM    199  CD1 TYR A  26      72.688  86.563  15.257  1.00 19.99           3      5.109                  
ATOM    200  CD2 TYR A  26      73.710  84.839  13.948  1.00 22.39           3      4.841                  
ATOM    201  CE1 TYR A  26      72.116  85.600  16.084  1.00 22.18           3      5.185                  
ATOM    202  CE2 TYR A  26      73.149  83.875  14.763  1.00 22.86           3      4.063                  
ATOM    203  CZ  TYR A  26      72.353  84.257  15.829  1.00 22.73           3      4.831                  
ATOM    204  OH  TYR A  26      71.800  83.294  16.633  1.00 25.74           5      4.095                  
ATOM    205  N   LEU A  27      76.838  86.033  14.542  1.00 14.82           6      5.063                  
ATOM    206  CA  LEU A  27      77.503  85.088  15.433  1.00 15.58           2      4.255                  
ATOM    207  C   LEU A  27      78.668  85.697  16.207  1.00 14.45           1      4.910                  
ATOM    208  O   LEU A  27      78.768  85.559  17.427  1.00 14.31           4      5.160                  
ATOM    209  CB  LEU A  27      78.037  83.901  14.622  1.00 14.78           2      4.824                  
ATOM    210  CG  LEU A  27      79.064  82.993  15.310  1.00 14.84           2      5.047                  
ATOM    211  CD1 LEU A  27      78.415  82.279  16.481  1.00 15.53           2      4.971                  
ATOM    627  CA  GLY A  78      76.254  76.244  26.420  1.00 13.30           2      4.996                  
ATOM    628  C   GLY A  78      75.079  76.529  25.515  1.00 12.80           1      4.653                  
ATOM    629  O   GLY A  78      75.097  76.186  24.336  1.00 13.71           4      5.285                  
ATOM    630  N   PRO A  79      74.044  77.188  26.047  1.00 13.14           6      5.213                  
ATOM    631  CA  PRO A  79      72.851  77.510  25.265  1.00 14.06           2      5.008                  
ATOM    632  C   PRO A  79      73.052  78.646  24.274  1.00 14.18           1      4.196                  
ATOM    633  O   PRO A  79      73.463  79.741  24.646  1.00 14.44           4      3.139                  
ATOM    634  CB  PRO A  79      71.825  77.855  26.338  1.00 14.62           2      4.692                  
ATOM    635  CG  PRO A  79      72.672  78.510  27.404  1.00 13.16           2      4.209                  
ATOM    636  CD  PRO A  79      73.894  77.612  27.452  1.00 13.64           2      5.233                  
ATOM    637  N   THR A  80      72.770  78.373  23.005  1.00 14.10           6      5.049                  
ATOM    638  CA  THR A  80      72.873  79.389  21.968  1.00 14.47           2      5.046                  
ATOM    639  C   THR A  80      71.656  79.221  21.070  1.00 14.38           1      5.187                  
ATOM    640  O   THR A  80      71.344  78.113  20.636  1.00 16.05           4      5.163                  
ATOM    641  CB  THR A  80      74.180  79.255  21.145  1.00 14.47           2      4.671                  
ATOM    642  OG1 THR A  80      74.281  77.941  20.593  1.00 15.51           5      5.246                  
ATOM    643  CG2 THR A  80      75.392  79.530  22.029  1.00 14.45           2      4.903                  
ATOM    644  N   GLY A  81      70.956  80.319  20.819  1.00 15.02           6      4.882                  
ATOM    645  CA  GLY A  81      69.764  80.253  19.995  1.00 16.22           2      4.441                  
ATOM    646  C   GLY A  81      70.025  80.292  18.504  1.00 17.19           1      4.994                  
ATOM    647  O   GLY A  81      71.095  80.696  18.053  1.00 17.99           4      4.692                  
ATOM    837  CA  SER A 108      68.180  77.276  24.183  1.00 14.76           2      5.055                  
ATOM    838  C   SER A 108      66.667  77.349  24.018  1.00 16.48           1      5.162                  
ATOM    840  CB  SER A 108      68.821  78.199  23.146  1.00 15.60           2      4.442                  
ATOM    841  OG  SER A 108      68.139  79.437  23.068  1.00 15.92           5      3.969                  
ATOM    842  N   THR A 109      66.048  78.313  24.687  1.00 15.64           6      4.976                  
ATOM    849  N   ALA A 110      65.338  79.559  22.495  1.00 16.95           6      4.732                  
ATOM    850  CA  ALA A 110      65.238  80.022  21.112  1.00 17.07           2      5.073                  
ATOM    853  CB  ALA A 110      65.898  81.391  20.971  1.00 16.84           2      4.330                  
ATOM   1003  CB  GLN A 129      69.083  77.725  28.379  1.00 14.43           2      5.200                  
ATOM   1004  CG  GLN A 129      69.222  79.235  28.583  1.00 14.91           2      4.097                  
ATOM   1005  CD  GLN A 129      68.362  80.055  27.630  1.00 14.58           1      5.170                  
ATOM   1006  OE1 GLN A 129      67.691  81.007  28.034  1.00 16.55           4      4.182                  
ATOM   1007  NE2 GLN A 129      68.398  79.701  26.356  1.00 13.84           6      5.062                  
ATOM   1021  CG  TYR A 131      65.668  83.446  26.900  1.00 17.91           3      5.258                  
ATOM   1022  CD1 TYR A 131      66.503  84.174  27.749  1.00 19.13           3      5.172                  
ATOM   1023  CD2 TYR A 131      66.149  83.094  25.646  1.00 17.80           3      4.496                  
ATOM   1024  CE1 TYR A 131      67.782  84.548  27.349  1.00 18.24           3      4.591                  
ATOM   1025  CE2 TYR A 131      67.421  83.461  25.236  1.00 17.92           3      4.478                  
ATOM   1026  CZ  TYR A 131      68.229  84.188  26.090  1.00 18.46           3      4.720                  
ATOM   1027  OH  TYR A 131      69.483  84.561  25.666  1.00 19.81           5      3.786                  
ATOM   1215  CA  THR A 156      69.212  83.228  31.710  1.00 14.66           2      4.860                  
ATOM   1218  CB  THR A 156      69.442  83.127  30.205  1.00 13.96           2      4.417                  
ATOM   1219  OG1 THR A 156      70.083  81.879  29.923  1.00 15.47           5      4.741                  
ATOM   1220  CG2 THR A 156      70.340  84.264  29.725  1.00 15.87           2      4.755                  
ATOM   1839  CG  LYS A 231      73.761  81.952  31.830  1.00 12.94           2      4.906                  
ATOM   1840  CD  LYS A 231      73.629  80.923  30.707  1.00 13.62           2      5.091                  
ATOM   1841  CE  LYS A 231      74.508  81.226  29.498  1.00 13.53           2      4.196                  
ATOM   1842  NZ  LYS A 231      73.938  82.306  28.643  1.00 13.22           6      2.992                  
ATOM   1991  CB  SER A 253      77.605  84.321  31.673  1.00 13.58           2      4.587                  
ATOM   1992  OG  SER A 253      77.359  84.598  30.304  1.00 12.42           5      4.792                  
ATOM   2001  N   HIS A 255      77.252  87.018  28.692  1.00 12.37           6      4.142                  
ATOM   2002  CA  HIS A 255      76.604  86.642  27.441  1.00 11.57           2      4.332                  
ATOM   2003  C   HIS A 255      77.533  86.835  26.246  1.00 11.97           1      4.423                  
ATOM   2004  O   HIS A 255      77.105  87.276  25.179  1.00 12.88           4      5.094                  
ATOM   2005  CB  HIS A 255      75.334  87.485  27.269  1.00 13.60           2      4.723                  
ATOM   2006  CG  HIS A 255      74.239  86.801  26.514  1.00 12.63           3      4.662                  
ATOM   2007  ND1 HIS A 255      73.107  86.308  27.127  1.00 13.93           7      4.046                  
ATOM   2008  CD2 HIS A 255      74.089  86.555  25.191  1.00 13.55           3      4.414                  
ATOM   2009  CE1 HIS A 255      72.306  85.789  26.214  1.00 13.56           3      3.349                  
ATOM   2010  NE2 HIS A 255      72.878  85.926  25.031  1.00 13.77           7      3.594                  
ATOM   2011  N   GLY A 256      78.809  86.513  26.432  1.00 12.22           6      5.053                  
ATOM   2012  CA  GLY A 256      79.768  86.640  25.350  1.00 11.44           2      5.104                  
ATOM   2013  C   GLY A 256      79.926  88.041  24.780  1.00 10.91           1      5.286                  
ATOM   2014  O   GLY A 256      80.181  88.197  23.586  1.00 12.04           4      5.024                  
ATOM   2024  CG  ARG A 258      76.989  88.368  21.964  1.00 13.64           2      5.181                  
ATOM   2025  CD  ARG A 258      76.468  86.955  21.758  1.00 13.82           2      5.149                  
ATOM   2026  NE  ARG A 258      75.325  86.860  20.850  1.00 14.90           6      4.531                  
ATOM   2027  CZ  ARG A 258      75.401  86.956  19.526  1.00 15.15           1      5.079                  
ATOM   2028  NH1 ARG A 258      76.570  87.165  18.933  1.00 15.86           6      4.404                  
ATOM   2029  NH2 ARG A 258      74.309  86.793  18.788  1.00 16.34           6      4.984                  
ATOM   2211  CA  ASP A 284      81.457  81.324  30.233  1.00 11.55           2      4.852                  
ATOM   2212  C   ASP A 284      81.841  82.755  29.877  1.00 11.79           1      4.470                  
ATOM   2214  CB  ASP A 284      80.203  80.860  29.452  1.00 13.47           2      4.668                  
ATOM   2215  CG  ASP A 284      79.043  81.844  29.505  1.00 14.10           1      5.141                  
ATOM   2216  OD1 ASP A 284      79.252  83.045  29.750  1.00 14.20           4      4.218                  
ATOM   2217  OD2 ASP A 284      77.892  81.408  29.265  1.00 14.22           4      5.300                  
ATOM   2218  N   SER A 285      82.017  82.999  28.581  1.00 11.46           6      5.191                  
ATOM   2219  CA  SER A 285      82.358  84.305  28.008  1.00 11.42           2      5.024                  
ATOM   2220  C   SER A 285      83.843  84.534  27.769  1.00 11.29           1      4.885                  
ATOM   2221  O   SER A 285      84.597  84.866  28.691  1.00 12.74           4      4.992                  
ATOM   2222  CB  SER A 285      81.796  85.459  28.855  1.00 11.50           2      4.458                  
ATOM   2223  OG  SER A 285      80.377  85.406  28.931  1.00 12.37           5      5.247                  
ATOM   2224  N   GLY A 286      84.249  84.335  26.519  1.00 10.94           6      4.891                  
ATOM   2225  CA  GLY A 286      85.628  84.561  26.126  1.00 10.83           2      5.082                  
ATOM   2226  C   GLY A 286      86.545  83.356  26.044  1.00 11.10           1      5.275                  
ATOM   2227  O   GLY A 286      87.688  83.492  25.618  1.00 12.09           4      5.098                  
ATOM   2228  N   PHE A 287      86.064  82.174  26.413  1.00 10.71           6      5.052                  
ATOM   2231  O   PHE A 287      86.289  80.153  24.243  1.00 12.51           4      5.127                  
ATOM   2246  NE  ARG A 288      86.211  82.795  21.125  1.00 12.14           6      4.649                  
ATOM   2247  CZ  ARG A 288      85.259  83.165  21.975  1.00 11.78           1      4.241                  
ATOM   2248  NH1 ARG A 288      85.092  82.514  23.119  1.00 12.00           6      4.989                  
ATOM   2249  NH2 ARG A 288      84.498  84.216  21.699  1.00 12.31           6      5.274                  
ATOM   2362  O   LEU A 305      81.513  78.354  27.907  1.00 13.69           4      5.207                  
ATOM   2368  CA  LEU A 306      81.436  77.009  25.477  1.00 14.07           2      4.756                  
ATOM   2369  C   LEU A 306      80.282  77.616  24.702  1.00 14.37           1      4.371                  
ATOM   2375  N   GLY A 307      80.542  78.768  24.099  1.00 14.74           6      5.210                  
ATOM   2376  CA  GLY A 307      79.544  79.433  23.295  1.00 14.66           2      4.908                  
ATOM   2377  C   GLY A 307      80.034  79.407  21.863  1.00 14.65           1      5.177                  
ATOM   2378  O   GLY A 307      79.853  78.426  21.144  1.00 14.47           4      5.283                  
ATOM   2379  N   ARG A 308      80.695  80.478  21.446  1.00 12.85           6      4.661                  
ATOM   2380  CA  ARG A 308      81.186  80.548  20.082  1.00 11.79           2      4.856                  
ATOM   2381  C   ARG A 308      82.202  79.485  19.671  1.00 12.15           1      5.070                  
ATOM   2383  CB  ARG A 308      81.782  81.929  19.805  1.00 12.83           2      4.699                  
ATOM   2384  CG  ARG A 308      80.779  83.069  19.796  1.00 12.26           2      4.891                  
ATOM   2385  CD  ARG A 308      81.492  84.350  19.400  1.00 12.37           2      4.237                  
ATOM   2386  NE  ARG A 308      80.700  85.573  19.530  1.00 12.15           6      3.900                  
ATOM   2387  CZ  ARG A 308      80.550  86.259  20.658  1.00 12.15           1      4.106                  
ATOM   2388  NH1 ARG A 308      81.120  85.841  21.782  1.00 12.44           6      4.549                  
ATOM   2389  NH2 ARG A 308      79.883  87.406  20.646  1.00 13.27           6      4.530                  
ATOM   2390  N   ALA A 309      83.052  79.027  20.590  1.00 12.79           6      5.221                  
ATOM   2408  CD1 LEU A 311      77.116  79.689  18.626  1.00 13.92           2      5.201                  
