# Supplementary material for: A mathematical representation of protein binding sites using structural dispersion of atoms from principal axes for classification of binding ligands
Source: PLoS One. 2021 Apr 8;16(4):e0244905. doi: 10.1371/journal.pone.0244905 (PMC8031081; doi:10.1371/journal.pone.0244905)
Supplement: S3 Data — (ZIP) [file pone.0244905.s008.zip › KahramanSet(100)/1P4M.lig.FMN.pdb]

ATOM    112  N   PHE A  23       1.492  29.792   7.396  1.00 13.08           6      4.977                  
ATOM    114  C   PHE A  23      -0.744  30.734   7.370  1.00 17.00           1      4.674                  
ATOM    115  O   PHE A  23      -0.391  31.391   8.371  1.00 18.72           4      4.962                  
ATOM    124  CA  GLY A  24      -2.741  32.041   7.371  1.00 19.52           2      5.277                  
ATOM    125  C   GLY A  24      -2.049  33.429   7.260  1.00 20.67           1      4.831                  
ATOM    126  O   GLY A  24      -1.109  33.580   6.463  1.00 21.42           4      5.068                  
ATOM    127  N   ARG A  25      -2.494  34.445   8.017  1.00 19.24           6      4.762                  
ATOM    128  CA  ARG A  25      -1.944  35.794   7.832  1.00 19.71           2      5.106                  
ATOM    129  C   ARG A  25      -0.753  35.962   8.761  1.00 19.57           1      4.543                  
ATOM    130  O   ARG A  25      -0.850  35.648   9.943  1.00 22.45           4      4.895                  
ATOM    145  N   GLY A  26       0.370  36.453   8.275  1.00 19.30           6      4.738                  
ATOM    146  CA  GLY A  26       1.528  36.533   9.171  1.00 16.57           2      3.918                  
ATOM    147  C   GLY A  26       1.304  37.480  10.343  1.00 16.95           1      3.946                  
ATOM    148  O   GLY A  26       0.537  38.442  10.220  1.00 16.65           4      4.965                  
ATOM    149  N   SER A  27       1.977  37.255  11.465  1.00 16.97           6      5.299                  
ATOM    150  CA  SER A  27       1.816  38.133  12.644  1.00 16.22           2      5.114                  
ATOM    151  C   SER A  27       2.566  39.442  12.446  1.00 16.43           1      5.222                  
ATOM    153  CB  SER A  27       2.296  37.457  13.947  1.00 16.34           2      4.236                  
ATOM    154  OG  SER A  27       3.658  37.125  13.777  1.00 16.56           5      4.931                  
ATOM    155  N   LYS A  28       3.253  39.598  11.303  1.00 16.31           6      5.095                  
ATOM    172  NE2 GLN A  29      -2.922  38.551  11.948  1.00 30.04           6      4.895                  
ATOM    179  CD1 LEU A  30      -0.907  39.689  16.270  1.00 24.69           2      4.747                  
ATOM    191  CG2 ILE A  32       5.375  40.034  18.022  1.00 16.35           2      4.735                  
ATOM    200  N   THR A  34       6.824  36.663  13.458  1.00 11.78           6      4.847                  
ATOM    201  CA  THR A  34       7.174  35.398  14.111  1.00 12.18           2      4.951                  
ATOM    202  C   THR A  34       7.803  34.429  13.092  1.00 12.98           1      5.026                  
ATOM    203  O   THR A  34       7.150  33.977  12.136  1.00 12.65           4      4.221                  
ATOM    204  CB  THR A  34       5.905  34.743  14.737  1.00 11.52           2      5.217                  
ATOM    205  OG1 THR A  34       4.814  34.850  13.800  1.00 11.35           5      5.046                  
ATOM    206  CG2 THR A  34       5.418  35.516  16.010  1.00 14.38           2      4.972                  
ATOM    219  ND2 ASN A  36       6.443  30.799   9.922  1.00 10.61           6      5.263                  
ATOM    343  CB  ILE A  53       5.011  32.173  26.197  1.00 14.20           2      4.640                  
ATOM    344  CG1 ILE A  53       3.531  32.138  25.752  1.00 15.97           2      4.753                  
ATOM    345  CG2 ILE A  53       5.743  33.336  25.603  1.00 14.40           2      5.255                  
ATOM    346  CD1 ILE A  53       3.320  31.753  24.257  1.00 17.34           2      4.727                  
ATOM    467  CB  VAL A  69       9.114  35.840  23.250  1.00 12.41           2      4.082                  
ATOM    468  CG1 VAL A  69       9.434  36.758  24.445  1.00 15.31           2      4.816                  
ATOM    469  CG2 VAL A  69       8.543  36.667  22.102  1.00 13.08           2      4.932                  
ATOM    477  N   SER A  71       7.064  31.000  21.025  1.00 14.12           6      5.297                  
ATOM    478  CA  SER A  71       5.815  30.300  21.276  1.00 13.94           2      5.255                  
ATOM    481  CB  SER A  71       4.669  31.060  20.596  1.00 14.96           2      5.280                  
ATOM    482  OG  SER A  71       3.451  30.450  20.954  1.00 20.87           5      4.895                  
ATOM    611  CG  GLU A  86       5.381  31.386  16.791  1.00 20.25           2      5.236                  
ATOM    612  CD  GLU A  86       4.066  31.922  16.234  1.00 27.06           1      5.176                  
ATOM    613  OE1 GLU A  86       3.772  31.710  15.029  1.00 27.80           4      5.141                  
ATOM    614  OE2 GLU A  86       3.340  32.588  17.007  1.00 28.47           4      4.428                  
ATOM    626  CB  HIS A  88       8.637  37.503  18.291  1.00 12.23           2      4.535                  
ATOM    820  NE  ARG A 111       1.532  34.488  27.941  1.00 15.67           6      4.607                  
ATOM    821  CZ  ARG A 111       0.824  34.037  26.897  1.00 14.83           1      4.259                  
ATOM    822  NH1 ARG A 111       0.129  32.921  27.011  1.00 16.37           6      4.810                  
ATOM    823  NH2 ARG A 111       0.789  34.708  25.743  1.00 12.76           6      5.085                  
ATOM    826  C   PRO A 112       0.642  29.026  28.481  1.00 19.16           1      5.273                  
ATOM    827  O   PRO A 112       0.495  30.247  28.567  1.00 18.89           4      4.608                  
ATOM    831  N   GLU A 113       0.180  28.320  27.464  1.00 18.52           6      5.021                  
ATOM    832  CA  GLU A 113      -0.660  28.954  26.475  1.00 19.27           2      4.777                  
ATOM    833  C   GLU A 113      -1.954  29.309  27.172  1.00 19.16           1      4.799                  
ATOM    834  O   GLU A 113      -2.327  28.653  28.149  1.00 17.51           4      5.144                  
ATOM    835  CB  GLU A 113      -0.968  27.979  25.355  1.00 19.78           2      4.700                  
ATOM    836  CG  GLU A 113       0.243  27.607  24.544  1.00 23.40           2      5.220                  
ATOM    839  OE2 GLU A 113      -0.015  27.745  22.190  1.00 27.19           4      5.051                  
ATOM    840  N   LYS A 114      -2.625  30.334  26.664  1.00 19.37           6      5.095                  
ATOM    841  CA  LYS A 114      -3.882  30.808  27.230  1.00 20.78           2      4.461                  
ATOM    842  C   LYS A 114      -4.855  31.064  26.096  1.00 21.44           1      4.868                  
ATOM    843  O   LYS A 114      -4.446  31.307  24.943  1.00 21.65           4      4.951                  
ATOM    844  CB  LYS A 114      -3.665  32.087  28.069  1.00 20.68           2      5.096                  
ATOM    845  CG  LYS A 114      -2.587  31.932  29.169  1.00 23.14           2      4.612                  
ATOM    849  N   ASN A 115      -6.141  31.017  26.400  1.00 21.23           6      4.982                  
ATOM    850  CA  ASN A 115      -7.139  31.357  25.398  1.00 23.11           2      5.218                  
ATOM    862  CG  PHE A 116      -5.490  35.747  24.891  1.00 21.19           3      5.251                  
ATOM    864  CD2 PHE A 116      -4.442  35.033  24.360  1.00 17.39           3      5.165                  
ATOM    865  CE1 PHE A 116      -4.134  36.216  26.839  1.00 20.54           3      5.275                  
ATOM    866  CE2 PHE A 116      -3.239  34.903  25.043  1.00 19.09           3      5.126                  
ATOM    867  CZ  PHE A 116      -3.085  35.496  26.289  1.00 19.78           3      4.886                  
ATOM    910  CG  LEU A 122      -3.324  37.367  20.500  1.00 16.85           2      4.228                  
ATOM    911  CD1 LEU A 122      -2.620  36.248  21.312  1.00 17.66           2      4.070                  
ATOM    912  CD2 LEU A 122      -3.838  36.807  19.209  1.00 20.58           2      5.235                  
ATOM    933  CA  ILE A 126       2.103  39.216  23.633  1.00 17.16           2      4.756                  
ATOM    934  C   ILE A 126       3.108  40.324  23.981  1.00 16.91           1      5.173                  
ATOM    935  O   ILE A 126       4.278  40.033  24.284  1.00 16.47           4      4.670                  
ATOM    936  CB  ILE A 126       1.906  39.162  22.118  1.00 17.42           2      5.158                  
ATOM    937  CG1 ILE A 126       1.062  37.953  21.713  1.00 18.89           2      4.696                  
ATOM    938  CG2 ILE A 126       3.328  39.076  21.435  1.00 18.18           2      4.735                  
ATOM    939  CD1 ILE A 126       0.331  38.158  20.333  1.00 21.00           2      4.794                  
ATOM    957  CB  ASP A 129       4.974  37.584  26.350  1.00 14.85           2      5.059                  
ATOM    958  CG  ASP A 129       3.713  36.792  26.719  1.00 16.82           1      4.522                  
ATOM    960  OD2 ASP A 129       3.044  36.210  25.828  1.00 17.79           4      4.423                  
ATOM    966  CG1 ILE A 130       7.353  40.425  22.914  1.00 12.91           2      5.238                  
