# Supplementary material for: A mathematical representation of protein binding sites using structural dispersion of atoms from principal axes for classification of binding ligands
Source: PLoS One. 2021 Apr 8;16(4):e0244905. doi: 10.1371/journal.pone.0244905 (PMC8031081; doi:10.1371/journal.pone.0244905)
Supplement: S3 Data — (ZIP) [file pone.0244905.s008.zip › KahramanSet(100)/1PO5.lig.HEM.pdb]

ATOM    469  CD1 LEU A  88      16.771  58.905  40.485  1.00 30.23           2      5.226                  
ATOM    542  NE  ARG A  98      29.444  60.693  44.700  1.00 32.18           6      4.985                  
ATOM    543  CZ  ARG A  98      28.934  59.475  44.796  1.00 29.94           1      4.020                  
ATOM    544  NH1 ARG A  98      28.147  59.188  45.830  1.00 36.18           6      5.019                  
ATOM    545  NH2 ARG A  98      29.200  58.559  43.881  1.00 39.51           6      4.955                  
ATOM    815  SD  MET A 132      32.996  52.635  47.828  1.00 49.32           2      4.696                  
ATOM    824  NE  ARG A 133      31.039  55.493  40.524  1.00 76.36           6      4.572                  
ATOM    825  CZ  ARG A 133      30.631  56.734  40.780  1.00 83.03           1      4.142                  
ATOM    826  NH1 ARG A 133      31.488  57.622  41.277  1.00 96.55           6      4.664                  
ATOM    827  NH2 ARG A 133      29.383  57.127  40.552  1.00 75.59           6      4.814                  
ATOM   1191  CG1 ILE A 179      29.373  43.751  52.841  1.00  9.35           2      5.065                  
ATOM   1193  CD1 ILE A 179      29.547  43.992  51.336  1.00 13.44           2      5.185                  
ATOM   2153  CA  LEU A 295      31.125  49.081  52.842  1.00 15.33           2      4.555                  
ATOM   2154  C   LEU A 295      30.344  48.139  53.736  1.00 17.01           1      4.693                  
ATOM   2155  O   LEU A 295      29.343  47.512  53.369  1.00 12.70           4      4.918                  
ATOM   2156  CB  LEU A 295      32.353  48.365  52.252  1.00 14.37           2      4.795                  
ATOM   2157  CG  LEU A 295      33.061  49.222  51.180  1.00 20.83           2      5.130                  
ATOM   2159  CD2 LEU A 295      32.144  49.489  49.995  1.00 27.82           2      4.155                  
ATOM   2183  CA  ALA A 298      26.038  49.763  53.046  1.00 14.32           2      4.801                  
ATOM   2184  C   ALA A 298      25.652  48.323  52.766  1.00 17.99           1      5.251                  
ATOM   2185  O   ALA A 298      24.496  48.022  52.414  1.00 18.13           4      5.208                  
ATOM   2186  CB  ALA A 298      26.796  50.346  51.865  1.00 17.83           2      3.684                  
ATOM   2187  N   GLY A 299      26.559  47.355  52.876  1.00 10.06           6      5.219                  
ATOM   2188  CA  GLY A 299      26.294  46.006  52.439  1.00 10.44           2      5.172                  
ATOM   2189  C   GLY A 299      25.476  45.145  53.395  1.00  9.21           1      4.630                  
ATOM   2190  O   GLY A 299      25.132  44.010  53.052  1.00 14.68           4      4.759                  
ATOM   2208  CA  THR A 302      19.301  46.930  53.684  1.00 11.39           2      4.890                  
ATOM   2209  C   THR A 302      19.114  45.516  53.197  1.00 14.31           1      4.783                  
ATOM   2210  O   THR A 302      17.992  45.018  53.076  1.00 15.29           4      5.223                  
ATOM   2211  CB  THR A 302      19.416  47.904  52.495  1.00 15.83           2      4.961                  
ATOM   2212  OG1 THR A 302      20.675  47.659  51.853  1.00 21.65           5      5.274                  
ATOM   2213  CG2 THR A 302      19.390  49.348  52.980  1.00 16.10           2      5.181                  
ATOM   2214  N   THR A 303      20.190  44.800  52.874  1.00 11.33           6      5.208                  
ATOM   2215  CA  THR A 303      20.039  43.443  52.395  1.00 12.56           2      5.238                  
ATOM   2216  C   THR A 303      19.484  42.544  53.485  1.00 16.30           1      5.269                  
ATOM   2218  CB  THR A 303      21.407  42.911  51.899  1.00 13.24           2      5.247                  
ATOM   2219  OG1 THR A 303      21.857  43.814  50.888  1.00 14.95           5      3.859                  
ATOM   2220  CG2 THR A 303      21.274  41.559  51.245  1.00 11.95           2      5.096                  
ATOM   2238  CB  THR A 306      15.777  42.916  51.577  1.00  6.52           2      4.359                  
ATOM   2239  OG1 THR A 306      15.943  44.317  51.358  1.00  8.25           5      4.654                  
ATOM   2240  CG2 THR A 306      14.925  42.346  50.451  1.00 11.64           2      4.768                  
ATOM   2660  CD  GLN A 357      15.325  43.869  45.685  1.00 12.71           1      4.777                  
ATOM   2662  NE2 GLN A 357      16.099  44.755  46.296  1.00 14.48           6      4.583                  
ATOM   2698  CB  LEU A 362      15.082  48.838  51.850  1.00 17.56           2      4.411                  
ATOM   2699  CG  LEU A 362      14.966  47.399  52.359  1.00 21.73           2      5.001                  
ATOM   2706  CB  ILE A 363      16.197  53.459  50.529  1.00 16.56           2      4.453                  
ATOM   2707  CG1 ILE A 363      17.235  52.481  51.088  1.00 22.05           2      4.666                  
ATOM   2708  CG2 ILE A 363      16.680  54.893  50.557  1.00 17.75           2      4.461                  
ATOM   2709  CD1 ILE A 363      18.650  52.650  50.568  1.00 24.27           2      3.714                  
ATOM   2729  CA  GLY A 366      15.672  57.517  48.159  1.00 17.98           2      5.159                  
ATOM   2732  N   VAL A 367      18.032  58.091  48.245  1.00 17.40           6      4.856                  
ATOM   2733  CA  VAL A 367      19.178  58.827  48.807  1.00 14.88           2      4.827                  
ATOM   2734  C   VAL A 367      19.185  60.192  48.124  1.00 15.01           1      5.250                  
ATOM   2735  O   VAL A 367      19.093  60.231  46.879  1.00 20.07           4      4.573                  
ATOM   2736  CB  VAL A 367      20.470  58.034  48.598  1.00 18.26           2      4.717                  
ATOM   2737  CG1 VAL A 367      21.675  58.817  49.124  1.00 21.14           2      4.580                  
ATOM   2738  CG2 VAL A 367      20.381  56.659  49.254  1.00 15.53           2      5.028                  
ATOM   2742  O   PRO A 368      21.476  62.366  47.457  1.00 19.64           4      5.195                  
ATOM   2751  CG  HIS A 369      20.500  62.204  43.388  1.00 21.32           3      4.813                  
ATOM   2752  ND1 HIS A 369      20.782  61.761  42.119  1.00 19.43           7      4.698                  
ATOM   2753  CD2 HIS A 369      20.418  61.093  44.158  1.00 22.29           3      4.200                  
ATOM   2754  CE1 HIS A 369      20.871  60.437  42.128  1.00 22.24           3      4.222                  
ATOM   2755  NE2 HIS A 369      20.648  60.006  43.365  1.00 23.21           7      4.790                  
ATOM   2926  CG  PRO A 390      16.029  60.139  44.302  1.00 19.99           2      5.216                  
ATOM   2940  CG  LEU A 392      14.085  55.445  45.456  1.00 16.81           2      5.087                  
ATOM   2941  CD1 LEU A 392      15.252  54.588  45.924  1.00 12.89           2      5.178                  
ATOM   3223  CA  PRO A 428      14.567  49.878  44.706  1.00 10.92           2      5.034                  
ATOM   3224  C   PRO A 428      16.056  50.243  44.880  1.00 12.79           1      4.679                  
ATOM   3225  O   PRO A 428      16.441  50.640  45.972  1.00 12.80           4      3.758                  
ATOM   3226  CB  PRO A 428      14.291  48.453  45.141  1.00  9.42           2      4.722                  
ATOM   3229  N   PHE A 429      16.820  50.118  43.802  1.00 12.45           6      4.895                  
ATOM   3230  CA  PHE A 429      18.242  50.504  43.830  1.00 13.75           2      4.120                  
ATOM   3231  C   PHE A 429      18.472  51.873  43.217  1.00 16.16           1      4.766                  
ATOM   3232  O   PHE A 429      19.629  52.210  42.935  1.00 16.27           4      4.943                  
ATOM   3233  CB  PHE A 429      19.075  49.462  43.084  1.00 14.68           2      4.771                  
ATOM   3234  CG  PHE A 429      19.060  48.074  43.659  1.00 11.21           3      4.818                  
ATOM   3235  CD1 PHE A 429      19.802  47.772  44.797  1.00 12.03           3      5.115                  
ATOM   3237  CE1 PHE A 429      19.771  46.506  45.330  1.00 10.90           3      4.776                  
ATOM   3239  CZ  PHE A 429      19.031  45.506  44.731  1.00 13.80           3      4.803                  
ATOM   3240  N   SER A 430      17.404  52.647  43.018  1.00 13.24           6      4.766                  
ATOM   3241  CA  SER A 430      17.417  53.920  42.325  1.00 14.28           2      4.625                  
ATOM   3244  CB  SER A 430      18.450  54.890  42.909  1.00 17.12           2      4.786                  
ATOM   3245  OG  SER A 430      18.140  56.247  42.614  1.00 16.44           5      5.010                  
ATOM   3246  N   LEU A 431      17.974  54.821  40.162  1.00 15.27           6      5.167                  
ATOM   3249  O   LEU A 431      19.543  56.888  39.063  1.00 18.18           4      4.928                  
ATOM   3268  CA  ARG A 434      24.475  56.596  40.534  1.00 31.21           2      5.091                  
ATOM   3269  C   ARG A 434      23.530  55.547  41.119  1.00 22.87           1      4.205                  
ATOM   3270  O   ARG A 434      23.204  55.588  42.311  1.00 47.41           4      5.119                  
ATOM   3271  CB  ARG A 434      24.684  57.652  41.622  1.00 34.62           2      4.962                  
ATOM   3272  CG  ARG A 434      26.114  57.928  42.020  1.00 46.03           2      4.914                  
ATOM   3273  CD  ARG A 434      26.410  59.335  42.443  1.00 42.48           2      5.139                  
ATOM   3274  NE  ARG A 434      25.496  60.003  43.367  1.00 36.02           6      5.205                  
ATOM   3275  CZ  ARG A 434      24.446  60.675  42.890  1.00 39.31           1      5.040                  
ATOM   3276  NH1 ARG A 434      24.297  60.656  41.566  1.00 77.62           6      4.907                  
ATOM   3277  NH2 ARG A 434      23.562  61.320  43.618  1.00 47.30           6      4.899                  
ATOM   3278  N   ILE A 435      23.126  54.574  40.336  1.00 18.47           6      4.855                  
ATOM   3279  CA  ILE A 435      22.399  53.428  40.875  1.00 19.75           2      4.556                  
ATOM   3280  C   ILE A 435      23.290  52.761  41.922  1.00 23.02           1      5.278                  
ATOM   3281  O   ILE A 435      24.514  52.877  41.804  1.00 19.74           4      5.000                  
ATOM   3286  N   CYS A 436      22.664  52.098  42.879  1.00 13.99           6      4.570                  
ATOM   3287  CA  CYS A 436      23.392  51.354  43.892  1.00 12.59           2      4.182                  
ATOM   3288  C   CYS A 436      24.557  50.559  43.330  1.00 11.66           1      4.815                  
ATOM   3290  CB  CYS A 436      22.441  50.374  44.606  1.00 16.95           2      3.356                  
ATOM   3291  SG  CYS A 436      23.272  49.302  45.802  1.00 13.26           2      2.283                  
ATOM   3292  N   LEU A 437      25.755  50.890  43.849  1.00 16.59           6      4.904                  
ATOM   3293  CA  LEU A 437      26.927  50.142  43.384  1.00 15.10           2      4.920                  
ATOM   3294  C   LEU A 437      26.879  48.681  43.772  1.00 14.26           1      4.645                  
ATOM   3296  CB  LEU A 437      28.188  50.795  43.981  1.00 23.52           2      4.767                  
ATOM   3297  CG  LEU A 437      28.795  51.910  43.119  1.00 35.70           2      4.720                  
ATOM   3298  CD1 LEU A 437      30.028  52.491  43.798  1.00 52.04           2      4.852                  
ATOM   3299  CD2 LEU A 437      29.136  51.405  41.724  1.00 27.20           2      5.214                  
ATOM   3300  N   GLY A 438      26.128  48.312  44.807  1.00 11.72           6      4.731                  
ATOM   3301  CA  GLY A 438      26.009  46.941  45.254  1.00 11.95           2      5.113                  
ATOM   3302  C   GLY A 438      24.811  46.201  44.680  1.00 13.87           1      4.730                  
ATOM   3303  O   GLY A 438      24.520  45.109  45.175  1.00 12.39           4      4.493                  
ATOM   3304  N   GLU A 439      24.148  46.743  43.661  1.00 13.95           6      5.130                  
ATOM   3319  C   ILE A 441      24.557  41.409  45.719  1.00  7.16           1      4.964                  
ATOM   3321  CB  ILE A 441      26.902  42.254  45.831  1.00 19.57           2      4.724                  
ATOM   3323  CG2 ILE A 441      27.230  41.253  46.934  1.00 21.91           2      4.897                  
ATOM   3324  CD1 ILE A 441      29.015  43.645  46.008  1.00 34.32           2      4.582                  
ATOM   3325  N   ALA A 442      23.811  42.492  45.903  1.00 12.05           6      5.188                  
ATOM   3326  CA  ALA A 442      22.546  42.433  46.657  1.00 12.53           2      4.992                  
ATOM   3329  CB  ALA A 442      21.934  43.819  46.785  1.00 12.91           2      3.760                  
ATOM   3356  OE2 GLU A 445      25.672  40.625  49.809  1.00 15.59           4      4.440                  
ATOM   3362  CG  LEU A 446      18.080  40.123  47.944  1.00 12.92           2      5.159                  
ATOM   3363  CD1 LEU A 446      17.156  41.181  47.342  1.00 14.98           2      4.514                  
ATOM   3364  CD2 LEU A 446      17.801  39.977  49.445  1.00 12.85           2      5.240                  
