# Supplementary material for: A mathematical representation of protein binding sites using structural dispersion of atoms from principal axes for classification of binding ligands
Source: PLoS One. 2021 Apr 8;16(4):e0244905. doi: 10.1371/journal.pone.0244905 (PMC8031081; doi:10.1371/journal.pone.0244905)
Supplement: S3 Data — (ZIP) [file pone.0244905.s008.zip › KahramanSet(100)/1POX.lig.FAD.pdb]

ATOM    677  CG  HIS A 101       5.714  66.123  16.603  1.00 10.04           3      4.925                  
ATOM    678  ND1 HIS A 101       6.319  65.921  17.775  1.00 10.69           7      4.693                  
ATOM    679  CD2 HIS A 101       5.859  64.956  15.886  1.00 11.67           3      4.953                  
ATOM    680  CE1 HIS A 101       6.830  64.705  17.803  1.00 12.02           3      4.811                  
ATOM    681  NE2 HIS A 101       6.546  64.134  16.658  1.00 12.56           7      4.017                  
ATOM   1403  CD2 LEU A 194       1.913  63.501  29.272  1.00 19.52           2      4.559                  
ATOM   1592  OH  TYR A 218       9.906  49.945  13.630  1.00 11.19           5      4.953                  
ATOM   1596  O   TYR A 219      10.800  52.917  19.553  1.00  9.16           4      5.215                  
ATOM   1605  N   GLY A 220       9.175  54.262  20.326  1.00 10.44           6      5.094                  
ATOM   1606  CA  GLY A 220       9.648  55.439  19.611  1.00 10.08           2      5.100                  
ATOM   1607  C   GLY A 220      10.042  56.505  20.619  1.00 10.08           1      4.570                  
ATOM   1608  O   GLY A 220      10.161  56.245  21.828  1.00  9.91           4      4.584                  
ATOM   1609  N   ILE A 221      10.188  57.761  20.190  1.00 10.42           6      4.803                  
ATOM   1610  CA  ILE A 221      10.602  58.843  21.080  1.00 10.76           2      5.219                  
ATOM   1611  C   ILE A 221       9.517  59.263  22.050  1.00 10.63           1      4.942                  
ATOM   1613  CB  ILE A 221      11.077  60.120  20.314  1.00 11.01           2      5.222                  
ATOM   1614  CG1 ILE A 221       9.978  60.711  19.425  1.00 11.21           2      4.257                  
ATOM   1615  CG2 ILE A 221      12.350  59.733  19.575  1.00  8.76           2      4.930                  
ATOM   1616  CD1 ILE A 221      10.382  62.051  18.775  1.00 11.77           2      4.413                  
ATOM   1617  N   GLY A 222       8.297  58.744  21.888  1.00  9.27           6      4.191                  
ATOM   1618  CA  GLY A 222       7.252  58.917  22.879  1.00  9.00           2      4.678                  
ATOM   1619  C   GLY A 222       7.602  58.209  24.184  1.00  9.91           1      4.683                  
ATOM   1620  O   GLY A 222       7.015  58.525  25.217  1.00 10.35           4      5.287                  
ATOM   1621  N   ALA A 223       8.539  57.244  24.197  1.00 11.03           6      5.268                  
ATOM   1779  C   SER A 243      13.160  51.753  17.000  1.00  7.55           1      5.178                  
ATOM   1780  O   SER A 243      13.584  51.152  16.016  1.00  7.49           4      4.577                  
ATOM   1783  N   THR A 244      12.542  52.920  16.899  1.00  7.60           6      4.829                  
ATOM   1784  CA  THR A 244      12.608  53.681  15.664  1.00  7.87           2      5.007                  
ATOM   1785  C   THR A 244      14.010  54.286  15.654  1.00  8.71           1      4.846                  
ATOM   1786  O   THR A 244      14.653  54.369  16.718  1.00  9.88           4      4.952                  
ATOM   1787  CB  THR A 244      11.538  54.782  15.675  1.00  7.07           2      5.035                  
ATOM   1788  OG1 THR A 244      11.844  55.660  16.760  1.00  6.57           5      5.243                  
ATOM   1789  CG2 THR A 244      10.143  54.205  15.813  1.00  4.48           2      4.723                  
ATOM   1790  N   TYR A 245      14.598  54.680  14.510  1.00  8.56           6      3.828                  
ATOM   1791  CA  TYR A 245      15.907  55.335  14.512  1.00  9.05           2      4.411                  
ATOM   1794  CB  TYR A 245      16.275  55.624  13.008  1.00  9.77           2      3.641                  
ATOM   1795  CG  TYR A 245      17.262  56.746  12.757  1.00 10.14           3      4.600                  
ATOM   1797  CD2 TYR A 245      16.864  57.858  12.041  1.00 11.56           3      4.531                  
ATOM   1799  CE2 TYR A 245      17.754  58.917  11.862  1.00 12.69           3      4.689                  
ATOM   1802  N   PRO A 246      15.096  57.607  15.459  1.00  9.46           6      5.181                  
ATOM   1806  CB  PRO A 246      13.940  59.556  16.090  1.00  9.69           2      5.173                  
ATOM   1807  CG  PRO A 246      13.635  59.240  14.633  1.00  8.98           2      5.208                  
ATOM   1808  CD  PRO A 246      13.931  57.764  14.586  1.00  9.37           2      4.412                  
ATOM   1809  N   ALA A 247      14.739  57.138  18.227  1.00  8.55           6      4.795                  
ATOM   1810  CA  ALA A 247      14.756  56.667  19.599  1.00  8.79           2      5.275                  
ATOM   1813  CB  ALA A 247      13.569  55.719  19.797  1.00  7.18           2      4.651                  
ATOM   1915  CA  SER A 261      15.841  50.007  14.240  1.00 11.29           2      4.966                  
ATOM   1916  C   SER A 261      15.563  49.123  13.023  1.00 12.22           1      5.144                  
ATOM   1918  CB  SER A 261      15.981  51.471  13.824  1.00 10.17           2      4.604                  
ATOM   1919  OG  SER A 261      17.167  51.719  13.076  1.00 10.86           5      4.916                  
ATOM   1920  N   ALA A 262      14.369  49.201  12.432  1.00 11.91           6      5.105                  
ATOM   1921  CA  ALA A 262      14.019  48.402  11.273  1.00 11.77           2      5.266                  
ATOM   1922  C   ALA A 262      13.891  49.237   9.992  1.00 12.23           1      4.917                  
ATOM   1923  O   ALA A 262      13.975  50.455  10.026  1.00 11.73           4      5.001                  
ATOM   1925  N   ASN A 263      13.789  48.532   8.856  1.00 13.31           6      4.798                  
ATOM   1926  CA  ASN A 263      13.688  48.974   7.464  1.00 13.78           2      4.922                  
ATOM   1927  C   ASN A 263      15.064  49.253   6.849  1.00 13.55           1      5.226                  
ATOM   1928  O   ASN A 263      15.844  48.288   6.771  1.00 12.73           4      5.005                  
ATOM   1929  CB  ASN A 263      12.790  50.215   7.328  1.00 15.20           2      4.104                  
ATOM   1930  CG  ASN A 263      12.255  50.317   5.911  1.00 18.09           1      5.205                  
ATOM   1931  OD1 ASN A 263      12.745  51.085   5.097  1.00 19.77           4      4.748                  
ATOM   1932  ND2 ASN A 263      11.218  49.608   5.518  1.00 20.26           6      5.280                  
ATOM   1933  N   ARG A 264      15.470  50.449   6.398  1.00 13.37           6      4.863                  
ATOM   1934  CA  ARG A 264      16.766  50.673   5.763  1.00 13.25           2      5.045                  
ATOM   1935  C   ARG A 264      17.740  51.403   6.689  1.00 11.77           1      4.782                  
ATOM   1936  O   ARG A 264      18.904  51.003   6.738  1.00 10.42           4      4.956                  
ATOM   1937  CB  ARG A 264      16.552  51.481   4.451  1.00 13.27           2      4.280                  
ATOM   1944  N   VAL A 265      17.355  52.482   7.409  1.00 11.48           6      4.538                  
ATOM   1945  CA  VAL A 265      18.227  53.080   8.410  1.00 11.36           2      4.801                  
ATOM   1946  C   VAL A 265      17.842  52.235   9.634  1.00 12.29           1      5.069                  
ATOM   1947  O   VAL A 265      17.009  52.545  10.493  1.00 12.50           4      4.679                  
ATOM   1948  CB  VAL A 265      17.895  54.587   8.522  1.00 10.89           2      5.287                  
ATOM   1949  CG1 VAL A 265      18.662  55.177   9.681  1.00  9.25           2      4.848                  
ATOM   1950  CG2 VAL A 265      18.286  55.319   7.229  1.00  9.78           2      4.731                  
ATOM   1951  N   ALA A 266      18.479  51.065   9.580  1.00 13.22           6      5.247                  
ATOM   1955  CB  ALA A 266      17.233  48.995   9.556  1.00 13.00           2      5.100                  
ATOM   2083  N   GLY A 284       4.642  54.583  22.158  1.00  9.45           6      4.882                  
ATOM   2084  CA  GLY A 284       5.057  55.936  21.766  1.00  8.84           2      5.261                  
ATOM   2085  C   GLY A 284       5.764  55.951  20.398  1.00  8.18           1      5.121                  
ATOM   2086  O   GLY A 284       6.840  56.542  20.220  1.00  7.08           4      4.592                  
ATOM   2087  N   ASN A 285       5.113  55.368  19.398  1.00  7.41           6      5.100                  
ATOM   2088  CA  ASN A 285       5.794  55.037  18.168  1.00  8.13           2      4.828                  
ATOM   2089  C   ASN A 285       4.899  55.361  16.996  1.00  8.59           1      4.524                  
ATOM   2090  O   ASN A 285       3.746  54.898  17.009  1.00  8.32           4      4.734                  
ATOM   2091  CB  ASN A 285       6.098  53.557  18.274  1.00  7.24           2      4.413                  
ATOM   2092  CG  ASN A 285       7.029  53.021  17.205  1.00  9.98           1      4.208                  
ATOM   2093  OD1 ASN A 285       7.087  53.518  16.096  1.00 10.56           4      5.213                  
ATOM   2094  ND2 ASN A 285       7.756  51.939  17.444  1.00  9.78           6      5.222                  
ATOM   2095  N   ASN A 286       5.343  56.160  16.024  1.00  8.72           6      4.574                  
ATOM   2096  CA  ASN A 286       4.548  56.379  14.841  1.00  9.17           2      4.959                  
ATOM   2097  C   ASN A 286       5.366  56.030  13.588  1.00 10.48           1      4.488                  
ATOM   2098  O   ASN A 286       5.401  56.778  12.599  1.00 10.90           4      4.207                  
ATOM   2099  CB  ASN A 286       4.098  57.816  14.801  1.00  9.30           2      4.289                  
ATOM   2100  CG  ASN A 286       2.950  58.053  13.812  1.00 11.70           1      4.556                  
ATOM   2101  OD1 ASN A 286       2.094  57.205  13.526  1.00 12.09           4      4.987                  
ATOM   2102  ND2 ASN A 286       2.868  59.261  13.281  1.00 11.36           6      4.381                  
ATOM   2103  N   TYR A 287       6.102  54.902  13.613  1.00 10.37           6      5.247                  
ATOM   2104  CA  TYR A 287       6.889  54.382  12.496  1.00  9.34           2      4.837                  
ATOM   2105  C   TYR A 287       6.180  54.489  11.132  1.00  9.92           1      4.938                  
ATOM   2107  CB  TYR A 287       7.224  52.914  12.805  1.00  9.77           2      4.718                  
ATOM   2108  CG  TYR A 287       8.098  52.106  11.819  1.00  9.00           3      5.116                  
ATOM   2109  CD1 TYR A 287       9.391  52.509  11.530  1.00  7.61           3      4.818                  
ATOM   2111  CE1 TYR A 287      10.189  51.713  10.731  1.00  8.42           3      4.745                  
ATOM   2113  CZ  TYR A 287       9.701  50.529  10.231  1.00  9.93           3      5.076                  
ATOM   2114  OH  TYR A 287      10.547  49.737   9.490  1.00  9.88           5      5.214                  
ATOM   2115  N   PRO A 288       6.679  55.335  10.190  1.00 10.46           6      5.061                  
ATOM   2119  CB  PRO A 288       6.615  57.005   8.521  1.00 10.01           2      5.288                  
ATOM   2120  CG  PRO A 288       8.059  56.862   8.969  1.00  9.39           2      3.861                  
ATOM   2121  CD  PRO A 288       7.828  56.253  10.352  1.00  9.34           2      4.043                  
ATOM   2127  CG  PHE A 289       9.518  53.042   6.896  1.00 11.69           3      5.213                  
ATOM   2128  CD1 PHE A 289       9.788  53.328   5.571  1.00 13.18           3      5.278                  
ATOM   2129  CD2 PHE A 289      10.148  53.742   7.907  1.00 11.84           3      4.652                  
ATOM   2130  CE1 PHE A 289      10.692  54.323   5.265  1.00 11.95           3      4.968                  
ATOM   2131  CE2 PHE A 289      11.050  54.735   7.594  1.00 11.33           3      4.087                  
ATOM   2132  CZ  PHE A 289      11.324  55.023   6.278  1.00 11.64           3      5.094                  
ATOM   2262  C   ILE A 305       0.815  53.929  23.484  1.00 11.58           1      4.844                  
ATOM   2263  O   ILE A 305       1.883  54.069  22.863  1.00 11.44           4      4.543                  
ATOM   2266  CG2 ILE A 305       1.313  53.458  26.364  1.00 10.64           2      4.992                  
ATOM   2268  N   ASP A 306      -0.082  54.929  23.580  1.00 10.59           6      4.629                  
ATOM   2269  CA  ASP A 306       0.220  56.256  23.059  1.00 10.87           2      5.297                  
ATOM   2270  C   ASP A 306      -0.679  57.289  23.751  1.00 10.92           1      4.983                  
ATOM   2271  O   ASP A 306      -1.816  57.033  24.134  1.00 11.79           4      5.169                  
ATOM   2272  CB  ASP A 306      -0.012  56.295  21.517  1.00  9.53           2      4.898                  
ATOM   2273  CG  ASP A 306       0.781  57.373  20.773  1.00  9.44           1      4.960                  
ATOM   2274  OD1 ASP A 306       0.480  58.560  20.898  1.00  8.51           4      5.019                  
ATOM   2275  OD2 ASP A 306       1.733  57.023  20.070  1.00  7.96           4      4.063                  
ATOM   2276  N   ILE A 307      -0.159  58.498  23.850  1.00 11.41           6      4.951                  
ATOM   2277  CA  ILE A 307      -0.817  59.682  24.404  1.00 12.10           2      5.288                  
ATOM   2278  C   ILE A 307      -1.831  60.311  23.441  1.00 12.62           1      5.191                  
ATOM   2280  CB  ILE A 307       0.347  60.674  24.780  1.00 14.44           2      5.134                  
ATOM   2281  CG1 ILE A 307      -0.085  61.389  25.952  1.00 15.76           2      5.192                  
ATOM   2282  CG2 ILE A 307       0.731  61.722  23.733  1.00 13.31           2      4.900                  
ATOM   2283  CD1 ILE A 307       0.561  60.507  26.992  1.00 17.55           2      5.246                  
ATOM   2284  N   ASP A 308      -1.741  60.037  22.132  1.00 12.12           6      4.355                  
ATOM   2285  CA  ASP A 308      -2.552  60.736  21.161  1.00 10.91           2      4.682                  
ATOM   2288  CB  ASP A 308      -1.638  61.233  20.042  1.00 10.54           2      5.071                  
ATOM   2289  CG  ASP A 308      -2.291  62.012  18.892  1.00 11.17           1      4.586                  
ATOM   2291  OD2 ASP A 308      -1.577  62.342  17.944  1.00 11.73           4      4.396                  
ATOM   2308  CB  LYS A 311      -1.232  57.428  17.285  1.00 11.72           2      4.257                  
ATOM   2309  CG  LYS A 311      -0.633  58.802  17.180  1.00 13.24           2      4.625                  
ATOM   2310  CD  LYS A 311       0.044  59.005  15.869  1.00 15.65           2      4.562                  
ATOM   2311  CE  LYS A 311       0.295  60.482  15.556  1.00 17.14           2      4.572                  
ATOM   2312  NZ  LYS A 311       0.979  61.173  16.628  1.00 18.69           6      5.114                  
ATOM   2409  C   ALA A 324      -0.350  57.213  28.215  1.00 11.61           1      4.679                  
ATOM   2410  O   ALA A 324       0.228  56.887  27.172  1.00 11.73           4      5.036                  
ATOM   2412  N   ASP A 325       0.235  57.867  29.209  1.00 11.42           6      4.646                  
ATOM   2413  CA  ASP A 325       1.640  58.200  29.183  1.00 11.70           2      4.480                  
ATOM   2414  C   ASP A 325       2.471  56.932  29.119  1.00 12.30           1      4.688                  
ATOM   2415  O   ASP A 325       2.188  56.011  29.897  1.00 12.49           4      4.855                  
ATOM   2416  CB  ASP A 325       1.994  58.999  30.433  1.00 12.51           2      5.153                  
ATOM   2417  CG  ASP A 325       3.487  59.320  30.538  1.00 14.44           1      4.806                  
ATOM   2418  OD1 ASP A 325       4.031  59.974  29.647  1.00 15.26           4      5.214                  
ATOM   2419  OD2 ASP A 325       4.132  58.905  31.501  1.00 15.92           4      5.011                  
ATOM   2420  N   ALA A 326       3.505  56.859  28.267  1.00 11.51           6      5.134                  
ATOM   2421  CA  ALA A 326       4.359  55.685  28.151  1.00 11.83           2      4.763                  
ATOM   2422  C   ALA A 326       5.005  55.270  29.477  1.00 13.25           1      5.023                  
ATOM   2424  CB  ALA A 326       5.479  55.939  27.135  1.00 10.18           2      5.213                  
ATOM   2425  N   GLN A 327       5.630  56.189  30.202  1.00 14.73           6      5.257                  
ATOM   2962  CA  VAL A 394      20.332  63.336   5.678  1.00  6.97           2      5.090                  
ATOM   2963  C   VAL A 394      21.028  62.631   4.498  1.00  8.46           1      5.222                  
ATOM   2965  CB  VAL A 394      19.012  64.053   5.216  1.00  5.21           2      4.984                  
ATOM   2966  CG1 VAL A 394      18.135  63.127   4.363  1.00  5.62           2      5.165                  
ATOM   2967  CG2 VAL A 394      18.202  64.441   6.444  1.00  4.34           2      5.153                  
ATOM   2968  N   GLY A 395      20.999  61.295   4.499  1.00  8.70           6      4.529                  
ATOM   2969  CA  GLY A 395      21.628  60.510   3.447  1.00  9.50           2      5.207                  
ATOM   2971  O   GLY A 395      21.756  58.856   5.155  1.00 10.56           4      4.852                  
ATOM   2992  CB  ASN A 398      20.295  58.692   8.593  1.00  7.45           2      5.113                  
ATOM   2993  CG  ASN A 398      20.039  60.159   8.313  1.00  8.58           1      5.295                  
ATOM   2994  OD1 ASN A 398      19.841  60.522   7.147  1.00  7.63           4      5.080                  
ATOM   2995  ND2 ASN A 398      20.040  61.043   9.302  1.00  8.11           6      5.174                  
ATOM   3132  CB  THR A 415      18.501  63.836  11.656  1.00  8.89           2      5.195                  
ATOM   3133  OG1 THR A 415      18.754  64.153  10.274  1.00  9.61           5      4.630                  
ATOM   3134  CG2 THR A 415      17.385  62.782  11.744  1.00  8.99           2      5.239                  
ATOM   3137  C   SER A 416      14.547  64.762  10.050  1.00  6.74           1      4.357                  
ATOM   3138  O   SER A 416      14.732  64.075   9.027  1.00  7.05           4      4.510                  
ATOM   3141  N   ASN A 417      13.711  64.324  11.000  1.00  6.82           6      4.937                  
ATOM   3142  CA  ASN A 417      13.212  62.925  10.994  1.00  6.97           2      5.072                  
ATOM   3143  C   ASN A 417      12.250  62.454   9.927  1.00  7.51           1      4.786                  
ATOM   3144  O   ASN A 417      12.398  61.342   9.414  1.00  7.85           4      5.224                  
ATOM   3145  CB  ASN A 417      12.523  62.537  12.301  1.00  6.62           2      4.723                  
ATOM   3146  CG  ASN A 417      13.377  62.574  13.570  1.00  7.58           1      4.221                  
ATOM   3147  OD1 ASN A 417      14.605  62.462  13.534  1.00  8.23           4      5.009                  
ATOM   3148  ND2 ASN A 417      12.770  62.750  14.743  1.00  8.47           6      4.621                  
ATOM   3149  N   LEU A 418      11.228  63.256   9.623  1.00  7.99           6      5.285                  
ATOM   3150  CA  LEU A 418      10.169  62.872   8.720  1.00  8.30           2      5.278                  
ATOM   3151  C   LEU A 418      10.160  63.704   7.443  1.00  9.27           1      5.292                  
ATOM   3152  O   LEU A 418      10.019  63.123   6.361  1.00  9.74           4      5.297                  
ATOM   3153  CB  LEU A 418       8.812  62.993   9.454  1.00  7.95           2      4.806                  
ATOM   3154  CG  LEU A 418       7.582  62.465   8.727  1.00  9.12           2      5.161                  
ATOM   3155  CD1 LEU A 418       7.740  60.961   8.364  1.00  8.59           2      5.146                  
ATOM   3169  CA  ALA A 420      14.027  64.738   5.901  1.00  7.31           2      4.435                  
ATOM   3172  CB  ALA A 420      13.902  63.331   5.293  1.00  8.14           2      5.044                  
ATOM   3613  CD2 PHE A 479      18.755  57.755   1.375  1.00 12.23           3      4.869                  
ATOM   3614  CE1 PHE A 479      19.635  56.064   3.350  1.00 11.43           3      4.887                  
ATOM   3615  CE2 PHE A 479      17.857  57.228   2.301  1.00 13.40           3      4.889                  
ATOM   3616  CZ  PHE A 479      18.293  56.376   3.293  1.00 11.66           3      4.448                  
