# Supplementary material for: A mathematical representation of protein binding sites using structural dispersion of atoms from principal axes for classification of binding ligands
Source: PLoS One. 2021 Apr 8;16(4):e0244905. doi: 10.1371/journal.pone.0244905 (PMC8031081; doi:10.1371/journal.pone.0244905)
Supplement: S3 Data — (ZIP) [file pone.0244905.s008.zip › KahramanSet(100)/1PP9.lig.HEM.pdb]

ATOM   6781  O   LEU C  41      54.741  96.662  70.504  1.00 30.23           4      5.255      
ATOM   6784  CD1 LEU C  41      57.318  94.500  71.383  1.00 25.25           2      4.349      
ATOM   6803  CA  GLN C  44      53.623  96.747  66.859  1.00 30.24           2      4.671      
ATOM   6804  C   GLN C  44      52.577  95.804  67.446  1.00 28.59           1      4.169      
ATOM   6805  O   GLN C  44      51.844  95.142  66.710  1.00 28.21           4      3.849      
ATOM   6806  CB  GLN C  44      54.988  96.049  66.849  1.00 29.10           2      4.010      
ATOM   6807  CG  GLN C  44      56.051  96.674  65.965  1.00 28.81           2      4.891      
ATOM   6808  CD  GLN C  44      55.553  97.016  64.585  1.00 29.37           1      4.987      
ATOM   6810  NE2 GLN C  44      55.593  96.046  63.690  1.00 28.93           6      3.768      
ATOM   6811  N   ILE C  45      52.508  95.748  68.770  1.00 29.79           6      4.686      
ATOM   6812  CA  ILE C  45      51.535  94.881  69.415  1.00 31.99           2      4.935      
ATOM   6813  C   ILE C  45      50.108  95.358  69.122  1.00 30.97           1      5.174      
ATOM   6814  O   ILE C  45      49.262  94.555  68.734  1.00 31.01           4      4.769      
ATOM   6815  CB  ILE C  45      51.813  94.766  70.942  1.00 33.89           2      4.465      
ATOM   6816  CG1 ILE C  45      53.028  93.856  71.154  1.00 32.50           2      5.272      
ATOM   6817  CG2 ILE C  45      50.600  94.205  71.654  1.00 34.85           2      4.689      
ATOM   6818  CD1 ILE C  45      53.585  93.814  72.558  1.00 27.09           2      5.277      
ATOM   6834  N   GLY C  48      49.411  95.076  65.430  1.00 26.38           6      5.026      
ATOM   6835  CA  GLY C  48      49.488  93.654  65.154  1.00 27.41           2      5.109      
ATOM   6836  C   GLY C  48      48.225  92.908  65.509  1.00 29.46           1      3.865      
ATOM   6837  O   GLY C  48      47.712  92.107  64.719  1.00 29.30           4      3.475      
ATOM   6838  N   LEU C  49      47.700  93.154  66.703  1.00 30.87           6      5.000      
ATOM   6839  CA  LEU C  49      46.484  92.486  67.142  1.00 31.17           2      4.981      
ATOM   6840  C   LEU C  49      45.322  92.844  66.227  1.00 30.13           1      5.229      
ATOM   6842  CB  LEU C  49      46.154  92.883  68.579  1.00 30.39           2      5.143      
ATOM   6843  CG  LEU C  49      47.050  92.265  69.649  1.00 35.52           2      5.121      
ATOM   6845  CD2 LEU C  49      46.635  90.831  69.881  1.00 34.42           2      4.867      
ATOM   6858  CA  LEU C  51      45.621  93.036  61.824  1.00 28.88           2      5.289      
ATOM   6859  C   LEU C  51      45.259  91.566  61.967  1.00 29.06           1      5.013      
ATOM   6860  O   LEU C  51      44.646  90.987  61.074  1.00 28.40           4      4.326      
ATOM   6861  CB  LEU C  51      47.064  93.183  61.338  1.00 27.74           2      4.933      
ATOM   6862  CG  LEU C  51      47.567  94.562  60.908  1.00 30.45           2      5.055      
ATOM   6863  CD1 LEU C  51      49.067  94.518  60.689  1.00 31.42           2      5.124      
ATOM   6864  CD2 LEU C  51      46.858  94.980  59.653  1.00 30.61           2      5.002      
ATOM   6865  N   ALA C  52      45.628  90.968  63.101  1.00 29.54           6      5.013      
ATOM   6866  CA  ALA C  52      45.336  89.558  63.371  1.00 29.59           2      5.275      
ATOM   6867  C   ALA C  52      43.837  89.279  63.473  1.00 30.78           1      5.269      
ATOM   6869  CB  ALA C  52      46.022  89.121  64.637  1.00 27.98           2      4.922      
ATOM   6892  CB  TYR C  55      45.708  88.209  59.276  1.00 32.15           2      5.085      
ATOM   6893  CG  TYR C  55      46.759  87.306  58.691  1.00 30.95           3      4.983      
ATOM   6894  CD1 TYR C  55      47.276  87.524  57.423  1.00 31.32           3      5.176      
ATOM   6895  CD2 TYR C  55      47.212  86.207  59.408  1.00 30.74           3      5.144      
ATOM   6896  CE1 TYR C  55      48.225  86.661  56.885  1.00 27.75           3      4.339      
ATOM   6897  CE2 TYR C  55      48.156  85.336  58.883  1.00 30.07           3      4.830      
ATOM   6898  CZ  TYR C  55      48.658  85.566  57.623  1.00 29.56           3      4.884      
ATOM   6974  CB  VAL C  66      47.605  90.936  53.315  1.00 29.78           2      5.005      
ATOM   6975  CG1 VAL C  66      48.321  92.283  53.416  1.00 24.19           2      4.768      
ATOM   6976  CG2 VAL C  66      48.149  90.005  54.393  1.00 29.79           2      4.739      
ATOM   7001  CD1 ILE C  69      44.749  92.103  57.310  1.00 25.49           2      5.012      
ATOM   7089  CA  ARG C  80      48.866  97.727  57.960  1.00 27.49           2      4.660      
ATOM   7090  C   ARG C  80      50.184  98.421  57.685  1.00 28.50           1      5.023      
ATOM   7091  O   ARG C  80      51.242  97.906  58.043  1.00 29.74           4      4.550      
ATOM   7092  CB  ARG C  80      48.257  97.231  56.644  1.00 26.91           2      4.596      
ATOM   7093  CG  ARG C  80      49.014  96.106  55.945  1.00 28.83           2      5.116      
ATOM   7094  CD  ARG C  80      50.119  96.589  55.024  1.00 31.01           2      5.278      
ATOM   7095  NE  ARG C  80      50.941  95.465  54.589  1.00 31.97           6      5.054      
ATOM   7096  CZ  ARG C  80      50.898  94.920  53.377  1.00 32.99           1      4.427      
ATOM   7097  NH1 ARG C  80      50.077  95.395  52.451  1.00 30.99           6      4.876      
ATOM   7098  NH2 ARG C  80      51.659  93.876  53.091  1.00 31.93           6      5.185      
ATOM   7122  O   HIS C  83      55.065  97.351  60.990  1.00 30.28           4      5.093      
ATOM   7123  CB  HIS C  83      51.836  96.660  61.161  1.00 24.87           2      4.928      
ATOM   7124  CG  HIS C  83      52.307  95.482  61.980  1.00 23.38           3      4.994      
ATOM   7125  ND1 HIS C  83      52.318  95.481  63.359  1.00 22.73           7      4.847      
ATOM   7126  CD2 HIS C  83      52.752  94.256  61.606  1.00 24.63           3      3.701      
ATOM   7127  CE1 HIS C  83      52.745  94.309  63.796  1.00 23.24           3      5.251      
ATOM   7128  NE2 HIS C  83      53.015  93.545  62.753  1.00 25.50           7      3.946      
ATOM   7129  N   ALA C  84      53.918  97.716  59.098  1.00 30.17           6      4.765      
ATOM   7130  CA  ALA C  84      55.086  97.488  58.254  1.00 29.23           2      4.244      
ATOM   7133  CB  ALA C  84      54.689  97.486  56.776  1.00 27.78           2      4.139      
ATOM   7147  CA  ALA C  87      58.965  97.361  62.042  1.00 28.31           2      5.082      
ATOM   7150  CB  ALA C  87      58.685  96.128  61.187  1.00 26.07           2      4.011      
ATOM   7169  CB  PHE C  90      61.147  98.093  65.397  1.00 28.16           2      5.144      
ATOM   7170  CG  PHE C  90      60.999  97.445  66.757  1.00 30.13           3      4.898      
ATOM   7172  CD2 PHE C  90      59.828  96.784  67.097  1.00 28.55           3      5.017      
ATOM   7174  CE2 PHE C  90      59.695  96.157  68.333  1.00 27.44           3      5.242      
ATOM   7175  CZ  PHE C  90      60.735  96.176  69.242  1.00 30.22           3      5.197      
ATOM   7442  CA  VAL C 123      63.140  91.000  67.401  1.00 28.60           2      5.199      
ATOM   7444  O   VAL C 123      62.555  90.665  65.117  1.00 29.73           4      4.799      
ATOM   7445  CB  VAL C 123      63.574  92.455  67.684  1.00 28.78           2      5.283      
ATOM   7446  CG1 VAL C 123      63.006  93.382  66.616  1.00 29.64           2      4.643      
ATOM   7447  CG2 VAL C 123      63.088  92.874  69.073  1.00 29.53           2      4.910      
ATOM   7463  C   THR C 126      59.673  88.786  63.778  1.00 27.80           1      5.102      
ATOM   7464  O   THR C 126      58.674  88.455  63.138  1.00 28.43           4      4.756      
ATOM   7465  CB  THR C 126      59.684  89.003  66.283  1.00 25.75           2      4.958      
ATOM   7466  OG1 THR C 126      59.773  88.262  67.511  1.00 26.44           5      4.838      
ATOM   7467  CG2 THR C 126      58.281  89.547  66.132  1.00 25.25           2      5.194      
ATOM   7468  N   ALA C 127      60.492  89.748  63.370  1.00 26.75           6      4.860      
ATOM   7469  CA  ALA C 127      60.241  90.475  62.137  1.00 26.33           2      4.114      
ATOM   7470  C   ALA C 127      60.353  89.545  60.928  1.00 27.71           1      4.972      
ATOM   7471  O   ALA C 127      59.625  89.710  59.946  1.00 28.33           4      4.772      
ATOM   7472  CB  ALA C 127      61.217  91.625  62.015  1.00 25.66           2      4.546      
ATOM   7492  N   GLY C 130      57.082  87.680  60.593  1.00 26.94           6      4.819      
ATOM   7493  CA  GLY C 130      55.970  88.517  60.203  1.00 27.68           2      3.936      
ATOM   7494  C   GLY C 130      55.988  88.772  58.711  1.00 28.72           1      3.843      
ATOM   7495  O   GLY C 130      54.947  88.797  58.061  1.00 27.62           4      3.368      
ATOM   7496  N   TYR C 131      57.192  88.945  58.172  1.00 30.92           6      4.858      
ATOM   7497  CA  TYR C 131      57.368  89.231  56.754  1.00 34.32           2      5.017      
ATOM   7498  C   TYR C 131      56.905  88.073  55.890  1.00 35.29           1      5.284      
ATOM   7499  O   TYR C 131      56.582  88.258  54.717  1.00 36.28           4      4.968      
ATOM   7500  CB  TYR C 131      58.841  89.540  56.466  1.00 35.62           2      4.919      
ATOM   7501  CG  TYR C 131      59.075  90.231  55.146  1.00 38.66           3      5.105      
ATOM   7502  CD1 TYR C 131      58.337  91.353  54.797  1.00 41.48           3      5.197      
ATOM   7504  CE1 TYR C 131      58.569  92.017  53.606  1.00 42.58           3      5.049      
ATOM   7516  CA  LEU C 133      52.790  86.152  56.706  1.00 31.37           2      5.030      
ATOM   7517  C   LEU C 133      51.970  86.582  55.470  1.00 31.83           1      4.995      
ATOM   7519  CB  LEU C 133      52.311  86.879  57.972  1.00 29.29           2      4.655      
ATOM   7520  CG  LEU C 133      52.912  86.271  59.252  1.00 28.48           2      4.907      
ATOM   7521  CD1 LEU C 133      52.273  86.886  60.474  1.00 25.07           2      4.442      
ATOM   7523  N   PRO C 134      52.339  87.683  54.796  1.00 32.58           6      4.959      
ATOM   7524  CA  PRO C 134      51.529  88.048  53.629  1.00 33.51           2      4.741      
ATOM   7527  CB  PRO C 134      51.993  89.476  53.308  1.00 34.37           2      5.242      
ATOM   7528  CG  PRO C 134      53.371  89.514  53.799  1.00 31.62           2      5.098      
ATOM   7529  CD  PRO C 134      53.318  88.736  55.103  1.00 30.42           2      5.122      
ATOM   7887  CD1 PHE C 179      49.264  85.095  62.578  1.00 28.00           3      5.286      
ATOM   7889  CE1 PHE C 179      48.245  85.935  63.033  1.00 26.87           3      5.222      
ATOM   7891  CZ  PHE C 179      46.947  85.429  63.215  1.00 27.65           3      4.730      
ATOM   7910  C   HIS C 182      53.925  86.377  66.212  1.00 30.26           1      5.279      
ATOM   7911  O   HIS C 182      54.192  87.476  66.694  1.00 31.80           4      4.688      
ATOM   7913  CG  HIS C 182      54.640  87.632  63.604  1.00 23.59           3      5.282      
ATOM   7914  ND1 HIS C 182      55.813  88.346  63.601  1.00 20.90           7      4.706      
ATOM   7915  CD2 HIS C 182      53.655  88.533  63.388  1.00 21.99           3      4.634      
ATOM   7916  CE1 HIS C 182      55.552  89.623  63.393  1.00 21.14           3      4.756      
ATOM   7917  NE2 HIS C 182      54.247  89.767  63.259  1.00 24.38           7      4.067      
ATOM   7918  N   PHE C 183      52.817  85.703  66.496  1.00 29.60           6      5.287      
ATOM   7919  CA  PHE C 183      51.787  86.231  67.390  1.00 29.35           2      4.892      
ATOM   7920  C   PHE C 183      52.269  86.300  68.830  1.00 29.61           1      5.198      
ATOM   7921  O   PHE C 183      52.117  87.332  69.480  1.00 30.01           4      4.597      
ATOM   7922  CB  PHE C 183      50.518  85.366  67.305  1.00 29.50           2      4.877      
ATOM   7923  CG  PHE C 183      49.282  85.997  67.905  1.00 29.84           3      5.284      
ATOM   7924  CD1 PHE C 183      49.237  86.332  69.259  1.00 28.78           3      4.835      
ATOM   7925  CD2 PHE C 183      48.153  86.228  67.125  1.00 30.61           3      4.246      
ATOM   7926  CE1 PHE C 183      48.090  86.883  69.825  1.00 29.14           3      5.082      
ATOM   7927  CE2 PHE C 183      47.002  86.781  67.685  1.00 26.21           3      4.519      
ATOM   7928  CZ  PHE C 183      46.977  87.108  69.042  1.00 26.60           3      4.933      
ATOM   7946  CA  PRO C 186      56.363  89.956  70.852  1.00 30.85           2      4.881      
ATOM   7949  CB  PRO C 186      55.369  90.675  69.937  1.00 29.70           2      4.074      
ATOM   7950  CG  PRO C 186      55.443  89.892  68.670  1.00 30.54           2      3.481      
ATOM   7951  CD  PRO C 186      55.434  88.464  69.190  1.00 31.83           2      4.827      
ATOM   7959  CD2 PHE C 187      51.811  88.699  72.567  1.00 33.53           3      4.871      
ATOM   7961  CE2 PHE C 187      50.786  89.339  71.896  1.00 33.48           3      4.121      
ATOM   7962  CZ  PHE C 187      50.199  90.474  72.429  1.00 34.22           3      4.459      
ATOM   7976  CG1 ILE C 189      60.479  89.905  71.550  1.00 29.17           2      5.143      
ATOM   7977  CG2 ILE C 189      60.576  92.172  72.627  1.00 31.20           2      5.253      
ATOM   7978  CD1 ILE C 189      60.313  90.368  70.113  1.00 27.38           2      5.226      
ATOM   8484  ND2 ASN C 255      55.992  90.374  51.499  1.00 30.36           6      5.011      
ATOM   8635  CZ  TYR C 273      62.739  94.573  58.773  1.00 27.63           3      5.136      
ATOM   8636  OH  TYR C 273      61.495  94.009  58.610  1.00 28.97           5      3.818      
