# Supplementary material for: A mathematical representation of protein binding sites using structural dispersion of atoms from principal axes for classification of binding ligands
Source: PLoS One. 2021 Apr 8;16(4):e0244905. doi: 10.1371/journal.pone.0244905 (PMC8031081; doi:10.1371/journal.pone.0244905)
Supplement: S3 Data — (ZIP) [file pone.0244905.s008.zip › KahramanSet(100)/1QAX.lig.NAD.pdb]

ATOM    591  OE1 GLU A  82      82.296 135.695 115.525  1.00 18.93           4      5.157                  
ATOM    594  CA  GLU A  83      79.562 134.228 113.482  1.00 18.46           2      5.043                  
ATOM    597  CB  GLU A  83      80.857 133.390 113.404  1.00 19.10           2      4.766                  
ATOM    598  CG  GLU A  83      81.124 132.614 112.094  1.00 23.82           2      4.614                  
ATOM    599  CD  GLU A  83      82.408 131.785 112.147  1.00 26.61           1      5.088                  
ATOM    600  OE1 GLU A  83      83.073 131.762 113.252  1.00 28.79           4      4.925                  
ATOM    601  OE2 GLU A  83      82.852 131.168 111.109  1.00 30.85           4      4.387                  
ATOM    608  CD  PRO A  84      78.075 134.575 111.002  1.00 18.78           2      5.214                  
ATOM   1952  O   THR A 264      89.386 125.141 111.101  1.00 12.46           4      5.271                  
ATOM   1953  CB  THR A 264      91.390 125.951 108.688  1.00 10.81           2      5.264                  
ATOM   1955  CG2 THR A 264      90.064 126.533 108.222  1.00 11.64           2      4.128                  
ATOM   1978  CB  LYS A 267      89.723 127.531 113.524  1.00 10.22           2      5.098                  
ATOM   1979  CG  LYS A 267      89.071 128.904 113.673  1.00 10.64           2      4.949                  
ATOM   1980  CD  LYS A 267      87.765 129.006 112.901  1.00  9.82           2      5.184                  
ATOM   1981  CE  LYS A 267      86.966 130.225 113.326  1.00 10.51           2      5.122                  
ATOM   1982  NZ  LYS A 267      85.694 130.347 112.565  1.00 10.70           6      4.610                  
ATOM   2804  CG  HIS A 381      79.642 130.919 106.367  1.00 56.10           3      4.963                  
ATOM   2805  ND1 HIS A 381      79.734 130.658 107.709  1.00 57.79           7      4.971                  
ATOM   2806  CD2 HIS A 381      80.155 132.159 106.182  1.00 56.26           3      5.124                  
ATOM   2807  CE1 HIS A 381      80.291 131.723 108.295  1.00 57.63           3      5.155                  
ATOM   2808  NE2 HIS A 381      80.565 132.662 107.410  1.00 56.66           7      5.272                  
ATOM   2816  CE  MET A 382      80.042 135.662 101.350  1.00 48.07           2      4.702                  
ATOM   2836  ND1 HIS A 385      79.352 136.170 107.519  1.00 45.67           7      5.275                  
ATOM   2837  CD2 HIS A 385      78.421 137.821 106.438  1.00 44.26           3      5.206                  
ATOM   2838  CE1 HIS A 385      80.034 137.262 107.815  1.00 44.96           3      5.058                  
ATOM   2839  NE2 HIS A 385      79.493 138.279 107.169  1.00 42.65           7      4.536                  
ATOM   2865  CA  ILE A 389      77.320 141.605 104.189  1.00 54.52           2      5.004                  
ATOM   2868  CB  ILE A 389      77.669 140.437 103.214  1.00 55.04           2      5.284                  
ATOM   2869  CG1 ILE A 389      78.558 140.928 102.076  1.00 56.72           2      4.960                  
ATOM   2871  CD1 ILE A 389      79.142 139.791 101.262  1.00 58.86           2      4.864                  
ATOM   2888  CB  VAL A 392      79.702 145.200 104.052  1.00 64.33           2      4.902                  
ATOM   2889  CG1 VAL A 392      81.102 145.681 103.678  1.00 64.26           2      5.134                  
ATOM   2890  CG2 VAL A 392      79.772 144.311 105.282  1.00 66.22           2      4.731                  
ATOM   3061  C   ARG A 414      78.526 139.954  97.496  1.00 59.10           1      5.263                  
ATOM   3070  N   ALA A 415      79.374 140.651  98.246  1.00 58.07           6      4.150                  
ATOM   3071  CA  ALA A 415      79.419 142.108  98.224  1.00 56.41           2      4.272                  
ATOM   3072  C   ALA A 415      79.588 142.647  96.818  1.00 56.08           1      4.837                  
ATOM   3074  CB  ALA A 415      80.534 142.619  99.124  1.00 57.49           2      4.015                  
ATOM   3075  N   ASP A 416      80.306 141.904  95.977  1.00 56.77           6      4.609                  
ATOM   4245  CB  ASP B 646      86.834 140.133  94.599  1.00 49.68           2      5.128                  
ATOM   4246  CG  ASP B 646      86.210 141.006  95.692  1.00 51.77           1      4.917                  
ATOM   4247  OD1 ASP B 646      85.849 142.179  95.430  1.00 52.91           4      5.080                  
ATOM   4248  OD2 ASP B 646      86.089 140.510  96.830  1.00 50.92           4      3.922                  
ATOM   4259  CA  LEU B 648      85.894 145.884  94.278  1.00 44.43           2      5.167                  
ATOM   4260  C   LEU B 648      87.191 145.805  95.086  1.00 42.27           1      5.011                  
ATOM   4262  CB  LEU B 648      84.698 145.736  95.210  1.00 45.33           2      4.209                  
ATOM   4263  CG  LEU B 648      84.535 146.807  96.279  1.00 46.88           2      4.403                  
ATOM   4265  CD2 LEU B 648      83.411 146.423  97.236  1.00 46.12           2      4.671                  
ATOM   4266  N   LEU B 649      87.777 144.620  95.166  1.00 41.57           6      4.735                  
ATOM   4267  CA  LEU B 649      89.003 144.447  95.929  1.00 40.73           2      5.163                  
ATOM   4270  CB  LEU B 649      89.247 142.952  96.192  1.00 37.49           2      5.028                  
ATOM   4272  CD1 LEU B 649      89.784 143.042  98.635  1.00 29.13           2      5.067                  
ATOM   4292  CB  LEU B 652      90.025 148.462  97.929  1.00 34.89           2      5.267                  
ATOM   4293  CG  LEU B 652      88.705 149.131  98.302  1.00 34.09           2      5.134                  
ATOM   4294  CD1 LEU B 652      88.983 150.488  98.929  1.00 38.19           2      5.209                  
ATOM   4505  C   VAL B 681      93.182 142.914 102.048  1.00 28.99           1      5.253                  
ATOM   4510  N   ARG B 682      92.258 143.554 102.751  1.00 28.33           6      4.621                  
ATOM   4511  CA  ARG B 682      92.582 144.800 103.442  1.00 29.04           2      4.541                  
ATOM   4512  C   ARG B 682      91.407 145.347 104.194  1.00 30.02           1      4.778                  
ATOM   4513  O   ARG B 682      90.330 145.481 103.636  1.00 33.21           4      4.711                  
ATOM   4514  CB  ARG B 682      93.154 145.858 102.500  1.00 28.69           2      4.802                  
ATOM   4515  CG  ARG B 682      92.413 146.124 101.212  1.00 29.20           2      5.245                  
ATOM   4521  N   ASP B 683      91.626 145.690 105.461  1.00 28.75           6      4.576                  
ATOM   4522  CA  ASP B 683      90.557 146.203 106.323  1.00 26.84           2      5.269                  
ATOM   4523  C   ASP B 683      89.488 145.125 106.567  1.00 25.23           1      5.147                  
ATOM   4524  O   ASP B 683      88.484 145.370 107.234  1.00 29.63           4      5.004                  
ATOM   4525  CB  ASP B 683      89.925 147.460 105.724  1.00 25.82           2      4.421                  
ATOM   4526  CG  ASP B 683      90.948 148.538 105.395  1.00 28.53           1      5.129                  
ATOM   4528  OD2 ASP B 683      90.694 149.315 104.458  1.00 34.12           4      4.768                  
ATOM   4529  N   ALA B 684      89.735 143.928 106.037  1.00 21.49           6      4.508                  
ATOM   4530  CA  ALA B 684      88.849 142.784 106.192  1.00 19.52           2      5.087                  
ATOM   4531  C   ALA B 684      89.677 141.572 106.595  1.00 21.67           1      4.436                  
ATOM   4533  CB  ALA B 684      88.135 142.497 104.877  1.00 16.03           2      4.823                  
ATOM   4534  N   MET B 685      89.124 140.717 107.450  1.00 21.34           6      4.822                  
ATOM   4535  CA  MET B 685      89.830 139.502 107.843  1.00 20.54           2      5.221                  
ATOM   4536  C   MET B 685      90.068 138.681 106.576  1.00 21.43           1      4.898                  
ATOM   4537  O   MET B 685      91.011 137.908 106.495  1.00 25.45           4      5.232                  
ATOM   4538  CB  MET B 685      89.021 138.701 108.868  1.00 20.57           2      5.095                  
ATOM   4539  CG  MET B 685      89.668 137.400 109.338  1.00 22.61           2      4.896                  
ATOM   4540  SD  MET B 685      88.441 136.142 109.592  1.00 25.81           2      4.819                  
ATOM   4541  CE  MET B 685      89.392 134.674 109.142  1.00 27.95           2      4.893                  
ATOM   4542  N   GLY B 686      89.191 138.879 105.593  1.00 22.05           6      3.884                  
ATOM   4543  CA  GLY B 686      89.338 138.230 104.300  1.00 22.17           2      4.171                  
ATOM   4544  C   GLY B 686      88.967 136.769 104.206  1.00 22.36           1      4.242                  
ATOM   4545  O   GLY B 686      89.330 136.118 103.220  1.00 22.38           4      5.181                  
ATOM   4546  N   ALA B 687      88.292 136.226 105.214  1.00 24.41           6      5.123                  
ATOM   4547  CA  ALA B 687      87.888 134.825 105.164  1.00 27.00           2      4.573                  
ATOM   4548  C   ALA B 687      86.996 134.559 103.949  1.00 27.50           1      5.294                  
ATOM   4549  O   ALA B 687      87.290 133.696 103.136  1.00 28.31           4      4.833                  
ATOM   4550  CB  ALA B 687      87.155 134.452 106.424  1.00 29.22           2      4.662                  
ATOM   4551  N   ASN B 688      85.898 135.300 103.853  1.00 29.78           6      4.103                  
ATOM   4552  CA  ASN B 688      84.941 135.141 102.756  1.00 32.21           2      4.249                  
ATOM   4553  C   ASN B 688      85.477 135.557 101.388  1.00 32.72           1      4.879                  
ATOM   4554  O   ASN B 688      85.109 134.953 100.382  1.00 33.68           4      5.262                  
ATOM   4555  CB  ASN B 688      83.646 135.877 103.088  1.00 35.90           2      4.380                  
ATOM   4556  CG  ASN B 688      82.883 135.221 104.246  1.00 39.05           1      4.716                  
ATOM   4557  OD1 ASN B 688      81.852 135.710 104.697  1.00 37.80           4      4.322                  
ATOM   4558  ND2 ASN B 688      83.395 134.092 104.720  1.00 40.31           6      4.704                  
ATOM   4559  N   THR B 689      86.333 136.574 101.344  1.00 30.62           6      5.122                  
ATOM   4560  CA  THR B 689      86.904 137.010 100.073  1.00 29.83           2      5.103                  
ATOM   4563  CB  THR B 689      87.788 138.271 100.238  1.00 30.31           2      5.073                  
ATOM   4564  OG1 THR B 689      87.031 139.332 100.828  1.00 35.31           5      4.989                  
ATOM   4565  CG2 THR B 689      88.320 138.741  98.886  1.00 29.67           2      4.979                  
ATOM   4578  CG  ASN B 691      86.880 130.545 102.389  1.00 19.89           1      5.105                  
ATOM   4580  ND2 ASN B 691      86.078 130.468 103.453  1.00 19.34           6      5.279                  
ATOM   4738  CG1 ILE B 713      87.893 126.964 104.607  1.00 18.68           2      5.186                  
ATOM   4740  CD1 ILE B 713      86.588 127.588 104.189  1.00 18.17           2      4.664                  
ATOM   4746  CG  LEU B 714      90.374 130.965 105.704  1.00 12.45           2      4.981                  
ATOM   4747  CD1 LEU B 714      90.547 132.332 106.305  1.00 12.85           2      4.831                  
ATOM   4748  CD2 LEU B 714      88.919 130.538 105.753  1.00 14.71           2      5.084                  
ATOM   4759  CB  ASN B 716      92.948 129.813 110.947  1.00 21.40           2      5.197                  
ATOM   4760  CG  ASN B 716      91.471 130.133 110.893  1.00 22.67           1      4.301                  
ATOM   4761  OD1 ASN B 716      91.074 131.296 110.976  1.00 27.38           4      5.270                  
ATOM   4762  ND2 ASN B 716      90.646 129.104 110.760  1.00 20.98           6      3.899                  
ATOM   5259  CA  ASP B 783      86.312 136.407 115.286  1.00 11.90           2      5.143                  
ATOM   5262  CB  ASP B 783      86.497 135.603 113.988  1.00 14.36           2      4.912                  
ATOM   5263  CG  ASP B 783      86.157 134.126 114.146  1.00 17.21           1      4.653                  
ATOM   5264  OD1 ASP B 783      86.565 133.511 115.153  1.00 21.71           4      4.836                  
ATOM   5265  OD2 ASP B 783      85.478 133.579 113.252  1.00 17.88           4      4.699                  
ATOM   5292  CA  ALA B 786      90.446 132.781 114.301  1.00 10.46           2      4.749                  
ATOM   5295  CB  ALA B 786      89.887 133.668 113.193  1.00  8.35           2      5.129                  
ATOM   5603  C   VAL B 828      83.911 144.524 107.253  1.00 31.64           1      4.797                  
ATOM   5604  O   VAL B 828      83.091 144.182 106.408  1.00 34.57           4      4.672                  
ATOM   5605  CB  VAL B 828      84.795 146.330 105.749  1.00 29.77           2      5.010                  
ATOM   5606  CG1 VAL B 828      85.288 147.760 105.701  1.00 32.15           2      5.002                  
ATOM   5607  CG2 VAL B 828      85.811 145.410 105.136  1.00 30.46           2      4.915                  
ATOM   5608  N   GLY B 829      84.266 143.766 108.286  1.00 31.89           6      4.745                  
ATOM   5609  CA  GLY B 829      83.785 142.403 108.441  1.00 32.78           2      4.763                  
ATOM   5610  C   GLY B 829      82.290 142.234 108.602  1.00 32.83           1      4.730                  
ATOM   5611  O   GLY B 829      81.512 143.140 108.313  1.00 34.66           4      5.141                  
ATOM   5612  N   GLY B 830      81.904 141.056 109.088  1.00 33.09           6      4.803                  
ATOM   5613  CA  GLY B 830      80.504 140.732 109.282  1.00 35.61           2      3.873                  
ATOM   5616  N   ALA B 831      80.154 140.896 111.673  1.00 35.09           6      5.245                  
