# Supplementary material for: A mathematical representation of protein binding sites using structural dispersion of atoms from principal axes for classification of binding ligands
Source: PLoS One. 2021 Apr 8;16(4):e0244905. doi: 10.1371/journal.pone.0244905 (PMC8031081; doi:10.1371/journal.pone.0244905)
Supplement: S3 Data — (ZIP) [file pone.0244905.s008.zip › KahramanSet(100)/1QB8.lig.AMP.pdb]

ATOM    297  CD  ARG A  37      30.323  32.455  17.442  1.00 59.15           2      4.624                  
ATOM    298  NE  ARG A  37      30.838  31.901  16.189  1.00 62.75           6      4.408                  
ATOM    299  CZ  ARG A  37      31.402  32.615  15.220  1.00 64.89           1      4.960                  
ATOM    300  NH1 ARG A  37      31.538  33.930  15.342  1.00 66.42           6      5.192                  
ATOM    301  NH2 ARG A  37      31.820  32.009  14.118  1.00 67.05           6      5.210                  
ATOM    314  CB  VAL A  39      27.711  36.773  17.139  1.00 31.92           2      5.245                  
ATOM    315  CG1 VAL A  39      28.674  36.107  16.171  1.00 32.49           2      4.806                  
ATOM    316  CG2 VAL A  39      27.296  35.798  18.218  1.00 32.26           2      5.274                  
ATOM    325  CA  ARG A  41      23.219  37.314  19.818  1.00 26.93           2      5.271                  
ATOM    326  C   ARG A  41      23.616  35.869  19.549  1.00 27.30           1      4.883                  
ATOM    327  O   ARG A  41      23.447  35.371  18.434  1.00 27.58           4      5.261                  
ATOM    335  N   PHE A  42      24.163  35.204  20.568  1.00 24.97           6      5.020                  
ATOM    336  CA  PHE A  42      24.574  33.802  20.447  1.00 23.03           2      4.168                  
ATOM    337  C   PHE A  42      23.400  32.896  20.829  1.00 20.80           1      4.590                  
ATOM    338  O   PHE A  42      22.947  32.912  21.975  1.00 20.55           4      4.861                  
ATOM    339  CB  PHE A  42      25.791  33.512  21.345  1.00 21.84           2      4.948                  
ATOM    340  CG  PHE A  42      26.313  32.090  21.244  1.00 20.81           3      4.796                  
ATOM    341  CD1 PHE A  42      27.324  31.765  20.347  1.00 20.75           3      4.823                  
ATOM    342  CD2 PHE A  42      25.810  31.083  22.068  1.00 20.16           3      4.561                  
ATOM    343  CE1 PHE A  42      27.825  30.460  20.277  1.00 20.84           3      5.063                  
ATOM    344  CE2 PHE A  42      26.305  29.780  22.001  1.00 18.87           3      4.934                  
ATOM    345  CZ  PHE A  42      27.310  29.469  21.110  1.00 17.34           3      4.778                  
ATOM    346  N   ALA A  43      22.895  32.133  19.862  1.00 18.10           6      5.203                  
ATOM    347  CA  ALA A  43      21.780  31.225  20.110  1.00 18.83           2      4.929                  
ATOM    348  C   ALA A  43      22.295  29.967  20.805  1.00 19.41           1      4.241                  
ATOM    349  O   ALA A  43      23.036  29.173  20.214  1.00 20.63           4      5.172                  
ATOM    350  CB  ALA A  43      21.085  30.874  18.805  1.00 21.34           2      4.774                  
ATOM    652  CB  ARG A  82      25.637  22.205  17.780  1.00 15.01           2      5.019                  
ATOM    653  CG  ARG A  82      26.456  22.850  18.900  1.00 18.29           2      5.037                  
ATOM    654  CD  ARG A  82      25.968  24.217  19.279  1.00 22.39           2      4.552                  
ATOM    655  NE  ARG A  82      26.429  25.267  18.380  1.00 29.29           6      4.523                  
ATOM    656  CZ  ARG A  82      27.371  26.136  18.713  1.00 32.02           1      5.228                  
ATOM    657  NH1 ARG A  82      27.757  27.081  17.874  1.00 30.22           6      4.710                  
ATOM    658  NH2 ARG A  82      27.946  26.033  19.896  1.00 39.35           6      4.636                  
ATOM   1017  OE2 GLU A 127      33.572  25.911  11.024  1.00 63.80           4      4.811                  
ATOM   1157  CB  ASP A 146      24.596  22.388  11.598  1.00 12.81           2      4.360                  
ATOM   1158  CG  ASP A 146      25.708  22.846  12.529  1.00 16.44           1      4.559                  
ATOM   1159  OD1 ASP A 146      26.630  23.519  12.042  1.00 16.33           4      5.191                  
ATOM   1160  OD2 ASP A 146      25.693  22.514  13.732  1.00 17.02           4      4.856                  
ATOM   1161  N   ASP A 147      22.911  22.976  14.123  1.00 14.97           6      5.019                  
ATOM   1165  CB  ASP A 147      22.306  23.919  16.340  1.00 14.98           2      5.272                  
ATOM   1166  CG  ASP A 147      23.528  24.785  16.585  1.00 16.91           1      5.001                  
ATOM   1167  OD1 ASP A 147      23.575  25.440  17.653  1.00 17.10           4      4.918                  
ATOM   1168  OD2 ASP A 147      24.441  24.801  15.730  1.00 17.45           4      4.449                  
ATOM   1169  N   VAL A 148      22.718  25.911  13.915  1.00 17.32           6      4.794                  
ATOM   1170  CA  VAL A 148      22.560  27.251  13.355  1.00 17.96           2      4.764                  
ATOM   1171  C   VAL A 148      23.252  27.445  12.012  1.00 19.10           1      5.154                  
ATOM   1172  O   VAL A 148      24.421  27.088  11.846  1.00 18.96           4      5.101                  
ATOM   1173  CB  VAL A 148      23.112  28.337  14.322  1.00 16.92           2      4.537                  
ATOM   1174  CG1 VAL A 148      22.957  29.718  13.709  1.00 16.60           2      5.133                  
ATOM   1175  CG2 VAL A 148      22.389  28.286  15.662  1.00 16.55           2      4.527                  
ATOM   1176  N   LEU A 149      22.508  27.969  11.040  1.00 20.02           6      5.224                  
ATOM   1177  CA  LEU A 149      23.075  28.269   9.725  1.00 19.20           2      4.307                  
ATOM   1178  C   LEU A 149      23.357  29.770   9.779  1.00 18.71           1      4.066                  
ATOM   1179  O   LEU A 149      22.431  30.570   9.907  1.00 17.51           4      5.178                  
ATOM   1181  CG  LEU A 149      22.576  28.331   7.171  1.00 18.50           2      5.170                  
ATOM   1182  CD1 LEU A 149      23.616  27.330   6.698  1.00 18.06           2      4.729                  
ATOM   1184  N   ALA A 150      24.637  30.133   9.752  1.00 19.30           6      4.162                  
ATOM   1185  CA  ALA A 150      25.050  31.533   9.807  1.00 20.13           2      4.384                  
ATOM   1186  C   ALA A 150      25.658  31.990   8.476  1.00 20.30           1      4.400                  
ATOM   1187  O   ALA A 150      24.932  32.414   7.583  1.00 19.58           4      4.493                  
ATOM   1188  CB  ALA A 150      26.027  31.743  10.959  1.00 21.52           2      3.956                  
ATOM   1189  N   THR A 151      26.978  31.895   8.330  1.00 22.59           6      3.611                  
ATOM   1190  CA  THR A 151      27.631  32.297   7.082  1.00 22.85           2      4.345                  
ATOM   1191  C   THR A 151      27.597  31.176   6.041  1.00 21.81           1      4.423                  
ATOM   1192  O   THR A 151      27.810  31.423   4.851  1.00 21.57           4      5.022                  
ATOM   1193  CB  THR A 151      29.106  32.716   7.291  1.00 25.17           2      4.458                  
ATOM   1194  OG1 THR A 151      29.899  31.563   7.609  1.00 27.10           5      3.549                  
ATOM   1195  CG2 THR A 151      29.221  33.741   8.412  1.00 25.94           2      4.930                  
ATOM   1196  N   GLY A 152      27.373  29.944   6.498  1.00 19.37           6      3.624                  
ATOM   1197  CA  GLY A 152      27.309  28.809   5.587  1.00 17.69           2      4.394                  
ATOM   1198  C   GLY A 152      28.620  28.115   5.272  1.00 17.20           1      4.586                  
ATOM   1199  O   GLY A 152      28.642  27.180   4.471  1.00 16.35           4      4.969                  
ATOM   1200  N   GLY A 153      29.704  28.552   5.910  1.00 17.97           6      4.025                  
ATOM   1201  CA  GLY A 153      31.010  27.957   5.672  1.00 17.49           2      4.845                  
ATOM   1202  C   GLY A 153      31.062  26.471   5.964  1.00 18.21           1      5.180                  
ATOM   1203  O   GLY A 153      31.679  25.707   5.224  1.00 16.71           4      5.085                  
ATOM   1204  N   THR A 154      30.398  26.054   7.036  1.00 18.14           6      4.403                  
ATOM   1205  CA  THR A 154      30.375  24.646   7.418  1.00 18.45           2      5.267                  
ATOM   1206  C   THR A 154      29.500  23.848   6.458  1.00 18.71           1      5.118                  
ATOM   1208  CB  THR A 154      29.825  24.485   8.828  1.00 18.58           2      4.791                  
ATOM   1209  OG1 THR A 154      30.310  25.559   9.639  1.00 23.72           5      3.853                  
ATOM   1210  CG2 THR A 154      30.293  23.185   9.422  1.00 17.29           2      5.000                  
ATOM   1211  N   ALA A 155      28.360  24.434   6.082  1.00 18.65           6      5.050                  
ATOM   1377  CG1 ILE A 178      22.087  33.213  12.135  1.00 22.58           2      5.266                  
ATOM   1379  CD1 ILE A 178      21.120  33.305  13.256  1.00 23.38           2      4.745                  
