# Supplementary material for: A mathematical representation of protein binding sites using structural dispersion of atoms from principal axes for classification of binding ligands
Source: PLoS One. 2021 Apr 8;16(4):e0244905. doi: 10.1371/journal.pone.0244905 (PMC8031081; doi:10.1371/journal.pone.0244905)
Supplement: S3 Data — (ZIP) [file pone.0244905.s008.zip › KahramanSet(100)/1QF5.lig.PO4.pdb]

ATOM     73  O   TRP A  11      34.070  18.661  26.126  1.00 36.62           4      5.284                  
ATOM     84  N   GLY A  12      36.221  18.192  25.772  1.00 37.15           6      4.847                  
ATOM     85  CA  GLY A  12      36.065  18.318  24.337  1.00 36.60           2      4.671                  
ATOM     86  C   GLY A  12      36.393  19.705  23.822  1.00 32.15           1      4.915                  
ATOM     87  O   GLY A  12      36.592  20.634  24.593  1.00 31.24           4      4.662                  
ATOM     88  N   ASP A  13      36.476  19.826  22.500  1.00 35.29           6      4.123                  
ATOM     89  CA  ASP A  13      36.780  21.092  21.830  1.00 34.19           2      4.901                  
ATOM     90  C   ASP A  13      38.085  21.779  22.257  1.00 33.60           1      4.922                  
ATOM     92  CB  ASP A  13      35.596  22.047  21.950  1.00 37.11           2      4.221                  
ATOM     93  CG  ASP A  13      34.307  21.416  21.488  1.00 40.41           1      4.556                  
ATOM     94  OD1 ASP A  13      34.351  20.565  20.564  1.00 43.00           4      3.517                  
ATOM     95  OD2 ASP A  13      33.247  21.757  22.025  1.00 39.02           4      5.221                  
ATOM     96  N   GLU A  14      39.066  20.977  22.650  1.00 34.35           6      5.133                  
ATOM    103  OE1 GLU A  14      39.225  18.420  23.661  1.00 38.86           4      4.786                  
ATOM    115  CD  LYS A  16      40.132  15.720  21.065  1.00 32.01           2      4.961                  
ATOM    116  CE  LYS A  16      38.695  15.967  20.606  1.00 30.56           2      4.320                  
ATOM    117  NZ  LYS A  16      38.054  17.212  21.158  1.00 32.82           6      3.661                  
ATOM    289  C   ASN A  38      29.610  15.463  17.886  1.00 31.99           1      5.042                  
ATOM    290  O   ASN A  38      29.586  16.605  18.363  1.00 30.80           4      5.282                  
ATOM    295  N   ALA A  39      30.706  14.910  17.382  1.00 33.95           6      5.185                  
ATOM    296  CA  ALA A  39      31.996  15.576  17.352  1.00 33.63           2      4.041                  
ATOM    297  C   ALA A  39      32.055  16.637  16.255  1.00 32.56           1      4.601                  
ATOM    298  O   ALA A  39      31.434  16.497  15.205  1.00 32.66           4      4.906                  
ATOM    299  CB  ALA A  39      33.091  14.541  17.145  1.00 29.99           2      4.160                  
ATOM    300  N   GLY A  40      32.769  17.720  16.539  1.00 33.72           6      4.026                  
ATOM    301  CA  GLY A  40      32.919  18.803  15.583  1.00 35.43           2      5.094                  
ATOM    302  C   GLY A  40      34.351  19.257  15.734  1.00 35.33           1      4.873                  
ATOM    303  O   GLY A  40      34.702  19.860  16.763  1.00 39.22           4      4.336                  
ATOM    304  N   HIS A  41      35.197  18.843  14.795  1.00 35.37           6      4.498                  
ATOM    305  CA  HIS A  41      36.625  19.155  14.787  1.00 35.82           2      5.103                  
ATOM    309  CG  HIS A  41      37.316  16.884  15.730  1.00 32.89           3      5.167                  
ATOM    310  ND1 HIS A  41      38.067  15.733  15.806  1.00 33.38           7      4.695                  
ATOM    311  CD2 HIS A  41      36.500  16.872  16.815  1.00 29.19           3      3.817                  
ATOM    312  CE1 HIS A  41      37.718  15.044  16.880  1.00 31.39           3      4.950                  
ATOM    313  NE2 HIS A  41      36.771  15.715  17.510  1.00 32.44           7      3.669                  
ATOM   1723  O   GLY A 222      38.912  13.117  19.011  1.00 30.85           4      4.716                  
ATOM   1724  N   ALA A 223      37.642  11.721  20.245  1.00 32.55           6      5.046                  
ATOM   1725  CA  ALA A 223      36.442  12.549  20.202  1.00 32.52           2      4.915                  
ATOM   1726  C   ALA A 223      36.032  12.868  21.641  1.00 31.23           1      4.730                  
ATOM   1727  O   ALA A 223      36.283  12.089  22.557  1.00 32.25           4      5.118                  
ATOM   1728  CB  ALA A 223      35.324  11.817  19.485  1.00 34.13           2      4.391                  
ATOM   1729  N   GLN A 224      35.335  13.985  21.817  1.00 29.57           6      3.633                  
ATOM   1730  CA  GLN A 224      34.905  14.436  23.136  1.00 31.15           2      4.051                  
ATOM   1731  C   GLN A 224      36.129  14.662  24.027  1.00 31.79           1      4.883                  
ATOM   1732  O   GLN A 224      37.171  15.075  23.536  1.00 33.44           4      4.770                  
ATOM   1733  CB  GLN A 224      33.910  13.459  23.773  1.00 27.79           2      5.208                  
ATOM   1734  CG  GLN A 224      32.523  13.514  23.168  1.00 28.86           2      5.133                  
ATOM   1735  CD  GLN A 224      32.470  12.962  21.764  1.00 31.31           1      4.914                  
ATOM   1736  OE1 GLN A 224      32.667  11.779  21.558  1.00 32.40           4      5.000                  
ATOM   1737  NE2 GLN A 224      32.233  13.831  20.786  1.00 35.25           6      4.058                  
ATOM   2295  OG1 THR A 300      29.593  18.893  16.568  1.00 41.99           5      5.297                  
