# Supplementary material for: A mathematical representation of protein binding sites using structural dispersion of atoms from principal axes for classification of binding ligands
Source: PLoS One. 2021 Apr 8;16(4):e0244905. doi: 10.1371/journal.pone.0244905 (PMC8031081; doi:10.1371/journal.pone.0244905)
Supplement: S3 Data — (ZIP) [file pone.0244905.s008.zip › KahramanSet(100)/1QHU.lig.HEM.pdb]

ATOM    267  CB  HIS A  56      -1.262  18.139   6.559  1.00 33.58           2      5.052                  
ATOM    268  CG  HIS A  56      -2.608  17.614   6.895  1.00 34.01           3      5.104                  
ATOM    269  ND1 HIS A  56      -3.418  17.058   5.915  1.00 36.13           7      4.930                  
ATOM    270  CD2 HIS A  56      -3.299  17.604   8.029  1.00 34.93           3      5.191                  
ATOM    271  CE1 HIS A  56      -4.576  16.727   6.469  1.00 36.38           3      4.715                  
ATOM    272  NE2 HIS A  56      -4.536  17.041   7.758  1.00 36.34           7      4.514                  
ATOM   1148  CD2 TRP A 171       4.572  15.556  13.686  1.00 22.23           3      5.126                  
ATOM   1151  CE3 TRP A 171       5.234  14.563  12.976  1.00 21.68           3      5.139                  
ATOM   1152  CZ2 TRP A 171       2.424  14.456  13.272  1.00 23.92           3      4.799                  
ATOM   1153  CZ3 TRP A 171       4.509  13.544  12.398  1.00 22.44           3      3.971                  
ATOM   1154  CH2 TRP A 171       3.119  13.500  12.555  1.00 23.86           3      3.762                  
ATOM   1173  CD  ARG A 174       9.425  11.437  15.480  1.00 29.16           2      4.956                  
ATOM   1174  NE  ARG A 174       9.880  10.830  14.254  1.00 27.64           6      4.509                  
ATOM   1175  CZ  ARG A 174      10.347   9.645  13.988  1.00 24.78           1      4.657                  
ATOM   1176  NH1 ARG A 174      10.476   8.717  14.929  1.00 27.37           6      4.790                  
ATOM   1177  NH2 ARG A 174      10.677   9.413  12.742  1.00 24.89           6      3.896                  
ATOM   1196  CD1 TYR A 176      11.718  15.726  10.162  1.00 25.28           3      5.015                  
ATOM   1198  CE1 TYR A 176      11.115  14.533  10.494  1.00 26.18           3      4.920                  
ATOM   1199  CE2 TYR A 176      10.069  15.564  12.393  1.00 25.74           3      5.263                  
ATOM   1200  CZ  TYR A 176      10.313  14.454  11.626  1.00 26.72           3      4.927                  
ATOM   1201  OH  TYR A 176       9.747  13.236  11.915  1.00 28.89           5      5.108                  
ATOM   1256  CD2 PHE A 183      11.661  15.095   6.442  1.00 30.28           3      4.696                  
ATOM   1258  CE2 PHE A 183      10.838  13.985   6.418  1.00 31.16           3      4.627                  
ATOM   1259  CZ  PHE A 183       9.832  13.859   5.476  1.00 30.13           3      4.559                  
ATOM   1272  CB  ARG A 185      14.784  12.821  10.951  1.00 34.13           2      5.226                  
ATOM   1273  CG  ARG A 185      14.107  13.134  12.299  1.00 34.06           2      5.293                  
ATOM   1274  CD  ARG A 185      13.146  12.018  12.660  1.00 35.59           2      4.446                  
ATOM   1275  NE  ARG A 185      13.330  10.762  11.946  1.00 36.76           6      5.159                  
ATOM   1276  CZ  ARG A 185      13.898   9.694  12.520  1.00 38.01           1      4.992                  
ATOM   1277  NH1 ARG A 185      14.290   9.782  13.784  1.00 37.77           6      4.890                  
ATOM   1278  NH2 ARG A 185      14.046   8.535  11.852  1.00 39.16           6      5.203                  
ATOM   1362  CD1 TYR A 197      14.724  11.861   6.119  1.00 28.93           3      4.934                  
ATOM   1364  CE1 TYR A 197      13.730  11.430   7.007  1.00 28.12           3      4.521                  
ATOM   1365  CE2 TYR A 197      15.322  10.043   8.146  1.00 28.51           3      4.978                  
ATOM   1366  CZ  TYR A 197      14.033  10.531   7.998  1.00 28.82           3      4.318                  
ATOM   1367  OH  TYR A 197      13.109  10.074   8.905  1.00 29.23           5      4.759                  
ATOM   1382  CD2 LEU A 199      11.426  10.213   4.650  1.00 28.47           2      5.215                  
ATOM   1418  CA  TYR A 204       4.601  13.626   4.614  1.00 28.76           2      4.863                  
ATOM   1419  C   TYR A 204       4.014  14.741   5.437  1.00 27.50           1      4.419                  
ATOM   1420  O   TYR A 204       3.107  14.488   6.250  1.00 28.18           4      3.470                  
ATOM   1421  CB  TYR A 204       6.003  13.323   5.207  1.00 28.95           2      4.996                  
ATOM   1422  CG  TYR A 204       6.565  11.991   4.756  1.00 30.23           3      5.053                  
ATOM   1423  CD1 TYR A 204       7.250  11.942   3.544  1.00 30.94           3      5.220                  
ATOM   1424  CD2 TYR A 204       6.406  10.801   5.438  1.00 29.25           3      3.778                  
ATOM   1426  CE2 TYR A 204       6.928   9.615   4.960  1.00 29.71           3      3.823                  
ATOM   1427  CZ  TYR A 204       7.619   9.604   3.766  1.00 30.91           3      5.133                  
ATOM   1429  N   PHE A 205       4.382  15.982   5.272  1.00 26.77           6      4.527                  
ATOM   1430  CA  PHE A 205       3.851  17.094   6.057  1.00 25.95           2      4.802                  
ATOM   1433  CB  PHE A 205       5.006  18.064   6.398  1.00 23.23           2      5.097                  
ATOM   1434  CG  PHE A 205       6.078  17.556   7.339  1.00 21.09           3      4.210                  
ATOM   1435  CD1 PHE A 205       5.875  17.539   8.717  1.00 19.95           3      3.838                  
ATOM   1436  CD2 PHE A 205       7.300  17.111   6.868  1.00 20.85           3      4.360                  
ATOM   1437  CE1 PHE A 205       6.842  17.080   9.592  1.00 21.34           3      5.141                  
ATOM   1438  CE2 PHE A 205       8.275  16.668   7.771  1.00 22.03           3      4.178                  
ATOM   1439  CZ  PHE A 205       8.079  16.619   9.156  1.00 19.09           3      5.198                  
ATOM   1489  O   HIS A 213       1.031   6.924   3.942  1.00 42.32           4      4.765                  
ATOM   1491  CG  HIS A 213       3.369   8.746   4.522  1.00 31.30           3      4.250                  
ATOM   1492  ND1 HIS A 213       2.988  10.072   4.696  1.00 32.26           7      4.208                  
ATOM   1493  CD2 HIS A 213       3.162   8.124   5.706  1.00 29.43           3      3.134                  
ATOM   1494  CE1 HIS A 213       2.576  10.215   5.943  1.00 31.14           3      3.084                  
ATOM   1495  NE2 HIS A 213       2.674   9.062   6.559  1.00 31.77           7      2.161                  
ATOM   1500  CB  ARG A 214       1.372   4.314   4.726  1.00 44.29           2      3.868                  
ATOM   1501  CG  ARG A 214       1.425   3.062   5.590  1.00 43.50           2      3.735                  
ATOM   1502  CD  ARG A 214       2.774   2.421   5.248  1.00 45.50           2      4.307                  
ATOM   1503  NE  ARG A 214       2.530   0.955   5.715  1.00 47.15           6      5.190                  
ATOM   1504  CZ  ARG A 214       3.584   0.123   5.691  1.00 47.61           1      4.605                  
ATOM   1505  NH1 ARG A 214       4.792   0.499   5.280  1.00 46.08           6      4.278                  
ATOM   1514  CA  HIS A 222       4.256  -0.408   9.526  1.00 59.20           2      4.592                  
ATOM   1515  C   HIS A 222       2.666  -0.986   9.421  1.00 59.02           1      4.956                  
ATOM   1517  CB  HIS A 222       4.086   0.977   9.292  1.00 20.00           2      4.906                  
ATOM   1518  CG  HIS A 222       3.433   1.833  10.381  1.00 20.00           3      4.333                  
ATOM   1519  ND1 HIS A 222       4.191   2.563  11.293  1.00 20.00           7      4.560                  
ATOM   1520  CD2 HIS A 222       2.132   2.099  10.673  1.00 20.00           3      4.156                  
ATOM   1521  CE1 HIS A 222       3.363   3.224  12.081  1.00 20.00           3      4.530                  
ATOM   1522  NE2 HIS A 222       2.132   2.958  11.725  1.00 20.00           7      4.287                  
ATOM   1523  N   GLY A 223       1.588  -0.297   8.793  1.00 58.36           6      5.000                  
ATOM   1524  CA  GLY A 223       0.081  -0.791   8.732  1.00 56.48           2      5.044                  
ATOM   1525  C   GLY A 223      -0.728  -0.428  10.082  1.00 55.09           1      4.896                  
ATOM   1526  O   GLY A 223      -2.011  -0.524  10.075  1.00 56.17           4      5.188                  
ATOM   1527  N   HIS A 224       0.170   0.022  11.130  1.00 52.95           6      4.992                  
ATOM   1528  CA  HIS A 224       0.004   0.349  12.723  1.00 51.66           2      5.164                  
ATOM   1529  C   HIS A 224      -0.711   1.666  13.181  1.00 51.30           1      5.092                  
ATOM   1537  N   GLU A 225      -0.470   2.793  12.534  1.00 51.93           6      4.911                  
ATOM   1538  CA  GLU A 225      -1.111   4.070  12.959  1.00 52.07           2      5.016                  
ATOM   1539  C   GLU A 225      -2.614   3.964  12.762  1.00 53.22           1      5.178                  
ATOM   1540  O   GLU A 225      -3.383   4.762  13.328  1.00 53.31           4      4.949                  
ATOM   1541  CB  GLU A 225      -0.518   5.238  12.164  1.00 50.22           2      5.182                  
ATOM   1542  CG  GLU A 225      -1.218   6.581  12.417  1.00 48.41           2      4.497                  
ATOM   1543  CD  GLU A 225      -1.305   6.986  13.899  1.00 46.93           1      5.232                  
ATOM   1546  N   SER A 226      -3.087   2.932  12.042  1.00 54.85           6      4.962                  
ATOM   1550  CB  SER A 226      -4.915   2.351  10.435  1.00 56.61           2      5.212                  
ATOM   1551  OG  SER A 226      -4.178   1.204  10.064  1.00 58.49           5      4.947                  
ATOM   1749  CD2 HIS A 253       5.505   1.291  14.230  1.00 30.71           3      5.232                  
ATOM   1751  NE2 HIS A 253       5.779   0.502  13.120  1.00 32.97           7      4.904                  
ATOM   1862  CG  HIS A 265       2.624   9.203  12.997  1.00 30.78           3      4.301                  
ATOM   1863  ND1 HIS A 265       3.187   7.943  12.812  1.00 29.54           7      4.236                  
ATOM   1864  CD2 HIS A 265       2.391   9.707  11.760  1.00 28.00           3      3.177                  
ATOM   1865  CE1 HIS A 265       3.273   7.723  11.511  1.00 29.13           3      3.085                  
ATOM   1866  NE2 HIS A 265       2.802   8.766  10.870  1.00 28.57           7      2.167                  
ATOM   1874  CA  TRP A 267       6.933   4.995  15.512  1.00 27.77           2      5.198                  
ATOM   1883  CE3 TRP A 267       7.218   7.872  13.210  1.00 24.38           3      4.873                  
ATOM   1884  CZ2 TRP A 267       6.204  10.417  13.904  1.00 25.62           3      5.288                  
ATOM   1885  CZ3 TRP A 267       6.834   8.798  12.241  1.00 24.69           3      3.769                  
ATOM   1886  CH2 TRP A 267       6.371  10.038  12.597  1.00 25.52           3      4.262                  
ATOM   1887  N   PRO A 268       8.430   3.093  15.118  1.00 30.29           6      4.751                  
ATOM   1891  CB  PRO A 268       9.790   1.352  14.264  1.00 30.88           2      5.005                  
ATOM   1892  CG  PRO A 268       9.377   2.326  13.174  1.00 31.42           2      4.101                  
ATOM   1893  CD  PRO A 268       8.944   3.612  13.822  1.00 29.68           2      5.036                  
ATOM   1912  CG  HIS A 271      12.393   5.372  14.248  1.00 36.81           3      5.147                  
ATOM   1913  ND1 HIS A 271      13.164   4.362  13.681  1.00 37.03           7      5.044                  
ATOM   1914  CD2 HIS A 271      11.590   5.850  13.260  1.00 35.14           3      5.056                  
ATOM   1915  CE1 HIS A 271      12.793   4.220  12.403  1.00 36.49           3      4.739                  
ATOM   1916  NE2 HIS A 271      11.852   5.103  12.141  1.00 35.56           7      4.618                  
