# Supplementary material for: A mathematical representation of protein binding sites using structural dispersion of atoms from principal axes for classification of binding ligands
Source: PLoS One. 2021 Apr 8;16(4):e0244905. doi: 10.1371/journal.pone.0244905 (PMC8031081; doi:10.1371/journal.pone.0244905)
Supplement: S3 Data — (ZIP) [file pone.0244905.s008.zip › KahramanSet(100)/1QKT.lig.EST.pdb]

ATOM    303  SD  MET A 343      -7.581  54.665 168.051  1.00 41.73           2      4.727                  
ATOM    304  CE  MET A 343      -8.150  54.334 166.356  1.00 38.76           2      4.979                  
ATOM    318  CA  LEU A 346      -1.561  56.848 166.590  1.00 25.35           2      4.705                  
ATOM    319  C   LEU A 346      -1.671  56.816 165.072  1.00 25.41           1      4.469                  
ATOM    320  O   LEU A 346      -0.783  56.317 164.387  1.00 25.89           4      3.636                  
ATOM    321  CB  LEU A 346      -2.371  55.702 167.207  1.00 24.60           2      4.676                  
ATOM    322  CG  LEU A 346      -2.215  55.591 168.728  1.00 24.35           2      4.919                  
ATOM    323  CD1 LEU A 346      -3.143  54.515 169.273  1.00 24.69           2      4.857                  
ATOM    324  CD2 LEU A 346      -0.767  55.292 169.072  1.00 21.85           2      4.875                  
ATOM    325  N   THR A 347      -2.761  57.366 164.552  1.00 25.89           6      4.535                  
ATOM    326  CA  THR A 347      -2.971  57.407 163.115  1.00 27.64           2      4.893                  
ATOM    330  OG1 THR A 347      -5.337  56.853 163.109  1.00 30.81           5      4.708                  
ATOM    342  C   LEU A 349       2.458  57.389 162.441  1.00 22.10           1      5.218                  
ATOM    344  CB  LEU A 349       2.514  57.880 164.916  1.00 23.47           2      5.021                  
ATOM    345  CG  LEU A 349       3.822  57.135 165.206  1.00 26.05           2      4.974                  
ATOM    347  CD2 LEU A 349       3.837  56.715 166.676  1.00 24.72           2      4.937                  
ATOM    348  N   ALA A 350       1.482  56.491 162.369  1.00 21.11           6      4.315                  
ATOM    349  CA  ALA A 350       1.496  55.411 161.392  1.00 20.41           2      4.323                  
ATOM    352  CB  ALA A 350       0.226  54.593 161.517  1.00 19.72           2      3.842                  
ATOM    377  CG  GLU A 353       5.774  55.493 161.792  1.00 20.79           2      5.169                  
ATOM    378  CD  GLU A 353       5.654  54.399 162.806  1.00 19.58           1      4.122                  
ATOM    379  OE1 GLU A 353       6.643  53.657 162.991  1.00 17.06           4      4.772                  
ATOM    380  OE2 GLU A 353       4.566  54.276 163.395  1.00 17.92           4      4.195                  
ATOM    629  CH2 TRP A 383      -2.461  50.501 158.457  1.00 22.09           3      5.121                  
ATOM    636  CD1 LEU A 384      -0.973  48.215 161.778  1.00 20.21           2      4.948                  
ATOM    637  CD2 LEU A 384      -3.100  47.006 161.267  1.00 17.92           2      4.991                  
ATOM    656  CA  LEU A 387       4.456  48.608 162.068  1.00 16.90           2      4.681                  
ATOM    657  C   LEU A 387       4.371  47.995 163.465  1.00 17.33           1      4.493                  
ATOM    658  O   LEU A 387       4.969  48.505 164.408  1.00 17.67           4      4.051                  
ATOM    659  CB  LEU A 387       3.246  49.512 161.852  1.00 17.81           2      4.814                  
ATOM    660  CG  LEU A 387       3.260  50.462 160.656  1.00 18.61           2      5.056                  
ATOM    661  CD1 LEU A 387       2.121  51.447 160.827  1.00 17.95           2      4.687                  
ATOM    662  CD2 LEU A 387       4.578  51.201 160.573  1.00 17.24           2      5.213                  
ATOM    663  N   MET A 388       3.618  46.904 163.590  1.00 16.35           6      4.412                  
ATOM    664  CA  MET A 388       3.460  46.247 164.882  1.00 15.86           2      4.678                  
ATOM    667  CB  MET A 388       2.346  45.199 164.834  1.00 15.49           2      4.761                  
ATOM    668  CG  MET A 388       0.955  45.787 164.664  1.00 15.27           2      5.262                  
ATOM    669  SD  MET A 388      -0.355  44.548 164.657  1.00 15.77           2      5.067                  
ATOM    670  CE  MET A 388      -1.713  45.485 165.257  1.00 14.22           2      4.485                  
ATOM    683  N   LEU A 391       7.006  48.260 166.549  1.00 18.44           6      5.001                  
ATOM    684  CA  LEU A 391       6.487  48.742 167.822  1.00 18.38           2      5.041                  
ATOM    687  CB  LEU A 391       4.963  48.887 167.747  1.00 17.05           2      4.635                  
ATOM    688  CG  LEU A 391       4.264  49.106 169.100  1.00 19.23           2      5.234                  
ATOM    689  CD1 LEU A 391       4.763  50.394 169.750  1.00 17.16           2      5.027                  
ATOM    690  CD2 LEU A 391       2.754  49.143 168.909  1.00 16.67           2      4.919                  
ATOM    720  CZ  ARG A 394       7.882  52.080 167.080  1.00 19.76           1      4.219                  
ATOM    721  NH1 ARG A 394       8.381  51.541 165.975  1.00 18.04           6      4.221                  
ATOM    722  NH2 ARG A 394       6.589  52.383 167.136  1.00 17.16           6      5.000                  
ATOM    795  O   PHE A 404       6.034  55.089 168.266  1.00 23.17           4      4.926                  
ATOM    797  CG  PHE A 404       2.301  53.568 170.098  1.00 23.94           3      5.299                  
ATOM    799  CD2 PHE A 404       1.721  53.073 168.934  1.00 21.17           3      4.011                  
ATOM    801  CE2 PHE A 404       0.689  52.133 168.993  1.00 23.31           3      4.107                  
ATOM    802  CZ  PHE A 404       0.227  51.682 170.221  1.00 19.72           3      4.834                  
ATOM    928  SD  MET A 421      -6.353  50.646 169.321  1.00 43.21           2      5.109                  
ATOM    929  CE  MET A 421      -4.940  49.516 169.367  1.00 43.48           2      4.914                  
ATOM    952  CG2 ILE A 424      -3.997  46.048 168.821  1.00 20.25           2      5.120                  
ATOM    953  CD1 ILE A 424      -6.900  46.172 167.695  1.00 22.22           2      4.552                  
ATOM    987  CD1 LEU A 428      -0.335  46.625 169.497  1.00 15.66           2      4.534                  
ATOM    988  CD2 LEU A 428       1.156  44.884 168.554  1.00 13.40           2      5.246                  
ATOM   1729  CA  GLY A 521      -6.161  45.928 163.881  1.00 20.56           2      4.147                  
ATOM   1730  C   GLY A 521      -6.871  46.451 162.647  1.00 22.21           1      4.766                  
ATOM   1731  O   GLY A 521      -7.419  47.554 162.660  1.00 21.43           4      4.555                  
ATOM   1750  CA  HIS A 524     -10.718  48.196 164.088  1.00 35.47           2      5.298                  
ATOM   1751  C   HIS A 524     -10.565  49.382 163.150  1.00 36.56           1      4.627                  
ATOM   1752  O   HIS A 524     -11.449  50.236 163.056  1.00 35.79           4      5.101                  
ATOM   1753  CB  HIS A 524      -9.725  48.285 165.249  1.00 36.99           2      4.260                  
ATOM   1754  CG  HIS A 524      -9.975  49.437 166.166  1.00 39.64           3      4.233                  
ATOM   1755  ND1 HIS A 524      -9.730  50.745 165.801  1.00 41.19           7      4.049                  
ATOM   1756  CD2 HIS A 524     -10.486  49.484 167.418  1.00 39.53           3      5.013                  
ATOM   1757  CE1 HIS A 524     -10.087  51.548 166.788  1.00 40.97           3      4.753                  
ATOM   1758  NE2 HIS A 524     -10.549  50.808 167.780  1.00 40.85           7      5.283                  
ATOM   1759  N   LEU A 525      -9.459  49.417 162.422  1.00 38.92           6      4.950                  
ATOM   1760  CA  LEU A 525      -9.211  50.522 161.499  1.00 42.01           2      5.265                  
ATOM   1763  CB  LEU A 525      -7.908  50.291 160.715  1.00 42.26           2      5.213                  
ATOM   1764  CG  LEU A 525      -7.284  51.519 160.023  1.00 43.51           2      4.371                  
ATOM   1765  CD1 LEU A 525      -6.277  51.063 158.958  1.00 42.38           2      4.766                  
