# Supplementary material for: A mathematical representation of protein binding sites using structural dispersion of atoms from principal axes for classification of binding ligands
Source: PLoS One. 2021 Apr 8;16(4):e0244905. doi: 10.1371/journal.pone.0244905 (PMC8031081; doi:10.1371/journal.pone.0244905)
Supplement: S3 Data — (ZIP) [file pone.0244905.s008.zip › KahramanSet(100)/1QPA.lig.HEM.pdb]

ATOM    264  O   ALA A  36       1.591  42.914  68.913  1.00 11.69           4      4.872                  
ATOM    281  CA  HIS A  39       5.102  44.019  69.291  1.00  9.89           2      4.445                  
ATOM    282  C   HIS A  39       4.728  43.782  70.760  1.00 10.70           1      5.137                  
ATOM    283  O   HIS A  39       5.539  44.217  71.645  1.00 12.89           4      5.257                  
ATOM    284  CB  HIS A  39       4.235  45.192  68.844  1.00 10.03           2      4.673                  
ATOM    285  CG  HIS A  39       4.502  45.533  67.401  1.00 10.96           3      5.290                  
ATOM    286  ND1 HIS A  39       3.554  46.276  66.692  1.00 11.81           7      4.854                  
ATOM    287  CD2 HIS A  39       5.566  45.221  66.621  1.00 11.43           3      5.258                  
ATOM    288  CE1 HIS A  39       4.127  46.400  65.511  1.00 10.50           3      5.103                  
ATOM    290  N   GLU A  40       3.619  43.208  71.063  1.00  9.66           6      4.463                  
ATOM    291  CA  GLU A  40       3.131  42.889  72.387  1.00 10.78           2      4.584                  
ATOM    294  CB  GLU A  40       1.743  42.283  72.409  1.00 11.21           2      4.955                  
ATOM    295  CG  GLU A  40       0.670  43.262  71.981  1.00 12.39           2      5.025                  
ATOM    296  CD  GLU A  40      -0.626  42.651  71.512  1.00 15.56           1      4.488                  
ATOM    298  OE2 GLU A  40      -1.492  43.374  70.881  1.00 17.07           4      4.412                  
ATOM    304  N   LEU A  42       7.406  41.686  72.627  1.00 12.18           6      5.194                  
ATOM    305  CA  LEU A  42       8.576  42.480  73.021  1.00 11.99           2      4.642                  
ATOM    306  C   LEU A  42       8.289  43.351  74.255  1.00 12.95           1      4.754                  
ATOM    307  O   LEU A  42       9.103  43.516  75.176  1.00 11.77           4      4.629                  
ATOM    308  CB  LEU A  42       9.056  43.325  71.851  1.00 12.83           2      5.211                  
ATOM    309  CG  LEU A  42      10.219  44.283  72.128  1.00 13.71           2      4.544                  
ATOM    310  CD1 LEU A  42      11.476  43.512  72.607  1.00 13.17           2      4.380                  
ATOM    311  CD2 LEU A  42      10.559  45.032  70.849  1.00 13.94           2      4.873                  
ATOM    312  N   ARG A  43       7.139  43.975  74.364  1.00 12.09           6      4.466                  
ATOM    313  CA  ARG A  43       6.768  44.822  75.490  1.00 12.11           2      4.075                  
ATOM    316  CB  ARG A  43       5.412  45.415  75.314  1.00 10.78           2      5.155                  
ATOM    317  CG  ARG A  43       4.911  46.327  76.392  1.00 11.31           2      4.623                  
ATOM    318  CD  ARG A  43       3.668  47.110  76.043  1.00 12.07           2      3.905                  
ATOM    319  NE  ARG A  43       3.153  47.860  77.165  1.00 11.74           6      4.190                  
ATOM    320  CZ  ARG A  43       1.967  48.000  77.638  1.00 11.70           1      4.996                  
ATOM    321  NH1 ARG A  43       0.978  47.366  76.992  1.00 11.51           6      5.251                  
ATOM    322  NH2 ARG A  43       1.643  48.729  78.733  1.00 12.73           6      5.264                  
ATOM    338  N   PHE A  46      10.051  43.412  78.536  1.00 12.06           6      4.968                  
ATOM    339  CA  PHE A  46      10.386  44.600  79.308  1.00 12.28           2      4.728                  
ATOM    342  CB  PHE A  46      10.303  45.952  78.566  1.00 12.03           2      4.942                  
ATOM    343  CG  PHE A  46      10.659  47.210  79.357  1.00 13.72           3      4.774                  
ATOM    344  CD1 PHE A  46      11.961  47.370  79.864  1.00 14.19           3      5.033                  
ATOM    345  CD2 PHE A  46       9.761  48.237  79.554  1.00 13.51           3      5.060                  
ATOM    346  CE1 PHE A  46      12.353  48.526  80.526  1.00 13.88           3      4.699                  
ATOM    347  CE2 PHE A  46      10.097  49.376  80.256  1.00 13.15           3      5.299                  
ATOM    348  CZ  PHE A  46      11.394  49.471  80.678  1.00 12.83           3      4.018                  
ATOM    358  NE2 HIS A  47       5.870  48.047  79.517  1.00 11.95           7      5.044                  
ATOM    626  CA  ILE A  85      -2.155  48.771  81.089  1.00 17.42           2      5.072                  
ATOM    627  C   ILE A  85      -2.119  48.064  79.729  1.00 15.84           1      5.259                  
ATOM    628  O   ILE A  85      -1.131  48.170  79.036  1.00 15.79           4      4.997                  
ATOM    629  CB  ILE A  85      -2.467  50.282  80.969  1.00 19.25           2      4.914                  
ATOM    631  CG2 ILE A  85      -1.442  50.961  80.075  1.00 18.96           2      5.067                  
ATOM    633  N   GLY A  86      -3.204  47.331  79.468  1.00 15.95           6      4.809                  
ATOM    634  CA  GLY A  86      -3.305  46.506  78.307  1.00 16.57           2      4.799                  
ATOM   1057  CA  PRO A 145       8.845  53.516  83.997  1.00 14.48           2      5.221                  
ATOM   1058  C   PRO A 145       7.559  53.941  83.299  1.00 16.77           1      4.614                  
ATOM   1059  O   PRO A 145       6.895  53.138  82.550  1.00 16.72           4      5.052                  
ATOM   1060  CB  PRO A 145      10.095  53.705  83.190  1.00 13.46           2      4.646                  
ATOM   1061  CG  PRO A 145      11.009  52.544  83.452  1.00 13.51           2      5.015                  
ATOM   1062  CD  PRO A 145      10.065  51.437  83.814  1.00 12.86           2      5.253                  
ATOM   1063  N   GLU A 146       7.105  55.181  83.508  1.00 16.10           6      5.081                  
ATOM   1064  CA  GLU A 146       5.903  55.780  82.863  1.00 15.51           2      5.195                  
ATOM   1065  C   GLU A 146       6.373  56.890  81.923  1.00 15.10           1      4.814                  
ATOM   1066  O   GLU A 146       7.508  57.406  82.023  1.00 15.79           4      4.830                  
ATOM   1072  N   PRO A 147       5.600  57.220  80.871  1.00 16.32           6      4.994                  
ATOM   1073  CA  PRO A 147       5.958  58.228  79.874  1.00 16.11           2      5.217                  
ATOM   1074  C   PRO A 147       5.882  59.655  80.417  1.00 16.69           1      5.003                  
ATOM   1076  CB  PRO A 147       4.995  57.947  78.719  1.00 15.06           2      4.732                  
ATOM   1077  CG  PRO A 147       3.769  57.604  79.495  1.00 15.31           2      5.183                  
ATOM   1078  CD  PRO A 147       4.274  56.618  80.565  1.00 15.74           2      4.778                  
ATOM   1137  CG1 VAL A 154      13.767  55.987  82.131  1.00 14.27           2      4.383                  
ATOM   1138  CG2 VAL A 154      11.874  57.544  83.025  1.00 12.75           2      5.225                  
ATOM   1169  SD  MET A 158      15.034  51.220  82.400  1.00 20.02           2      4.651                  
ATOM   1170  CE  MET A 158      16.035  50.779  80.993  1.00 20.20           2      4.873                  
ATOM   1251  CG2 THR A 169      17.194  54.482  79.211  1.00 15.50           2      5.186                  
ATOM   1275  CA  LEU A 172      16.784  49.723  74.962  1.00 14.51           2      4.279                  
ATOM   1276  C   LEU A 172      15.548  50.311  74.284  1.00 14.78           1      4.619                  
ATOM   1277  O   LEU A 172      14.606  49.579  73.938  1.00 13.14           4      4.926                  
ATOM   1278  CB  LEU A 172      16.596  49.752  76.504  1.00 14.66           2      5.061                  
ATOM   1279  CG  LEU A 172      17.546  48.698  77.193  1.00 16.24           2      4.612                  
ATOM   1280  CD1 LEU A 172      17.646  49.005  78.689  1.00 15.67           2      4.981                  
ATOM   1281  CD2 LEU A 172      17.020  47.288  76.938  1.00 15.96           2      4.561                  
ATOM   1282  N   LEU A 173      15.456  51.648  74.218  1.00 14.50           6      5.026                  
ATOM   1283  CA  LEU A 173      14.340  52.404  73.597  1.00 14.00           2      5.239                  
ATOM   1287  CG  LEU A 173      13.907  54.114  75.423  1.00 15.97           2      4.513                  
ATOM   1288  CD1 LEU A 173      14.388  55.511  75.818  1.00 17.43           2      4.914                  
ATOM   1289  CD2 LEU A 173      12.414  53.941  75.482  1.00 16.15           2      3.465                  
ATOM   1296  N   ALA A 175      13.455  49.568  70.854  1.00 12.18           6      5.243                  
ATOM   1297  CA  ALA A 175      12.262  48.788  70.897  1.00 11.78           2      4.815                  
ATOM   1298  C   ALA A 175      11.087  49.635  70.421  1.00 11.76           1      4.711                  
ATOM   1299  O   ALA A 175      10.117  49.044  69.916  1.00 11.49           4      4.652                  
ATOM   1300  CB  ALA A 175      11.842  48.280  72.300  1.00 11.02           2      3.534                  
ATOM   1301  N   HIS A 176      10.996  50.932  70.593  1.00 10.52           6      5.125                  
ATOM   1306  CG  HIS A 176       9.285  52.885  72.284  1.00 10.75           3      4.324                  
ATOM   1307  ND1 HIS A 176       9.020  53.900  73.152  1.00 10.44           7      4.198                  
ATOM   1308  CD2 HIS A 176       8.936  51.772  72.967  1.00 10.96           3      3.201                  
ATOM   1309  CE1 HIS A 176       8.449  53.440  74.235  1.00 10.85           3      3.060                  
ATOM   1310  NE2 HIS A 176       8.404  52.114  74.173  1.00 10.93           7      2.134                  
ATOM   1319  C   ILE A 178       7.267  48.373  67.330  1.00 10.09           1      4.772                  
ATOM   1320  O   ILE A 178       7.169  47.402  68.110  1.00 11.14           4      4.601                  
ATOM   1325  N   ALA A 179       6.470  49.422  67.430  1.00  9.27           6      5.209                  
ATOM   1326  CA  ALA A 179       5.546  49.590  68.516  1.00 10.32           2      4.649                  
ATOM   1327  C   ALA A 179       4.458  50.592  68.325  1.00 10.10           1      5.045                  
ATOM   1328  O   ALA A 179       4.761  51.577  67.680  1.00 12.38           4      5.251                  
ATOM   1329  CB  ALA A 179       6.461  50.157  69.694  1.00  9.44           2      4.861                  
ATOM   1330  N   ALA A 180       3.318  50.399  68.910  1.00 10.28           6      4.897                  
ATOM   1331  CA  ALA A 180       2.170  51.240  68.896  1.00 11.55           2      4.704                  
ATOM   1332  C   ALA A 180       1.633  51.396  70.307  1.00 13.32           1      5.076                  
ATOM   1333  O   ALA A 180       1.909  50.545  71.153  1.00 13.92           4      4.155                  
ATOM   1334  CB  ALA A 180       1.041  50.605  68.049  1.00 10.82           2      4.985                  
ATOM   1335  N   ALA A 181       0.821  52.398  70.523  1.00 13.79           6      4.822                  
ATOM   1336  CA  ALA A 181       0.081  52.697  71.733  1.00 13.09           2      5.223                  
ATOM   1337  C   ALA A 181      -1.403  52.414  71.559  1.00 14.08           1      5.097                  
ATOM   1338  O   ALA A 181      -2.165  53.112  70.858  1.00 15.29           4      4.791                  
ATOM   1339  CB  ALA A 181       0.289  54.144  72.146  1.00 12.40           2      5.105                  
ATOM   1340  N   ASN A 182      -1.871  51.368  72.241  1.00 13.76           6      5.065                  
ATOM   1341  CA  ASN A 182      -3.282  51.000  72.213  1.00 15.52           2      4.894                  
ATOM   1342  C   ASN A 182      -4.133  51.624  73.301  1.00 17.30           1      4.900                  
ATOM   1343  O   ASN A 182      -5.379  51.684  73.156  1.00 17.66           4      5.213                  
ATOM   1344  CB  ASN A 182      -3.480  49.466  72.349  1.00 15.55           2      5.140                  
ATOM   1345  CG  ASN A 182      -2.749  48.639  71.327  1.00 16.01           1      4.462                  
ATOM   1346  OD1 ASN A 182      -2.570  49.064  70.181  1.00 16.40           4      4.750                  
ATOM   1347  ND2 ASN A 182      -2.273  47.450  71.700  1.00 16.05           6      4.648                  
ATOM   1348  N   ASP A 183      -3.444  51.982  74.442  1.00 16.41           6      5.186                  
ATOM   1349  CA  ASP A 183      -4.214  52.418  75.595  1.00 17.71           2      4.472                  
ATOM   1350  C   ASP A 183      -3.913  53.825  76.096  1.00 19.00           1      4.874                  
ATOM   1351  O   ASP A 183      -4.598  54.107  77.103  1.00 21.70           4      4.998                  
ATOM   1352  CB  ASP A 183      -3.876  51.415  76.744  1.00 17.62           2      4.001                  
ATOM   1353  CG  ASP A 183      -3.915  49.969  76.334  1.00 17.50           1      4.050                  
ATOM   1354  OD1 ASP A 183      -5.018  49.382  76.210  1.00 18.84           4      5.253                  
ATOM   1355  OD2 ASP A 183      -2.891  49.344  76.056  1.00 16.85           4      4.684                  
ATOM   1356  N   VAL A 184      -3.013  54.567  75.503  1.00 19.03           6      4.739                  
ATOM   1357  CA  VAL A 184      -2.707  55.962  75.932  1.00 19.00           2      4.709                  
ATOM   1360  CB  VAL A 184      -1.359  56.419  75.421  1.00 17.41           2      4.665                  
ATOM   1362  CG2 VAL A 184      -0.303  55.422  75.910  1.00 17.56           2      5.077                  
ATOM   1425  CD2 PHE A 193       5.987  53.614  70.819  1.00 12.45           3      4.850                  
ATOM   1426  CE1 PHE A 193       3.815  55.352  71.427  1.00 11.81           3      5.062                  
ATOM   1427  CE2 PHE A 193       5.109  53.396  71.853  1.00 10.75           3      3.837                  
ATOM   1428  CZ  PHE A 193       4.075  54.228  72.206  1.00 11.78           3      4.369                  
ATOM   1745  CG  LEU A 235       5.389  57.350  74.462  1.00 11.51           2      4.970                  
ATOM   1746  CD1 LEU A 235       6.146  56.143  75.025  1.00 11.91           2      3.601                  
ATOM   1747  CD2 LEU A 235       3.957  57.422  74.950  1.00 11.62           2      5.234                  
ATOM   1761  CB  THR A 237       9.955  59.207  78.565  1.00 14.32           2      4.392                  
ATOM   1762  OG1 THR A 237       8.902  58.359  78.046  1.00 15.85           5      5.219                  
ATOM   1763  CG2 THR A 237       9.503  59.337  80.020  1.00 13.86           2      4.298                  
ATOM   1799  CE2 PHE A 241      14.114  58.189  78.472  1.00 23.30           3      5.145                  
ATOM   1999  CE1 PHE A 265      15.799  46.409  71.797  1.00 13.45           3      4.453                  
ATOM   2001  CZ  PHE A 265      15.144  45.245  71.438  1.00 13.46           3      4.529                  
ATOM   2060  CD2 LEU A 272      14.361  44.301  78.082  1.00 12.37           2      4.697                  
