# Supplementary material for: A mathematical representation of protein binding sites using structural dispersion of atoms from principal axes for classification of binding ligands
Source: PLoS One. 2021 Apr 8;16(4):e0244905. doi: 10.1371/journal.pone.0244905 (PMC8031081; doi:10.1371/journal.pone.0244905)
Supplement: S3 Data — (ZIP) [file pone.0244905.s008.zip › KahramanSet(100)/1RDQ.lig.ATP.pdb]

ATOM    321  C   LEU E  49      21.754  37.251  10.453  1.00  8.29           1      4.674                  
ATOM    322  O   LEU E  49      21.737  37.895  11.492  1.00  8.21           4      4.987                  
ATOM    323  CB  LEU E  49      19.514  36.620   9.612  1.00  7.39           2      5.070                  
ATOM    324  CG  LEU E  49      18.293  36.928   8.740  1.00  7.42           2      4.852                  
ATOM    325  CD1 LEU E  49      17.292  35.786   8.786  1.00  7.98           2      4.673                  
ATOM    326  CD2 LEU E  49      17.633  38.226   9.204  1.00  9.59           2      5.222                  
ATOM    327  N   GLY E  50      22.605  36.262  10.202  1.00  8.50           6      4.673                  
ATOM    328  CA  GLY E  50      23.624  35.913  11.156  1.00  8.25           2      4.720                  
ATOM    329  C   GLY E  50      24.583  34.895  10.585  1.00  7.91           1      4.218                  
ATOM    330  O   GLY E  50      24.304  34.162   9.655  1.00 13.03           4      5.283                  
ATOM    331  N   THR E  51      25.773  34.865  11.146  1.00 10.39           6      4.368                  
ATOM    332  CA  THR E  51      26.723  33.807  10.867  1.00  9.96           2      4.396                  
ATOM    333  C   THR E  51      27.118  33.220  12.219  1.00 11.39           1      5.000                  
ATOM    334  O   THR E  51      27.075  33.878  13.256  1.00 14.78           4      5.166                  
ATOM    338  N   GLY E  52      27.494  31.959  12.203  1.00 14.00           6      5.152                  
ATOM    339  CA  GLY E  52      28.119  31.383  13.389  1.00 16.87           2      3.957                  
ATOM    340  C   GLY E  52      29.440  30.751  12.976  1.00 17.37           1      4.280                  
ATOM    341  O   GLY E  52      30.006  31.112  11.943  1.00 19.35           4      4.593                  
ATOM    342  N   SER E  53      29.886  29.778  13.752  1.00 17.28           6      3.571                  
ATOM    343  CA  SER E  53      31.171  29.138  13.510  1.00 18.09           2      4.543                  
ATOM    344  C   SER E  53      31.120  28.247  12.276  1.00 16.14           1      5.268                  
ATOM    345  O   SER E  53      32.149  27.917  11.677  1.00 20.63           4      5.141                  
ATOM    346  CB ASER E  53      31.559  28.368  14.776  0.48 19.17           2      4.302                  
ATOM    347  CB BSER E  53      31.578  28.292  14.719  0.52 18.98           2      4.341                  
ATOM    348  OG ASER E  53      31.211  29.123  15.941  0.48 17.35           5      3.807                  
ATOM    349  OG BSER E  53      32.718  28.840  15.362  0.52 11.83           5      4.011                  
ATOM    350  N   PHE E  54      29.903  27.871  11.869  1.00 13.69           6      4.888                  
ATOM    351  CA  PHE E  54      29.763  26.888  10.811  1.00 11.63           2      4.804                  
ATOM    352  C   PHE E  54      28.958  27.385   9.624  1.00 12.23           1      4.962                  
ATOM    353  O   PHE E  54      29.375  27.116   8.501  1.00 17.16           4      4.754                  
ATOM    354  CB  PHE E  54      29.133  25.595  11.355  1.00 11.00           2      5.131                  
ATOM    355  CG  PHE E  54      29.901  25.095  12.578  1.00  9.99           3      4.567                  
ATOM    356  CD1 PHE E  54      29.399  25.296  13.854  1.00 11.36           3      4.365                  
ATOM    358  CE1 PHE E  54      30.105  24.883  14.972  1.00 10.58           3      4.635                  
ATOM    360  CZ  PHE E  54      31.330  24.268  14.806  1.00 10.19           3      4.759                  
ATOM    361  N   GLY E  55      27.838  28.052   9.858  1.00 11.30           6      4.119                  
ATOM    362  CA  GLY E  55      26.951  28.393   8.761  1.00 11.04           2      4.887                  
ATOM    363  C   GLY E  55      26.654  29.874   8.657  1.00  9.36           1      5.237                  
ATOM    364  O   GLY E  55      26.992  30.667   9.523  1.00 11.92           4      4.865                  
ATOM    376  N   VAL E  57      23.216  32.264   7.907  1.00  6.21           6      5.098                  
ATOM    377  CA  VAL E  57      21.756  32.234   7.850  1.00  5.00           2      4.572                  
ATOM    378  C   VAL E  57      21.256  33.478   7.122  1.00  5.81           1      5.283                  
ATOM    379  O   VAL E  57      21.588  34.593   7.527  1.00  7.51           4      5.096                  
ATOM    380  CB  VAL E  57      21.114  32.102   9.238  1.00  5.40           2      4.438                  
ATOM    381  CG1 VAL E  57      19.592  32.139   9.155  1.00  6.59           2      5.268                  
ATOM    382  CG2 VAL E  57      21.583  30.818   9.906  1.00  7.36           2      4.549                  
ATOM    484  CA  ALA E  70      15.654  31.934   7.385  1.00  5.23           2      5.037                  
ATOM    486  O   ALA E  70      16.174  29.602   7.458  1.00  6.36           4      5.122                  
ATOM    487  CB  ALA E  70      15.832  32.115   8.881  1.00  6.46           2      4.914                  
ATOM    501  CG  LYS E  72      22.366  27.045   8.802  1.00  6.49           2      4.889                  
ATOM    502  CD  LYS E  72      22.271  26.431  10.188  1.00  8.03           2      5.080                  
ATOM    503  CE  LYS E  72      23.632  26.228  10.826  1.00  7.65           2      4.081                  
ATOM    504  NZ  LYS E  72      23.511  25.748  12.240  1.00  8.22           6      3.686                  
ATOM    520  CD2 LEU E  74      26.729  24.907   8.410  1.00 12.02           2      5.294                  
ATOM    655  OE2 GLU E  91      22.302  23.317  12.387  1.00  8.70           4      5.047                  
ATOM    762  CB  VAL E 104      13.736  27.540  15.174  1.00  7.75           2      4.589                  
ATOM    763  CG1 VAL E 104      14.878  26.584  14.867  1.00 11.85           2      4.933                  
ATOM    764  CG2 VAL E 104      13.389  28.349  13.931  1.00 13.73           2      4.704                  
ATOM    894  CA  MET E 120      13.667  27.547   9.069  1.00  5.56           2      4.911                  
ATOM    895  C   MET E 120      12.607  28.635   8.939  1.00  5.51           1      4.864                  
ATOM    896  O   MET E 120      12.718  29.550   8.138  1.00  5.47           4      5.104                  
ATOM    897  CB  MET E 120      14.605  27.938  10.212  1.00  6.46           2      4.749                  
ATOM    898  CG  MET E 120      15.636  26.893  10.577  1.00  8.76           2      5.205                  
ATOM    899  SD  MET E 120      16.940  27.634  11.591  1.00  9.56           2      4.662                  
ATOM    900  CE  MET E 120      17.828  28.519  10.318  1.00 11.67           2      5.136                  
ATOM    901  N   GLU E 121      11.636  28.593   9.854  1.00  6.20           6      4.959                  
ATOM    902  CA  GLU E 121      10.822  29.779  10.077  1.00  6.70           2      5.128                  
ATOM    903  C   GLU E 121      11.732  30.960  10.393  1.00  5.96           1      4.891                  
ATOM    904  O   GLU E 121      12.701  30.815  11.137  1.00  6.69           4      5.102                  
ATOM    910  N   TYR E 122      11.429  32.107   9.811  1.00  5.78           6      4.809                  
ATOM    911  CA  TYR E 122      12.124  33.348  10.121  1.00  6.32           2      4.810                  
ATOM    912  C   TYR E 122      11.598  33.921  11.433  1.00  6.44           1      5.034                  
ATOM    914  CB  TYR E 122      11.977  34.364   8.990  1.00  5.93           2      4.984                  
ATOM    915  CG  TYR E 122      12.528  35.731   9.317  1.00  5.62           3      4.948                  
ATOM    916  CD1 TYR E 122      13.758  35.904   9.926  1.00  6.02           3      5.272                  
ATOM    918  CE1 TYR E 122      14.265  37.148  10.219  1.00  6.70           3      4.687                  
ATOM    922  N   VAL E 123      12.469  33.990  12.432  1.00  6.05           6      4.197                  
ATOM    923  CA  VAL E 123      12.111  34.532  13.735  1.00  6.76           2      4.969                  
ATOM    924  C   VAL E 123      12.649  35.949  13.839  1.00  7.42           1      4.388                  
ATOM    925  O   VAL E 123      13.852  36.181  13.953  1.00  8.51           4      5.094                  
ATOM    926  CB  VAL E 123      12.624  33.639  14.871  1.00  7.33           2      4.610                  
ATOM    928  CG2 VAL E 123      12.258  32.173  14.656  1.00  9.87           2      4.461                  
ATOM    946  CB  GLU E 127      20.494  37.190  18.696  1.00  8.53           2      4.864                  
ATOM    947  CG  GLU E 127      20.986  36.509  17.446  1.00  8.72           2      4.765                  
ATOM    948  CD  GLU E 127      22.480  36.641  17.245  1.00  8.37           1      4.637                  
ATOM    949  OE1 GLU E 127      23.187  37.187  18.118  1.00  9.43           4      4.715                  
ATOM    950  OE2 GLU E 127      22.945  36.226  16.165  1.00 11.47           4      4.472                  
ATOM   1298  CG  ASP E 166      26.368  26.115  20.892  1.00  8.29           1      4.530                  
ATOM   1299  OD1 ASP E 166      27.007  26.676  21.816  1.00  9.28           4      5.000                  
ATOM   1300  OD2 ASP E 166      26.555  26.367  19.680  1.00 10.25           4      4.322                  
ATOM   1315  CD  LYS E 168      26.619  30.590  22.015  1.00  7.25           2      4.959                  
ATOM   1316  CE  LYS E 168      26.682  30.016  20.610  1.00  9.40           2      4.861                  
ATOM   1317  NZ  LYS E 168      28.076  30.007  20.100  1.00 12.13           6      4.359                  
ATOM   1326  CA  GLU E 170      23.400  33.941  20.236  1.00  6.84           2      4.614                  
ATOM   1327  C   GLU E 170      22.537  32.926  19.491  1.00  6.26           1      4.839                  
ATOM   1328  O   GLU E 170      22.243  33.114  18.308  1.00  8.19           4      4.986                  
ATOM   1329  CB  GLU E 170      24.865  33.691  19.880  1.00  7.17           2      4.589                  
ATOM   1334  N   ASN E 171      22.175  31.844  20.152  1.00  6.78           6      4.709                  
ATOM   1335  CA  ASN E 171      21.377  30.779  19.592  1.00  6.55           2      5.080                  
ATOM   1338  CB  ASN E 171      21.969  29.400  19.878  1.00  6.89           2      4.944                  
ATOM   1339  CG  ASN E 171      23.238  29.089  19.111  1.00  8.20           1      5.240                  
ATOM   1340  OD1 ASN E 171      23.494  29.660  18.056  1.00  9.17           4      4.581                  
ATOM   1341  ND2 ASN E 171      23.988  28.116  19.616  1.00  8.47           6      4.991                  
ATOM   1355  CG  LEU E 173      16.623  33.131  16.835  1.00 10.19           2      5.093                  
ATOM   1356  CD1 LEU E 173      16.186  32.249  15.678  1.00 13.10           2      5.284                  
ATOM   1357  CD2 LEU E 173      17.435  34.324  16.349  1.00 22.17           2      5.194                  
ATOM   1437  CA  THR E 183      17.907  27.670  17.054  1.00  5.64           2      5.177                  
ATOM   1438  C   THR E 183      19.245  26.958  17.225  1.00  4.69           1      4.867                  
ATOM   1440  CB  THR E 183      17.951  28.879  16.113  1.00  5.33           2      5.114                  
ATOM   1441  OG1 THR E 183      18.115  28.432  14.774  1.00  7.38           5      4.384                  
ATOM   1442  CG2 THR E 183      19.077  29.821  16.478  1.00  5.91           2      5.087                  
ATOM   1443  N   ASP E 184      19.861  26.526  16.130  1.00  5.30           6      4.918                  
ATOM   1444  CA  ASP E 184      21.193  25.953  16.113  1.00  5.15           2      5.132                  
ATOM   1445  C   ASP E 184      21.264  24.640  16.880  1.00  4.98           1      4.816                  
ATOM   1447  CB  ASP E 184      22.241  26.927  16.636  1.00  6.30           2      4.989                  
ATOM   1448  CG  ASP E 184      23.653  26.500  16.282  1.00  5.73           1      4.313                  
ATOM   1449  OD1 ASP E 184      23.857  25.379  15.747  1.00  6.44           4      4.789                  
ATOM   1450  OD2 ASP E 184      24.590  27.297  16.500  1.00  7.29           4      3.149                  
ATOM   1463  CA  GLY E 186      24.516  21.847  15.438  1.00  5.58           2      5.231                  
ATOM   1475  CE2 PHE E 187      29.118  23.515  19.262  1.00  8.56           3      4.974                  
ATOM   1476  CZ  PHE E 187      29.856  23.104  18.172  1.00  9.50           3      4.970                  
ATOM   1588  OG1 THR E 201      29.205  28.336  21.990  1.00 11.47           5      5.274                  
ATOM   2581  CD1 PHE E 327      18.942  38.542  13.309  1.00  8.15           3      5.243                  
ATOM   2583  CE1 PHE E 327      18.113  37.500  13.666  1.00  8.82           3      4.730                  
ATOM   2584  CE2 PHE E 327      16.226  38.778  12.985  1.00  9.10           3      4.668                  
ATOM   2585  CZ  PHE E 327      16.749  37.630  13.538  1.00  8.80           3      4.857                  
ATOM   2613  OH  TYR E 330      25.433  38.568  13.608  1.00 11.32           5      5.162                  
ATOM   2883  NE  ARG I 518      25.809  36.961  16.419  1.00  9.83           6      4.775                  
ATOM   2884  CZ  ARG I 518      26.238  36.015  15.593  1.00  8.82           1      5.238                  
ATOM   2886  NH2 ARG I 518      25.456  34.963  15.354  1.00 10.11           6      4.588                  
ATOM   2890  O   ARG I 519      29.601  32.354  19.575  1.00 17.35           4      4.826                  
ATOM   2899  CA  ASN I 520      32.018  31.208  18.332  1.00 25.49           2      4.463                  
ATOM   2900  C   ASN I 520      31.933  29.948  19.187  1.00 24.34           1      4.565                  
ATOM   2902  CB  ASN I 520      33.395  31.183  17.657  1.00 31.50           2      5.282                  
ATOM   2903  N   ALA I 521      31.454  28.881  18.558  1.00 25.07           6      4.738                  
ATOM   2904  CA  ALA I 521      31.568  27.561  19.170  1.00 23.16           2      5.257                  
ATOM   2907  CB  ALA I 521      30.682  26.550  18.463  1.00 24.87           2      4.493                  
