# Supplementary material for: A mathematical representation of protein binding sites using structural dispersion of atoms from principal axes for classification of binding ligands
Source: PLoS One. 2021 Apr 8;16(4):e0244905. doi: 10.1371/journal.pone.0244905 (PMC8031081; doi:10.1371/journal.pone.0244905)
Supplement: S3 Data — (ZIP) [file pone.0244905.s008.zip › KahramanSet(100)/1RLZ.lig.NAD.pdb]

ATOM    593  N   THR A 104      11.915 -10.561  43.987  1.00 15.07           6      5.101                  
ATOM    594  CA  THR A 104      12.751 -10.037  42.922  1.00 16.49           2      4.832                  
ATOM    595  C   THR A 104      13.929  -9.263  43.514  1.00 17.03           1      4.952                  
ATOM    596  O   THR A 104      13.899  -8.866  44.670  1.00 17.88           4      4.918                  
ATOM    597  CB  THR A 104      11.919  -9.133  41.985  1.00 16.86           2      4.546                  
ATOM    598  OG1 THR A 104      11.296  -8.078  42.736  1.00 17.32           5      4.974                  
ATOM    599  CG2 THR A 104      10.846  -9.960  41.303  1.00 16.08           2      4.655                  
ATOM    600  N   SER A 105      14.963  -9.050  42.709  1.00 17.80           6      4.475                  
ATOM    601  CA  SER A 105      16.172  -8.358  43.149  1.00 18.48           2      5.183                  
ATOM    602  C   SER A 105      15.993  -7.001  43.801  1.00 18.22           1      4.810                  
ATOM    603  O   SER A 105      16.595  -6.736  44.833  1.00 17.16           4      4.783                  
ATOM    604  CB  SER A 105      17.145  -8.215  41.976  1.00 20.53           2      5.046                  
ATOM    605  OG  SER A 105      17.534  -9.492  41.491  1.00 24.34           5      4.819                  
ATOM    606  N   ASN A 106      15.172  -6.140  43.209  1.00 17.99           6      4.593                  
ATOM    607  CA  ASN A 106      14.972  -4.793  43.755  1.00 18.04           2      4.208                  
ATOM    608  C   ASN A 106      14.441  -4.747  45.187  1.00 16.42           1      5.186                  
ATOM    610  CB  ASN A 106      14.048  -3.966  42.845  1.00 17.92           2      4.835                  
ATOM    611  CG  ASN A 106      12.670  -4.561  42.725  1.00 19.88           1      4.314                  
ATOM    612  OD1 ASN A 106      11.668  -3.886  42.964  1.00 20.55           4      5.099                  
ATOM    613  ND2 ASN A 106      12.606  -5.836  42.350  1.00 18.43           6      4.556                  
ATOM    619  CG  LEU A 107      10.734  -6.553  47.009  1.00 14.72           2      5.238                  
ATOM    620  CD1 LEU A 107      10.561  -5.085  46.615  1.00 13.86           2      4.780                  
ATOM    621  CD2 LEU A 107       9.994  -7.484  46.068  1.00 13.10           2      4.848                  
ATOM    634  CB  SER A 109      17.800  -2.832  45.994  1.00 16.05           2      4.782                  
ATOM    635  OG  SER A 109      18.414  -3.592  44.977  1.00 22.28           5      4.749                  
ATOM    807  CA  THR A 131      17.179 -13.575  41.174  1.00 10.71           2      5.272                  
ATOM    808  C   THR A 131      18.588 -13.217  41.646  1.00 10.48           1      4.955                  
ATOM    810  CB  THR A 131      16.583 -12.464  40.283  1.00 12.95           2      4.385                  
ATOM    811  OG1 THR A 131      16.228 -11.338  41.086  1.00 14.92           5      3.920                  
ATOM    812  CG2 THR A 131      15.331 -12.972  39.583  1.00 14.80           2      3.838                  
ATOM    813  N   ALA A 132      19.523 -13.073  40.710  1.00 10.26           6      4.558                  
ATOM    814  CA  ALA A 132      20.909 -12.754  41.027  1.00 11.02           2      4.573                  
ATOM    815  C   ALA A 132      21.069 -11.519  41.897  1.00 11.30           1      4.760                  
ATOM    817  CB  ALA A 132      21.720 -12.603  39.741  1.00 12.01           2      5.261                  
ATOM    818  N   GLY A 133      20.408 -10.432  41.513  1.00  9.17           6      4.945                  
ATOM    819  CA  GLY A 133      20.484  -9.202  42.284  1.00  9.58           2      4.715                  
ATOM    820  C   GLY A 133      20.019  -9.465  43.697  1.00 10.18           1      4.769                  
ATOM    821  O   GLY A 133      20.567  -8.936  44.670  1.00  9.12           4      5.192                  
ATOM    838  CG  GLU A 136      24.013  -9.407  43.324  1.00 15.13           2      5.260                  
ATOM    839  CD  GLU A 136      24.401  -9.589  41.867  1.00 18.28           1      4.857                  
ATOM    841  OE2 GLU A 136      24.171  -8.657  41.067  1.00 19.13           4      5.063                  
ATOM    847  CG  GLU A 137      22.230  -5.861  45.102  1.00 21.34           2      5.180                  
ATOM    848  CD  GLU A 137      21.116  -5.111  44.422  1.00 23.52           1      5.163                  
ATOM    849  OE1 GLU A 137      20.561  -4.175  45.050  1.00 25.46           4      4.459                  
ATOM    850  OE2 GLU A 137      20.803  -5.449  43.254  1.00 24.46           4      5.158                  
ATOM   1079  CB  ILE A 166      18.357   0.509  42.338  1.00 12.80           2      4.834                  
ATOM   1080  CG1 ILE A 166      19.664  -0.172  41.899  1.00 12.51           2      4.416                  
ATOM   1081  CG2 ILE A 166      17.227  -0.527  42.482  1.00 12.82           2      4.897                  
ATOM   1082  CD1 ILE A 166      20.127  -1.253  42.890  1.00 13.99           2      5.083                  
ATOM   1646  O   ALA A 235      21.136 -15.249  37.233  1.00 15.59           4      5.257                  
ATOM   1647  CB  ALA A 235      19.097 -16.270  35.708  1.00 19.15           2      5.090                  
ATOM   1663  N   ASP A 238      23.218 -13.516  36.071  1.00 15.62           6      4.610                  
ATOM   1664  CA  ASP A 238      22.717 -12.238  35.540  1.00 16.43           2      5.213                  
ATOM   1665  C   ASP A 238      22.908 -11.059  36.515  1.00 17.70           1      4.610                  
ATOM   1666  O   ASP A 238      21.937 -10.477  37.002  1.00 19.04           4      5.251                  
ATOM   1667  CB  ASP A 238      21.225 -12.385  35.160  1.00 15.65           2      5.119                  
ATOM   1668  CG  ASP A 238      20.653 -11.142  34.467  1.00 17.15           1      4.704                  
ATOM   1669  OD1 ASP A 238      19.470 -10.820  34.704  1.00 14.36           4      4.831                  
ATOM   1670  OD2 ASP A 238      21.369 -10.484  33.677  1.00 17.88           4      5.147                  
ATOM   1671  N   GLY A 239      24.157 -10.701  36.794  1.00 17.52           6      4.611                  
ATOM   1672  CA  GLY A 239      24.412  -9.605  37.710  1.00 17.67           2      5.011                  
ATOM   1998  C   LEU A 281       7.365 -10.505  44.406  1.00 11.47           1      5.046                  
ATOM   2004  N   GLY A 282       6.603  -9.870  43.526  1.00 12.19           6      4.877                  
ATOM   2005  CA  GLY A 282       7.112  -9.597  42.194  1.00 13.36           2      4.806                  
ATOM   2006  C   GLY A 282       6.779 -10.735  41.246  1.00 14.26           1      4.702                  
ATOM   2007  O   GLY A 282       6.026 -11.653  41.593  1.00 13.73           4      4.828                  
ATOM   2008  N   GLY A 283       7.335 -10.684  40.043  1.00 13.86           6      5.018                  
ATOM   2009  CA  GLY A 283       7.068 -11.727  39.066  1.00 16.36           2      4.765                  
ATOM   2010  C   GLY A 283       8.314 -12.349  38.455  1.00 16.92           1      4.549                  
ATOM   2011  O   GLY A 283       9.278 -12.640  39.171  1.00 18.22           4      4.794                  
ATOM   2012  N   GLY A 284       8.286 -12.569  37.139  1.00 16.01           6      4.696                  
ATOM   2013  CA  GLY A 284       9.422 -13.149  36.434  1.00 16.09           2      5.132                  
ATOM   2016  N   VAL A 285      11.015 -14.964  36.527  1.00 16.16           6      5.188                  
ATOM   2183  C   ILE A 306       2.961  -8.628  44.778  1.00 14.49           1      5.222                  
ATOM   2184  O   ILE A 306       4.178  -8.763  44.794  1.00 14.79           4      4.593                  
ATOM   2187  CG2 ILE A 306       2.656  -7.094  47.347  1.00 10.28           2      4.983                  
ATOM   2189  N   ASN A 307       2.324  -8.132  43.735  1.00 15.40           6      4.231                  
ATOM   2190  CA  ASN A 307       3.098  -7.591  42.648  1.00 16.68           2      5.205                  
ATOM   2191  C   ASN A 307       2.278  -6.552  41.907  1.00 15.73           1      4.963                  
ATOM   2192  O   ASN A 307       1.052  -6.441  42.087  1.00 14.88           4      5.094                  
ATOM   2193  CB  ASN A 307       3.668  -8.694  41.721  1.00 19.78           2      5.214                  
ATOM   2194  CG  ASN A 307       2.654  -9.270  40.759  1.00 22.31           1      4.730                  
ATOM   2195  OD1 ASN A 307       2.125  -8.569  39.907  1.00 26.61           4      4.327                  
ATOM   2197  N   THR A 308       2.978  -5.776  41.091  1.00 15.46           6      4.581                  
ATOM   2198  CA  THR A 308       2.365  -4.698  40.350  1.00 15.76           2      5.010                  
ATOM   2199  C   THR A 308       2.173  -4.993  38.852  1.00 16.30           1      4.817                  
ATOM   2200  O   THR A 308       1.792  -4.112  38.090  1.00 17.77           4      4.482                  
ATOM   2201  CB  THR A 308       3.223  -3.456  40.516  1.00 15.47           2      4.905                  
ATOM   2202  OG1 THR A 308       4.501  -3.717  39.932  1.00 17.82           5      4.939                  
ATOM   2203  CG2 THR A 308       3.438  -3.145  41.990  1.00 12.17           2      5.137                  
ATOM   2204  N   ALA A 309       2.427  -6.223  38.429  1.00 14.89           6      4.409                  
ATOM   2205  CA  ALA A 309       2.274  -6.579  37.020  1.00 17.12           2      5.300                  
ATOM   2206  C   ALA A 309       0.794  -6.680  36.624  1.00 17.73           1      4.995                  
ATOM   2208  CB  ALA A 309       2.984  -7.910  36.744  1.00 16.27           2      5.261                  
ATOM   2267  O   SER A 317       3.025 -10.962  37.111  1.00 17.58           4      5.177                  
ATOM   2268  CB  SER A 317       5.695 -10.949  35.219  1.00 20.97           2      4.918                  
ATOM   2269  OG  SER A 317       5.656  -9.848  36.101  1.00 25.33           5      4.747                  
ATOM   2451  C   ALA A 341       2.170  -3.277  45.177  1.00 11.20           1      4.699                  
ATOM   2452  O   ALA A 341       2.636  -4.415  45.025  1.00 11.95           4      5.210                  
ATOM   2454  N   ASP A 342       2.906  -2.200  45.453  1.00 11.59           6      4.605                  
ATOM   2455  CA  ASP A 342       4.353  -2.216  45.661  1.00 11.57           2      4.393                  
ATOM   2456  C   ASP A 342       4.574  -2.954  46.996  1.00 11.89           1      4.646                  
ATOM   2457  O   ASP A 342       4.031  -2.557  48.030  1.00 10.34           4      4.945                  
ATOM   2458  CB  ASP A 342       4.853  -0.760  45.751  1.00 12.28           2      5.004                  
ATOM   2459  CG  ASP A 342       6.376  -0.642  45.799  1.00 12.42           1      4.435                  
ATOM   2460  OD1 ASP A 342       7.047  -1.509  46.389  1.00 12.15           4      5.209                  
ATOM   2461  OD2 ASP A 342       6.910   0.337  45.258  1.00 14.15           4      5.013                  
ATOM   2462  N   ALA A 343       5.360  -4.027  46.977  1.00 11.67           6      5.203                  
ATOM   2463  CA  ALA A 343       5.611  -4.801  48.201  1.00 12.47           2      4.794                  
ATOM   2464  C   ALA A 343       6.380  -4.048  49.284  1.00 12.04           1      5.172                  
ATOM   2466  CB  ALA A 343       6.344  -6.107  47.865  1.00 10.75           2      4.510                  
ATOM   2467  N   SER A 344       7.135  -3.016  48.907  1.00 12.01           6      5.219                  
ATOM   2471  CB  SER A 344       8.748  -1.168  49.197  1.00  9.40           2      5.185                  
ATOM   2472  OG  SER A 344       7.945  -0.188  48.570  1.00  7.11           5      5.202                  
