# Supplementary material for: A mathematical representation of protein binding sites using structural dispersion of atoms from principal axes for classification of binding ligands
Source: PLoS One. 2021 Apr 8;16(4):e0244905. doi: 10.1371/journal.pone.0244905 (PMC8031081; doi:10.1371/journal.pone.0244905)
Supplement: S3 Data — (ZIP) [file pone.0244905.s008.zip › KahramanSet(100)/1S7G.lig.NAD.pdb]

ATOM    161  C   THR A  22      10.161  39.930   3.327  1.00 21.47           1      5.260                  
ATOM    162  O   THR A  22      10.869  39.473   2.438  1.00 21.04           4      5.094                  
ATOM    166  N   GLY A  23      10.269  41.172   3.784  1.00 22.05           6      4.500                  
ATOM    167  CA  GLY A  23      11.275  42.080   3.276  1.00 21.01           2      4.894                  
ATOM    168  C   GLY A  23      12.164  42.522   4.421  1.00 22.37           1      5.094                  
ATOM    169  O   GLY A  23      12.026  42.029   5.538  1.00 20.71           4      4.666                  
ATOM    170  N   ALA A  24      13.059  43.463   4.148  1.00 23.60           6      5.156                  
ATOM    171  CA  ALA A  24      13.998  43.971   5.147  1.00 24.89           2      4.774                  
ATOM    172  C   ALA A  24      13.347  44.445   6.437  1.00 26.02           1      4.545                  
ATOM    174  CB  ALA A  24      14.820  45.105   4.553  1.00 25.30           2      4.734                  
ATOM    175  N   GLY A  25      12.094  44.874   6.348  1.00 25.27           6      4.909                  
ATOM    176  CA  GLY A  25      11.409  45.355   7.530  1.00 25.23           2      4.099                  
ATOM    177  C   GLY A  25      11.183  44.321   8.619  1.00 26.39           1      4.494                  
ATOM    178  O   GLY A  25      10.996  44.688   9.776  1.00 26.88           4      5.004                  
ATOM    179  N   ILE A  26      11.193  43.034   8.284  1.00 27.14           6      5.198                  
ATOM    180  CA  ILE A  26      10.961  42.033   9.321  1.00 31.03           2      5.149                  
ATOM    194  CA  ALA A  28      14.602  45.638  11.565  1.00 49.42           2      5.208                  
ATOM    195  C   ALA A  28      14.712  45.525  13.083  1.00 50.98           1      5.166                  
ATOM    197  CB  ALA A  28      13.556  46.684  11.192  1.00 49.74           2      4.584                  
ATOM    198  N   GLU A  29      13.902  44.645  13.669  1.00 52.39           6      4.794                  
ATOM    202  CB  GLU A  29      12.517  44.006  15.593  1.00 54.17           2      4.937                  
ATOM    203  CG  GLU A  29      11.471  45.107  15.473  1.00 57.10           2      4.964                  
ATOM    204  CD  GLU A  29      10.060  44.600  15.689  1.00 58.81           1      4.871                  
ATOM    205  OE1 GLU A  29       9.759  44.136  16.812  1.00 60.27           4      4.978                  
ATOM    206  OE2 GLU A  29       9.254  44.663  14.733  1.00 58.49           4      3.913                  
ATOM    233  CA  THR A  34      16.441  48.787   6.258  1.00 74.99           2      4.958                  
ATOM    234  C   THR A  34      17.224  49.754   5.368  1.00 76.44           1      4.992                  
ATOM    236  CB  THR A  34      14.939  49.115   6.187  1.00 74.84           2      5.296                  
ATOM    237  OG1 THR A  34      14.262  48.487   7.280  1.00 75.99           5      5.019                  
ATOM    238  CG2 THR A  34      14.345  48.587   4.912  1.00 75.18           2      3.824                  
ATOM    239  N   PHE A  35      16.829  49.848   4.102  1.00 78.79           6      4.026                  
ATOM    240  CA  PHE A  35      17.492  50.726   3.138  1.00 81.24           2      4.642                  
ATOM    243  CB  PHE A  35      16.741  50.694   1.804  1.00 81.92           2      5.218                  
ATOM    257  CB  GLU A  38      17.739  52.865  -1.412  1.00 80.68           2      5.211                  
ATOM    741  CB  GLN A 100      13.530  40.297  -0.513  1.00 30.37           2      4.342                  
ATOM    742  CG  GLN A 100      12.778  40.201  -1.823  1.00 37.51           2      5.073                  
ATOM    743  CD  GLN A 100      12.273  41.534  -2.332  1.00 39.38           1      4.886                  
ATOM    744  OE1 GLN A 100      11.793  41.624  -3.463  1.00 44.30           4      4.996                  
ATOM    745  NE2 GLN A 100      12.367  42.572  -1.507  1.00 38.23           6      5.021                  
ATOM    752  OD1 ASN A 101      14.898  41.066   4.062  1.00 29.10           4      4.573                  
ATOM    892  CD2 HIS A 118      16.821  40.968  -3.017  1.00 31.57           3      5.057                  
ATOM    893  CE1 HIS A 118      15.661  40.466  -4.810  1.00 30.54           3      5.189                  
ATOM    894  NE2 HIS A 118      15.896  41.420  -3.928  1.00 31.66           7      4.592                  
ATOM   1468  C   VAL A 190       6.834  42.097   6.162  1.00 23.61           1      5.297                  
ATOM   1471  CG1 VAL A 190       6.300  40.833   8.748  1.00 23.36           2      5.150                  
ATOM   1473  N   GLY A 191       6.804  43.396   6.433  1.00 24.96           6      4.831                  
ATOM   1474  CA  GLY A 191       7.992  44.215   6.272  1.00 25.35           2      4.897                  
ATOM   1475  C   GLY A 191       8.602  44.381   4.887  1.00 26.43           1      4.810                  
ATOM   1476  O   GLY A 191       9.822  44.299   4.735  1.00 28.02           4      4.320                  
ATOM   1477  N   SER A 192       7.773  44.606   3.875  1.00 25.25           6      4.767                  
ATOM   1478  CA  SER A 192       8.274  44.832   2.520  1.00 26.01           2      5.154                  
ATOM   1479  C   SER A 192       7.511  45.997   1.903  1.00 25.51           1      5.175                  
ATOM   1480  O   SER A 192       6.294  46.089   2.059  1.00 24.11           4      5.072                  
ATOM   1481  CB  SER A 192       8.079  43.598   1.640  1.00 26.14           2      5.272                  
ATOM   1482  OG  SER A 192       8.389  43.905   0.291  1.00 25.10           5      5.290                  
ATOM   1483  N   SER A 193       8.216  46.876   1.200  1.00 23.25           6      4.257                  
ATOM   1484  CA  SER A 193       7.562  48.016   0.571  1.00 27.90           2      4.878                  
ATOM   1485  C   SER A 193       6.883  47.619  -0.749  1.00 28.77           1      5.213                  
ATOM   1487  CB  SER A 193       8.577  49.137   0.317  1.00 30.32           2      4.154                  
ATOM   1488  OG  SER A 193       9.552  48.727  -0.632  1.00 33.88           5      3.710                  
ATOM   1489  N   LEU A 194       7.166  46.405  -1.226  1.00 26.82           6      4.167                  
ATOM   1490  CA  LEU A 194       6.576  45.891  -2.462  1.00 26.84           2      5.235                  
ATOM   1501  CB  VAL A 195       9.111  49.524  -4.307  1.00 33.67           2      5.187                  
ATOM   1502  CG1 VAL A 195       9.400  50.510  -5.433  1.00 34.69           2      5.050                  
ATOM   1503  CG2 VAL A 195       8.414  50.242  -3.153  1.00 33.33           2      4.346                  
ATOM   1504  N   VAL A 196       9.683  46.816  -5.978  1.00 30.24           6      5.263                  
ATOM   1508  CB  VAL A 196      11.832  46.509  -7.148  1.00 32.78           2      4.555                  
ATOM   1510  CG2 VAL A 196      12.086  48.007  -7.241  1.00 33.49           2      4.769                  
ATOM   1534  CB  ALA A 199       8.953  42.596  -3.395  1.00 17.96           2      5.273                  
ATOM   1656  C   VAL A 216       3.104  44.732   7.807  1.00 28.55           1      4.784                  
ATOM   1657  O   VAL A 216       4.128  44.159   7.431  1.00 28.25           4      4.327                  
ATOM   1659  CG1 VAL A 216       2.800  43.531  10.441  1.00 27.71           2      4.984                  
ATOM   1661  N   ASN A 217       3.011  46.048   7.920  1.00 29.39           6      4.718                  
ATOM   1662  CA  ASN A 217       4.121  46.906   7.575  1.00 30.24           2      4.993                  
ATOM   1663  C   ASN A 217       4.105  48.165   8.430  1.00 32.18           1      5.123                  
ATOM   1664  O   ASN A 217       3.058  48.571   8.927  1.00 31.81           4      5.160                  
ATOM   1665  CB  ASN A 217       4.012  47.274   6.103  1.00 30.44           2      5.241                  
ATOM   1666  CG  ASN A 217       5.345  47.275   5.409  1.00 33.99           1      4.307                  
ATOM   1667  OD1 ASN A 217       6.036  46.254   5.362  1.00 31.44           4      5.196                  
ATOM   1668  ND2 ASN A 217       5.725  48.427   4.863  1.00 37.80           6      3.850                  
ATOM   1669  N   ALA A 218       5.270  48.780   8.600  1.00 34.15           6      5.120                  
ATOM   1670  CA  ALA A 218       5.370  50.002   9.392  1.00 37.12           2      4.964                  
ATOM   1671  C   ALA A 218       4.737  51.167   8.640  1.00 38.10           1      5.167                  
ATOM   1672  O   ALA A 218       4.312  52.151   9.240  1.00 38.64           4      4.899                  
ATOM   1673  CB  ALA A 218       6.824  50.313   9.687  1.00 35.33           2      4.314                  
ATOM   1674  N   GLU A 219       4.670  51.039   7.320  1.00 40.27           6      5.180                  
ATOM   1675  CA  GLU A 219       4.109  52.084   6.481  1.00 41.76           2      4.062                  
ATOM   1676  C   GLU A 219       3.329  51.535   5.299  1.00 41.21           1      4.778                  
ATOM   1677  O   GLU A 219       3.625  50.455   4.786  1.00 40.59           4      4.639                  
ATOM   1678  CB  GLU A 219       5.230  53.001   5.991  1.00 44.90           2      5.001                  
ATOM   1679  CG  GLU A 219       5.628  54.048   7.017  1.00 51.16           2      4.086                  
ATOM   1680  CD  GLU A 219       7.041  54.559   6.832  1.00 54.83           1      5.154                  
ATOM   1681  OE1 GLU A 219       7.426  54.858   5.679  1.00 57.75           4      5.241                  
ATOM   1682  OE2 GLU A 219       7.763  54.667   7.850  1.00 55.90           4      4.214                  
ATOM   1696  CG2 THR A 221       3.567  48.816   1.374  1.00 32.10           2      5.085                  
ATOM   1786  C   GLY A 233       4.280  47.631  12.864  1.00 39.72           1      5.169                  
ATOM   1787  O   GLY A 233       4.680  47.331  11.741  1.00 39.66           4      5.157                  
ATOM   1788  N   LYS A 234       4.932  47.302  13.974  1.00 39.44           6      4.980                  
ATOM   1789  CA  LYS A 234       6.170  46.545  13.925  1.00 40.16           2      5.168                  
ATOM   1790  C   LYS A 234       5.879  45.048  13.896  1.00 39.72           1      4.429                  
ATOM   1791  O   LYS A 234       5.091  44.537  14.698  1.00 39.07           4      4.757                  
ATOM   1792  CB  LYS A 234       7.045  46.898  15.129  1.00 43.17           2      4.297                  
ATOM   1793  CG  LYS A 234       7.514  48.348  15.125  1.00 45.59           2      4.407                  
ATOM   1794  CD  LYS A 234       8.607  48.578  16.148  1.00 49.28           2      5.156                  
ATOM   1795  CE  LYS A 234       9.292  49.923  15.937  1.00 51.70           2      4.760                  
ATOM   1797  N   ALA A 235       6.516  44.352  12.960  1.00 38.05           6      5.254                  
ATOM   1798  CA  ALA A 235       6.328  42.918  12.803  1.00 37.17           2      4.908                  
ATOM   1799  C   ALA A 235       6.605  42.154  14.094  1.00 36.96           1      4.899                  
ATOM   1801  CB  ALA A 235       7.220  42.405  11.698  1.00 36.28           2      4.699                  
ATOM   1802  N   GLY A 236       7.727  42.461  14.732  1.00 37.83           6      5.130                  
ATOM   3659  CA  PRO B 220      11.426  51.561 -10.407  1.00 26.21           2      5.296                  
ATOM   3662  CB  PRO B 220      11.867  51.932  -8.990  1.00 26.78           2      4.917                  
ATOM   3663  CG  PRO B 220      10.645  51.662  -8.176  1.00 29.86           2      4.775                  
ATOM   3664  CD  PRO B 220       9.532  52.210  -9.043  1.00 26.55           2      5.029                  
ATOM   3668  O   THR B 221      15.155  49.049 -10.319  1.00 27.11           4      5.092                  
ATOM   3689  CB  ASP B 224      16.605  51.887 -10.979  1.00 32.73           2      4.971                  
ATOM   3690  CG  ASP B 224      15.197  52.021 -11.540  1.00 36.24           1      5.194                  
ATOM   3692  OD2 ASP B 224      14.323  52.542 -10.814  1.00 35.88           4      4.481                  
