# Supplementary material for: A mathematical representation of protein binding sites using structural dispersion of atoms from principal axes for classification of binding ligands
Source: PLoS One. 2021 Apr 8;16(4):e0244905. doi: 10.1371/journal.pone.0244905 (PMC8031081; doi:10.1371/journal.pone.0244905)
Supplement: S3 Data — (ZIP) [file pone.0244905.s008.zip › KahramanSet(100)/1SOX.lig.HEM.pdb]

ATOM    195  CG2 VAL A  24      18.625 124.472  37.265  1.00 21.68           2      4.955                  
ATOM    262  CB  VAL A  33      16.981 125.843  41.589  1.00 29.10           2      4.069                  
ATOM    263  CG1 VAL A  33      16.834 126.486  40.214  1.00 27.44           2      4.742                  
ATOM    264  CG2 VAL A  33      17.734 124.527  41.473  1.00 28.86           2      4.330                  
ATOM    285  CG  PHE A  36      12.346 126.208  43.097  1.00 31.45           3      4.843                  
ATOM    286  CD1 PHE A  36      11.146 126.889  43.233  1.00 30.92           3      4.960                  
ATOM    287  CD2 PHE A  36      12.373 125.038  42.364  1.00 32.64           3      4.862                  
ATOM    288  CE1 PHE A  36      10.000 126.412  42.622  1.00 30.17           3      4.950                  
ATOM    289  CE2 PHE A  36      11.230 124.555  41.756  1.00 32.03           3      4.002                  
ATOM    290  CZ  PHE A  36      10.037 125.241  41.885  1.00 29.06           3      3.767                  
ATOM    320  CG  HIS A  40      10.051 120.653  42.464  1.00 23.18           3      4.202                  
ATOM    321  ND1 HIS A  40       9.957 119.287  42.337  1.00 22.89           7      4.156                  
ATOM    322  CD2 HIS A  40       9.881 121.163  41.224  1.00 21.04           3      3.072                  
ATOM    323  CE1 HIS A  40       9.731 118.986  41.069  1.00 23.11           3      3.031                  
ATOM    324  NE2 HIS A  40       9.683 120.107  40.356  1.00 20.64           7      2.049                  
ATOM    325  N   PRO A  41       6.914 121.238  43.695  1.00 30.29           6      5.064                  
ATOM    326  CA  PRO A  41       5.776 120.342  43.782  1.00 31.35           2      5.138                  
ATOM    327  C   PRO A  41       6.257 118.905  43.717  1.00 34.07           1      5.103                  
ATOM    328  O   PRO A  41       7.129 118.577  42.902  1.00 34.06           4      4.523                  
ATOM    329  CB  PRO A  41       4.851 120.693  42.604  1.00 31.78           2      4.184                  
ATOM    330  CG  PRO A  41       5.262 122.126  42.330  1.00 31.85           2      4.427                  
ATOM    331  CD  PRO A  41       6.745 122.232  42.634  1.00 30.07           2      4.758                  
ATOM    332  N   GLY A  42       5.747 118.045  44.592  1.00 37.00           6      5.009                  
ATOM    333  CA  GLY A  42       6.119 116.642  44.622  1.00 37.93           2      5.087                  
ATOM    334  C   GLY A  42       7.402 116.323  45.370  1.00 39.09           1      5.171                  
ATOM    335  O   GLY A  42       7.855 115.168  45.359  1.00 41.53           4      4.552                  
ATOM    336  N   GLY A  43       8.007 117.297  46.034  1.00 36.97           6      5.117                  
ATOM    356  CA  LYS A  46      13.187 114.388  41.280  1.00 29.54           2      4.848                  
ATOM    357  C   LYS A  46      13.974 115.599  40.828  1.00 27.80           1      5.169                  
ATOM    358  O   LYS A  46      14.942 115.472  40.071  1.00 24.04           4      4.345                  
ATOM    359  CB  LYS A  46      11.822 114.375  40.573  1.00 32.59           2      4.092                  
ATOM    360  CG  LYS A  46      10.970 113.205  41.045  1.00 36.52           2      4.889                  
ATOM    361  CD  LYS A  46      11.424 111.921  40.376  1.00 36.32           2      5.136                  
ATOM    362  CE  LYS A  46      10.251 111.196  39.732  1.00 35.78           2      4.768                  
ATOM    364  N   ILE A  47      13.599 116.792  41.296  1.00 25.49           6      4.984                  
ATOM    365  CA  ILE A  47      14.316 117.998  40.892  1.00 24.82           2      4.450                  
ATOM    366  C   ILE A  47      15.804 117.943  41.184  1.00 26.25           1      5.187                  
ATOM    367  O   ILE A  47      16.629 118.374  40.366  1.00 25.52           4      5.247                  
ATOM    368  CB  ILE A  47      13.711 119.263  41.525  1.00 25.56           2      4.098                  
ATOM    369  CG1 ILE A  47      14.539 120.478  41.106  1.00 26.36           2      3.757                  
ATOM    371  CD1 ILE A  47      13.761 121.780  41.163  1.00 29.83           2      3.596                  
ATOM    381  CA  LEU A  49      18.368 114.707  39.854  1.00 24.70           2      5.297                  
ATOM    384  CB  LEU A  49      17.359 113.777  39.196  1.00 26.50           2      4.346                  
ATOM    385  CG  LEU A  49      17.240 112.329  39.630  1.00 28.16           2      5.153                  
ATOM    387  CD2 LEU A  49      15.818 111.830  39.356  1.00 28.90           2      4.563                  
ATOM    388  N   ALA A  50      18.639 116.792  38.587  1.00 21.19           6      4.703                  
ATOM    389  CA  ALA A  50      19.217 117.676  37.607  1.00 20.59           2      4.802                  
ATOM    392  CB  ALA A  50      18.141 118.685  37.170  1.00 21.60           2      5.144                  
ATOM    416  CG  LEU A  55      16.622 122.613  34.408  1.00 16.02           2      4.636                  
ATOM    417  CD1 LEU A  55      15.990 123.970  34.658  1.00 18.26           2      5.110                  
ATOM    418  CD2 LEU A  55      16.212 121.628  35.503  1.00 16.71           2      4.386                  
ATOM    436  CA  PHE A  58      13.758 116.398  32.361  1.00 18.75           2      5.213                  
ATOM    439  CB  PHE A  58      14.139 116.874  33.773  1.00 22.14           2      5.205                  
ATOM    440  CG  PHE A  58      15.482 116.310  34.181  1.00 19.57           3      4.587                  
ATOM    441  CD1 PHE A  58      15.610 114.977  34.529  1.00 20.30           3      5.174                  
ATOM    442  CD2 PHE A  58      16.603 117.109  34.165  1.00 17.83           3      5.029                  
ATOM    443  CE1 PHE A  58      16.845 114.455  34.870  1.00 24.71           3      5.145                  
ATOM    444  CE2 PHE A  58      17.836 116.590  34.504  1.00 20.50           3      4.611                  
ATOM    445  CZ  PHE A  58      17.976 115.263  34.860  1.00 21.87           3      5.220                  
ATOM    456  CE3 TRP A  59      12.451 120.939  33.038  1.00 25.54           3      4.858                  
ATOM    457  CZ2 TRP A  59      12.126 123.746  33.428  1.00 25.73           3      5.001                  
ATOM    458  CZ3 TRP A  59      12.547 121.513  34.293  1.00 25.23           3      3.666                  
ATOM    459  CH2 TRP A  59      12.395 122.895  34.468  1.00 24.64           3      4.012                  
ATOM    477  CB  TYR A  62       7.797 116.485  33.528  1.00 24.29           2      4.981                  
ATOM    478  CG  TYR A  62       8.151 115.199  34.250  1.00 26.76           3      4.496                  
ATOM    479  CD1 TYR A  62       7.187 114.237  34.512  1.00 27.34           3      5.157                  
ATOM    480  CD2 TYR A  62       9.463 114.919  34.627  1.00 26.38           3      3.987                  
ATOM    481  CE1 TYR A  62       7.501 113.056  35.159  1.00 28.50           3      4.740                  
ATOM    482  CE2 TYR A  62       9.783 113.740  35.272  1.00 25.79           3      4.222                  
ATOM    483  CZ  TYR A  62       8.808 112.810  35.536  1.00 28.91           3      4.915                  
ATOM    484  OH  TYR A  62       9.111 111.626  36.176  1.00 29.55           5      4.307                  
ATOM    494  CB  VAL A  64       3.702 120.463  33.090  1.00 24.11           2      4.632                  
ATOM    495  CG1 VAL A  64       4.695 120.022  34.154  1.00 22.50           2      4.711                  
ATOM    496  CG2 VAL A  64       2.820 121.597  33.617  1.00 27.20           2      3.848                  
ATOM    502  CG  HIS A  65       8.934 121.151  34.265  1.00 20.00           3      4.198                  
ATOM    503  ND1 HIS A  65       8.650 119.812  34.230  1.00 19.93           7      4.193                  
ATOM    504  CD2 HIS A  65       9.128 121.467  35.572  1.00 20.69           3      3.037                  
ATOM    505  CE1 HIS A  65       8.659 119.337  35.463  1.00 23.13           3      3.094                  
ATOM    506  NE2 HIS A  65       8.957 120.319  36.313  1.00 20.24           7      2.066                  
ATOM    532  CG  HIS A  69       2.533 127.931  34.892  1.00 21.70           3      5.157                  
ATOM    533  ND1 HIS A  69       2.276 127.150  33.792  1.00 24.03           7      5.074                  
ATOM    534  CD2 HIS A  69       2.501 127.097  35.956  1.00 22.24           3      5.053                  
ATOM    535  CE1 HIS A  69       2.090 125.899  34.160  1.00 23.65           3      5.079                  
ATOM    536  NE2 HIS A  69       2.225 125.841  35.474  1.00 24.69           7      5.122                  
ATOM    538  CA  VAL A  70       6.836 127.336  34.937  1.00 20.33           2      4.817                  
ATOM    540  O   VAL A  70       8.968 128.338  35.404  1.00 21.19           4      4.630                  
ATOM    541  CB  VAL A  70       6.959 125.857  34.571  1.00 21.69           2      5.072                  
ATOM    542  CG1 VAL A  70       8.210 125.229  35.190  1.00 21.69           2      3.938                  
ATOM    543  CG2 VAL A  70       5.729 125.098  35.052  1.00 22.10           2      5.012                  
ATOM    563  C   LEU A  73      10.513 130.584  37.926  1.00 25.27           1      5.037                  
ATOM    565  CB  LEU A  73       8.217 129.650  38.444  1.00 26.34           2      4.995                  
ATOM    566  CG  LEU A  73       8.698 128.996  39.743  1.00 26.95           2      5.159                  
ATOM    568  CD2 LEU A  73       7.944 127.691  39.966  1.00 26.80           2      4.353                  
ATOM    569  N   LEU A  74      11.000 129.798  36.973  1.00 26.44           6      4.435                  
ATOM    570  CA  LEU A  74      12.406 129.477  36.804  1.00 27.99           2      4.374                  
ATOM    573  CB  LEU A  74      12.620 128.584  35.578  1.00 27.63           2      4.373                  
ATOM    574  CG  LEU A  74      14.044 128.173  35.206  1.00 26.03           2      5.030                  
ATOM    575  CD1 LEU A  74      14.721 127.381  36.306  1.00 26.46           2      5.223                  
ATOM    940  CG  LEU A 123      14.180 110.285  36.086  1.00 23.01           2      5.186                  
ATOM    941  CD1 LEU A 123      15.255 111.285  35.663  1.00 25.66           2      4.571                  
ATOM    942  CD2 LEU A 123      12.885 111.018  36.408  1.00 23.11           2      4.860                  
