# Supplementary material for: A mathematical representation of protein binding sites using structural dispersion of atoms from principal axes for classification of binding ligands
Source: PLoS One. 2021 Apr 8;16(4):e0244905. doi: 10.1371/journal.pone.0244905 (PMC8031081; doi:10.1371/journal.pone.0244905)
Supplement: S3 Data — (ZIP) [file pone.0244905.s008.zip › KahramanSet(100)/1T2D.lig.NAD.pdb]

ATOM     64  CA  VAL A   9      37.272  21.572  16.292  1.00  4.48           2      4.839                  
ATOM     65  C   VAL A   9      36.725  20.688  15.184  1.00  4.12           1      5.245                  
ATOM     66  O   VAL A   9      35.526  20.666  14.911  1.00  4.54           4      4.783                  
ATOM     67  CB  VAL A   9      36.364  21.596  17.532  1.00  4.66           2      5.073                  
ATOM     68  CG1 VAL A   9      36.151  20.188  18.071  1.00  5.53           2      5.226                  
ATOM     70  N   GLY A  10      37.642  19.972  14.543  1.00  4.24           6      5.247                  
ATOM     71  CA  GLY A  10      37.396  19.266  13.300  1.00  4.49           2      5.217                  
ATOM     72  C   GLY A  10      38.245  19.897  12.212  1.00  4.68           1      4.710                  
ATOM     74  N   SER A  11      39.155  19.115  11.638  1.00  4.93           6      4.409                  
ATOM     75  CA  SER A  11      40.098  19.591  10.629  1.00  5.04           2      4.869                  
ATOM     76  C   SER A  11      39.968  18.805   9.327  1.00  4.86           1      5.064                  
ATOM     77  O   SER A  11      40.966  18.544   8.649  1.00  5.45           4      4.562                  
ATOM     80  N   GLY A  12      38.737  18.422   8.999  1.00  4.92           6      4.950                  
ATOM     81  CA  GLY A  12      38.438  17.735   7.758  1.00  5.03           2      4.060                  
ATOM     82  C   GLY A  12      38.245  18.691   6.600  1.00  4.90           1      4.546                  
ATOM     83  O   GLY A  12      38.938  19.701   6.494  1.00  5.19           4      4.845                  
ATOM     84  N   MET A  13      37.303  18.380   5.722  1.00  5.03           6      3.972                  
ATOM     85  CA  MET A  13      37.146  19.157   4.497  1.00  5.26           2      5.057                  
ATOM     86  C   MET A  13      36.745  20.604   4.788  1.00  4.78           1      4.966                  
ATOM     87  O   MET A  13      37.343  21.530   4.241  1.00  5.21           4      5.114                  
ATOM     88  CB  MET A  13      36.142  18.498   3.547  1.00  5.68           2      4.941                  
ATOM     89  CG  MET A  13      36.497  17.069   3.123  1.00  7.20           2      4.749                  
ATOM     90  SD  MET A  13      38.195  16.809   2.599  1.00 10.84           2      4.417                  
ATOM     92  N   ILE A  14      35.751  20.807   5.648  1.00  4.51           6      4.908                  
ATOM     93  CA  ILE A  14      35.319  22.165   5.970  1.00  4.36           2      4.845                  
ATOM     94  C   ILE A  14      36.405  22.873   6.779  1.00  4.26           1      4.629                  
ATOM     96  CB  ILE A  14      33.957  22.169   6.689  1.00  4.28           2      4.379                  
ATOM     97  CG1 ILE A  14      32.880  21.608   5.752  1.00  4.54           2      3.909                  
ATOM     98  CG2 ILE A  14      33.581  23.581   7.105  1.00  4.10           2      4.831                  
ATOM     99  CD1 ILE A  14      31.514  21.435   6.377  1.00  5.30           2      4.011                  
ATOM    100  N   GLY A  15      37.003  22.176   7.743  1.00  4.25           6      4.374                  
ATOM    228  C   PHE A  33      41.432  19.232  15.434  1.00  4.82           1      4.681                  
ATOM    229  O   PHE A  33      40.423  19.396  14.756  1.00  4.98           4      4.277                  
ATOM    231  CG  PHE A  33      41.157  19.735  18.298  1.00  4.94           3      4.870                  
ATOM    233  CD2 PHE A  33      39.947  19.068  18.237  1.00  5.70           3      4.084                  
ATOM    235  CE2 PHE A  33      39.672  18.022  19.098  1.00  6.17           3      4.683                  
ATOM    236  CZ  PHE A  33      40.614  17.628  20.023  1.00  6.06           3      4.399                  
ATOM    237  N   ASP A  34      41.939  18.032  15.668  1.00  5.09           6      4.582                  
ATOM    238  CA  ASP A  34      41.277  16.819  15.209  1.00  5.35           2      4.943                  
ATOM    239  C   ASP A  34      41.702  15.669  16.099  1.00  5.60           1      4.913                  
ATOM    240  O   ASP A  34      42.705  15.754  16.811  1.00  6.40           4      5.153                  
ATOM    241  CB  ASP A  34      41.640  16.515  13.749  1.00  5.62           2      4.936                  
ATOM    242  CG  ASP A  34      40.527  15.816  13.000  1.00  5.67           1      4.657                  
ATOM    243  OD1 ASP A  34      40.333  14.598  13.229  1.00  6.62           4      4.744                  
ATOM    244  OD2 ASP A  34      39.809  16.406  12.159  1.00  5.36           4      5.147                  
ATOM    245  N   ILE A  35      40.930  14.592  16.070  1.00  6.04           6      4.894                  
ATOM    246  CA  ILE A  35      41.344  13.359  16.732  1.00  7.02           2      5.241                  
ATOM    249  CB  ILE A  35      40.087  12.504  17.163  1.00  7.84           2      5.040                  
ATOM    250  CG1AILE A  35      39.387  11.890  15.946  0.50  7.55           2      4.984                  
ATOM    251  CG1BILE A  35      39.414  12.904  18.505  0.50  9.13           2      4.629                  
ATOM    252  CG2AILE A  35      39.184  13.307  18.086  0.50  8.27           2      4.863                  
ATOM    253  CG2BILE A  35      39.928  11.078  16.482  0.50  8.90           2      4.993                  
ATOM    254  CD1AILE A  35      38.271  10.947  16.310  0.50  7.69           2      4.669                  
ATOM    255  CD1BILE A  35      39.795  14.255  19.084  0.50 10.77           2      4.470                  
ATOM    256  N   VAL A  36      42.369  12.806  14.570  1.00  6.51           6      4.626                  
ATOM    257  CA  VAL A  36      43.283  12.105  13.674  1.00  6.74           2      5.171                  
ATOM    260  CB  VAL A  36      42.868  12.288  12.193  1.00  7.02           2      4.500                  
ATOM    262  CG2 VAL A  36      41.505  11.653  11.943  1.00  7.57           2      4.777                  
ATOM    287  CE  MET A  39      42.242  15.535   9.525  1.00  7.93           2      5.184                  
ATOM    503  CE1 TYR A  66      38.813  15.521  23.013  1.00  9.27           3      5.272                  
ATOM    504  CE2 TYR A  66      37.851  17.503  22.080  1.00  8.35           3      5.281                  
ATOM    505  CZ  TYR A  66      37.901  16.128  22.178  1.00  9.24           3      4.886                  
ATOM    506  OH  TYR A  66      37.027  15.363  21.447  1.00 11.34           5      5.195                  
ATOM    583  CA  THR A  78      32.689  20.535  12.372  1.00  4.90           2      4.322                  
ATOM    584  C   THR A  78      32.949  19.059  12.634  1.00  5.12           1      4.678                  
ATOM    585  O   THR A  78      32.730  18.242  11.752  1.00  5.76           4      4.690                  
ATOM    586  CB  THR A  78      33.475  20.938  11.108  1.00  4.99           2      4.458                  
ATOM    587  OG1 THR A  78      34.886  20.782  11.334  1.00  5.29           5      5.067                  
ATOM    588  CG2 THR A  78      33.243  22.405  10.733  1.00  5.44           2      5.097                  
ATOM    589  N   ALA A  79      33.427  18.722  13.828  1.00  5.35           6      5.072                  
ATOM    590  CA  ALA A  79      33.777  17.352  14.171  1.00  5.82           2      4.641                  
ATOM    591  C   ALA A  79      32.605  16.416  13.953  1.00  6.65           1      4.751                  
ATOM    592  O   ALA A  79      31.494  16.693  14.399  1.00  6.63           4      5.043                  
ATOM    593  CB  ALA A  79      34.218  17.283  15.619  1.00  5.97           2      4.145                  
ATOM    594  N   GLY A  80      32.874  15.290  13.297  1.00  7.30           6      4.075                  
ATOM    595  CA  GLY A  80      31.856  14.291  13.051  1.00  8.16           2      4.794                  
ATOM    596  C   GLY A  80      31.819  13.781  11.626  1.00  8.43           1      4.989                  
ATOM    597  O   GLY A  80      32.605  14.168  10.762  1.00  9.93           4      4.383                  
ATOM    598  N   PHE A  81      30.853  12.908  11.388  1.00  8.21           6      4.823                  
ATOM    599  CA  PHE A  81      30.722  12.174  10.143  1.00  8.14           2      5.124                  
ATOM    600  C   PHE A  81      29.827  12.902   9.150  1.00  7.79           1      5.266                  
ATOM    601  O   PHE A  81      28.916  13.633   9.544  1.00  7.65           4      4.741                  
ATOM    609  N   THR A  82      30.102  12.681   7.866  1.00  8.14           6      4.827                  
ATOM    610  CA  THR A  82      29.288  13.209   6.771  1.00  8.52           2      4.328                  
ATOM    611  C   THR A  82      28.375  12.163   6.149  1.00  9.51           1      4.841                  
ATOM    612  O   THR A  82      27.483  12.515   5.392  1.00  9.74           4      4.763                  
ATOM    613  CB  THR A  82      30.164  13.756   5.636  1.00  8.31           2      4.943                  
ATOM    614  OG1 THR A  82      30.997  12.708   5.115  1.00  9.46           5      4.660                  
ATOM    615  CG2 THR A  82      31.111  14.832   6.119  1.00  8.15           2      4.165                  
ATOM    736  CG  LEU A  97      25.072  12.404   8.949  1.00  8.71           2      5.062                  
ATOM    737  CD1 LEU A  97      25.544  13.743   8.426  1.00  8.75           2      5.176                  
ATOM    767  CG  ASN A 101      28.039  13.402  13.507  1.00  7.98           1      4.639                  
ATOM    768  OD1 ASN A 101      29.047  12.697  13.519  1.00  8.18           4      5.078                  
ATOM    769  ND2 ASN A 101      27.557  13.946  12.395  1.00  8.00           6      4.947                  
ATOM    788  CA  ILE A 104      30.882  13.809  19.769  1.00  9.42           2      5.166                  
ATOM    790  O   ILE A 104      31.433  15.873  20.865  1.00  8.42           4      5.164                  
ATOM    791  CB  ILE A 104      31.196  13.817  18.249  1.00  9.46           2      4.998                  
ATOM    792  CG1 ILE A 104      31.672  12.428  17.803  1.00 10.38           2      5.258                  
ATOM    793  CG2 ILE A 104      32.247  14.872  17.919  1.00  9.15           2      5.082                  
ATOM    794  CD1 ILE A 104      31.795  12.256  16.305  1.00 10.75           2      4.424                  
ATOM    817  CD  GLU A 107      35.342  13.012  23.606  1.00 12.65           1      5.080                  
ATOM    818  OE1 GLU A 107      36.204  13.107  22.711  1.00 13.39           4      4.175                  
ATOM    825  CG1 ILE A 108      33.932  18.051  20.457  1.00  7.13           2      4.828                  
ATOM    827  CD1 ILE A 108      33.530  17.968  19.012  1.00  7.44           2      5.157                  
ATOM    936  O   VAL A 123      26.861  24.832  13.400  1.00  5.08           4      5.143                  
ATOM    941  CA  VAL A 124      28.241  22.859  11.929  1.00  4.38           2      4.900                  
ATOM    942  C   VAL A 124      27.778  21.408  11.783  1.00  4.24           1      4.822                  
ATOM    943  O   VAL A 124      26.909  21.117  10.965  1.00  4.58           4      4.853                  
ATOM    944  CB  VAL A 124      29.551  23.098  11.149  1.00  4.56           2      4.431                  
ATOM    945  CG1 VAL A 124      29.395  22.737   9.677  1.00  4.94           2      5.257                  
ATOM    947  N   THR A 125      28.359  20.513  12.577  1.00  4.50           6      4.457                  
ATOM    948  CA  THR A 125      28.064  19.088  12.542  1.00  4.97           2      4.023                  
ATOM    949  C   THR A 125      26.581  18.792  12.377  1.00  4.87           1      4.883                  
ATOM    950  O   THR A 125      25.760  19.334  13.111  1.00  5.03           4      5.186                  
ATOM    951  CB  THR A 125      28.555  18.486  13.847  1.00  5.39           2      4.816                  
ATOM    952  OG1 THR A 125      29.935  18.843  14.024  1.00  5.91           5      4.687                  
ATOM    953  CG2 THR A 125      28.480  16.956  13.820  1.00  5.87           2      4.950                  
ATOM    954  N   ASN A 126      26.252  17.899  11.446  1.00  4.85           6      4.631                  
ATOM    955  CA  ASN A 126      24.866  17.553  11.175  1.00  5.11           2      5.251                  
ATOM    956  C   ASN A 126      24.383  16.395  12.049  1.00  5.44           1      4.868                  
ATOM    957  O   ASN A 126      25.190  15.580  12.508  1.00  6.13           4      4.460                  
ATOM    958  CB  ASN A 126      24.676  17.185   9.703  1.00  5.20           2      4.983                  
ATOM    959  CG  ASN A 126      24.359  18.377   8.835  1.00  5.34           1      5.044                  
ATOM    960  OD1 ASN A 126      23.639  19.292   9.240  1.00  6.33           4      4.939                  
ATOM    961  ND2 ASN A 126      24.879  18.362   7.615  1.00  6.04           6      5.074                  
ATOM    969  N   VAL A 128      22.403  19.626  12.090  1.00  4.72           6      5.252                  
ATOM    970  CA  VAL A 128      22.922  20.782  12.810  1.00  4.60           2      4.898                  
ATOM    973  CB  VAL A 128      23.411  21.852  11.816  1.00  4.61           2      4.738                  
ATOM    974  CG1 VAL A 128      22.268  22.386  10.965  1.00  4.86           2      4.674                  
ATOM    975  CG2 VAL A 128      24.150  22.968  12.531  1.00  4.88           2      5.040                  
ATOM   1130  N   LEU A 149      25.222  26.692  11.824  1.00  3.81           6      4.851                  
ATOM   1131  CA  LEU A 149      25.200  26.962  10.390  1.00  3.91           2      5.017                  
ATOM   1132  C   LEU A 149      23.956  26.373   9.738  1.00  4.06           1      4.476                  
ATOM   1133  O   LEU A 149      23.615  25.216   9.968  1.00  4.79           4      3.897                  
ATOM   1134  CB  LEU A 149      26.435  26.362   9.707  1.00  4.16           2      5.274                  
ATOM   1135  CG  LEU A 149      26.433  26.414   8.176  1.00  4.13           2      4.779                  
ATOM   1136  CD1 LEU A 149      26.530  27.848   7.693  1.00  4.27           2      5.192                  
ATOM   1137  CD2 LEU A 149      27.572  25.589   7.604  1.00  4.68           2      4.869                  
ATOM   1138  N   GLY A 150      23.309  27.164   8.893  1.00  3.90           6      5.123                  
ATOM   1139  CA  GLY A 150      22.273  26.646   8.022  1.00  3.97           2      5.144                  
ATOM   1140  C   GLY A 150      21.869  27.653   6.975  1.00  3.65           1      5.124                  
ATOM   1141  O   GLY A 150      22.233  27.537   5.811  1.00  3.89           4      4.919                  
ATOM   1157  CB  LEU A 153      25.021  27.092   3.877  1.00  3.91           2      4.539                  
ATOM   1158  CG  LEU A 153      25.319  25.938   2.924  1.00  4.07           2      4.543                  
ATOM   1160  CD2 LEU A 153      25.711  24.719   3.732  1.00  4.45           2      4.615                  
ATOM   1379  CB  HIS A 181      20.140  23.246   8.193  1.00  4.94           2      5.134                  
ATOM   1380  CG  HIS A 181      21.132  22.886   7.139  1.00  4.89           3      4.511                  
ATOM   1381  ND1 HIS A 181      21.148  23.490   5.901  1.00  5.21           7      4.868                  
ATOM   1382  CD2 HIS A 181      22.112  21.953   7.118  1.00  5.30           3      5.163                  
ATOM   1383  CE1 HIS A 181      22.107  22.954   5.167  1.00  5.63           3      5.032                  
ATOM   1384  NE2 HIS A 181      22.707  22.019   5.883  1.00  5.65           7      4.995                  
ATOM   1787  C   SER A 233      30.048  17.577   1.103  1.00  6.29           1      5.124                  
ATOM   1788  O   SER A 233      31.273  17.733   1.135  1.00  6.47           4      4.496                  
ATOM   1789  CB  SER A 233      29.592  15.696   2.728  1.00  7.06           2      4.760                  
ATOM   1790  OG  SER A 233      28.825  16.498   3.599  1.00  7.55           5      4.691                  
ATOM   1791  N   PRO A 234      29.216  18.596   0.863  1.00  6.27           6      5.200                  
ATOM   1792  CA  PRO A 234      29.750  19.924   0.513  1.00  5.98           2      5.269                  
ATOM   1793  C   PRO A 234      30.675  20.529   1.559  1.00  5.70           1      5.158                  
ATOM   1794  O   PRO A 234      30.464  20.335   2.757  1.00  5.90           4      4.373                  
ATOM   1795  CB  PRO A 234      28.489  20.784   0.363  1.00  6.23           2      5.027                  
ATOM   1797  CD  PRO A 234      27.740  18.588   0.836  1.00  6.58           2      5.057                  
ATOM   1799  CA  TYR A 235      32.609  21.891   2.042  1.00  5.08           2      5.218                  
ATOM   1802  CB  TYR A 235      33.809  20.960   2.300  1.00  5.12           2      4.407                  
ATOM   1803  CG  TYR A 235      34.528  20.446   1.076  1.00  5.31           3      5.192                  
ATOM   1804  CD1 TYR A 235      34.085  19.297   0.436  1.00  6.49           3      5.186                  
ATOM   1823  CA  PRO A 238      29.805  25.701   4.009  1.00  3.99           2      5.150                  
ATOM   1826  CB  PRO A 238      29.851  24.213   4.334  1.00  4.08           2      4.983                  
ATOM   1827  CG  PRO A 238      29.258  23.571   3.124  1.00  4.29           2      5.180                  
ATOM   1828  CD  PRO A 238      29.791  24.385   1.966  1.00  4.21           2      5.247                  
