# Supplementary material for: A mathematical representation of protein binding sites using structural dispersion of atoms from principal axes for classification of binding ligands
Source: PLoS One. 2021 Apr 8;16(4):e0244905. doi: 10.1371/journal.pone.0244905 (PMC8031081; doi:10.1371/journal.pone.0244905)
Supplement: S3 Data — (ZIP) [file pone.0244905.s008.zip › KahramanSet(100)/1TB7.lig.AMP.pdb]

ATOM    604  CD2 TYR A 159      23.625   3.626  24.618  1.00 10.32           3      4.883                  
ATOM    605  CE1 TYR A 159      22.678   2.113  22.496  1.00  8.94           3      5.150                  
ATOM    606  CE2 TYR A 159      22.521   2.799  24.793  1.00 10.79           3      5.014                  
ATOM    607  CZ  TYR A 159      22.051   2.048  23.731  1.00  9.33           3      4.934                  
ATOM    608  OH  TYR A 159      20.959   1.224  23.884  1.00 11.16           5      4.803                  
ATOM    614  CG  HIS A 160      24.717   5.529  27.716  1.00 12.54           3      5.075                  
ATOM    615  ND1 HIS A 160      25.894   4.872  27.427  1.00 14.84           7      4.439                  
ATOM    616  CD2 HIS A 160      23.858   4.584  28.163  1.00 13.38           3      3.750                  
ATOM    617  CE1 HIS A 160      25.756   3.587  27.691  1.00 15.38           3      4.520                  
ATOM    618  NE2 HIS A 160      24.529   3.383  28.135  1.00 15.09           7      3.308                  
ATOM    648  CG  HIS A 164      19.694   5.456  25.127  1.00  9.51           3      5.056                  
ATOM    649  ND1 HIS A 164      19.235   4.224  24.712  1.00  9.95           7      4.850                  
ATOM    650  CD2 HIS A 164      19.784   5.388  26.475  1.00  8.74           3      4.161                  
ATOM    651  CE1 HIS A 164      19.066   3.440  25.764  1.00  9.75           3      3.803                  
ATOM    652  NE2 HIS A 164      19.391   4.121  26.850  1.00  9.08           7      4.736                  
ATOM    913  CD2 HIS A 200      17.389   4.559  30.790  1.00  8.86           3      5.055                  
ATOM    915  NE2 HIS A 200      17.705   4.578  29.456  1.00  6.67           7      4.387                  
ATOM    921  CG  ASP A 201      20.697   5.803  30.422  1.00 10.29           1      4.587                  
ATOM    922  OD1 ASP A 201      20.948   5.285  31.538  1.00  9.63           4      4.380                  
ATOM    923  OD2 ASP A 201      20.653   5.091  29.408  1.00 10.53           4      3.882                  
ATOM    946  CD2 HIS A 204      24.564   6.128  31.125  1.00 12.66           3      4.325                  
ATOM    948  NE2 HIS A 204      25.482   5.110  31.158  1.00 12.37           7      5.060                  
ATOM   1152  OE2 GLU A 230      22.207   1.511  35.894  1.00 12.75           4      5.100                  
ATOM   1486  O   THR A 271      19.416  -0.877  33.939  1.00 13.63           4      4.646                  
ATOM   1502  CB  MET A 273      22.818  -4.322  33.591  1.00 16.60           2      5.193                  
ATOM   1503  CG  MET A 273      22.413  -3.644  32.305  1.00 18.29           2      4.360                  
ATOM   1504  SD  MET A 273      20.936  -4.346  31.526  1.00 21.63           2      4.717                  
ATOM   1505  CE  MET A 273      21.419  -6.008  31.281  1.00 23.38           2      4.992                  
ATOM   1828  O   ASP A 318      17.859  -0.306  25.813  1.00 11.40           4      4.997                  
ATOM   1829  CB  ASP A 318      16.416   0.235  28.721  1.00 11.17           2      5.170                  
ATOM   1830  CG  ASP A 318      17.777   0.810  28.972  1.00 12.19           1      4.557                  
ATOM   1831  OD1 ASP A 318      18.159   1.815  28.313  1.00  9.66           4      4.284                  
ATOM   1832  OD2 ASP A 318      18.512   0.305  29.838  1.00 11.34           4      3.920                  
ATOM   1838  CG  LEU A 319      18.078  -4.127  27.849  1.00 14.23           2      4.995                  
ATOM   1839  CD1 LEU A 319      18.298  -5.486  28.497  1.00 14.87           2      5.114                  
ATOM   1840  CD2 LEU A 319      19.391  -3.420  27.638  1.00 16.26           2      4.888                  
ATOM   1851  CB  ASN A 321      19.026  -0.963  20.078  1.00 12.22           2      5.269                  
ATOM   1852  CG  ASN A 321      20.128  -1.626  20.875  1.00 14.07           1      5.027                  
ATOM   1853  OD1 ASN A 321      20.886  -2.438  20.344  1.00 14.67           4      5.206                  
ATOM   1854  ND2 ASN A 321      20.293  -1.204  22.136  1.00 15.50           6      5.179                  
ATOM   1860  CG  PRO A 322      19.513  -5.705  20.745  1.00 11.37           2      5.260                  
ATOM   1861  CD  PRO A 322      18.557  -4.558  20.974  1.00 11.34           2      5.121                  
ATOM   1916  CD1 TYR A 329      20.909  -3.722  17.050  1.00 10.36           3      5.003                  
ATOM   1918  CE1 TYR A 329      21.636  -4.660  17.787  1.00 11.34           3      4.184                  
ATOM   1920  CZ  TYR A 329      21.664  -5.988  17.377  1.00 11.04           3      5.054                  
ATOM   1921  OH  TYR A 329      22.366  -6.931  18.098  1.00 11.99           5      4.904                  
ATOM   1944  C   TRP A 332      24.051   0.827  18.202  1.00 10.87           1      5.265                  
ATOM   1945  O   TRP A 332      24.763   1.153  19.141  1.00 10.69           4      5.187                  
ATOM   1956  N   THR A 333      24.303  -0.241  17.456  1.00 11.67           6      5.033                  
ATOM   1957  CA  THR A 333      25.472  -1.087  17.716  1.00 12.18           2      4.683                  
ATOM   1960  CB  THR A 333      25.459  -2.333  16.816  1.00 12.17           2      4.991                  
ATOM   1961  OG1 THR A 333      24.326  -3.153  17.142  1.00 13.55           5      4.236                  
ATOM   1962  CG2 THR A 333      26.657  -3.217  17.096  1.00 12.86           2      5.237                  
ATOM   1986  CB  ILE A 336      26.464   0.475  22.424  0.50  9.24           2      5.111                  
ATOM   1987  CG1AILE A 336      26.591   0.353  23.944  0.50 11.12           2      4.835                  
ATOM   1988  CG1BILE A 336      26.637   0.261  23.929  0.50 11.15           2      4.814                  
ATOM   1989  CG2 ILE A 336      26.629  -0.867  21.719  0.50  8.64           2      4.935                  
ATOM   1990  CD1AILE A 336      25.280   0.110  24.650  0.50 11.94           2      4.779                  
ATOM   1991  CD1BILE A 336      26.298   1.441  24.774  0.50 11.49           2      4.963                  
ATOM   1999  CE  MET A 337      28.923  -3.844  21.124  1.00 25.13           2      5.061                  
ATOM   2030  CD2 PHE A 340      30.319  -2.381  24.312  1.00 19.14           3      5.275                  
ATOM   2031  CE1 PHE A 340      29.047  -1.128  26.421  1.00 20.73           3      5.235                  
ATOM   2032  CE2 PHE A 340      29.087  -2.859  24.779  1.00 20.08           3      5.102                  
ATOM   2033  CZ  PHE A 340      28.465  -2.237  25.834  1.00 20.62           3      5.103                  
ATOM   2176  SD  MET A 357      29.652  -6.880  24.639  1.00 30.22           2      4.521                  
ATOM   2177  CE  MET A 357      29.462  -6.236  26.306  1.00 31.09           2      4.746                  
ATOM   2258  O   SER A 368      26.988  -9.585  21.907  1.00 16.91           4      5.227                  
ATOM   2266  CG  GLN A 369      25.894  -6.788  18.095  1.00 13.06           2      5.223                  
ATOM   2267  CD  GLN A 369      25.405  -6.004  19.303  1.00 13.93           1      4.160                  
ATOM   2268  OE1 GLN A 369      24.202  -5.851  19.500  1.00 14.62           4      4.999                  
ATOM   2269  NE2 GLN A 369      26.338  -5.519  20.121  1.00 15.98           6      5.098                  
ATOM   2285  CB  PHE A 372      24.301  -8.724  23.632  1.00 15.62           2      5.170                  
ATOM   2286  CG  PHE A 372      23.468  -7.710  24.359  1.00 16.95           3      5.018                  
ATOM   2287  CD1 PHE A 372      23.507  -7.627  25.745  1.00 18.91           3      4.758                  
ATOM   2288  CD2 PHE A 372      22.651  -6.838  23.660  1.00 19.25           3      4.563                  
ATOM   2289  CE1 PHE A 372      22.734  -6.685  26.412  1.00 18.79           3      4.164                  
ATOM   2290  CE2 PHE A 372      21.876  -5.891  24.333  1.00 19.55           3      4.920                  
ATOM   2291  CZ  PHE A 372      21.921  -5.830  25.699  1.00 17.69           3      3.899                  
