# Supplementary material for: A mathematical representation of protein binding sites using structural dispersion of atoms from principal axes for classification of binding ligands
Source: PLoS One. 2021 Apr 8;16(4):e0244905. doi: 10.1371/journal.pone.0244905 (PMC8031081; doi:10.1371/journal.pone.0244905)
Supplement: S3 Data — (ZIP) [file pone.0244905.s008.zip › KahramanSet(100)/1TCO.lig.PO4.pdb]

ATOM    545  OD2 ASP A  90      63.955  70.230  45.058  1.00 23.25           4      4.854                  
ATOM    559  CG  HIS A  92      65.916  66.654  47.337  1.00 11.35           3      5.038                  
ATOM    560  ND1 HIS A  92      65.609  67.087  48.611  1.00 13.97           7      4.551                  
ATOM    561  CD2 HIS A  92      65.071  67.300  46.505  1.00 11.22           3      4.370                  
ATOM    562  CE1 HIS A  92      64.622  67.969  48.543  1.00 14.57           3      4.774                  
ATOM    563  NE2 HIS A  92      64.283  68.111  47.275  1.00 11.98           7      4.516                  
ATOM    767  CG  ASP A 118      64.531  71.507  48.329  1.00 21.14           1      5.272                  
ATOM    768  OD1 ASP A 118      64.516  72.412  49.188  1.00 21.55           4      4.801                  
ATOM    769  OD2 ASP A 118      63.498  70.885  47.998  1.00 21.39           4      4.076                  
ATOM    802  CG  ARG A 122      63.604  63.599  48.937  1.00 21.58           2      5.055                  
ATOM    803  CD  ARG A 122      63.370  64.616  50.015  1.00 26.35           2      4.367                  
ATOM    804  NE  ARG A 122      62.214  65.466  49.737  1.00 31.78           6      4.370                  
ATOM    805  CZ  ARG A 122      61.010  65.014  49.411  1.00 32.16           1      4.189                  
ATOM    806  NH1 ARG A 122      60.774  63.702  49.328  1.00 31.05           6      4.410                  
ATOM    807  NH2 ARG A 122      60.035  65.882  49.191  1.00 30.52           6      3.159                  
ATOM   1040  CB  ASN A 150      60.814  74.365  50.976  1.00 16.34           2      5.071                  
ATOM   1041  CG  ASN A 150      60.831  73.173  50.049  1.00 17.93           1      4.713                  
ATOM   1042  OD1 ASN A 150      61.625  73.113  49.112  1.00 19.64           4      4.612                  
ATOM   1043  ND2 ASN A 150      59.952  72.218  50.300  1.00 14.00           6      3.891                  
ATOM   1049  CG  HIS A 151      63.515  69.553  51.650  1.00 17.40           3      4.960                  
ATOM   1050  ND1 HIS A 151      63.349  68.343  52.283  1.00 17.97           7      5.293                  
ATOM   1051  CD2 HIS A 151      62.511  69.649  50.746  1.00 16.00           3      3.644                  
ATOM   1052  CE1 HIS A 151      62.289  67.730  51.792  1.00 17.09           3      4.391                  
ATOM   1053  NE2 HIS A 151      61.762  68.503  50.856  1.00 17.24           7      3.187                  
ATOM   1096  CD1 LEU A 156      60.296  70.747  53.730  1.00 11.90           2      4.704                  
ATOM   1135  CE2 PHE A 160      59.851  66.126  53.888  1.00 14.09           3      5.175                  
ATOM   1136  CZ  PHE A 160      59.236  65.149  53.146  1.00 12.69           3      5.178                  
ATOM   1452  NE2 HIS A 199      62.838  73.974  46.782  1.00 11.32           7      4.575                  
ATOM   1714  CZ3 TRP A 232      56.408  72.486  51.559  1.00 15.02           3      4.980                  
ATOM   1715  CH2 TRP A 232      57.218  72.321  52.697  1.00 19.34           3      5.063                  
ATOM   1896  CZ  ARG A 254      56.220  71.521  46.265  1.00 23.27           1      4.977                  
ATOM   1897  NH1 ARG A 254      56.595  70.518  47.052  1.00 22.62           6      3.915                  
ATOM   1898  NH2 ARG A 254      56.887  71.774  45.152  1.00 23.47           6      5.227                  
ATOM   2111  CA  HIS A 281      61.275  72.846  43.618  1.00 20.83           2      5.119                  
ATOM   2112  C   HIS A 281      60.336  71.760  43.092  1.00 21.94           1      5.091                  
ATOM   2113  O   HIS A 281      59.616  71.139  43.878  1.00 22.88           4      4.937                  
ATOM   2115  CG  HIS A 281      59.471  73.983  45.045  1.00 25.66           3      4.787                  
ATOM   2116  ND1 HIS A 281      59.654  73.189  46.155  1.00 24.64           7      4.788                  
ATOM   2118  CE1 HIS A 281      58.639  73.351  46.982  1.00 24.59           3      4.813                  
ATOM   2119  NE2 HIS A 281      57.796  74.214  46.443  1.00 23.45           7      4.928                  
ATOM   2358  CZ  TYR A 311      62.468  64.637  45.075  1.00 21.01           3      4.841                  
ATOM   2359  OH  TYR A 311      62.104  65.508  46.072  1.00 25.49           5      4.580                  
