# Supplementary material for: A mathematical representation of protein binding sites using structural dispersion of atoms from principal axes for classification of binding ligands
Source: PLoS One. 2021 Apr 8;16(4):e0244905. doi: 10.1371/journal.pone.0244905 (PMC8031081; doi:10.1371/journal.pone.0244905)
Supplement: S3 Data — (ZIP) [file pone.0244905.s008.zip › KahramanSet(100)/1TID.lig.ATP.pdb]

ATOM    362  CD  GLU A  46      61.961 -11.495 -46.354  1.00 28.30           1      4.444                  
ATOM    363  OE1 GLU A  46      62.280 -10.463 -45.743  1.00 32.08           4      4.706                  
ATOM    364  OE2 GLU A  46      60.833 -12.004 -46.275  1.00 30.33           4      4.837                  
ATOM    385  CA  ASN A  50      64.145  -3.911 -48.145  1.00 39.19           2      4.786                  
ATOM    386  C   ASN A  50      64.498  -2.641 -48.906  1.00 39.49           1      5.115                  
ATOM    387  O   ASN A  50      64.275  -1.529 -48.425  1.00 40.47           4      5.127                  
ATOM    388  CB  ASN A  50      65.422  -4.622 -47.731  1.00 38.61           2      4.764                  
ATOM    389  CG  ASN A  50      65.230  -5.535 -46.545  1.00 38.09           1      4.715                  
ATOM    390  OD1 ASN A  50      64.168  -5.544 -45.919  1.00 35.59           4      4.455                  
ATOM    391  ND2 ASN A  50      66.264  -6.299 -46.215  1.00 39.90           6      4.460                  
ATOM    392  N   ALA A  51      65.050  -2.817 -50.100  1.00 39.20           6      4.818                  
ATOM    393  CA  ALA A  51      65.411  -1.687 -50.935  1.00 40.09           2      5.296                  
ATOM    394  C   ALA A  51      64.217  -0.747 -51.170  1.00 39.82           1      4.810                  
ATOM    395  O   ALA A  51      64.335   0.465 -51.016  1.00 39.51           4      4.959                  
ATOM    396  CB  ALA A  51      65.961  -2.187 -52.264  1.00 39.48           2      4.348                  
ATOM    414  CA  HIS A  54      63.770   1.132 -46.541  1.00 48.74           2      5.021                  
ATOM    415  C   HIS A  54      64.839   1.965 -47.232  1.00 51.20           1      4.890                  
ATOM    416  O   HIS A  54      65.718   2.509 -46.571  1.00 51.70           4      4.775                  
ATOM    417  CB  HIS A  54      64.433   0.109 -45.622  1.00 46.94           2      4.973                  
ATOM    418  CG  HIS A  54      63.452  -0.676 -44.814  1.00 47.64           3      4.563                  
ATOM    419  ND1 HIS A  54      62.266  -0.136 -44.365  1.00 47.66           7      4.735                  
ATOM    420  CD2 HIS A  54      63.460  -1.964 -44.400  1.00 47.28           3      4.369                  
ATOM    421  CE1 HIS A  54      61.583  -1.059 -43.713  1.00 47.02           3      4.527                  
ATOM    422  NE2 HIS A  54      62.285  -2.178 -43.720  1.00 47.14           7      3.551                  
ATOM    423  N   GLY A  55      64.775   2.067 -48.553  1.00 53.63           6      4.646                  
ATOM    424  CA  GLY A  55      65.745   2.872 -49.278  1.00 56.20           2      4.856                  
ATOM    622  CB  ASP A  81      69.723   0.316 -52.322  1.00 57.59           2      5.286                  
ATOM    623  CG  ASP A  81      68.877   1.307 -51.548  1.00 59.24           1      4.738                  
ATOM    624  OD1 ASP A  81      68.943   2.515 -51.846  1.00 60.98           4      5.136                  
ATOM    625  OD2 ASP A  81      68.157   0.881 -50.621  1.00 60.93           4      5.102                  
ATOM    641  C   VAL A  84      69.115   4.788 -47.661  1.00 59.47           1      4.428                  
ATOM    642  O   VAL A  84      68.686   3.711 -48.086  1.00 61.32           4      4.706                  
ATOM    645  CG2 VAL A  84      66.214   5.595 -47.250  1.00 60.42           2      5.152                  
ATOM    646  N   GLY A  85      70.116   4.868 -46.781  1.00 58.90           6      4.795                  
ATOM    647  CA  GLY A  85      70.775   3.657 -46.297  1.00 58.66           2      4.156                  
ATOM    648  C   GLY A  85      70.767   3.287 -44.815  1.00 58.48           1      4.479                  
ATOM    649  O   GLY A  85      69.990   3.835 -44.033  1.00 59.37           4      4.970                  
ATOM    650  N   ILE A  86      71.652   2.358 -44.434  1.00 58.06           6      4.774                  
ATOM    651  CA  ILE A  86      71.758   1.851 -43.051  1.00 57.66           2      4.708                  
ATOM    654  CB  ILE A  86      71.943   0.306 -43.033  1.00 57.08           2      4.995                  
ATOM    655  CG1 ILE A  86      70.903  -0.360 -43.924  1.00 55.81           2      4.686                  
ATOM    656  CG2 ILE A  86      71.778  -0.235 -41.624  1.00 56.07           2      5.026                  
ATOM    657  CD1 ILE A  86      71.235  -1.793 -44.244  1.00 55.38           2      4.493                  
ATOM    700  CA  ALA A  92      70.175  -3.862 -38.298  1.00 56.70           2      4.904                  
ATOM    701  C   ALA A  92      70.280  -5.377 -38.377  1.00 56.48           1      4.990                  
ATOM    702  O   ALA A  92      69.289  -6.093 -38.554  1.00 56.45           4      5.293                  
ATOM    703  CB  ALA A  92      70.293  -3.257 -39.691  1.00 57.06           2      4.537                  
ATOM    741  C   PHE A  97      64.394  -4.222 -36.631  1.00 47.85           1      4.626                  
ATOM    742  O   PHE A  97      64.548  -4.737 -37.738  1.00 48.21           4      4.718                  
ATOM    744  CG  PHE A  97      66.882  -3.110 -35.821  1.00 41.98           3      5.105                  
ATOM    746  CD2 PHE A  97      67.179  -2.873 -37.153  1.00 41.84           3      4.295                  
ATOM    748  CE2 PHE A  97      67.384  -1.582 -37.616  1.00 40.92           3      4.627                  
ATOM    749  CZ  PHE A  97      67.296  -0.513 -36.742  1.00 39.37           3      4.948                  
ATOM    750  N   THR A  98      63.640  -3.133 -36.463  1.00 48.04           6      4.564                  
ATOM    751  CA  THR A  98      62.988  -2.476 -37.607  1.00 50.10           2      4.962                  
ATOM    752  C   THR A  98      62.811  -0.977 -37.412  1.00 52.45           1      4.576                  
ATOM    753  O   THR A  98      62.590  -0.507 -36.294  1.00 54.23           4      4.786                  
ATOM    754  CB  THR A  98      61.554  -3.038 -37.919  1.00 48.79           2      4.340                  
ATOM    755  OG1 THR A  98      61.024  -2.393 -39.090  1.00 45.44           5      3.896                  
ATOM    756  CG2 THR A  98      60.594  -2.745 -36.775  1.00 48.33           2      4.339                  
ATOM    757  N   THR A  99      62.887  -0.235 -38.514  1.00 53.49           6      4.526                  
ATOM    758  CA  THR A  99      62.686   1.205 -38.480  1.00 53.81           2      4.161                  
ATOM    759  C   THR A  99      61.193   1.466 -38.654  1.00 53.74           1      5.052                  
ATOM    761  CB  THR A  99      63.403   1.914 -39.636  1.00 53.53           2      5.047                  
ATOM    762  OG1 THR A  99      64.256   0.987 -40.311  1.00 53.59           5      4.691                  
ATOM    763  CG2 THR A  99      64.228   3.067 -39.112  1.00 53.76           2      4.273                  
ATOM    764  N   LYS A 100      60.547   0.620 -39.447  1.00 53.59           6      5.138                  
ATOM    767  O   LYS A 100      57.837  -1.221 -39.397  1.00 53.46           4      5.271                  
ATOM    806  N   ARG A 105      56.470  -3.701 -40.001  1.00 37.38           6      5.230                  
ATOM    807  CA  ARG A 105      57.563  -4.572 -40.414  1.00 37.07           2      4.818                  
ATOM    808  C   ARG A 105      58.052  -5.323 -39.157  1.00 36.90           1      4.762                  
ATOM    809  O   ARG A 105      58.178  -4.734 -38.088  1.00 37.21           4      5.299                  
ATOM    810  CB  ARG A 105      58.677  -3.746 -41.055  1.00 36.18           2      4.573                  
ATOM    811  CG  ARG A 105      58.197  -2.813 -42.141  1.00 34.37           2      4.286                  
ATOM    812  CD  ARG A 105      57.331  -3.527 -43.169  1.00 35.36           2      4.018                  
ATOM    813  NE  ARG A 105      57.980  -4.687 -43.788  1.00 32.47           6      4.307                  
ATOM    814  CZ  ARG A 105      57.431  -5.407 -44.765  1.00 30.87           1      4.700                  
ATOM    815  NH1 ARG A 105      56.228  -5.077 -45.229  1.00 28.09           6      4.527                  
ATOM    816  NH2 ARG A 105      58.069  -6.460 -45.267  1.00 28.28           6      4.173                  
ATOM    817  N   SER A 106      58.335  -6.616 -39.285  1.00 36.80           6      4.026                  
ATOM    818  CA  SER A 106      58.742  -7.417 -38.130  1.00 36.50           2      4.667                  
ATOM    819  C   SER A 106      60.237  -7.624 -37.860  1.00 36.41           1      4.493                  
ATOM    820  O   SER A 106      60.612  -8.209 -36.843  1.00 36.43           4      4.537                  
ATOM    821  CB  SER A 106      58.042  -8.787 -38.199  1.00 36.97           2      5.094                  
ATOM    822  OG  SER A 106      58.313  -9.465 -39.422  1.00 36.40           5      4.245                  
ATOM    823  N   GLY A 107      61.097  -7.157 -38.749  1.00 36.01           6      3.609                  
ATOM    824  CA  GLY A 107      62.518  -7.352 -38.521  1.00 36.70           2      4.178                  
ATOM    825  C   GLY A 107      62.970  -8.784 -38.782  1.00 36.74           1      4.318                  
ATOM    826  O   GLY A 107      63.858  -9.315 -38.104  1.00 36.66           4      4.811                  
ATOM    835  N   GLY A 109      63.389  -9.896 -42.243  1.00 36.31           6      3.468                  
ATOM    836  CA  GLY A 109      64.180  -9.776 -43.456  1.00 34.98           2      4.185                  
ATOM    837  C   GLY A 109      65.530 -10.449 -43.467  1.00 35.57           1      4.525                  
ATOM    838  O   GLY A 109      65.727 -11.424 -44.184  1.00 35.44           4      5.293                  
ATOM    839  N   PHE A 110      66.465  -9.947 -42.668  1.00 36.23           6      5.215                  
ATOM    840  CA  PHE A 110      67.796 -10.531 -42.640  1.00 35.25           2      5.138                  
ATOM    843  CB  PHE A 110      68.751  -9.638 -41.864  1.00 36.88           2      5.151                  
ATOM    844  CG  PHE A 110      68.837  -8.248 -42.391  1.00 37.62           3      4.529                  
ATOM    845  CD1 PHE A 110      68.317  -7.203 -41.660  1.00 37.74           3      3.730                  
ATOM    846  CD2 PHE A 110      69.455  -7.976 -43.610  1.00 37.92           3      5.241                  
ATOM    847  CE1 PHE A 110      68.412  -5.918 -42.125  1.00 37.32           3      3.779                  
ATOM    848  CE2 PHE A 110      69.545  -6.675 -44.077  1.00 38.57           3      5.276                  
ATOM    849  CZ  PHE A 110      69.018  -5.646 -43.321  1.00 38.22           3      4.601                  
ATOM    850  N   THR A 111      67.089 -12.160 -40.971  1.00 33.44           6      5.068                  
ATOM    993  CA  THR A 130      72.894  -0.497 -49.911  1.00 48.53           2      4.904                  
ATOM    994  C   THR A 130      73.064  -1.709 -50.839  1.00 46.33           1      5.297                  
ATOM    995  O   THR A 130      72.352  -1.841 -51.825  1.00 46.41           4      5.206                  
ATOM    996  CB  THR A 130      71.662  -0.769 -48.976  1.00 49.39           2      4.760                  
ATOM    997  OG1 THR A 130      71.058   0.472 -48.560  1.00 47.22           5      4.506                  
ATOM    998  CG2 THR A 130      72.112  -1.546 -47.738  1.00 48.50           2      4.993                  
ATOM   1522  CA  ALA B  58      57.973 -11.576 -44.257  1.00 45.02           2      5.248                  
ATOM   1523  C   ALA B  58      56.808 -10.604 -44.317  1.00 44.00           1      4.976                  
ATOM   1524  O   ALA B  58      56.269 -10.225 -43.276  1.00 44.91           4      4.822                  
ATOM   1525  CB  ALA B  58      59.246 -10.866 -43.845  1.00 44.85           2      3.925                  
