# Supplementary material for: A mathematical representation of protein binding sites using structural dispersion of atoms from principal axes for classification of binding ligands
Source: PLoS One. 2021 Apr 8;16(4):e0244905. doi: 10.1371/journal.pone.0244905 (PMC8031081; doi:10.1371/journal.pone.0244905)
Supplement: S3 Data — (ZIP) [file pone.0244905.s008.zip › KahramanSet(100)/1TOX.lig.NAD.pdb]

ATOM    143  C   TYR A  20      25.206 -45.303 -16.007  1.00 13.19           1      4.523                  
ATOM    144  O   TYR A  20      26.422 -45.470 -15.904  1.00 11.64           4      4.943                  
ATOM    153  N   HIS A  21      24.646 -44.685 -17.039  1.00 10.00           6      4.324                  
ATOM    154  CA  HIS A  21      25.440 -44.208 -18.150  1.00 10.14           2      4.290                  
ATOM    155  C   HIS A  21      24.999 -42.788 -18.493  1.00 10.00           1      4.438                  
ATOM    156  O   HIS A  21      23.814 -42.505 -18.523  1.00 14.93           4      4.682                  
ATOM    157  CB  HIS A  21      25.258 -45.154 -19.362  1.00 11.43           2      4.864                  
ATOM    158  CG  HIS A  21      26.092 -44.789 -20.559  1.00 14.61           3      4.726                  
ATOM    159  ND1 HIS A  21      27.362 -45.281 -20.763  1.00 15.86           7      5.146                  
ATOM    160  CD2 HIS A  21      25.846 -43.960 -21.603  1.00 11.94           3      4.949                  
ATOM    161  CE1 HIS A  21      27.863 -44.773 -21.876  1.00 12.86           3      4.274                  
ATOM    162  NE2 HIS A  21      26.962 -43.968 -22.403  1.00 10.00           7      5.053                  
ATOM    163  N   GLY A  22      25.946 -41.877 -18.682  1.00 12.22           6      4.994                  
ATOM    164  CA  GLY A  22      25.606 -40.520 -19.078  1.00 10.52           2      4.437                  
ATOM    165  C   GLY A  22      25.854 -40.407 -20.576  1.00 11.01           1      5.164                  
ATOM    166  O   GLY A  22      26.871 -40.930 -21.061  1.00 10.00           4      4.773                  
ATOM    167  N   THR A  23      24.927 -39.776 -21.307  1.00 12.38           6      5.224                  
ATOM    168  CA  THR A  23      25.031 -39.628 -22.753  1.00 13.52           2      5.208                  
ATOM    169  C   THR A  23      24.799 -38.194 -23.216  1.00 15.75           1      4.867                  
ATOM    171  CB  THR A  23      24.091 -40.639 -23.528  1.00 21.03           2      5.239                  
ATOM    172  OG1 THR A  23      24.406 -40.614 -24.933  1.00 23.44           5      5.266                  
ATOM    173  CG2 THR A  23      22.603 -40.326 -23.330  1.00 12.30           2      4.554                  
ATOM    174  N   LYS A  24      25.187 -37.926 -24.458  1.00 18.29           6      4.425                  
ATOM    178  CB  LYS A  24      26.118 -36.548 -26.210  1.00 13.05           2      5.063                  
ATOM    179  CG  LYS A  24      27.423 -37.249 -25.937  1.00 18.16           2      5.256                  
ATOM    180  CD  LYS A  24      28.219 -36.461 -24.905  1.00 18.55           2      4.459                  
ATOM    181  CE  LYS A  24      29.549 -37.107 -24.627  1.00 22.72           2      5.267                  
ATOM    182  NZ  LYS A  24      30.216 -36.387 -23.529  1.00 24.03           6      5.107                  
ATOM    195  CA  TYR A  27      21.250 -39.780 -27.997  1.00 20.86           2      5.263                  
ATOM    197  O   TYR A  27      20.483 -41.503 -26.562  1.00 21.06           4      5.164                  
ATOM    198  CB  TYR A  27      22.672 -40.253 -27.854  1.00 20.17           2      5.293                  
ATOM    199  CG  TYR A  27      23.516 -39.866 -29.001  1.00 21.29           3      5.185                  
ATOM    200  CD1 TYR A  27      24.171 -38.657 -29.012  1.00 28.43           3      4.936                  
ATOM    201  CD2 TYR A  27      23.660 -40.703 -30.091  1.00 27.93           3      5.236                  
ATOM    203  CE2 TYR A  27      24.448 -40.336 -31.180  1.00 32.13           3      4.469                  
ATOM    223  C   SER A  30      18.853 -44.601 -28.431  1.00 23.01           1      4.924                  
ATOM    224  O   SER A  30      18.871 -45.770 -28.837  1.00 22.06           4      4.489                  
ATOM    226  OG  SER A  30      20.052 -42.297 -30.064  1.00 14.04           5      5.044                  
ATOM    227  N   ILE A  31      19.472 -44.213 -27.303  1.00 23.34           6      4.876                  
ATOM    228  CA  ILE A  31      20.217 -45.160 -26.460  1.00 21.06           2      4.474                  
ATOM    229  C   ILE A  31      19.265 -46.081 -25.687  1.00 19.16           1      4.823                  
ATOM    230  O   ILE A  31      19.613 -47.194 -25.302  1.00 24.56           4      4.707                  
ATOM    231  CB  ILE A  31      21.196 -44.430 -25.476  1.00 20.33           2      4.729                  
ATOM    232  CG1 ILE A  31      22.198 -45.441 -24.869  1.00 15.72           2      5.172                  
ATOM    234  CD1 ILE A  31      23.446 -44.826 -24.186  1.00 10.00           2      4.566                  
ATOM    253  N   GLY A  34      18.762 -49.590 -27.192  1.00 23.79           6      5.269                  
ATOM    254  CA  GLY A  34      19.722 -50.658 -26.966  1.00 21.97           2      5.249                  
ATOM    255  C   GLY A  34      21.155 -50.205 -26.914  1.00 24.98           1      4.777                  
ATOM    256  O   GLY A  34      21.492 -49.199 -27.537  1.00 27.16           4      5.034                  
ATOM    257  N   ILE A  35      21.997 -50.923 -26.172  1.00 23.59           6      5.043                  
ATOM    258  CA  ILE A  35      23.420 -50.584 -26.092  1.00 23.11           2      4.281                  
ATOM    259  C   ILE A  35      24.091 -51.269 -27.269  1.00 22.15           1      4.553                  
ATOM    260  O   ILE A  35      23.932 -52.467 -27.466  1.00 22.86           4      4.911                  
ATOM    261  CB  ILE A  35      24.115 -51.063 -24.778  1.00 18.85           2      5.246                  
ATOM    262  CG1 ILE A  35      23.429 -50.469 -23.542  1.00 17.33           2      4.830                  
ATOM    263  CG2 ILE A  35      25.592 -50.694 -24.813  1.00 17.82           2      5.077                  
ATOM    264  CD1 ILE A  35      23.170 -48.964 -23.597  1.00 15.11           2      4.855                  
ATOM    265  N   GLN A  36      24.895 -50.511 -28.005  1.00 26.27           6      5.052                  
ATOM    266  CA  GLN A  36      25.570 -51.017 -29.185  1.00 24.42           2      4.665                  
ATOM    267  C   GLN A  36      26.835 -50.235 -29.439  1.00 23.59           1      4.604                  
ATOM    268  O   GLN A  36      26.816 -49.012 -29.461  1.00 25.96           4      4.405                  
ATOM    269  CB  GLN A  36      24.648 -50.796 -30.375  1.00 30.50           2      4.831                  
ATOM    274  N   LYS A  37      27.910 -50.954 -29.714  1.00 23.97           6      5.017                  
ATOM    286  CB  PRO A  38      29.290 -45.779 -31.214  1.00 34.81           2      5.138                  
ATOM    287  CG  PRO A  38      28.679 -46.148 -29.871  1.00 30.70           2      4.366                  
ATOM    288  CD  PRO A  38      29.399 -47.439 -29.626  1.00 29.22           2      4.844                  
ATOM    339  O   GLY A  52      33.044 -49.303 -23.671  1.00 13.84           4      4.539                  
ATOM    345  CG  PHE A  53      28.012 -49.711 -22.351  1.00 14.61           3      5.129                  
ATOM    346  CD1 PHE A  53      27.768 -48.531 -23.042  1.00 12.11           3      4.967                  
ATOM    348  CE1 PHE A  53      26.795 -47.663 -22.624  1.00 11.72           3      4.828                  
ATOM    350  CZ  PHE A  53      26.040 -47.966 -21.492  1.00 14.41           3      5.110                  
ATOM    351  N   TYR A  54      30.793 -48.173 -20.946  1.00 16.23           6      4.643                  
ATOM    352  CA  TYR A  54      31.096 -47.644 -19.619  1.00 16.42           2      4.789                  
ATOM    353  C   TYR A  54      29.946 -47.065 -18.826  1.00 17.76           1      4.952                  
ATOM    354  O   TYR A  54      29.267 -46.144 -19.277  1.00 16.13           4      4.231                  
ATOM    355  CB  TYR A  54      32.204 -46.594 -19.692  1.00 17.01           2      4.858                  
ATOM    356  CG  TYR A  54      33.566 -47.196 -19.925  1.00 16.37           3      5.056                  
ATOM    357  CD1 TYR A  54      33.940 -47.612 -21.199  1.00 15.42           3      4.961                  
ATOM    358  CD2 TYR A  54      34.453 -47.408 -18.863  1.00 10.00           3      5.285                  
ATOM    359  CE1 TYR A  54      35.153 -48.237 -21.421  1.00 15.97           3      4.502                  
ATOM    360  CE2 TYR A  54      35.679 -48.027 -19.071  1.00 11.41           3      4.385                  
ATOM    361  CZ  TYR A  54      36.025 -48.449 -20.354  1.00 17.01           3      4.626                  
ATOM    362  OH  TYR A  54      37.212 -49.124 -20.593  1.00 12.17           5      4.882                  
ATOM    363  N   SER A  55      29.759 -47.620 -17.632  1.00 16.57           6      4.531                  
ATOM    364  CA  SER A  55      28.743 -47.177 -16.696  1.00 14.60           2      4.645                  
ATOM    365  C   SER A  55      29.404 -46.991 -15.310  1.00 13.89           1      4.876                  
ATOM    366  O   SER A  55      30.605 -47.233 -15.132  1.00 13.56           4      4.997                  
ATOM    367  CB  SER A  55      27.573 -48.167 -16.649  1.00 11.77           2      5.277                  
ATOM    369  N   THR A  56      28.635 -46.535 -14.339  1.00 11.82           6      5.189                  
ATOM    370  CA  THR A  56      29.157 -46.308 -13.013  1.00 12.02           2      4.804                  
ATOM    373  CB  THR A  56      29.617 -44.839 -12.868  1.00 12.63           2      4.260                  
ATOM    374  OG1 THR A  56      30.067 -44.582 -11.536  1.00 20.32           5      5.046                  
ATOM    375  CG2 THR A  56      28.500 -43.898 -13.174  1.00 12.77           2      4.959                  
ATOM    422  CA  ALA A  62      27.312 -40.400 -14.930  1.00 15.00           2      4.932                  
ATOM    423  C   ALA A  62      26.960 -39.072 -15.593  1.00 16.13           1      4.771                  
ATOM    424  O   ALA A  62      27.295 -38.842 -16.743  1.00 16.92           4      4.864                  
ATOM    425  CB  ALA A  62      26.070 -41.290 -14.919  1.00 10.00           2      5.276                  
ATOM    436  CA  TYR A  65      29.685 -37.527 -19.189  1.00 18.36           2      5.180                  
ATOM    437  C   TYR A  65      28.650 -37.138 -20.251  1.00 18.18           1      5.013                  
ATOM    438  O   TYR A  65      28.734 -37.638 -21.374  1.00 19.52           4      4.929                  
ATOM    439  CB  TYR A  65      29.796 -39.053 -19.178  1.00 13.60           2      4.158                  
ATOM    440  CG  TYR A  65      30.952 -39.555 -18.379  1.00 10.62           3      4.281                  
ATOM    441  CD1 TYR A  65      32.240 -39.426 -18.856  1.00 13.42           3      4.983                  
ATOM    442  CD2 TYR A  65      30.765 -40.076 -17.109  1.00 11.20           3      4.774                  
ATOM    443  CE1 TYR A  65      33.306 -39.780 -18.092  1.00 17.05           3      4.804                  
ATOM    444  CE2 TYR A  65      31.819 -40.447 -16.334  1.00 10.00           3      4.471                  
ATOM    445  CZ  TYR A  65      33.094 -40.291 -16.821  1.00 15.12           3      4.963                  
ATOM    446  OH  TYR A  65      34.184 -40.614 -16.039  1.00 14.38           5      5.184                  
ATOM   1004  CD1 PHE A 140      33.763 -43.398 -12.068  1.00 11.26           3      4.693                  
ATOM   1006  CE1 PHE A 140      33.354 -42.428 -12.958  1.00 14.28           3      5.192                  
ATOM   1008  CZ  PHE A 140      33.432 -41.087 -12.608  1.00 13.20           3      5.129                  
ATOM   1053  CA  GLU A 148      33.457 -47.834 -12.795  1.00 18.63           2      5.175                  
ATOM   1056  CB  GLU A 148      34.674 -47.200 -13.454  1.00 20.09           2      4.901                  
ATOM   1057  CG  GLU A 148      34.653 -47.303 -14.970  1.00 21.76           2      4.280                  
ATOM   1058  CD  GLU A 148      35.767 -46.530 -15.626  1.00 26.64           1      4.263                  
ATOM   1059  OE1 GLU A 148      35.613 -45.292 -15.807  1.00 22.48           4      4.828                  
ATOM   1060  OE2 GLU A 148      36.791 -47.163 -15.965  1.00 28.39           4      4.641                  
ATOM   1107  CE3 TRP A 153      29.049 -51.430 -26.661  1.00 14.01           3      4.926                  
ATOM   1108  CZ2 TRP A 153      30.864 -49.260 -26.597  1.00 10.68           3      4.692                  
ATOM   1109  CZ3 TRP A 153      28.621 -50.141 -26.437  1.00 13.95           3      4.351                  
ATOM   1110  CH2 TRP A 153      29.526 -49.067 -26.406  1.00 12.59           3      5.086                  
