# Supplementary material for: A mathematical representation of protein binding sites using structural dispersion of atoms from principal axes for classification of binding ligands
Source: PLoS One. 2021 Apr 8;16(4):e0244905. doi: 10.1371/journal.pone.0244905 (PMC8031081; doi:10.1371/journal.pone.0244905)
Supplement: S3 Data — (ZIP) [file pone.0244905.s008.zip › KahramanSet(100)/2A5F.lig.NAD.pdb]

ATOM   1315  C   TYR B   6      25.694  56.529  43.643  1.00 27.35           1      4.476                  
ATOM   1316  O   TYR B   6      24.874  57.419  43.724  1.00 28.77           4      4.937                  
ATOM   1325  N   ARG B   7      25.802  55.582  44.548  1.00 26.45           6      4.320                  
ATOM   1326  CA  ARG B   7      24.948  55.549  45.728  1.00 26.13           2      4.288                  
ATOM   1327  C   ARG B   7      25.815  55.522  46.965  1.00 27.33           1      4.509                  
ATOM   1328  O   ARG B   7      26.656  54.608  47.121  1.00 26.36           4      4.707                  
ATOM   1329  CB  ARG B   7      24.021  54.333  45.732  1.00 25.59           2      4.677                  
ATOM   1330  CG  ARG B   7      23.313  54.140  47.042  1.00 26.19           2      4.187                  
ATOM   1331  CD  ARG B   7      22.267  53.093  47.048  1.00 26.42           2      5.073                  
ATOM   1332  NE  ARG B   7      21.821  52.909  48.424  1.00 26.80           6      5.131                  
ATOM   1333  CZ  ARG B   7      20.871  53.618  49.026  1.00 26.58           1      4.792                  
ATOM   1334  NH1 ARG B   7      20.158  54.506  48.373  1.00 27.67           6      4.743                  
ATOM   1335  NH2 ARG B   7      20.624  53.410  50.300  1.00 28.55           6      3.864                  
ATOM   1336  N   ALA B   8      25.629  56.534  47.816  1.00 25.58           6      5.112                  
ATOM   1337  CA  ALA B   8      26.202  56.537  49.163  1.00 25.87           2      4.480                  
ATOM   1338  C   ALA B   8      25.391  55.635  50.056  1.00 25.96           1      5.093                  
ATOM   1339  O   ALA B   8      24.171  55.724  50.107  1.00 26.52           4      4.575                  
ATOM   1340  CB  ALA B   8      26.225  57.965  49.729  1.00 26.46           2      4.432                  
ATOM   1341  N   ASP B   9      26.060  54.786  50.797  1.00 25.59           6      4.743                  
ATOM   1342  CA  ASP B   9      25.403  53.813  51.656  1.00 27.75           2      4.634                  
ATOM   1343  C   ASP B   9      26.366  53.456  52.776  1.00 28.76           1      5.006                  
ATOM   1344  O   ASP B   9      27.575  53.315  52.543  1.00 29.75           4      5.122                  
ATOM   1345  CB  ASP B   9      25.024  52.562  50.821  1.00 27.48           2      4.931                  
ATOM   1346  CG  ASP B   9      23.922  51.683  51.494  1.00 29.52           1      4.007                  
ATOM   1347  OD1 ASP B   9      24.194  51.006  52.541  1.00 29.26           4      3.941                  
ATOM   1348  OD2 ASP B   9      22.788  51.695  50.950  1.00 26.47           4      5.070                  
ATOM   1349  N   SER B  10      25.842  53.299  53.984  1.00 31.22           6      4.270                  
ATOM   1350  CA  SER B  10      26.659  52.968  55.160  1.00 32.59           2      5.177                  
ATOM   1351  C   SER B  10      26.953  51.466  55.291  1.00 35.12           1      5.072                  
ATOM   1353  CB  SER B  10      26.002  53.472  56.433  1.00 32.58           2      4.931                  
ATOM   1354  OG  SER B  10      24.857  52.730  56.797  1.00 35.09           5      4.849                  
ATOM   1355  N   ARG B  11      26.249  50.629  54.533  1.00 35.05           6      4.939                  
ATOM   1356  CA  ARG B  11      26.511  49.187  54.588  1.00 35.75           2      5.264                  
ATOM   1359  CB  ARG B  11      25.276  48.392  54.140  1.00 35.21           2      5.229                  
ATOM   1360  CG  ARG B  11      24.079  48.616  55.041  1.00 35.67           2      4.225                  
ATOM   1361  CD  ARG B  11      22.806  48.084  54.394  1.00 36.33           2      4.198                  
ATOM   1362  NE  ARG B  11      22.496  48.781  53.157  1.00 36.34           6      4.846                  
ATOM   1363  CZ  ARG B  11      21.640  48.359  52.248  1.00 35.80           1      4.610                  
ATOM   1364  NH1 ARG B  11      20.980  47.217  52.423  1.00 37.05           6      4.612                  
ATOM   1365  NH2 ARG B  11      21.426  49.082  51.177  1.00 34.82           6      4.839                  
ATOM   1442  N   MET B  23      18.978  46.418  47.960  1.00 29.11           6      4.861                  
ATOM   1443  CA  MET B  23      17.553  46.092  47.885  1.00 31.96           2      4.689                  
ATOM   1444  C   MET B  23      16.703  47.183  48.527  1.00 30.18           1      5.000                  
ATOM   1445  O   MET B  23      17.150  47.854  49.463  1.00 29.71           4      4.213                  
ATOM   1446  CB  MET B  23      17.285  44.712  48.530  1.00 35.16           2      4.815                  
ATOM   1450  N   PRO B  24      15.470  47.363  48.027  1.00 29.04           6      4.540                  
ATOM   1451  CA  PRO B  24      14.616  48.384  48.595  1.00 30.53           2      4.458                  
ATOM   1452  C   PRO B  24      14.182  47.994  49.996  1.00 31.76           1      4.929                  
ATOM   1453  O   PRO B  24      14.128  46.792  50.302  1.00 34.64           4      4.967                  
ATOM   1457  N   ARG B  25      13.865  48.990  50.821  1.00 34.35           6      4.996                  
ATOM   1458  CA  ARG B  25      13.334  48.757  52.173  1.00 37.36           2      5.296                  
ATOM   1459  C   ARG B  25      12.064  47.937  52.159  1.00 37.59           1      5.053                  
ATOM   1461  CB  ARG B  25      12.992  50.069  52.831  1.00 40.01           2      5.225                  
ATOM   1462  CG  ARG B  25      14.158  50.922  53.078  1.00 42.64           2      5.119                  
ATOM   1463  CD  ARG B  25      13.732  51.986  54.013  1.00 44.10           2      5.283                  
ATOM   1464  NE  ARG B  25      14.860  52.783  54.473  1.00 45.89           6      4.297                  
ATOM   1465  CZ  ARG B  25      15.718  52.395  55.401  1.00 47.44           1      4.509                  
ATOM   1466  NH1 ARG B  25      16.682  53.211  55.779  1.00 47.77           6      3.951                  
ATOM   1467  NH2 ARG B  25      15.609  51.196  55.963  1.00 49.03           6      4.539                  
ATOM   1486  OG  SER B  28      14.423  44.450  53.978  1.00 49.34           5      5.110                  
ATOM   1686  CB  VAL B  53      13.273  56.477  53.599  1.00 53.10           2      4.987                  
ATOM   1687  CG1 VAL B  53      13.065  55.357  52.550  1.00 53.11           2      4.878                  
ATOM   1688  CG2 VAL B  53      14.317  57.499  53.111  1.00 54.15           2      4.398                  
ATOM   1749  N   SER B  61      17.556  54.820  45.868  1.00 26.29           6      4.331                  
ATOM   1750  CA  SER B  61      18.058  56.062  45.314  1.00 27.06           2      4.458                  
ATOM   1751  C   SER B  61      19.559  55.995  44.926  1.00 27.37           1      4.870                  
ATOM   1752  O   SER B  61      20.339  55.356  45.601  1.00 28.19           4      4.540                  
ATOM   1753  CB  SER B  61      17.899  57.180  46.351  1.00 28.42           2      4.713                  
ATOM   1754  OG  SER B  61      16.568  57.497  46.612  1.00 29.71           5      4.943                  
ATOM   1755  N   THR B  62      19.911  56.655  43.837  1.00 27.86           6      5.170                  
ATOM   1756  CA  THR B  62      21.296  56.834  43.390  1.00 29.32           2      4.460                  
ATOM   1757  C   THR B  62      21.465  58.274  42.862  1.00 28.10           1      4.475                  
ATOM   1758  O   THR B  62      20.495  58.936  42.472  1.00 27.02           4      4.845                  
ATOM   1759  CB  THR B  62      21.708  55.810  42.225  1.00 29.67           2      5.227                  
ATOM   1762  N   SER B  63      22.715  58.731  42.799  1.00 28.32           6      4.721                  
ATOM   1763  CA  SER B  63      23.069  59.997  42.203  1.00 28.65           2      4.165                  
ATOM   1766  CB  SER B  63      24.077  60.771  43.091  1.00 28.92           2      4.980                  
ATOM   1767  OG  SER B  63      23.703  60.710  44.459  1.00 30.81           5      5.280                  
ATOM   1808  CA  ALA B  69      26.811  61.090  46.025  1.00 26.29           2      4.711                  
ATOM   1810  O   ALA B  69      27.166  61.009  48.369  1.00 26.11           4      4.922                  
ATOM   1811  CB  ALA B  69      27.219  59.725  45.455  1.00 25.11           2      4.505                  
ATOM   1834  CB  VAL B  72      23.914  62.079  49.109  1.00 27.67           2      5.233                  
ATOM   1835  CG1 VAL B  72      23.062  61.064  49.874  1.00 28.00           2      5.034                  
ATOM   1836  CG2 VAL B  72      23.098  62.800  48.091  1.00 27.37           2      4.896                  
ATOM   1861  CB  ILE B  76      21.950  60.950  54.076  1.00 36.12           2      4.703                  
ATOM   1862  CG1 ILE B  76      20.799  61.754  53.481  1.00 37.01           2      4.827                  
ATOM   1863  CG2 ILE B  76      21.489  59.604  54.496  1.00 37.76           2      4.623                  
ATOM   1869  CG  LEU B  77      25.146  57.913  54.671  1.00 31.29           2      4.485                  
ATOM   1870  CD1 LEU B  77      25.762  57.054  53.558  1.00 31.97           2      4.214                  
ATOM   1871  CD2 LEU B  77      24.342  57.062  55.632  1.00 31.57           2      4.998                  
ATOM   2121  CA  ASP B 110      17.825  65.442  45.401  1.00 41.10           2      4.781                  
ATOM   2122  C   ASP B 110      18.519  64.935  44.141  1.00 40.16           1      5.279                  
ATOM   2123  O   ASP B 110      19.415  64.130  44.249  1.00 41.04           4      5.177                  
ATOM   2124  CB  ASP B 110      16.709  64.459  45.785  1.00 42.48           2      4.584                  
ATOM   2125  CG  ASP B 110      16.106  64.717  47.168  1.00 44.04           1      5.182                  
ATOM   2126  OD1 ASP B 110      16.832  65.221  48.049  1.00 43.95           4      5.114                  
ATOM   2127  OD2 ASP B 110      14.891  64.381  47.361  1.00 43.93           4      4.530                  
ATOM   2130  C   GLN B 111      18.808  63.355  41.602  1.00 36.92           1      5.104                  
ATOM   2131  O   GLN B 111      19.889  62.840  41.313  1.00 35.92           4      4.806                  
ATOM   2137  N   ASP B 112      17.717  62.640  41.866  1.00 31.79           6      5.041                  
ATOM   2138  CA  ASP B 112      17.768  61.228  42.196  1.00 30.06           2      5.298                  
ATOM   2141  CB  ASP B 112      16.720  61.008  43.306  1.00 29.86           2      4.983                  
ATOM   2142  CG  ASP B 112      16.602  59.577  43.812  1.00 30.79           1      4.597                  
ATOM   2143  OD1 ASP B 112      15.902  59.373  44.853  1.00 30.23           4      5.050                  
ATOM   2144  OD2 ASP B 112      17.142  58.635  43.201  1.00 32.73           4      4.961                  
