# Supplementary material for: A mathematical representation of protein binding sites using structural dispersion of atoms from principal axes for classification of binding ligands
Source: PLoS One. 2021 Apr 8;16(4):e0244905. doi: 10.1371/journal.pone.0244905 (PMC8031081; doi:10.1371/journal.pone.0244905)
Supplement: S3 Data — (ZIP) [file pone.0244905.s008.zip › KahramanSet(100)/2BS2.lig.HEM.pdb]

ATOM   6805  CA  MET B 209      25.493  -7.452 -20.048  1.00 27.71           2      5.296                  
ATOM   6806  C   MET B 209      26.416  -8.606 -20.440  1.00 27.26           1      5.109                  
ATOM   6807  O   MET B 209      27.013  -8.599 -21.515  1.00 27.68           4      4.590                  
ATOM   6808  CB  MET B 209      26.173  -6.131 -20.406  1.00 26.93           2      4.943                  
ATOM   6809  CG  MET B 209      25.425  -4.899 -19.940  1.00 27.04           2      5.089                  
ATOM   6810  SD  MET B 209      25.963  -3.417 -20.787  1.00 28.53           2      4.982                  
ATOM   7266  O   ASP C  27      16.181  -9.550 -24.410  1.00 25.90           4      5.054                  
ATOM   7300  CA  GLN C  30      16.545  -7.356 -27.606  1.00 28.80           2      5.068                  
ATOM   7301  C   GLN C  30      17.372  -8.526 -28.139  1.00 29.59           1      4.736                  
ATOM   7302  O   GLN C  30      17.988  -8.440 -29.207  1.00 26.97           4      4.218                  
ATOM   7303  CB  GLN C  30      17.295  -6.698 -26.450  1.00 28.45           2      4.719                  
ATOM   7304  CG  GLN C  30      18.656  -6.214 -26.867  1.00 28.69           2      4.816                  
ATOM   7305  CD  GLN C  30      19.568  -5.932 -25.690  1.00 29.72           1      4.964                  
ATOM   7306  OE1 GLN C  30      19.374  -4.966 -24.958  1.00 31.34           4      4.351                  
ATOM   7307  NE2 GLN C  30      20.567  -6.782 -25.505  1.00 28.78           6      5.205                  
ATOM   7308  N   SER C  31      17.388  -9.622 -27.388  1.00 28.31           6      4.773                  
ATOM   7309  CA  SER C  31      18.133 -10.803 -27.799  1.00 29.78           2      4.236                  
ATOM   7310  C   SER C  31      17.527 -11.463 -29.042  1.00 30.23           1      5.056                  
ATOM   7311  O   SER C  31      18.258 -11.933 -29.910  1.00 29.79           4      4.863                  
ATOM   7312  CB  SER C  31      18.192 -11.824 -26.656  1.00 28.22           2      4.930                  
ATOM   7313  OG  SER C  31      19.032 -11.369 -25.610  1.00 28.03           5      4.601                  
ATOM   7326  N   GLY C  34      18.381  -9.516 -31.998  1.00 32.62           6      5.233                  
ATOM   7327  CA  GLY C  34      19.801  -9.684 -32.226  1.00 33.68           2      4.199                  
ATOM   7328  C   GLY C  34      20.075 -11.012 -32.910  1.00 34.55           1      4.382                  
ATOM   7329  O   GLY C  34      20.845 -11.082 -33.871  1.00 35.55           4      3.748                  
ATOM   7330  N   LEU C  35      19.437 -12.067 -32.419  1.00 34.83           6      4.972                  
ATOM   7331  CA  LEU C  35      19.617 -13.397 -32.985  1.00 35.91           2      4.870                  
ATOM   7350  CA  LEU C  37      19.981 -10.185 -37.545  1.00 35.40           2      5.242                  
ATOM   7351  C   LEU C  37      21.288 -10.945 -37.721  1.00 35.52           1      5.082                  
ATOM   7352  O   LEU C  37      21.874 -10.955 -38.810  1.00 34.83           4      4.802                  
ATOM   7353  CB  LEU C  37      20.266  -8.798 -36.950  1.00 36.26           2      4.406                  
ATOM   7354  CG  LEU C  37      19.077  -7.835 -36.913  1.00 36.46           2      5.249                  
ATOM   7355  CD1 LEU C  37      19.476  -6.557 -36.201  1.00 36.59           2      4.903                  
ATOM   7356  CD2 LEU C  37      18.620  -7.529 -38.333  1.00 37.15           2      5.172                  
ATOM   7357  N   GLY C  38      21.743 -11.579 -36.646  1.00 35.21           6      4.553                  
ATOM   7358  CA  GLY C  38      22.981 -12.331 -36.695  1.00 35.47           2      4.880                  
ATOM   7359  C   GLY C  38      22.908 -13.482 -37.678  1.00 37.23           1      5.124                  
ATOM   7375  CD1 PHE C  40      18.253 -11.637 -43.386  1.00 44.85           3      5.281                  
ATOM   7376  CD2 PHE C  40      20.025 -10.139 -42.795  1.00 43.55           3      4.873                  
ATOM   7377  CE1 PHE C  40      18.095 -10.977 -44.607  1.00 44.78           3      5.198                  
ATOM   7378  CE2 PHE C  40      19.876  -9.474 -44.010  1.00 44.25           3      3.711                  
ATOM   7379  CZ  PHE C  40      18.910  -9.894 -44.918  1.00 44.42           3      4.144                  
ATOM   7384  CB  MET C  41      24.533 -11.021 -40.974  1.00 42.70           2      4.753                  
ATOM   7385  CG  MET C  41      23.970  -9.625 -40.783  1.00 42.82           2      5.197                  
ATOM   7386  SD  MET C  41      23.715  -8.803 -42.369  1.00 43.90           2      4.335                  
ATOM   7387  CE  MET C  41      25.409  -8.576 -42.916  1.00 42.54           2      5.291                  
ATOM   7405  CG  HIS C  44      23.652 -10.325 -46.449  1.00 40.98           3      4.159                  
ATOM   7406  ND1 HIS C  44      24.974 -10.123 -46.781  1.00 39.36           7      4.092                  
ATOM   7407  CD2 HIS C  44      22.984  -9.234 -46.892  1.00 39.47           3      3.051                  
ATOM   7408  CE1 HIS C  44      25.099  -8.960 -47.394  1.00 38.27           3      2.979                  
ATOM   7409  NE2 HIS C  44      23.907  -8.399 -47.473  1.00 38.39           7      2.043                  
ATOM   7416  SD  MET C  45      28.432 -10.790 -45.702  1.00 52.52           2      5.248                  
ATOM   7417  CE  MET C  45      30.158 -10.955 -46.193  1.00 52.21           2      4.452                  
ATOM   7444  CB  VAL C  48      26.108 -11.083 -50.939  1.00 53.71           2      4.859                  
ATOM   7445  CG1 VAL C  48      26.874  -9.959 -51.623  1.00 54.12           2      4.025                  
ATOM   7446  CG2 VAL C  48      24.749 -10.576 -50.480  1.00 53.11           2      5.043                  
ATOM   7690  O   VAL C  79      13.434  -6.574 -50.341  1.00 55.33           4      5.153                  
ATOM   7692  CG1 VAL C  79      15.479  -7.388 -52.377  1.00 56.53           2      3.871                  
ATOM   7712  CA  LEU C  82      12.134  -8.444 -47.319  1.00 49.41           2      5.018                  
ATOM   7713  C   LEU C  82      13.065  -7.403 -46.706  1.00 48.13           1      5.087                  
ATOM   7714  O   LEU C  82      13.445  -7.504 -45.538  1.00 46.82           4      4.924                  
ATOM   7715  CB  LEU C  82      12.941  -9.428 -48.167  1.00 50.10           2      4.629                  
ATOM   7716  CG  LEU C  82      13.624 -10.606 -47.464  1.00 52.18           2      4.473                  
ATOM   7717  CD1 LEU C  82      14.617 -10.109 -46.430  1.00 52.79           2      4.827                  
ATOM   7719  N   ALA C  83      13.424  -6.402 -47.506  1.00 46.37           6      4.741                  
ATOM   7720  CA  ALA C  83      14.309  -5.337 -47.053  1.00 45.45           2      5.298                  
ATOM   7721  C   ALA C  83      13.624  -4.494 -45.986  1.00 44.37           1      5.147                  
ATOM   7722  O   ALA C  83      14.237  -4.142 -44.977  1.00 45.56           4      5.108                  
ATOM   7723  CB  ALA C  83      14.723  -4.461 -48.234  1.00 45.59           2      5.263                  
ATOM   7744  CB  VAL C  86      16.010  -6.920 -42.961  1.00 38.84           2      4.510                  
ATOM   7745  CG1 VAL C  86      17.360  -6.783 -42.270  1.00 39.45           2      4.949                  
ATOM   7746  CG2 VAL C  86      15.799  -8.364 -43.401  1.00 40.28           2      4.508                  
ATOM   7773  O   PHE C  90      17.753  -2.051 -35.623  1.00 33.51           4      5.263                  
ATOM   7775  CG  PHE C  90      19.066  -2.168 -38.888  1.00 31.44           3      5.035                  
ATOM   7776  CD1 PHE C  90      20.275  -2.847 -38.781  1.00 30.13           3      4.368                  
ATOM   7777  CD2 PHE C  90      19.086  -0.782 -39.032  1.00 29.75           3      4.882                  
ATOM   7778  CE1 PHE C  90      21.485  -2.161 -38.823  1.00 28.75           3      4.007                  
ATOM   7779  CE2 PHE C  90      20.289  -0.085 -39.076  1.00 30.40           3      4.194                  
ATOM   7780  CZ  PHE C  90      21.493  -0.776 -38.972  1.00 29.76           3      4.840                  
ATOM   7797  O   HIS C  93      18.403  -2.732 -30.615  1.00 31.21           4      5.264                  
ATOM   7799  CG  HIS C  93      19.361  -5.152 -32.633  1.00 29.90           3      4.142                  
ATOM   7800  ND1 HIS C  93      19.531  -6.055 -31.604  1.00 28.85           7      4.115                  
ATOM   7801  CD2 HIS C  93      20.599  -4.704 -32.949  1.00 28.33           3      3.004                  
ATOM   7802  CE1 HIS C  93      20.817  -6.152 -31.315  1.00 29.35           3      3.016                  
ATOM   7803  NE2 HIS C  93      21.490  -5.343 -32.118  1.00 29.73           7      2.025                  
ATOM   7804  N   ALA C  94      18.290  -1.780 -32.650  1.00 29.96           6      5.218                  
ATOM   7805  CA  ALA C  94      19.082  -0.611 -32.270  1.00 30.52           2      5.097                  
ATOM   7806  C   ALA C  94      18.411   0.131 -31.115  1.00 30.48           1      5.130                  
ATOM   7807  O   ALA C  94      19.070   0.565 -30.172  1.00 31.59           4      5.152                  
ATOM   7808  CB  ALA C  94      19.243   0.325 -33.468  1.00 28.42           2      5.066                  
ATOM   7829  CA  ALA C  97      20.278  -2.325 -27.540  1.00 32.51           2      4.871                  
ATOM   7830  C   ALA C  97      20.960  -1.017 -27.130  1.00 32.55           1      4.868                  
ATOM   7831  O   ALA C  97      21.904  -1.021 -26.329  1.00 31.85           4      5.106                  
ATOM   7832  CB  ALA C  97      21.041  -2.980 -28.662  1.00 32.46           2      5.041                  
ATOM   7833  N   MET C  98      20.471   0.088 -27.679  1.00 30.96           6      5.151                  
ATOM   7834  CA  MET C  98      20.987   1.423 -27.401  1.00 31.71           2      4.330                  
ATOM   7837  CB  MET C  98      20.154   2.433 -28.192  1.00 34.61           2      4.265                  
ATOM   7838  CG  MET C  98      20.377   3.891 -27.878  1.00 40.84           2      5.124                  
ATOM   7856  CB  LYS C 100      23.417  -1.933 -23.437  1.00 31.43           2      4.862                  
ATOM   7857  CG  LYS C 100      23.326  -2.977 -22.320  1.00 36.33           2      5.209                  
ATOM   7858  CD  LYS C 100      22.035  -2.923 -21.486  1.00 35.86           2      4.553                  
ATOM   7859  CE  LYS C 100      20.755  -3.163 -22.269  1.00 36.77           2      5.152                  
ATOM   7860  NZ  LYS C 100      20.348  -4.620 -22.282  1.00 35.57           6      5.033                  
ATOM   7861  N   PHE C 101      24.400   1.354 -24.014  1.00 29.33           6      5.246                  
ATOM   7866  CG  PHE C 101      25.194   2.753 -26.705  1.00 33.71           3      4.900                  
ATOM   7867  CD1 PHE C 101      26.038   1.746 -27.159  1.00 34.73           3      3.951                  
ATOM   7868  CD2 PHE C 101      24.295   3.326 -27.599  1.00 33.98           3      4.995                  
ATOM   7869  CE1 PHE C 101      25.989   1.324 -28.488  1.00 36.39           3      4.819                  
ATOM   7870  CE2 PHE C 101      24.240   2.911 -28.925  1.00 35.79           3      4.815                  
ATOM   7871  CZ  PHE C 101      25.087   1.911 -29.371  1.00 35.80           3      4.569                  
ATOM   8084  CG  TRP C 126      29.844  -4.954 -24.079  1.00 25.98           3      4.910                  
ATOM   8085  CD1 TRP C 126      28.615  -5.517 -24.282  1.00 26.68           3      4.625                  
ATOM   8086  CD2 TRP C 126      29.608  -3.568 -23.801  1.00 27.55           3      5.059                  
ATOM   8087  NE1 TRP C 126      27.628  -4.564 -24.149  1.00 26.98           6      5.203                  
ATOM   8088  CE2 TRP C 126      28.212  -3.361 -23.855  1.00 25.61           3      4.803                  
ATOM   8090  CZ2 TRP C 126      27.629  -2.110 -23.632  1.00 27.67           3      5.146                  
ATOM   8117  C   GLN C 129      29.310  -3.059 -29.999  1.00 31.23           1      5.294                  
ATOM   8118  O   GLN C 129      28.585  -2.728 -30.935  1.00 31.00           4      4.865                  
ATOM   8119  CB  GLN C 129      29.293  -5.294 -28.925  1.00 31.90           2      5.208                  
ATOM   8121  CD  GLN C 129      28.736  -7.572 -28.015  1.00 33.45           1      4.946                  
ATOM   8122  OE1 GLN C 129      29.305  -7.802 -26.944  1.00 32.74           4      5.300                  
ATOM   8123  NE2 GLN C 129      27.488  -7.969 -28.265  1.00 32.44           6      3.814                  
ATOM   8124  N   ALA C 130      29.538  -2.274 -28.949  1.00 31.00           6      5.105                  
ATOM   8125  CA  ALA C 130      28.935  -0.950 -28.836  1.00 31.58           2      4.959                  
ATOM   8126  C   ALA C 130      29.411  -0.012 -29.939  1.00 31.53           1      5.198                  
ATOM   8127  O   ALA C 130      28.601   0.667 -30.573  1.00 33.23           4      5.139                  
ATOM   8128  CB  ALA C 130      29.250  -0.349 -27.468  1.00 30.29           2      4.599                  
ATOM   8144  N   GLY C 133      28.089  -1.059 -33.259  1.00 33.05           6      5.036                  
ATOM   8145  CA  GLY C 133      26.656  -0.834 -33.288  1.00 32.57           2      5.195                  
ATOM   8146  C   GLY C 133      26.356   0.622 -33.605  1.00 33.32           1      4.647                  
ATOM   8147  O   GLY C 133      25.519   0.930 -34.462  1.00 33.88           4      5.003                  
ATOM   8148  N   PHE C 134      27.045   1.529 -32.922  1.00 32.95           6      4.812                  
ATOM   8149  CA  PHE C 134      26.834   2.959 -33.146  1.00 33.27           2      4.808                  
ATOM   8164  N   MET C 136      26.971   1.468 -37.250  1.00 33.32           6      5.198                  
ATOM   8165  CA  MET C 136      25.979   0.937 -38.174  1.00 34.17           2      4.604                  
ATOM   8166  C   MET C 136      24.693   1.733 -38.263  1.00 34.93           1      4.189                  
ATOM   8167  O   MET C 136      23.867   1.474 -39.135  1.00 34.78           4      4.354                  
ATOM   8168  CB  MET C 136      25.672  -0.524 -37.850  1.00 34.77           2      4.854                  
ATOM   8169  CG  MET C 136      26.822  -1.448 -38.204  1.00 36.36           2      5.272                  
ATOM   8170  SD  MET C 136      26.327  -3.168 -38.216  1.00 39.36           2      4.389                  
ATOM   8171  CE  MET C 136      26.463  -3.567 -36.473  1.00 38.81           2      3.649                  
ATOM   8172  N   PHE C 137      24.513   2.686 -37.353  1.00 35.36           6      4.257                  
ATOM   8173  CA  PHE C 137      23.333   3.538 -37.394  1.00 35.91           2      4.619                  
ATOM   8177  CG  PHE C 137      22.601   4.284 -35.067  1.00 36.19           3      4.935                  
ATOM   8178  CD1 PHE C 137      21.244   3.985 -35.147  1.00 36.79           3      4.802                  
ATOM   8179  CD2 PHE C 137      23.200   4.343 -33.811  1.00 36.16           3      4.220                  
ATOM   8180  CE1 PHE C 137      20.496   3.755 -33.998  1.00 36.30           3      5.074                  
ATOM   8181  CE2 PHE C 137      22.460   4.115 -32.658  1.00 36.12           3      5.222                  
ATOM   8182  CZ  PHE C 137      21.104   3.821 -32.752  1.00 36.27           3      5.246                  
ATOM   8202  N   GLY C 140      24.620   1.090 -41.949  1.00 38.32           6      4.930                  
ATOM   8203  CA  GLY C 140      23.577   0.145 -42.305  1.00 37.47           2      5.249                  
ATOM   8204  C   GLY C 140      22.347   0.743 -42.962  1.00 38.13           1      4.993                  
ATOM   8205  O   GLY C 140      21.800   0.160 -43.899  1.00 37.68           4      5.014                  
ATOM   8224  CG  HIS C 143      23.284  -2.275 -47.782  1.00 40.96           3      4.154                  
ATOM   8225  ND1 HIS C 143      23.339  -2.470 -49.145  1.00 41.07           7      4.157                  
ATOM   8226  CD2 HIS C 143      23.155  -3.505 -47.233  1.00 40.36           3      3.014                  
ATOM   8227  CE1 HIS C 143      23.255  -3.762 -49.407  1.00 41.24           3      3.091                  
ATOM   8228  NE2 HIS C 143      23.144  -4.414 -48.263  1.00 40.94           7      2.096                  
ATOM   8234  CG  LEU C 144      19.139  -2.235 -44.070  1.00 41.77           2      4.752                  
ATOM   8235  CD1 LEU C 144      18.986  -1.988 -42.578  1.00 41.85           2      5.168                  
ATOM   8236  CD2 LEU C 144      18.349  -3.466 -44.502  1.00 41.50           2      4.016                  
ATOM   8261  CB  MET C 147      18.588  -3.458 -50.329  1.00 43.58           2      4.772                  
ATOM   8262  CG  MET C 147      20.090  -3.661 -50.333  1.00 44.04           2      5.116                  
ATOM   8263  SD  MET C 147      20.761  -4.157 -51.944  1.00 46.00           2      3.495                  
ATOM   8264  CE  MET C 147      21.562  -2.642 -52.439  1.00 44.78           2      4.998                  
ATOM   8308  O   THR C 153      21.462  -3.758 -58.765  1.00 48.10           4      4.944                  
ATOM   8313  CA  ILE C 154      20.623  -6.250 -57.900  1.00 49.65           2      5.112                  
ATOM   8316  CB  ILE C 154      19.886  -6.948 -56.734  1.00 50.36           2      4.385                  
ATOM   8317  CG1 ILE C 154      19.622  -5.945 -55.606  1.00 50.87           2      5.297                  
ATOM   8318  CG2 ILE C 154      20.710  -8.122 -56.228  1.00 50.12           2      5.030                  
ATOM   8319  CD1 ILE C 154      18.824  -6.519 -54.443  1.00 51.04           2      4.860                  
ATOM   8344  N   SER C 159      24.967  -4.701 -59.487  1.00 48.49           6      4.873                  
ATOM   8345  CA  SER C 159      25.545  -4.547 -58.155  1.00 48.42           2      4.628                  
ATOM   8346  C   SER C 159      26.986  -4.064 -58.246  1.00 48.72           1      4.855                  
ATOM   8347  O   SER C 159      27.447  -3.296 -57.403  1.00 48.42           4      4.469                  
ATOM   8348  CB  SER C 159      25.494  -5.869 -57.388  1.00 46.80           2      5.179                  
ATOM   8349  OG  SER C 159      24.153  -6.275 -57.184  1.00 46.95           5      5.244                  
ATOM   8371  CB  ARG C 162      25.542   0.090 -56.802  1.00 48.23           2      4.580                  
ATOM   8372  CG  ARG C 162      25.485   0.518 -55.342  1.00 47.65           2      5.118                  
ATOM   8373  CD  ARG C 162      24.139   0.191 -54.705  1.00 47.99           2      4.718                  
ATOM   8374  NE  ARG C 162      23.697  -1.172 -54.991  1.00 47.27           6      4.990                  
ATOM   8375  CZ  ARG C 162      22.683  -1.472 -55.798  1.00 47.87           1      4.122                  
ATOM   8376  NH1 ARG C 162      22.002  -0.504 -56.401  1.00 47.37           6      5.123                  
ATOM   8377  NH2 ARG C 162      22.347  -2.741 -55.999  1.00 47.32           6      5.157                  
ATOM   8385  CE  MET C 163      30.788  -4.318 -53.392  1.00 48.96           2      4.754                  
ATOM   8460  CA  TYR C 172      30.748  -1.708 -47.860  1.00 42.61           2      5.185                  
ATOM   8461  C   TYR C 172      31.967  -2.270 -47.144  1.00 42.52           1      4.683                  
ATOM   8462  O   TYR C 172      31.855  -3.213 -46.361  1.00 42.65           4      4.921                  
ATOM   8463  CB  TYR C 172      30.614  -2.379 -49.234  1.00 42.25           2      5.098                  
ATOM   8464  CG  TYR C 172      29.222  -2.305 -49.814  1.00 42.78           3      4.992                  
ATOM   8465  CD1 TYR C 172      28.106  -2.583 -49.024  1.00 42.36           3      4.287                  
ATOM   8466  CD2 TYR C 172      29.015  -1.985 -51.158  1.00 42.72           3      5.252                  
ATOM   8467  CE1 TYR C 172      26.823  -2.547 -49.549  1.00 42.53           3      5.293                  
ATOM   8468  CE2 TYR C 172      27.729  -1.947 -51.697  1.00 42.73           3      4.893                  
ATOM   8469  CZ  TYR C 172      26.638  -2.228 -50.884  1.00 43.02           3      4.184                  
ATOM   8470  OH  TYR C 172      25.361  -2.184 -51.393  1.00 42.85           5      4.429                  
ATOM   8487  CA  LEU C 175      30.383  -2.075 -42.911  1.00 40.33           2      4.700                  
ATOM   8488  C   LEU C 175      30.657  -3.573 -42.794  1.00 41.31           1      4.001                  
ATOM   8489  O   LEU C 175      30.127  -4.243 -41.903  1.00 40.36           4      4.292                  
ATOM   8490  CB  LEU C 175      29.184  -1.835 -43.830  1.00 39.54           2      5.116                  
ATOM   8491  CG  LEU C 175      27.874  -2.532 -43.454  1.00 39.45           2      4.228                  
ATOM   8492  CD1 LEU C 175      27.531  -2.254 -41.986  1.00 40.47           2      5.071                  
ATOM   8493  CD2 LEU C 175      26.765  -2.039 -44.367  1.00 39.14           2      3.875                  
ATOM   8494  N   LEU C 176      31.485  -4.097 -43.692  1.00 41.08           6      5.194                  
ATOM   8495  CA  LEU C 176      31.814  -5.518 -43.674  1.00 40.96           2      5.210                  
ATOM   8496  C   LEU C 176      32.431  -5.908 -42.340  1.00 40.08           1      5.070                  
ATOM   8498  CB  LEU C 176      32.790  -5.859 -44.806  1.00 39.83           2      4.176                  
ATOM   8499  CG  LEU C 176      33.384  -7.271 -44.748  1.00 40.84           2      5.096                  
ATOM   8500  CD1 LEU C 176      32.267  -8.307 -44.784  1.00 40.41           2      4.663                  
ATOM   8501  CD2 LEU C 176      34.341  -7.475 -45.913  1.00 40.13           2      4.790                  
ATOM   8521  O   VAL C 179      28.537  -8.163 -37.960  1.00 35.53           4      4.750                  
ATOM   8522  CB  VAL C 179      27.764  -6.059 -40.218  1.00 36.41           2      5.061                  
ATOM   8523  CG1 VAL C 179      28.453  -6.677 -41.435  1.00 36.17           2      4.853                  
ATOM   8524  CG2 VAL C 179      26.514  -6.832 -39.846  1.00 35.65           2      4.788                  
ATOM   8553  C   HIS C 182      28.528  -8.356 -34.078  1.00 34.77           1      5.116                  
ATOM   8554  O   HIS C 182      28.140  -8.790 -32.993  1.00 32.83           4      4.831                  
ATOM   8555  CB  HIS C 182      28.502  -5.946 -34.715  1.00 33.71           2      5.288                  
ATOM   8556  CG  HIS C 182      27.384  -5.527 -33.810  1.00 32.75           3      4.141                  
ATOM   8557  ND1 HIS C 182      27.531  -4.559 -32.842  1.00 32.25           7      4.126                  
ATOM   8558  CD2 HIS C 182      26.095  -5.934 -33.740  1.00 32.83           3      2.991                  
ATOM   8559  CE1 HIS C 182      26.380  -4.385 -32.217  1.00 30.65           3      3.032                  
ATOM   8560  NE2 HIS C 182      25.490  -5.208 -32.742  1.00 30.49           7      2.026                  
ATOM   8561  N   GLY C 183      28.265  -8.953 -35.238  1.00 34.44           6      5.066                  
ATOM   8562  CA  GLY C 183      27.455 -10.154 -35.301  1.00 35.31           2      4.639                  
ATOM   8563  C   GLY C 183      28.043 -11.397 -34.661  1.00 36.50           1      5.081                  
ATOM   8564  O   GLY C 183      27.351 -12.096 -33.915  1.00 36.19           4      5.116                  
ATOM   8578  N   GLY C 186      28.305 -10.913 -31.035  1.00 32.39           6      5.147                  
ATOM   8579  CA  GLY C 186      26.934 -10.901 -30.560  1.00 31.19           2      5.210                  
ATOM   8580  C   GLY C 186      26.334 -12.285 -30.397  1.00 32.85           1      4.295                  
ATOM   8581  O   GLY C 186      25.625 -12.552 -29.425  1.00 30.95           4      4.214                  
ATOM   8582  N   LEU C 187      26.599 -13.170 -31.355  1.00 31.53           6      5.250                  
ATOM   8583  CA  LEU C 187      26.069 -14.521 -31.285  1.00 32.50           2      4.358                  
ATOM   8586  CB  LEU C 187      26.262 -15.242 -32.627  1.00 35.04           2      5.039                  
ATOM   8587  CG  LEU C 187      25.375 -14.732 -33.764  1.00 34.89           2      4.488                  
ATOM   8589  CD2 LEU C 187      23.927 -15.095 -33.470  1.00 35.14           2      4.403                  
ATOM   8604  C   ARG C 189      26.234 -13.989 -25.764  1.00 33.95           1      5.182                  
ATOM   8606  CB  ARG C 189      27.726 -11.986 -25.883  1.00 35.07           2      5.162                  
ATOM   8613  N   LEU C 190      25.448 -14.090 -26.829  1.00 34.00           6      4.806                  
ATOM   8614  CA  LEU C 190      24.073 -14.548 -26.723  1.00 33.47           2      5.257                  
ATOM   8617  CB  LEU C 190      23.440 -14.551 -28.114  1.00 34.66           2      4.880                  
ATOM   8618  CG  LEU C 190      21.983 -14.145 -28.331  1.00 36.58           2      5.205                  
ATOM   8619  CD1 LEU C 190      21.627 -12.908 -27.535  1.00 35.81           2      5.212                  
ATOM   8620  CD2 LEU C 190      21.783 -13.900 -29.825  1.00 36.24           2      5.254                  
ATOM   8639  CD  LYS C 193      22.330 -11.682 -22.052  1.00 34.30           2      5.288                  
ATOM   8640  CE  LYS C 193      22.517 -11.105 -23.433  1.00 37.29           2      3.822                  
ATOM   8641  NZ  LYS C 193      22.561  -9.608 -23.421  1.00 33.85           6      5.011                  
ATOM   8650  NE1 TRP C 194      19.602 -13.994 -24.218  1.00 26.59           6      4.843                  
ATOM   8881  C   LEU C 223      34.396 -13.231 -48.280  1.00 52.19           1      5.269                  
ATOM   8882  O   LEU C 223      34.060 -13.028 -49.448  1.00 52.02           4      4.921                  
ATOM   8887  N   GLY C 224      34.259 -12.327 -47.313  1.00 51.30           6      4.685                  
ATOM   8888  CA  GLY C 224      33.690 -11.022 -47.588  1.00 50.46           2      4.533                  
ATOM   8889  C   GLY C 224      34.618 -10.177 -48.432  1.00 49.84           1      4.417                  
ATOM   8890  O   GLY C 224      34.170  -9.424 -49.295  1.00 49.38           4      5.005                  
ATOM   8891  N   LEU C 225      35.917 -10.292 -48.179  1.00 49.85           6      4.667                  
ATOM   8907  N   THR C 227      34.577 -11.687 -52.021  1.00 51.49           6      5.227                  
ATOM   8908  CA  THR C 227      33.352 -11.257 -52.686  1.00 51.28           2      4.873                  
ATOM   8909  C   THR C 227      33.426  -9.769 -53.025  1.00 51.46           1      4.845                  
ATOM   8910  O   THR C 227      32.956  -9.335 -54.079  1.00 51.55           4      4.913                  
ATOM   8911  CB  THR C 227      32.128 -11.512 -51.789  1.00 50.73           2      4.586                  
ATOM   8912  OG1 THR C 227      31.917 -12.926 -51.670  1.00 51.36           5      4.967                  
ATOM   8913  CG2 THR C 227      30.888 -10.863 -52.369  1.00 50.76           2      4.847                  
ATOM   8914  N   PHE C 228      34.017  -9.000 -52.116  1.00 51.06           6      4.287                  
ATOM   8915  CA  PHE C 228      34.183  -7.561 -52.284  1.00 51.33           2      4.365                  
ATOM   8916  C   PHE C 228      35.021  -7.299 -53.533  1.00 51.83           1      4.930                  
ATOM   8918  CB  PHE C 228      34.885  -6.983 -51.049  1.00 51.07           2      4.343                  
ATOM   8919  CG  PHE C 228      35.154  -5.504 -51.127  1.00 50.45           3      5.096                  
ATOM   8920  CD1 PHE C 228      34.121  -4.584 -50.981  1.00 50.07           3      4.799                  
ATOM   8922  CE1 PHE C 228      34.374  -3.215 -51.039  1.00 49.66           3      4.777                  
ATOM   8939  CG  TYR C 231      30.267  -7.386 -55.873  1.00 54.11           3      5.137                  
ATOM   8940  CD1 TYR C 231      29.309  -7.680 -56.845  1.00 53.71           3      5.246                  
ATOM   8941  CD2 TYR C 231      30.144  -7.993 -54.624  1.00 54.11           3      4.853                  
ATOM   8942  CE1 TYR C 231      28.258  -8.555 -56.581  1.00 53.70           3      4.654                  
ATOM   8943  CE2 TYR C 231      29.095  -8.870 -54.347  1.00 53.30           3      4.200                  
ATOM   8944  CZ  TYR C 231      28.158  -9.147 -55.330  1.00 54.00           3      4.090                  
ATOM   8945  OH  TYR C 231      27.127 -10.020 -55.067  1.00 53.20           5      5.046                  
