# Supplementary material for: A mathematical representation of protein binding sites using structural dispersion of atoms from principal axes for classification of binding ligands
Source: PLoS One. 2021 Apr 8;16(4):e0244905. doi: 10.1371/journal.pone.0244905 (PMC8031081; doi:10.1371/journal.pone.0244905)
Supplement: S3 Data — (ZIP) [file pone.0244905.s008.zip › KahramanSet(100)/2CPO.lig.HEM.pdb]

ATOM    208  CA  PRO A  28      16.362  20.189  -1.304  1.00  9.95           2      4.961                  
ATOM    209  C   PRO A  28      14.879  20.513  -1.042  1.00 11.74           1      4.619                  
ATOM    210  O   PRO A  28      14.354  21.513  -1.525  1.00 14.66           4      3.805                  
ATOM    211  CB  PRO A  28      16.722  20.375  -2.776  1.00  6.58           2      4.990                  
ATOM    212  CG  PRO A  28      16.224  19.111  -3.392  1.00 11.20           2      5.122                  
ATOM    213  CD  PRO A  28      16.694  18.058  -2.405  1.00 10.42           2      5.116                  
ATOM    214  N   CYS A  29      14.225  19.679  -0.238  1.00 12.00           6      4.822                  
ATOM    215  CA  CYS A  29      12.803  19.836   0.052  1.00 10.79           2      4.400                  
ATOM    216  C   CYS A  29      12.556  20.014   1.536  1.00  9.41           1      5.118                  
ATOM    218  CB  CYS A  29      12.031  18.597  -0.442  1.00 10.24           2      3.457                  
ATOM    219  SG  CYS A  29      10.226  18.618  -0.160  1.00 10.07           2      2.280                  
ATOM    220  N   PRO A  30      11.955  21.147   1.925  1.00  8.82           6      5.260                  
ATOM    225  CG  PRO A  30      10.631  23.032   1.986  1.00  8.68           2      4.627                  
ATOM    226  CD  PRO A  30      11.634  22.336   1.120  1.00  7.57           2      5.233                  
ATOM    227  N   ALA A  31       9.779  19.835   3.142  1.00  6.73           6      5.275                  
ATOM    228  CA  ALA A  31       8.805  18.853   3.647  1.00  7.34           2      5.120                  
ATOM    231  CB  ALA A  31       7.681  18.647   2.637  1.00  6.16           2      4.860                  
ATOM    237  CG  LEU A  32      10.826  14.905   0.801  1.00  9.20           2      5.190                  
ATOM    238  CD1 LEU A  32      11.664  14.591  -0.433  1.00  5.06           2      4.335                  
ATOM    239  CD2 LEU A  32      10.002  13.691   1.227  1.00  6.26           2      5.204                  
ATOM    398  CB  LEU A  53       6.712   8.766   0.572  1.00  9.46           2      4.675                  
ATOM    399  CG  LEU A  53       8.096   9.379   0.276  1.00 13.30           2      4.045                  
ATOM    400  CD1 LEU A  53       8.814   9.828   1.538  1.00 13.77           2      4.808                  
ATOM    401  CD2 LEU A  53       8.948   8.406  -0.510  1.00 11.13           2      4.720                  
ATOM    429  CG  PHE A  57       3.931  13.655   2.596  1.00 14.84           3      4.723                  
ATOM    430  CD1 PHE A  57       4.137  15.004   2.886  1.00 15.86           3      5.263                  
ATOM    431  CD2 PHE A  57       4.906  12.976   1.866  1.00 11.24           3      5.268                  
ATOM    432  CE1 PHE A  57       5.299  15.662   2.460  1.00 13.90           3      4.255                  
ATOM    433  CE2 PHE A  57       6.070  13.629   1.437  1.00 13.90           3      4.260                  
ATOM    434  CZ  PHE A  57       6.264  14.974   1.737  1.00 14.10           3      3.656                  
ATOM    468  CE  MET A  61       4.537  18.496   4.981  1.00 12.59           2      5.250                  
ATOM    477  CB  ILE A  63       0.076  16.202   2.604  1.00  9.00           2      4.853                  
ATOM    478  CG1 ILE A  63       0.461  17.595   3.134  1.00  8.72           2      4.707                  
ATOM    479  CG2 ILE A  63       0.283  16.071   1.094  1.00  3.33           2      4.062                  
ATOM    480  CD1 ILE A  63      -0.342  18.750   2.536  1.00  6.67           2      5.125                  
ATOM    505  CG1 VAL A  67      -0.035  17.460  -2.290  1.00 15.28           2      4.486                  
ATOM    508  CA  ILE A  68       2.111  13.614  -3.970  1.00 14.72           2      5.112                  
ATOM    510  O   ILE A  68       3.310  11.983  -5.248  1.00 18.95           4      4.981                  
ATOM    511  CB  ILE A  68       2.865  13.154  -2.719  1.00 14.84           2      5.270                  
ATOM    512  CG1 ILE A  68       2.150  11.962  -2.070  1.00 15.68           2      5.229                  
ATOM    513  CG2 ILE A  68       2.962  14.298  -1.734  1.00 10.05           2      4.331                  
ATOM    514  CD1 ILE A  68       2.871  11.393  -0.857  1.00 13.92           2      5.086                  
ATOM    533  CA  ALA A  71       6.040  13.970  -6.997  1.00 14.67           2      4.842                  
ATOM    534  C   ALA A  71       6.750  12.624  -6.794  1.00 15.25           1      4.758                  
ATOM    535  O   ALA A  71       7.977  12.537  -6.898  1.00 16.10           4      4.423                  
ATOM    536  CB  ALA A  71       5.838  14.666  -5.661  1.00  9.99           2      4.715                  
ATOM    537  N   LEU A  72       5.960  11.587  -6.512  1.00 15.47           6      5.076                  
ATOM    538  CA  LEU A  72       6.446  10.221  -6.303  1.00 15.67           2      4.820                  
ATOM    542  CG  LEU A  72       5.260   8.655  -4.524  1.00 17.87           2      4.973                  
ATOM    543  CD1 LEU A  72       6.048   9.422  -3.492  1.00 17.53           2      4.668                  
ATOM    560  N   ALA A  75      10.247  11.493  -8.465  1.00 14.00           6      4.987                  
ATOM    561  CA  ALA A  75      11.331  11.136  -7.554  1.00 12.85           2      4.637                  
ATOM    564  CB  ALA A  75      10.793  10.933  -6.157  1.00  9.83           2      5.186                  
ATOM    720  CA  LEU A  97      16.763  14.679  -5.511  1.00 12.23           2      4.775                  
ATOM    721  C   LEU A  97      17.221  16.087  -5.904  1.00 12.78           1      4.428                  
ATOM    722  O   LEU A  97      16.502  16.815  -6.589  1.00 14.61           4      4.993                  
ATOM    723  CB  LEU A  97      15.680  14.741  -4.424  1.00 10.87           2      5.218                  
ATOM    724  CG  LEU A  97      14.877  13.443  -4.198  1.00 11.56           2      4.900                  
ATOM    725  CD1 LEU A  97      13.940  13.585  -3.020  1.00  5.98           2      4.696                  
ATOM    726  CD2 LEU A  97      14.085  13.087  -5.450  1.00 13.81           2      5.240                  
ATOM    764  CA  PHE A 103      12.951  17.768 -10.454  1.00 16.77           2      4.793                  
ATOM    765  C   PHE A 103      13.360  19.070  -9.758  1.00 16.18           1      5.260                  
ATOM    766  O   PHE A 103      12.560  20.005  -9.624  1.00 15.45           4      4.925                  
ATOM    767  CB  PHE A 103      12.797  16.615  -9.453  1.00 15.46           2      5.105                  
ATOM    768  CG  PHE A 103      11.475  16.596  -8.736  1.00 17.56           3      4.778                  
ATOM    769  CD1 PHE A 103      10.683  17.741  -8.654  1.00 17.08           3      4.719                  
ATOM    770  CD2 PHE A 103      11.030  15.427  -8.117  1.00 17.17           3      4.322                  
ATOM    771  CE1 PHE A 103       9.469  17.727  -7.965  1.00 18.61           3      4.215                  
ATOM    772  CE2 PHE A 103       9.821  15.399  -7.426  1.00 16.81           3      3.762                  
ATOM    773  CZ  PHE A 103       9.037  16.548  -7.347  1.00 17.93           3      3.698                  
ATOM    774  N   GLU A 104      14.628  19.120  -9.352  1.00 13.60           6      5.187                  
ATOM    775  CA  GLU A 104      15.208  20.304  -8.732  1.00 14.68           2      5.063                  
ATOM    776  C   GLU A 104      15.311  21.308  -9.886  1.00 13.96           1      4.919                  
ATOM    777  O   GLU A 104      15.814  20.984 -10.967  1.00 12.90           4      4.903                  
ATOM    778  CB  GLU A 104      16.599  19.988  -8.163  1.00 12.21           2      4.804                  
ATOM    779  CG  GLU A 104      17.239  21.098  -7.313  1.00 12.71           2      4.797                  
ATOM    780  CD  GLU A 104      17.942  22.176  -8.142  1.00 12.20           1      5.225                  
ATOM    781  OE1 GLU A 104      18.323  21.921  -9.303  1.00 12.92           4      4.843                  
ATOM    782  OE2 GLU A 104      18.136  23.283  -7.615  1.00 11.09           4      5.286                  
ATOM    783  N   HIS A 105      14.828  22.523  -9.648  1.00 14.76           6      4.727                  
ATOM    784  CA  HIS A 105      14.820  23.578 -10.663  1.00 13.55           2      4.961                  
ATOM    785  C   HIS A 105      15.501  24.878 -10.183  1.00 14.55           1      4.982                  
ATOM    786  O   HIS A 105      15.869  25.013  -9.003  1.00 11.73           4      4.230                  
ATOM    787  CB  HIS A 105      13.368  23.867 -11.054  1.00 11.30           2      5.262                  
ATOM    788  CG  HIS A 105      12.475  24.121  -9.879  1.00 13.50           3      5.233                  
ATOM    789  ND1 HIS A 105      12.403  25.345  -9.242  1.00 12.80           7      4.214                  
ATOM    790  CD2 HIS A 105      11.657  23.291  -9.187  1.00 11.81           3      4.313                  
ATOM    791  CE1 HIS A 105      11.589  25.253  -8.206  1.00 14.10           3      5.093                  
ATOM    792  NE2 HIS A 105      11.122  24.018  -8.151  1.00 13.41           7      4.224                  
ATOM    793  N   ASP A 106      15.681  25.824 -11.101  1.00 13.61           6      5.061                  
ATOM    796  O   ASP A 106      14.093  27.634  -9.889  1.00 11.14           4      5.251                  
ATOM    811  N   SER A 108      14.664  28.973  -6.864  1.00  9.87           6      5.266                  
ATOM    812  CA  SER A 108      13.942  28.454  -5.704  1.00 10.09           2      5.239                  
ATOM    813  C   SER A 108      13.677  29.587  -4.729  1.00 11.45           1      4.353                  
ATOM    814  O   SER A 108      14.296  30.640  -4.829  1.00 11.06           4      5.052                  
ATOM    815  CB  SER A 108      14.765  27.372  -5.005  1.00 10.52           2      4.365                  
ATOM    816  OG  SER A 108      14.803  26.198  -5.788  1.00  9.44           5      4.500                  
ATOM    817  N   PHE A 109      12.797  29.355  -3.763  1.00 10.28           6      4.918                  
ATOM    818  CA  PHE A 109      12.474  30.375  -2.766  1.00 12.54           2      4.104                  
ATOM    819  C   PHE A 109      13.553  30.489  -1.682  1.00 15.73           1      4.468                  
ATOM    820  O   PHE A 109      13.782  31.580  -1.135  1.00 12.23           4      4.762                  
ATOM    821  CB  PHE A 109      11.144  30.064  -2.062  1.00 11.95           2      4.979                  
ATOM    822  CG  PHE A 109       9.937  30.100  -2.960  1.00 14.88           3      4.414                  
ATOM    823  CD1 PHE A 109       9.543  31.284  -3.583  1.00 15.33           3      5.135                  
ATOM    824  CD2 PHE A 109       9.175  28.947  -3.165  1.00 15.03           3      4.587                  
ATOM    826  CE2 PHE A 109       8.036  28.972  -3.980  1.00 14.54           3      5.178                  
ATOM    828  N   SER A 110      14.223  29.370  -1.384  1.00 12.50           6      5.103                  
ATOM    829  CA  SER A 110      15.213  29.348  -0.316  1.00  9.69           2      4.786                  
ATOM    830  C   SER A 110      16.550  28.648  -0.579  1.00  8.65           1      4.119                  
ATOM    831  O   SER A 110      17.324  28.426   0.350  1.00  9.77           4      5.028                  
ATOM    832  CB  SER A 110      14.567  28.753   0.933  1.00 10.14           2      4.759                  
ATOM    833  OG  SER A 110      14.153  27.425   0.680  1.00 14.04           5      4.288                  
ATOM    834  N   ARG A 111      16.831  28.299  -1.827  1.00 11.40           6      5.147                  
ATOM    835  CA  ARG A 111      18.102  27.655  -2.163  1.00  9.23           2      5.200                  
ATOM    838  CB  ARG A 111      17.901  26.197  -2.597  1.00  9.31           2      5.061                  
ATOM    840  CD  ARG A 111      16.708  25.081  -0.631  1.00  9.10           2      5.053                  
ATOM    841  NE  ARG A 111      16.770  23.940   0.277  1.00 10.85           6      5.204                  
ATOM    843  NH1 ARG A 111      15.150  24.711   1.726  1.00 14.37           6      5.064                  
ATOM   1409  NE2 GLN A 180      10.091  29.089  -7.248  1.00  9.81           6      4.793                  
ATOM   1426  CA  GLU A 183       5.243  24.099  -4.798  1.00  9.80           2      5.207                  
ATOM   1427  C   GLU A 183       4.635  25.338  -4.144  1.00  8.95           1      5.214                  
ATOM   1428  O   GLU A 183       4.494  25.387  -2.922  1.00 10.39           4      4.788                  
ATOM   1429  CB  GLU A 183       6.767  24.175  -4.926  1.00  9.33           2      5.207                  
ATOM   1430  CG  GLU A 183       7.398  22.780  -5.081  1.00 13.06           2      5.055                  
ATOM   1431  CD  GLU A 183       8.684  22.772  -5.886  1.00 13.57           1      3.695                  
ATOM   1432  OE1 GLU A 183       9.210  23.862  -6.180  1.00 16.51           4      4.120                  
ATOM   1433  OE2 GLU A 183       9.171  21.673  -6.226  1.00 14.99           4      4.940                  
ATOM   1445  CA  PHE A 186       2.097  23.169  -1.519  1.00  7.85           2      5.122                  
ATOM   1446  C   PHE A 186       2.140  24.094  -0.296  1.00 10.14           1      4.643                  
ATOM   1447  O   PHE A 186       1.642  23.749   0.780  1.00  9.25           4      4.464                  
ATOM   1448  CB  PHE A 186       3.486  22.510  -1.674  1.00  7.22           2      3.904                  
ATOM   1449  CG  PHE A 186       3.519  21.289  -2.580  1.00  8.92           3      4.118                  
ATOM   1450  CD1 PHE A 186       2.353  20.644  -2.977  1.00 11.96           3      5.218                  
ATOM   1451  CD2 PHE A 186       4.740  20.781  -3.024  1.00  8.97           3      4.688                  
ATOM   1452  CE1 PHE A 186       2.408  19.506  -3.806  1.00 11.55           3      5.108                  
ATOM   1453  CE2 PHE A 186       4.807  19.647  -3.849  1.00  9.49           3      4.604                  
ATOM   1454  CZ  PHE A 186       3.641  19.013  -4.239  1.00  7.77           3      4.633                  
ATOM   1455  N   ILE A 187       2.773  25.257  -0.456  1.00 10.85           6      5.149                  
ATOM   1456  CA  ILE A 187       2.890  26.229   0.637  1.00  9.57           2      5.232                  
ATOM   1459  CB  ILE A 187       3.725  27.462   0.198  1.00 10.36           2      5.008                  
ATOM   1460  CG1 ILE A 187       5.141  27.014  -0.190  1.00 10.82           2      5.102                  
ATOM   1462  CD1 ILE A 187       6.031  28.094  -0.786  1.00 10.92           2      3.977                  
ATOM   1479  N   LEU A 190      -0.204  23.770   3.068  1.00 11.08           6      5.009                  
ATOM   1480  CA  LEU A 190       0.289  23.478   4.407  1.00 10.54           2      5.134                  
ATOM   1483  CB  LEU A 190       1.725  22.948   4.327  1.00  7.88           2      4.976                  
ATOM   1484  CG  LEU A 190       2.298  22.360   5.618  1.00  9.99           2      4.690                  
ATOM   1485  CD1 LEU A 190       1.611  21.031   5.939  1.00  9.04           2      4.823                  
ATOM   1486  CD2 LEU A 190       3.793  22.157   5.464  1.00  9.95           2      4.717                  
ATOM   1692  CZ2 TRP A 213       6.882  22.718   3.594  1.00  7.77           3      4.207                  
ATOM   1693  CZ3 TRP A 213       5.560  24.749   3.789  1.00 11.44           3      5.137                  
ATOM   1694  CH2 TRP A 213       5.958  23.593   3.080  1.00 10.22           3      4.241                  
ATOM   1702  CD2 PHE A 214      11.381  27.841   2.741  1.00  6.91           3      5.209                  
ATOM   1703  CE1 PHE A 214       9.192  26.154   2.672  1.00  5.16           3      4.915                  
ATOM   1704  CE2 PHE A 214      10.763  27.550   1.530  1.00  8.47           3      4.929                  
ATOM   1705  CZ  PHE A 214       9.668  26.704   1.497  1.00  9.09           3      4.548                  
