# Supplementary material for: A mathematical representation of protein binding sites using structural dispersion of atoms from principal axes for classification of binding ligands
Source: PLoS One. 2021 Apr 8;16(4):e0244905. doi: 10.1371/journal.pone.0244905 (PMC8031081; doi:10.1371/journal.pone.0244905)
Supplement: S3 Data — (ZIP) [file pone.0244905.s008.zip › KahramanSet(100)/2GBP.lig.BGC.pdb]

ATOM     73  CD2 TYR A  10      43.580  31.165  46.128  1.00  7.98           3      4.471                
ATOM     75  CE2 TYR A  10      43.132  31.250  47.489  1.00 10.01           3      5.022                
ATOM     76  CZ  TYR A  10      43.733  32.144  48.346  1.00 10.26           3      4.286                
ATOM     77  OH  TYR A  10      43.310  32.218  49.648  1.00  9.57           5      5.129                
ATOM    111  CB  ASP A  14      43.796  28.659  50.235  1.00  8.80           2      4.882                
ATOM    112  CG  ASP A  14      42.352  29.099  50.347  1.00  6.67           1      5.246                
ATOM    113  OD1 ASP A  14      42.092  30.311  50.575  1.00 10.97           4      4.822                
ATOM    114  OD2 ASP A  14      41.518  28.263  50.147  1.00  8.08           4      4.777                
ATOM    123  N   PHE A  16      40.384  25.584  51.661  1.00  3.97           6      4.734                
ATOM    124  CA  PHE A  16      39.380  25.210  50.699  1.00  6.12           2      5.274                
ATOM    127  CB  PHE A  16      38.383  26.382  50.470  1.00  4.66           2      4.127                
ATOM    128  CG  PHE A  16      37.314  25.927  49.461  1.00  9.77           3      4.141                
ATOM    129  CD1 PHE A  16      37.246  26.548  48.217  1.00  5.50           3      3.963                
ATOM    130  CD2 PHE A  16      36.418  24.959  49.830  1.00  9.18           3      4.909                
ATOM    131  CE1 PHE A  16      36.274  26.109  47.302  1.00 10.79           3      4.689                
ATOM    139  CG  MET A  17      41.413  27.746  46.580  1.00 11.40           2      5.289                
ATOM    140  SD  MET A  17      40.075  27.269  45.547  1.00 14.83           2      4.713                
ATOM    511  ND2 ASN A  66      40.819  30.196  42.655  1.00  7.25           6      4.893                
ATOM    690  C   ASN A  91      36.853  31.527  42.725  1.00 11.54           1      4.862                
ATOM    691  O   ASN A  91      36.102  32.041  43.611  1.00  9.43           4      5.055                
ATOM    692  CB  ASN A  91      37.648  29.139  43.312  1.00  7.85           2      4.890                
ATOM    693  CG  ASN A  91      37.892  29.805  44.673  1.00  5.32           1      4.640                
ATOM    694  OD1 ASN A  91      38.821  30.566  44.908  1.00  9.83           4      4.224                
ATOM    695  ND2 ASN A  91      36.979  29.494  45.659  1.00  5.99           6      4.551                
ATOM    696  N   LYS A  92      37.616  32.322  41.992  1.00  9.27           6      5.204                
ATOM    697  CA  LYS A  92      37.644  33.789  42.203  1.00 10.04           2      5.292                
ATOM    700  CB  LYS A  92      39.031  34.310  42.514  1.00 10.75           2      4.972                
ATOM    701  CG  LYS A  92      39.694  33.778  43.775  1.00  6.36           2      5.017                
ATOM    702  CD  LYS A  92      40.656  34.779  44.397  1.00  5.43           2      5.247                
ATOM    703  CE  LYS A  92      41.628  34.136  45.360  1.00 10.26           2      4.501                
ATOM    704  NZ  LYS A  92      42.531  35.179  45.917  1.00  8.19           6      4.657                
ATOM   1154  OE2 GLU A 149      41.246  36.531  48.164  1.00 15.08           4      5.085                
ATOM   1171  CG  HIS A 152      37.357  36.524  47.225  1.00  7.15           3      4.901                
ATOM   1172  ND1 HIS A 152      36.173  35.851  46.961  1.00  9.87           7      5.279                
ATOM   1173  CD2 HIS A 152      38.352  35.607  47.161  1.00  5.81           3      4.710                
ATOM   1174  CE1 HIS A 152      36.465  34.550  46.738  1.00  5.32           3      4.419                
ATOM   1175  NE2 HIS A 152      37.772  34.428  46.838  1.00  6.80           7      3.880                
ATOM   1187  CB  ASP A 154      33.286  34.218  48.264  1.00  8.86           2      4.304                
ATOM   1188  CG  ASP A 154      32.964  33.179  47.249  1.00  9.86           1      4.153                
ATOM   1189  OD1 ASP A 154      33.799  32.340  46.950  1.00 11.15           4      4.681                
ATOM   1190  OD2 ASP A 154      31.824  33.175  46.732  1.00 16.85           4      5.233                
ATOM   1217  NE  ARG A 158      31.003  32.462  50.957  1.00  4.18           6      5.257                
ATOM   1218  CZ  ARG A 158      32.123  31.745  50.804  1.00  7.30           1      4.525                
ATOM   1219  NH1 ARG A 158      33.180  31.834  51.614  1.00 10.38           6      3.889                
ATOM   1220  NH2 ARG A 158      32.122  30.961  49.684  1.00  5.73           6      4.227                
ATOM   1413  CA  TRP A 183      40.620  33.737  54.753  1.00  7.18           2      4.721                
ATOM   1414  C   TRP A 183      41.471  32.806  55.568  1.00  7.52           1      5.208                
ATOM   1415  O   TRP A 183      41.338  31.560  55.445  1.00  6.49           4      4.742                
ATOM   1416  CB  TRP A 183      40.784  33.345  53.245  1.00  7.49           2      5.116                
ATOM   1417  CG  TRP A 183      39.969  33.996  52.224  1.00  5.90           3      4.707                
ATOM   1418  CD1 TRP A 183      40.504  34.554  51.051  1.00  9.45           3      4.657                
ATOM   1419  CD2 TRP A 183      38.530  34.144  52.060  1.00  8.08           3      5.263                
ATOM   1420  NE1 TRP A 183      39.514  35.049  50.259  1.00  7.20           6      4.747                
ATOM   1421  CE2 TRP A 183      38.280  34.779  50.828  1.00  8.08           3      4.596                
ATOM   1422  CE3 TRP A 183      37.458  33.744  52.875  1.00  9.10           3      4.934                
ATOM   1423  CZ2 TRP A 183      36.980  35.090  50.405  1.00  7.89           3      4.851                
ATOM   1424  CZ3 TRP A 183      36.150  34.029  52.435  1.00  7.57           3      4.773                
ATOM   1425  CH2 TRP A 183      35.957  34.705  51.256  1.00  8.10           3      4.987                
ATOM   1623  O   ASN A 210      33.221  32.484  54.330  1.00  7.39           4      4.683                
ATOM   1629  CA  ASN A 211      34.844  30.851  55.856  1.00  6.57           2      5.062                
ATOM   1632  CB  ASN A 211      35.995  30.651  54.823  1.00  7.07           2      4.770                
ATOM   1633  CG  ASN A 211      37.363  31.006  55.369  1.00  7.26           1      4.354                
ATOM   1634  OD1 ASN A 211      37.493  31.542  56.478  1.00  9.76           4      4.923                
ATOM   1635  ND2 ASN A 211      38.432  30.740  54.565  1.00  7.13           6      5.059                
ATOM   1800  C   VAL A 235      32.300  27.746  54.782  1.00  7.74           1      5.098                
ATOM   1801  O   VAL A 235      33.518  28.145  54.847  1.00  5.27           4      4.487                
ATOM   1802  CB  VAL A 235      31.081  29.875  54.372  1.00  6.18           2      5.173                
ATOM   1803  CG1 VAL A 235      30.814  29.232  52.958  1.00  5.79           2      4.623                
ATOM   1806  CA  ASP A 236      32.749  25.691  53.439  1.00  8.83           2      5.273                
ATOM   1809  CB  ASP A 236      34.323  25.835  53.568  1.00  8.56           2      4.790                
ATOM   1810  CG  ASP A 236      34.880  26.999  52.758  1.00  9.63           1      4.095                
ATOM   1811  OD1 ASP A 236      36.066  27.417  52.993  1.00  7.97           4      3.765                
ATOM   1812  OD2 ASP A 236      34.107  27.524  51.901  1.00  8.51           4      3.587                
ATOM   1942  CB  ASN A 256      31.928  26.009  49.760  1.00  9.17           2      4.947                
ATOM   1943  CG  ASN A 256      32.449  26.829  48.569  1.00  9.55           1      5.046                
ATOM   1944  OD1 ASN A 256      32.025  26.489  47.454  1.00 10.82           4      4.909                
ATOM   1945  ND2 ASN A 256      33.255  27.812  48.798  1.00  7.20           6      3.803                
ATOM   2240  OH  TYR A 295      30.169  30.281  47.624  1.00  8.60           5      4.838                
