# Supplementary material for: A mathematical representation of protein binding sites using structural dispersion of atoms from principal axes for classification of binding ligands
Source: PLoS One. 2021 Apr 8;16(4):e0244905. doi: 10.1371/journal.pone.0244905 (PMC8031081; doi:10.1371/journal.pone.0244905)
Supplement: S3 Data — (ZIP) [file pone.0244905.s008.zip › KahramanSet(100)/2NPX.lig.NAD.pdb]

ATOM    931  CG  LEU A 118      55.059  33.277 125.056  1.00 32.96           2      4.943                  
ATOM    932  CD1 LEU A 118      54.312  34.174 124.085  1.00 32.80           2      5.289                  
ATOM    933  CD2 LEU A 118      55.342  33.969 126.379  1.00 31.73           2      4.960                  
ATOM   1048  NH2 ARG A 132      40.473  40.226 121.372  1.00 19.12           6      5.209                  
ATOM   1228  C   ILE A 155      53.302  39.878 128.266  1.00 11.18           1      4.972                  
ATOM   1230  CB  ILE A 155      54.283  37.639 129.078  1.00 10.29           2      5.190                  
ATOM   1232  CG2 ILE A 155      55.287  37.443 127.927  1.00  8.54           2      4.809                  
ATOM   1234  N   GLY A 156      53.946  40.941 127.777  1.00  9.94           6      4.973                  
ATOM   1235  CA  GLY A 156      53.417  41.768 126.718  1.00  9.51           2      5.260                  
ATOM   1236  C   GLY A 156      53.193  43.167 127.235  1.00  9.61           1      4.476                  
ATOM   1238  N   SER A 157      53.715  44.211 126.617  1.00  9.44           6      4.178                  
ATOM   1239  CA  SER A 157      53.438  45.539 127.114  1.00  9.71           2      5.032                  
ATOM   1240  C   SER A 157      52.646  46.355 126.089  1.00  9.58           1      5.007                  
ATOM   1241  O   SER A 157      52.967  47.504 125.740  1.00 10.43           4      5.285                  
ATOM   1242  CB  SER A 157      54.751  46.241 127.487  1.00  8.23           2      5.067                  
ATOM   1243  OG  SER A 157      55.533  46.565 126.351  1.00 17.78           5      4.348                  
ATOM   1244  N   GLY A 158      51.590  45.786 125.557  1.00  9.82           6      4.986                  
ATOM   1245  CA  GLY A 158      50.748  46.563 124.657  1.00 10.68           2      4.144                  
ATOM   1246  C   GLY A 158      49.565  46.976 125.501  1.00 11.38           1      4.718                  
ATOM   1247  O   GLY A 158      49.663  46.870 126.729  1.00 11.58           4      5.107                  
ATOM   1248  N   TYR A 159      48.412  47.328 124.928  1.00 11.58           6      4.450                  
ATOM   1249  CA  TYR A 159      47.314  47.830 125.725  1.00 11.99           2      4.492                  
ATOM   1250  C   TYR A 159      46.832  46.906 126.823  1.00 11.83           1      5.111                  
ATOM   1251  O   TYR A 159      46.789  47.325 127.984  1.00 11.65           4      4.883                  
ATOM   1252  CB  TYR A 159      46.149  48.187 124.824  1.00 12.74           2      4.433                  
ATOM   1253  CG  TYR A 159      46.276  49.544 124.159  1.00 17.94           3      4.861                  
ATOM   1254  CD1 TYR A 159      46.971  50.582 124.735  1.00 21.88           3      4.907                  
ATOM   1255  CD2 TYR A 159      45.703  49.757 122.930  1.00 22.65           3      4.894                  
ATOM   1256  CE1 TYR A 159      47.104  51.802 124.090  1.00 24.51           3      5.014                  
ATOM   1257  CE2 TYR A 159      45.817  50.975 122.280  1.00 22.84           3      5.150                  
ATOM   1258  CZ  TYR A 159      46.525  52.002 122.857  1.00 24.44           3      5.113                  
ATOM   1259  OH  TYR A 159      46.715  53.198 122.164  1.00 25.11           5      5.050                  
ATOM   1260  N   ILE A 160      46.546  45.644 126.565  1.00 11.67           6      5.110                  
ATOM   1261  CA  ILE A 160      46.076  44.740 127.596  1.00 11.60           2      4.652                  
ATOM   1262  C   ILE A 160      47.150  44.559 128.658  1.00 12.37           1      4.278                  
ATOM   1264  CB  ILE A 160      45.692  43.391 126.946  1.00 11.43           2      3.880                  
ATOM   1265  CG1 ILE A 160      44.471  43.631 126.061  1.00 11.25           2      3.805                  
ATOM   1266  CG2 ILE A 160      45.402  42.321 127.993  1.00 10.51           2      5.032                  
ATOM   1267  CD1 ILE A 160      44.017  42.362 125.319  1.00  9.85           2      5.270                  
ATOM   1268  N   GLY A 161      48.418  44.469 128.281  1.00 12.25           6      5.288                  
ATOM   1269  CA  GLY A 161      49.490  44.234 129.236  1.00 11.77           2      5.231                  
ATOM   1286  CD  GLU A 163      43.265  48.136 129.162  1.00 13.63           1      4.241                  
ATOM   1287  OE1 GLU A 163      42.625  47.081 129.156  1.00 14.32           4      4.393                  
ATOM   1288  OE2 GLU A 163      42.936  49.071 128.457  1.00 19.24           4      4.881                  
ATOM   1388  C   ILE A 178      57.747  41.836 128.510  1.00 14.36           1      4.560                  
ATOM   1389  O   ILE A 178      56.587  41.586 128.136  1.00 12.84           4      5.190                  
ATOM   1392  CG2 ILE A 178      59.683  39.748 129.336  1.00 16.38           2      5.297                  
ATOM   1394  N   ASP A 179      58.650  42.360 127.687  1.00 15.16           6      4.570                  
ATOM   1395  CA  ASP A 179      58.395  42.430 126.263  1.00 15.38           2      4.991                  
ATOM   1396  C   ASP A 179      59.658  42.149 125.456  1.00 15.08           1      5.019                  
ATOM   1397  O   ASP A 179      60.775  42.370 125.930  1.00 14.68           4      5.117                  
ATOM   1398  CB  ASP A 179      57.873  43.799 125.868  1.00 15.50           2      5.219                  
ATOM   1399  CG  ASP A 179      56.916  43.723 124.674  1.00 20.06           1      5.061                  
ATOM   1400  OD1 ASP A 179      57.157  43.007 123.699  1.00 25.55           4      5.003                  
ATOM   1401  OD2 ASP A 179      55.890  44.382 124.703  1.00 19.01           4      4.286                  
ATOM   1402  N   ILE A 180      59.492  41.618 124.236  1.00 15.31           6      5.137                  
ATOM   1403  CA  ILE A 180      60.608  41.488 123.286  1.00 15.46           2      5.120                  
ATOM   1406  CB  ILE A 180      60.294  40.505 122.090  1.00 14.60           2      4.960                  
ATOM   1407  CG1 ILE A 180      59.028  40.893 121.311  1.00 13.63           2      5.261                  
ATOM   1408  CG2 ILE A 180      60.187  39.101 122.685  1.00 16.80           2      4.489                  
ATOM   1409  CD1 ILE A 180      58.465  39.927 120.243  1.00 10.00           2      4.629                  
ATOM   1410  N   LEU A 181      59.929  43.794 122.559  1.00 16.10           6      4.699                  
ATOM   1411  CA  LEU A 181      60.241  45.132 122.047  1.00 17.74           2      5.190                  
ATOM   1414  CB  LEU A 181      59.016  45.973 121.693  1.00 19.34           2      4.473                  
ATOM   1415  CG  LEU A 181      58.113  45.604 120.492  1.00 24.09           2      4.784                  
ATOM   1416  CD1 LEU A 181      57.281  46.834 120.102  1.00 25.26           2      4.649                  
ATOM   1417  CD2 LEU A 181      58.935  45.232 119.259  1.00 23.15           2      4.426                  
ATOM   1460  CB  VAL A 187      52.435  48.565 119.298  1.00 15.68           2      5.175                  
ATOM   1461  CG1 VAL A 187      51.259  48.426 118.384  1.00 15.48           2      5.102                  
ATOM   1462  CG2 VAL A 187      53.360  47.366 119.159  1.00 16.81           2      5.193                  
ATOM   1469  CD1 TYR A 188      48.399  51.176 119.886  1.00 15.03           3      5.215                  
ATOM   1470  CD2 TYR A 188      49.824  50.300 121.606  1.00 13.09           3      4.608                  
ATOM   1471  CE1 TYR A 188      47.794  49.962 119.784  1.00 16.23           3      4.620                  
ATOM   1472  CE2 TYR A 188      49.215  49.066 121.499  1.00 13.12           3      4.517                  
ATOM   1473  CZ  TYR A 188      48.206  48.923 120.587  1.00 17.17           3      4.527                  
ATOM   1474  OH  TYR A 188      47.538  47.734 120.435  1.00 18.49           5      3.646                  
ATOM   1655  O   GLU A 212      61.520  39.054 125.889  1.00 20.05           4      4.833                  
ATOM   1674  CG2 VAL A 214      58.762  35.710 128.678  1.00 18.45           2      5.133                  
ATOM   1882  CA  ALA A 241      48.902  39.575 126.910  1.00 12.16           2      4.390                  
ATOM   1883  C   ALA A 241      49.830  39.902 125.727  1.00 13.07           1      4.731                  
ATOM   1884  O   ALA A 241      50.318  41.011 125.474  1.00 12.02           4      4.696                  
ATOM   1885  CB  ALA A 241      48.618  40.834 127.718  1.00 13.23           2      5.210                  
ATOM   1886  N   VAL A 242      50.058  38.851 124.960  1.00 14.10           6      4.970                  
ATOM   1887  CA  VAL A 242      50.991  38.878 123.874  1.00 15.60           2      4.372                  
ATOM   1888  C   VAL A 242      50.290  39.067 122.519  1.00 17.45           1      5.273                  
ATOM   1889  O   VAL A 242      50.908  38.867 121.472  1.00 19.30           4      4.146                  
ATOM   1890  CB  VAL A 242      51.713  37.577 124.207  1.00 15.69           2      4.568                  
ATOM   1891  CG1 VAL A 242      51.680  36.515 123.179  1.00 15.58           2      5.270                  
ATOM   1892  CG2 VAL A 242      53.108  38.025 124.529  1.00 19.15           2      4.126                  
ATOM   1893  N   GLY A 243      49.034  39.541 122.445  1.00 17.99           6      5.104                  
ATOM   1894  CA  GLY A 243      48.342  39.740 121.184  1.00 17.98           2      4.866                  
ATOM   1895  C   GLY A 243      47.260  38.706 120.994  1.00 18.59           1      4.864                  
ATOM   1896  O   GLY A 243      47.043  37.797 121.800  1.00 18.63           4      4.341                  
ATOM   1897  N   VAL A 244      46.648  38.732 119.830  1.00 19.88           6      4.851                  
ATOM   1901  CB  VAL A 244      44.450  39.186 119.604  1.00 23.02           2      4.343                  
ATOM   1902  CG1 VAL A 244      43.902  39.503 118.243  1.00 23.84           2      5.025                  
ATOM   1903  CG2 VAL A 244      43.473  38.921 120.710  1.00 24.33           2      4.376                  
ATOM   2307  C   ILE A 296      42.346  46.221 114.300  1.00  9.26           1      5.162                  
ATOM   2313  N   ALA A 297      42.709  45.395 115.263  1.00  8.46           6      4.022                  
ATOM   2314  CA  ALA A 297      41.743  44.737 116.115  1.00 10.20           2      5.205                  
ATOM   2315  C   ALA A 297      41.157  45.673 117.159  1.00 10.84           1      5.088                  
ATOM   2316  O   ALA A 297      41.577  45.659 118.321  1.00 13.18           4      4.030                  
ATOM   2317  CB  ALA A 297      42.434  43.536 116.787  1.00  6.79           2      4.435                  
ATOM   2318  N   LEU A 298      40.216  46.528 116.775  1.00 10.86           6      4.958                  
ATOM   2319  CA  LEU A 298      39.621  47.488 117.680  1.00 10.18           2      5.285                  
ATOM   2323  CG  LEU A 298      41.499  49.325 117.536  1.00  8.90           2      4.820                  
ATOM   2325  CD2 LEU A 298      41.886  49.258 118.994  1.00  5.50           2      4.916                  
ATOM   2540  CA  SER A 327      43.120  54.550 119.955  1.00 10.84           2      4.712                  
ATOM   2541  C   SER A 327      43.570  55.434 121.111  1.00 11.10           1      5.153                  
ATOM   2543  CB  SER A 327      43.869  53.248 120.028  1.00 11.29           2      4.713                  
ATOM   2544  OG  SER A 327      45.256  53.402 119.787  1.00 16.10           5      5.129                  
ATOM   2545  N   GLY A 328      42.984  55.285 122.299  1.00 11.60           6      5.055                  
ATOM   2546  CA  GLY A 328      43.427  56.052 123.456  1.00 11.93           2      4.961                  
ATOM   2547  C   GLY A 328      43.354  55.258 124.744  1.00 11.83           1      5.120                  
ATOM   2548  O   GLY A 328      42.684  54.222 124.825  1.00 11.63           4      4.065                  
ATOM   2549  N   LEU A 329      43.994  55.771 125.789  1.00 12.79           6      4.898                  
ATOM   2550  CA  LEU A 329      44.051  55.110 127.095  1.00 12.92           2      4.880                  
ATOM   2553  CB  LEU A 329      44.963  53.873 127.018  1.00 11.55           2      4.334                  
ATOM   2554  CG  LEU A 329      45.059  52.851 128.139  1.00  9.97           2      4.684                  
ATOM   2555  CD1 LEU A 329      43.709  52.210 128.235  1.00  2.59           2      5.287                  
ATOM   2556  CD2 LEU A 329      46.190  51.820 127.894  1.00  6.70           2      4.968                  
