# Supplementary material for: A mathematical representation of protein binding sites using structural dispersion of atoms from principal axes for classification of binding ligands
Source: PLoS One. 2021 Apr 8;16(4):e0244905. doi: 10.1371/journal.pone.0244905 (PMC8031081; doi:10.1371/journal.pone.0244905)
Supplement: S3 Data — (ZIP) [file pone.0244905.s008.zip › KahramanSet(100)/3GRS.lig.FAD.pdb]

ATOM     68  C   ILE A  26      51.328  51.208  24.764  1.00 15.42           1      5.157                  
ATOM     69  O   ILE A  26      52.341  51.697  25.223  1.00 13.62           4      5.077                  
ATOM     70  CB  ILE A  26      49.787  52.749  25.890  1.00 15.77           2      5.269                  
ATOM     72  CG2 ILE A  26      49.449  53.589  24.652  1.00 10.38           2      5.260                  
ATOM     74  N   GLY A  27      51.255  50.544  23.634  1.00 11.23           6      4.473                  
ATOM     75  CA  GLY A  27      52.362  50.362  22.701  1.00 12.88           2      4.803                  
ATOM     76  C   GLY A  27      52.743  48.906  22.600  1.00 11.07           1      5.059                  
ATOM     77  O   GLY A  27      53.105  48.284  23.585  1.00 14.15           4      5.083                  
ATOM     78  N   GLY A  28      52.748  48.354  21.377  1.00 10.68           6      5.037                  
ATOM     79  CA  GLY A  28      53.100  46.948  21.229  1.00 13.07           2      4.865                  
ATOM     80  C   GLY A  28      54.471  46.757  20.625  1.00 16.17           1      4.859                  
ATOM     81  O   GLY A  28      54.654  45.910  19.705  1.00 16.24           4      5.291                  
ATOM     82  N   GLY A  29      55.460  47.458  21.185  1.00 12.18           6      4.879                  
ATOM     83  CA  GLY A  29      56.810  47.290  20.712  1.00  9.80           2      4.100                  
ATOM     84  C   GLY A  29      57.603  46.461  21.700  1.00 13.51           1      4.733                  
ATOM     85  O   GLY A  29      57.057  45.711  22.473  1.00 15.55           4      5.222                  
ATOM     86  N   SER A  30      58.953  46.612  21.692  1.00  9.75           6      4.402                  
ATOM     87  CA  SER A  30      59.807  45.808  22.521  1.00  8.84           2      4.603                  
ATOM     88  C   SER A  30      59.407  45.746  23.956  1.00 12.96           1      4.759                  
ATOM     89  O   SER A  30      59.303  44.678  24.531  1.00 13.74           4      4.827                  
ATOM     90  CB  SER A  30      61.258  46.255  22.465  1.00  9.88           2      4.567                  
ATOM     91  OG  SER A  30      61.724  46.178  21.156  1.00 13.63           5      4.283                  
ATOM     92  N   GLY A  31      59.279  46.871  24.594  1.00 10.06           6      4.187                  
ATOM     93  CA  GLY A  31      59.023  46.839  26.023  1.00  9.78           2      5.207                  
ATOM     94  C   GLY A  31      57.584  46.482  26.377  1.00 11.34           1      4.363                  
ATOM     96  N   GLY A  32      56.633  46.993  25.621  1.00  9.54           6      4.061                  
ATOM    211  CA  VAL A  49      46.965  48.824  22.596  1.00 12.58           2      5.042                  
ATOM    212  C   VAL A  49      48.071  49.129  21.536  1.00 19.34           1      5.151                  
ATOM    213  O   VAL A  49      49.200  49.474  21.917  1.00 16.35           4      4.873                  
ATOM    214  CB  VAL A  49      46.497  50.127  23.227  1.00 13.78           2      5.136                  
ATOM    215  CG1 VAL A  49      45.740  50.933  22.193  1.00 17.40           2      4.541                  
ATOM    217  N   GLU A  50      47.820  48.954  20.235  1.00 14.90           6      4.176                  
ATOM    218  CA  GLU A  50      48.841  49.231  19.212  1.00 14.86           2      5.202                  
ATOM    219  C   GLU A  50      48.203  49.909  18.034  1.00 14.83           1      5.228                  
ATOM    220  O   GLU A  50      47.222  49.433  17.481  1.00 17.32           4      4.947                  
ATOM    221  CB  GLU A  50      49.660  47.977  18.803  1.00 13.67           2      4.733                  
ATOM    222  CG  GLU A  50      50.518  48.237  17.582  1.00 17.90           2      4.535                  
ATOM    223  CD  GLU A  50      51.651  49.204  17.838  1.00 14.98           1      4.504                  
ATOM    224  OE1 GLU A  50      52.372  49.130  18.806  1.00 15.43           4      5.107                  
ATOM    225  OE2 GLU A  50      51.676  50.181  16.962  1.00 14.90           4      4.652                  
ATOM    226  N   SER A  51      48.728  51.041  17.664  1.00 15.30           6      4.827                  
ATOM    227  CA  SER A  51      48.127  51.770  16.596  1.00 16.21           2      5.257                  
ATOM    228  C   SER A  51      48.716  51.401  15.285  1.00 26.12           1      4.998                  
ATOM    230  CB  SER A  51      48.172  53.244  16.764  1.00 21.85           2      5.278                  
ATOM    231  OG  SER A  51      49.517  53.590  16.972  1.00 23.23           5      4.822                  
ATOM    232  N   HIS A  52      49.915  50.782  15.232  1.00 18.39           6      4.112                  
ATOM    233  CA  HIS A  52      50.512  50.395  13.934  1.00 16.51           2      4.540                  
ATOM    234  C   HIS A  52      50.810  48.913  13.857  1.00 21.87           1      5.210                  
ATOM    236  CB  HIS A  52      51.745  51.266  13.572  1.00 29.15           2      5.248                  
ATOM    237  CG  HIS A  52      51.324  52.689  13.524  1.00 42.73           3      4.014                  
ATOM    239  CD2 HIS A  52      51.120  53.596  14.561  1.00 41.07           3      4.787                  
ATOM    241  NE2 HIS A  52      50.655  54.787  13.968  1.00 43.63           7      4.765                  
ATOM    242  N   LYS A  53      52.063  48.524  13.704  1.00 17.82           6      5.047                  
ATOM    244  C   LYS A  53      52.968  46.600  14.877  1.00 24.49           1      4.793                  
ATOM    245  O   LYS A  53      53.819  47.216  15.463  1.00 19.88           4      5.104                  
ATOM    261  C   GLY A  55      57.598  45.819  17.192  1.00 16.97           1      5.011                  
ATOM    262  O   GLY A  55      58.761  45.869  17.511  1.00 20.18           4      4.489                  
ATOM    263  N   GLY A  56      56.826  46.901  16.924  1.00 13.36           6      4.807                  
ATOM    264  CA  GLY A  56      57.243  48.314  17.116  1.00 15.91           2      4.346                  
ATOM    265  C   GLY A  56      58.451  48.684  16.285  1.00 17.84           1      4.535                  
ATOM    266  O   GLY A  56      58.699  48.117  15.213  1.00 15.15           4      4.993                  
ATOM    267  N   THR A  57      59.231  49.628  16.777  1.00 14.65           6      3.700                  
ATOM    268  CA  THR A  57      60.394  50.121  15.990  1.00 13.57           2      4.584                  
ATOM    269  C   THR A  57      61.446  49.031  15.642  1.00 11.90           1      4.758                  
ATOM    270  O   THR A  57      61.937  48.963  14.501  1.00 10.76           4      4.631                  
ATOM    271  CB  THR A  57      61.052  51.332  16.653  1.00 14.43           2      4.244                  
ATOM    272  OG1 THR A  57      60.105  52.335  16.777  1.00 16.44           5      4.012                  
ATOM    273  CG2 THR A  57      62.314  51.829  15.896  1.00 16.58           2      4.807                  
ATOM    274  N   CYS A  58      61.842  48.194  16.625  1.00 12.42           6      4.309                  
ATOM    275  CA  CYS A  58      62.890  47.237  16.381  1.00 12.48           2      4.741                  
ATOM    276  C   CYS A  58      62.622  46.275  15.203  1.00 12.95           1      5.072                  
ATOM    278  CB  CYS A  58      63.233  46.554  17.674  1.00  8.77           2      4.353                  
ATOM    279  SG  CYS A  58      64.477  45.281  17.537  1.00 12.82           2      5.299                  
ATOM    297  C   VAL A  61      63.468  50.039  11.956  1.00 11.46           1      4.784                  
ATOM    298  O   VAL A  61      63.994  51.135  12.020  1.00 15.72           4      4.810                  
ATOM    302  N   GLY A  62      63.970  48.993  12.603  1.00  9.98           6      4.876                  
ATOM    303  CA  GLY A  62      65.090  49.143  13.496  1.00  8.94           2      4.571                  
ATOM    304  C   GLY A  62      65.981  47.987  13.427  1.00  6.52           1      4.798                  
ATOM    305  O   GLY A  62      66.491  47.637  12.385  1.00 11.46           4      4.591                  
ATOM    306  N   CYS A  63      66.218  47.374  14.585  1.00  8.06           6      4.507                  
ATOM    307  CA  CYS A  63      67.144  46.291  14.769  1.00  9.44           2      4.720                  
ATOM    308  C   CYS A  63      67.162  45.273  13.644  1.00 11.77           1      5.039                  
ATOM    309  O   CYS A  63      68.193  44.937  13.089  1.00  9.90           4      5.222                  
ATOM    310  CB  CYS A  63      66.881  45.468  16.068  1.00 11.52           2      4.789                  
ATOM    311  SG  CYS A  63      66.199  46.410  17.495  1.00 10.79           2      3.526                  
ATOM    330  CB  LYS A  66      69.350  47.883  11.118  1.00 12.28           2      5.034                  
ATOM    331  CG  LYS A  66      70.793  48.433  11.320  1.00 14.46           2      5.063                  
ATOM    332  CD  LYS A  66      71.773  47.452  12.060  1.00 12.93           2      4.775                  
ATOM    333  CE  LYS A  66      71.451  47.142  13.577  1.00 13.14           2      4.242                  
ATOM    334  NZ  LYS A  66      71.421  48.334  14.485  1.00  9.54           6      4.782                  
ATOM    851  C   GLY A 128      45.048  52.909  18.272  1.00 19.76           1      4.664                  
ATOM    852  O   GLY A 128      45.979  52.431  18.900  1.00 20.64           4      5.006                  
ATOM    853  N   HIS A 129      44.790  54.201  18.279  1.00 16.84           6      4.681                  
ATOM    854  CA  HIS A 129      45.683  55.108  18.959  1.00 18.79           2      4.401                  
ATOM    855  C   HIS A 129      45.158  55.401  20.323  1.00 18.96           1      4.464                  
ATOM    856  O   HIS A 129      44.028  55.865  20.420  1.00 27.86           4      4.913                  
ATOM    857  CB  HIS A 129      45.767  56.393  18.123  1.00 21.85           2      4.931                  
ATOM    858  CG  HIS A 129      46.408  57.495  18.858  1.00 25.04           3      4.468                  
ATOM    859  ND1 HIS A 129      47.772  57.709  18.746  1.00 32.88           7      5.147                  
ATOM    860  CD2 HIS A 129      45.884  58.426  19.741  1.00 30.79           3      5.061                  
ATOM    861  CE1 HIS A 129      48.063  58.726  19.583  1.00 35.92           3      5.232                  
ATOM    862  NE2 HIS A 129      46.936  59.182  20.193  1.00 27.37           7      4.844                  
ATOM    863  N   ALA A 130      45.919  55.165  21.382  1.00 16.65           6      5.046                  
ATOM    864  CA  ALA A 130      45.383  55.446  22.734  1.00 13.84           2      4.515                  
ATOM    865  C   ALA A 130      45.683  56.878  23.210  1.00 25.25           1      4.750                  
ATOM    866  O   ALA A 130      46.732  57.424  22.913  1.00 24.77           4      4.057                  
ATOM    867  CB  ALA A 130      45.997  54.512  23.746  1.00 13.17           2      4.527                  
ATOM    868  N   ALA A 131      44.791  57.460  24.012  1.00 20.62           6      5.242                  
ATOM   1053  CA  ALA A 155      55.610  52.133  26.199  1.00  9.67           2      5.208                  
ATOM   1054  C   ALA A 155      55.508  52.478  24.745  1.00  9.63           1      5.252                  
ATOM   1055  O   ALA A 155      55.599  51.612  23.925  1.00 11.70           4      4.999                  
ATOM   1056  CB  ALA A 155      55.806  50.608  26.367  1.00 13.06           2      4.548                  
ATOM   1057  N   THR A 156      55.277  53.730  24.462  1.00 10.57           6      4.582                  
ATOM   1058  CA  THR A 156      55.014  54.228  23.136  1.00  9.25           2      5.227                  
ATOM   1059  C   THR A 156      56.259  54.537  22.296  1.00 15.62           1      5.023                  
ATOM   1060  O   THR A 156      56.111  54.974  21.161  1.00 14.77           4      5.121                  
ATOM   1061  CB  THR A 156      54.117  55.447  23.221  1.00  8.87           2      5.187                  
ATOM   1062  OG1 THR A 156      54.711  56.339  24.166  1.00 16.27           5      4.824                  
ATOM   1063  CG2 THR A 156      52.731  55.089  23.744  1.00 11.43           2      4.696                  
ATOM   1064  N   GLY A 157      57.440  54.335  22.822  1.00 10.36           6      4.613                  
ATOM   1065  CA  GLY A 157      58.694  54.477  22.059  1.00 12.14           2      4.108                  
ATOM   1066  C   GLY A 157      58.931  55.935  21.600  1.00 17.39           1      4.544                  
ATOM   1068  N   GLY A 158      59.665  56.073  20.496  1.00 15.53           6      4.302                  
ATOM   1071  O   GLY A 158      59.350  56.501  17.857  1.00 15.82           4      4.797                  
ATOM   1199  CA  SER A 177      66.053  56.015   9.191  1.00 11.99           2      5.264                  
ATOM   1202  CB  SER A 177      66.561  55.535  10.535  1.00 10.98           2      5.276                  
ATOM   1203  OG  SER A 177      65.642  55.971  11.494  1.00 13.49           5      5.231                  
ATOM   1236  CE2 PHE A 181      65.790  50.786   9.090  1.00  9.63           3      4.331                  
ATOM   1237  CZ  PHE A 181      66.678  49.820   8.633  1.00 18.20           3      4.953                  
ATOM   1352  CE1 TYR A 197      71.823  51.974  16.884  1.00 12.81           3      5.068                  
ATOM   1354  CZ  TYR A 197      71.030  52.684  17.781  1.00 21.09           3      4.666                  
ATOM   1355  OH  TYR A 197      69.723  52.300  18.013  1.00 19.80           5      4.313                  
ATOM   1360  CB  ILE A 198      71.102  55.703  13.893  1.00 11.47           2      5.148                  
ATOM   1361  CG1 ILE A 198      70.393  54.824  14.952  1.00 20.76           2      5.200                  
ATOM   1362  CG2 ILE A 198      70.302  55.748  12.596  1.00 11.45           2      5.201                  
ATOM   1363  CD1 ILE A 198      69.054  55.400  15.436  1.00 15.30           2      5.277                  
ATOM   1383  OE1 GLU A 201      74.385  49.564  14.719  1.00 12.61           4      5.204                  
ATOM   1384  OE2 GLU A 201      72.821  50.395  13.433  1.00 10.45           4      4.817                  
ATOM   2059  CD  ARG A 291      65.507  57.517  17.033  1.00 19.96           2      4.515                  
ATOM   2060  NE  ARG A 291      64.391  56.709  17.560  1.00 17.84           6      4.294                  
ATOM   2061  CZ  ARG A 291      63.507  56.235  16.730  1.00 18.09           1      5.090                  
ATOM   2062  NH1 ARG A 291      62.498  55.490  17.184  1.00 17.80           6      4.274                  
ATOM   2063  NH2 ARG A 291      63.658  56.451  15.429  1.00 13.69           6      4.948                  
ATOM   2081  O   ASN A 294      54.681  58.919  22.924  1.00 21.78           4      4.944                  
ATOM   2082  CB  ASN A 294      56.081  58.320  20.480  1.00 16.77           2      4.869                  
ATOM   2083  CG  ASN A 294      55.248  58.368  19.320  1.00 27.34           1      4.451                  
ATOM   2084  OD1 ASN A 294      54.294  59.142  19.270  1.00 33.38           4      4.776                  
ATOM   2085  ND2 ASN A 294      55.619  57.574  18.366  1.00 35.60           6      4.310                  
ATOM   2115  CG  LEU A 298      50.656  59.208  24.806  1.00 25.83           2      4.567                  
ATOM   2117  CD2 LEU A 298      49.623  58.099  24.826  1.00 24.07           2      4.770                  
ATOM   2354  C   VAL A 329      59.890  52.148  28.623  1.00 11.61           1      4.891                  
ATOM   2355  O   VAL A 329      59.077  52.569  27.786  1.00 11.79           4      5.298                  
ATOM   2359  N   GLY A 330      61.177  51.904  28.342  1.00 12.00           6      4.677                  
ATOM   2360  CA  GLY A 330      61.675  51.989  26.967  1.00 13.66           2      5.247                  
ATOM   2361  C   GLY A 330      62.043  53.392  26.476  1.00 11.30           1      5.290                  
ATOM   2362  O   GLY A 330      62.314  54.325  27.259  1.00 11.63           4      4.878                  
ATOM   2363  N   ASP A 331      62.048  53.513  25.172  1.00  8.66           6      4.307                  
ATOM   2364  CA  ASP A 331      62.501  54.722  24.526  1.00  8.31           2      4.783                  
ATOM   2365  C   ASP A 331      61.792  55.978  24.979  1.00 16.63           1      4.776                  
ATOM   2367  CB  ASP A 331      62.496  54.639  22.999  1.00  9.79           2      5.060                  
ATOM   2368  CG  ASP A 331      63.558  53.802  22.301  1.00  8.49           1      5.293                  
ATOM   2369  OD1 ASP A 331      63.705  53.913  21.095  1.00 10.72           4      4.651                  
ATOM   2370  OD2 ASP A 331      64.317  53.077  23.047  1.00  9.35           4      5.050                  
ATOM   2371  N   VAL A 332      60.550  55.885  25.363  1.00 13.69           6      4.554                  
ATOM   2403  CA  LEU A 337      67.515  53.512  23.832  1.00 14.10           2      4.091                  
ATOM   2404  C   LEU A 337      67.887  52.241  23.044  1.00 15.42           1      5.116                  
ATOM   2405  O   LEU A 337      68.428  52.294  21.913  1.00 10.43           4      4.452                  
ATOM   2406  CB  LEU A 337      67.354  54.733  22.919  1.00 12.89           2      4.543                  
ATOM   2410  N   LEU A 338      67.593  51.081  23.678  1.00 11.04           6      4.913                  
ATOM   2411  CA  LEU A 338      67.922  49.772  23.150  1.00  9.82           2      3.858                  
ATOM   2412  C   LEU A 338      66.770  48.822  23.446  1.00 10.09           1      4.194                  
ATOM   2413  O   LEU A 338      66.163  48.924  24.493  1.00 10.61           4      5.022                  
ATOM   2414  CB  LEU A 338      69.162  49.201  23.809  1.00  9.32           2      4.480                  
ATOM   2415  CG  LEU A 338      70.427  50.022  23.538  1.00 12.41           2      4.867                  
ATOM   2416  CD1 LEU A 338      71.549  49.517  24.491  1.00 15.51           2      5.174                  
ATOM   2417  CD2 LEU A 338      70.813  49.938  22.032  1.00 13.13           2      3.930                  
ATOM   2418  N   THR A 339      66.552  47.893  22.527  1.00 10.52           6      3.493                  
ATOM   2419  CA  THR A 339      65.470  46.897  22.644  1.00  6.98           2      4.459                  
ATOM   2420  C   THR A 339      65.609  46.034  23.860  1.00 10.66           1      4.643                  
ATOM   2422  CB  THR A 339      65.383  46.099  21.354  1.00  5.00           2      4.146                  
ATOM   2423  OG1 THR A 339      64.520  46.807  20.513  1.00  9.88           5      4.157                  
ATOM   2424  CG2 THR A 339      64.823  44.714  21.642  1.00 11.93           2      5.298                  
ATOM   2425  N   PRO A 340      66.783  45.489  24.143  1.00  9.34           6      4.271                  
ATOM   2430  CG  PRO A 340      68.600  44.018  23.751  1.00 10.39           2      4.216                  
ATOM   2431  CD  PRO A 340      67.954  45.263  23.256  1.00  7.46           2      5.013                  
ATOM   2443  CB  ALA A 342      62.451  48.422  25.837  1.00  7.82           2      5.265                  
ATOM   2688  CD2 PHE A 372      74.513  45.797  15.097  1.00 11.59           3      4.532                  
ATOM   2690  CE2 PHE A 372      74.201  44.757  16.001  1.00 16.67           3      4.408                  
