# Supplementary material for: A mathematical representation of protein binding sites using structural dispersion of atoms from principal axes for classification of binding ligands
Source: PLoS One. 2021 Apr 8;16(4):e0244905. doi: 10.1371/journal.pone.0244905 (PMC8031081; doi:10.1371/journal.pone.0244905)
Supplement: S3 Data — (ZIP) [file pone.0244905.s008.zip › KahramanSet(100)/8gpb.lig.AMP.pdb]

ATOM    478  O   ILE A  68      22.502  -1.362  49.776  1.00 21.48           4      4.509      
ATOM    502  CA  GLN A  71      25.747  -0.281  47.539  1.00 17.92           2      5.170      
ATOM    503  C   GLN A  71      25.977  -1.593  48.229  1.00 17.77           1      4.759      
ATOM    504  O   GLN A  71      27.092  -2.068  48.099  1.00 28.31           4      4.280      
ATOM    505  CB  GLN A  71      25.743   0.848  48.551  1.00 14.44           2      4.655      
ATOM    508  OE1 GLN A  71      27.295   2.314  46.325  1.00 24.35           4      4.888      
ATOM    510  N   GLN A  72      25.080  -2.314  48.898  1.00 22.78           6      4.406      
ATOM    511  CA  GLN A  72      25.410  -3.614  49.511  1.00 29.00           2      4.460      
ATOM    512  C   GLN A  72      25.897  -4.560  48.423  1.00 27.13           1      4.744      
ATOM    513  O   GLN A  72      26.942  -5.206  48.553  1.00 27.62           4      4.539      
ATOM    514  CB  GLN A  72      24.155  -4.183  50.250  1.00 37.37           2      4.966      
ATOM    515  CG  GLN A  72      24.091  -5.583  50.871  1.00 47.37           2      5.288      
ATOM    516  CD  GLN A  72      25.183  -6.000  51.881  1.00 57.07           1      4.992      
ATOM    517  OE1 GLN A  72      24.937  -6.368  53.041  1.00 58.79           4      4.870      
ATOM    518  NE2 GLN A  72      26.455  -6.112  51.526  1.00 61.12           6      4.340      
ATOM    541  N   TYR A  75      29.492  -4.231  47.371  1.00 30.74           6      4.800      
ATOM    542  CA  TYR A  75      30.413  -4.627  48.410  1.00 29.40           2      5.262      
ATOM    545  CB  TYR A  75      29.885  -4.100  49.747  1.00 31.62           2      4.158      
ATOM    546  CG  TYR A  75      30.647  -4.719  50.904  1.00 35.29           3      4.684      
ATOM    547  CD1 TYR A  75      31.899  -4.231  51.225  1.00 33.99           3      4.704      
ATOM    548  CD2 TYR A  75      30.109  -5.818  51.570  1.00 34.73           3      5.299      
ATOM    549  CE1 TYR A  75      32.630  -4.851  52.219  1.00 36.84           3      4.861      
ATOM    550  CE2 TYR A  75      30.835  -6.447  52.555  1.00 37.11           3      4.827      
ATOM    551  CZ  TYR A  75      32.092  -5.956  52.876  1.00 38.71           3      5.246      
ATOM    552  OH  TYR A  75      32.806  -6.568  53.891  1.00 37.66           5      4.924      
ATOM   1166  CE2 TYR A 155      30.772   4.255  45.440  1.00 15.80           3      4.764      
ATOM   1167  CZ  TYR A 155      31.345   3.147  44.841  1.00 18.66           3      5.098      
ATOM   1168  OH  TYR A 155      31.176   1.874  45.337  1.00 25.42           5      4.573      
ATOM   1888  NH2 ARG A 242      31.887   7.536  51.775  1.00 17.97           6      4.474      
ATOM   2435  NE  ARG A 309      35.686   3.307  53.673  1.00 30.61           6      4.590      
ATOM   2436  CZ  ARG A 309      34.601   3.545  52.885  1.00 34.55           1      4.177      
ATOM   2437  NH1 ARG A 309      34.417   4.627  52.074  1.00 34.40           6      4.326      
ATOM   2438  NH2 ARG A 309      33.654   2.600  53.059  1.00 39.60           6      3.205      
ATOM   2440  CA  ARG A 310      37.139   0.771  49.810  1.00 15.15           2      4.998      
ATOM   2443  CB  ARG A 310      36.196   1.233  48.744  1.00 16.98           2      4.565      
ATOM   2444  CG  ARG A 310      35.076   1.970  49.321  1.00 15.89           2      4.391      
ATOM   2445  CD  ARG A 310      34.296   2.221  48.103  1.00 17.23           2      4.456      
ATOM   2446  NE  ARG A 310      33.148   2.987  48.532  1.00 20.10           6      3.514      
ATOM   2447  CZ  ARG A 310      33.103   4.303  48.515  1.00 20.91           1      4.081      
ATOM   2448  NH1 ARG A 310      34.101   5.037  48.014  1.00 24.78           6      5.261      
ATOM   2449  NH2 ARG A 310      32.001   4.882  48.970  1.00 27.44           6      3.778      
